# Supplementary material for: Sustainable Phosphorylated Cellulose Nanocrystals: A Dual‐Affinity Platform for High‐Efficiency Enrichment of Intact Glycopeptides and Phosphopeptides
Source: Adv Sci (Weinh). 2026 Feb 27;13(27):e23858. doi: 10.1002/advs.202523858 (PMC13170199; doi:10.1002/advs.202523858)
Supplement: Supplementary file 2 — Supporting File 2: advs74615‐sup‐0002‐Data.zip. [file ADVS-13-e23858-s001.zip]

Archive with 6 entries (5 files):
- advs74615-sup-0002-Data/
- advs74615-sup-0002-Data/Data S1.xlsx
- advs74615-sup-0002-Data/Data S2.xlsx
- advs74615-sup-0002-Data/Data S3.xlsx
- advs74615-sup-0002-Data/Data S4.xlsx
- advs74615-sup-0002-Data/Data S5.xlsx
