# Supplementary material for: Sustainable Phosphorylated Cellulose Nanocrystals: A Dual‐Affinity Platform for High‐Efficiency Enrichment of Intact Glycopeptides and Phosphopeptides
Source: Adv Sci (Weinh). 2026 Feb 27;13(27):e23858. doi: 10.1002/advs.202523858 (PMC13170199; doi:10.1002/advs.202523858)
Supplement: Supplementary file 2 — Supporting File 2: advs74615‐sup‐0002‐Data.zip. [file ADVS-13-e23858-s001.zip › advs74615-sup-0002-Data/Data S1.xlsx]

## Sheet: Sheet1
N-linked glycopeptides identified from Human Serum Using P-CNCs
File	Title	Scan	RT(min)	PrecursorMZ	Peptide	Protein	GlycoSite	GlycanComposition
N_Gly_replicate_1	N_Gly_replicate_1.7279.7279.3	7279	21.44	958.721	ANISHK	sp|P01031|CO5_HUMAN(pre=R,post=D);	741;	Hex(5)HexNAc(4)NeuAc(2)
N_Gly_replicate_1	N_Gly_replicate_1.7288.7288.2	7288	21.49	1437.58	ANISHK	sp|P01031|CO5_HUMAN(pre=R,post=D);	741;	Hex(5)HexNAc(4)NeuAc(2)
N_Gly_replicate_1	N_Gly_replicate_1.7292.7292.4	7292	21.49	719.291	ANISHK	sp|P01031|CO5_HUMAN(pre=R,post=D);	741;	Hex(5)HexNAc(4)NeuAc(2)
N_Gly_replicate_1	N_Gly_replicate_1.7299.7299.3	7299	21.49	964.384	ANISHK	sp|P01031|CO5_HUMAN(pre=R,post=D);	741;	Hex(6)HexNAc(4)NeuAc(1)Fuc(1)
N_Gly_replicate_1	N_Gly_replicate_1.7308.7308.3	7308	21.54	1007.4	ANISHK	sp|P01031|CO5_HUMAN(pre=R,post=D);	741;	Hex(5)HexNAc(4)NeuAc(2)Fuc(1)
N_Gly_replicate_1	N_Gly_replicate_1.7352.7352.2	7352	21.65	1182.47	SYNETK	sp|P04114|APOB_HUMAN(pre=K,post=I);	3224;	Hex(5)HexNAc(4)
N_Gly_replicate_1	N_Gly_replicate_1.7353.7353.3	7353	21.65	788.647	SYNETK	sp|P04114|APOB_HUMAN(pre=K,post=I);	3224;	Hex(5)HexNAc(4)
N_Gly_replicate_1	N_Gly_replicate_1.7435.7435.2	7435	21.87	1209.97	NEEYNK	sp|P02763|A1AG1_HUMAN(pre=R,post=S);sp|P19652|A1AG2_HUMAN(pre=R,post=S);	56;56;	Hex(5)HexNAc(4)
N_Gly_replicate_1	N_Gly_replicate_1.7436.7436.3	7436	21.87	806.983	NEEYNK	sp|P02763|A1AG1_HUMAN(pre=R,post=S);sp|P19652|A1AG2_HUMAN(pre=R,post=S);	56;56;	Hex(5)HexNAc(4)
N_Gly_replicate_1	N_Gly_replicate_1.7538.7538.3	7538	22.16	981.06	LSSNSTK	sp|P13671|CO6_HUMAN(pre=R,post=K);	855;	Hex(5)HexNAc(4)NeuAc(2)
N_Gly_replicate_1	N_Gly_replicate_1.7547.7547.3	7547	22.16	1226.15	ANISHK	sp|P01031|CO5_HUMAN(pre=R,post=D);	741;	Hex(6)HexNAc(5)NeuAc(3)Fuc(1)
N_Gly_replicate_1	N_Gly_replicate_1.7579.7579.3	7579	22.28	856.348	HNSTGCLR	sp|P10909|CLUS_HUMAN(pre=R,post=M);	291;	Hex(5)HexNAc(4)
N_Gly_replicate_1	N_Gly_replicate_1.7613.7613.3	7613	22.34	1177.47	ANISHK	sp|P01031|CO5_HUMAN(pre=R,post=D);	741;	Hex(6)HexNAc(5)NeuAc(3)
N_Gly_replicate_1	N_Gly_replicate_1.7625.7625.3	7625	22.39	885.681	SYNETK	sp|P04114|APOB_HUMAN(pre=K,post=I);	3224;	Hex(5)HexNAc(4)NeuAc(1)
N_Gly_replicate_1	N_Gly_replicate_1.7626.7626.3	7626	22.39	1075.09	HNSTGCLR	sp|P10909|CLUS_HUMAN(pre=R,post=M);	291;	Hex(6)HexNAc(5)NeuAc(1)
N_Gly_replicate_1	N_Gly_replicate_1.7630.7630.2	7630	22.39	1328.02	SYNETK	sp|P04114|APOB_HUMAN(pre=K,post=I);	3224;	Hex(5)HexNAc(4)NeuAc(1)
N_Gly_replicate_1	N_Gly_replicate_1.7634.7634.3	7634	22.39	1196.8	HNSTGCLR	sp|P10909|CLUS_HUMAN(pre=R,post=M);	291;	Hex(7)HexNAc(6)NeuAc(1)
N_Gly_replicate_1	N_Gly_replicate_1.7645.7645.4	7645	22.44	806.569	HNSTGCLR	sp|P10909|CLUS_HUMAN(pre=R,post=M);	291;	Hex(6)HexNAc(5)NeuAc(1)
N_Gly_replicate_1	N_Gly_replicate_1.7659.7659.2	7659	22.44	1612.14	HNSTGCLR	sp|P10909|CLUS_HUMAN(pre=R,post=M);	291;	Hex(6)HexNAc(5)NeuAc(1)
N_Gly_replicate_1	N_Gly_replicate_1.7664.7664.3	7664	22.49	1085.42	HNSTGCLR	sp|P10909|CLUS_HUMAN(pre=R,post=M);	291;	Hex(6)HexNAc(3)NeuAc(2)Fuc(1)
N_Gly_replicate_1	N_Gly_replicate_1.7666.7666.2	7666	22.49	999.901	SYNETK	sp|P04114|APOB_HUMAN(pre=K,post=I);	3224;	Hex(4)HexNAc(3)
N_Gly_replicate_1	N_Gly_replicate_1.7699.7699.3	7699	22.55	890.343	NEEYNK	sp|P02763|A1AG1_HUMAN(pre=R,post=S);sp|P19652|A1AG2_HUMAN(pre=R,post=S);	56;56;	Hex(6)HexNAc(3)NeuAc(1)
N_Gly_replicate_1	N_Gly_replicate_1.7706.7706.3	7706	22.61	958.035	NEEYNK	sp|P02763|A1AG1_HUMAN(pre=R,post=S);sp|P19652|A1AG2_HUMAN(pre=R,post=S);	56;56;	Hex(6)HexNAc(4)NeuAc(1)
N_Gly_replicate_1	N_Gly_replicate_1.7726.7726.3	7726	22.67	952.701	NEEYNK	sp|P02763|A1AG1_HUMAN(pre=R,post=S);sp|P19652|A1AG2_HUMAN(pre=R,post=S);	56;56;	Hex(5)HexNAc(4)NeuAc(1)Fuc(1)
N_Gly_replicate_1	N_Gly_replicate_1.7773.7773.3	7773	22.79	885.682	SYNETK	sp|P04114|APOB_HUMAN(pre=K,post=I);	3224;	Hex(5)HexNAc(4)NeuAc(1)
N_Gly_replicate_1	N_Gly_replicate_1.7798.7798.2	7798	22.85	1328.02	SYNETK	sp|P04114|APOB_HUMAN(pre=K,post=I);	3224;	Hex(5)HexNAc(4)NeuAc(1)
N_Gly_replicate_1	N_Gly_replicate_1.7835.7835.3	7835	22.96	904.021	NEEYNK	sp|P02763|A1AG1_HUMAN(pre=R,post=S);sp|P19652|A1AG2_HUMAN(pre=R,post=S);	56;56;	Hex(5)HexNAc(4)NeuAc(1)
N_Gly_replicate_1	N_Gly_replicate_1.7840.7840.3	7840	22.96	989.726	ENGTVSR	sp|P19652|A1AG2_HUMAN(pre=R,post=Y);	103;	Hex(5)HexNAc(4)NeuAc(2)
N_Gly_replicate_1	N_Gly_replicate_1.7844.7844.2	7844	22.96	1355.53	NEEYNK	sp|P02763|A1AG1_HUMAN(pre=R,post=S);sp|P19652|A1AG2_HUMAN(pre=R,post=S);	56;56;	Hex(5)HexNAc(4)NeuAc(1)
N_Gly_replicate_1	N_Gly_replicate_1.7869.7869.2	7869	23.02	1027.41	NEEYNK	sp|P02763|A1AG1_HUMAN(pre=R,post=S);sp|P19652|A1AG2_HUMAN(pre=R,post=S);	56;56;	Hex(4)HexNAc(3)
N_Gly_replicate_1	N_Gly_replicate_1.7878.7878.3	7878	23.07	953.379	HNSTGCLR	sp|P10909|CLUS_HUMAN(pre=R,post=M);	291;	Hex(5)HexNAc(4)NeuAc(1)
N_Gly_replicate_1	N_Gly_replicate_1.7884.7884.2	7884	23.07	1209.97	NEEYNK	sp|P02763|A1AG1_HUMAN(pre=R,post=S);sp|P19652|A1AG2_HUMAN(pre=R,post=S);	56;56;	Hex(5)HexNAc(4)
N_Gly_replicate_1	N_Gly_replicate_1.7890.7890.2	7890	23.07	946.381	NEEYNK	sp|P02763|A1AG1_HUMAN(pre=R,post=S);sp|P19652|A1AG2_HUMAN(pre=R,post=S);	56;56;	Hex(3)HexNAc(3)
N_Gly_replicate_1	N_Gly_replicate_1.7902.7902.2	7902	23.13	1429.57	HNSTGCLR	sp|P10909|CLUS_HUMAN(pre=R,post=M);	291;	Hex(5)HexNAc(4)NeuAc(1)
N_Gly_replicate_1	N_Gly_replicate_1.7903.7903.4	7903	23.13	715.286	HNSTGCLR	sp|P10909|CLUS_HUMAN(pre=R,post=M);	291;	Hex(5)HexNAc(4)NeuAc(1)
N_Gly_replicate_1	N_Gly_replicate_1.7905.7905.3	7905	23.13	964.376	HNSTGCLR	sp|P10909|CLUS_HUMAN(pre=R,post=M);	291;	Hex(7)HexNAc(4)
N_Gly_replicate_1	N_Gly_replicate_1.7920.7920.3	7920	23.17	1030.72	HNFSHCCSK	sp|P43652|AFAM_HUMAN(pre=K,post=V);	109;	Hex(5)HexNAc(4)NeuAc(1)
N_Gly_replicate_1	N_Gly_replicate_1.7923.7923.2	7923	23.17	1101.45	HNSTGCLR	sp|P10909|CLUS_HUMAN(pre=R,post=M);	291;	Hex(4)HexNAc(3)
N_Gly_replicate_1	N_Gly_replicate_1.7924.7924.3	7924	23.17	1025.73	NEEYNK	sp|P02763|A1AG1_HUMAN(pre=R,post=S);sp|P19652|A1AG2_HUMAN(pre=R,post=S);	56;56;	Hex(6)HexNAc(5)NeuAc(1)
N_Gly_replicate_1	N_Gly_replicate_1.7928.7928.3	7928	23.17	856.348	HNSTGCLR	sp|P10909|CLUS_HUMAN(pre=R,post=M);	291;	Hex(5)HexNAc(4)
N_Gly_replicate_1	N_Gly_replicate_1.7930.7930.4	7930	23.17	773.294	HNFSHCCSK	sp|P43652|AFAM_HUMAN(pre=K,post=V);	109;	Hex(5)HexNAc(4)NeuAc(1)
N_Gly_replicate_1	N_Gly_replicate_1.7945.7945.4	7945	23.23	856.347	HNSTGCLR	sp|P10909|CLUS_HUMAN(pre=R,post=M);	291;	Hex(5)HexNAc(4)
N_Gly_replicate_1	N_Gly_replicate_1.7948.7948.4	7948	23.23	926.705	NNSDISSTR	sp|P01871|IGHM_HUMAN(pre=K,post=G);	46;	Hex(6)HexNAc(4)
N_Gly_replicate_1	N_Gly_replicate_1.7953.7953.2	7953	23.23	1186.48	NNSDISSTR	sp|P01871|IGHM_HUMAN(pre=K,post=G);	46;	Hex(6)HexNAc(2)
N_Gly_replicate_1	N_Gly_replicate_1.7958.7958.3	7958	23.29	933.685	HNFSHCCSK	sp|P43652|AFAM_HUMAN(pre=K,post=V);	109;	Hex(5)HexNAc(4)
N_Gly_replicate_1	N_Gly_replicate_1.7959.7959.4	7959	23.29	846.068	HNFSHCCSK	sp|P43652|AFAM_HUMAN(pre=K,post=V);	109;	Hex(5)HexNAc(4)NeuAc(2)
N_Gly_replicate_1	N_Gly_replicate_1.7960.7960.3	7960	23.29	1127.76	HNFSHCCSK	sp|P43652|AFAM_HUMAN(pre=K,post=V);	109;	Hex(5)HexNAc(4)NeuAc(2)
N_Gly_replicate_1	N_Gly_replicate_1.7969.7969.2	7969	23.29	1105.45	NNSDISSTR	sp|P01871|IGHM_HUMAN(pre=K,post=G);	46;	Hex(5)HexNAc(2)
N_Gly_replicate_1	N_Gly_replicate_1.7986.7986.3	7986	23.33	1138.75	HNFSHCCSK	sp|P43652|AFAM_HUMAN(pre=K,post=V);	109;	Hex(7)HexNAc(4)NeuAc(1)
N_Gly_replicate_1	N_Gly_replicate_1.7999.7999.3	7999	23.39	904.017	NEEYNK	sp|P02763|A1AG1_HUMAN(pre=R,post=S);sp|P19652|A1AG2_HUMAN(pre=R,post=S);	56;56;	Hex(5)HexNAc(4)NeuAc(1)
N_Gly_replicate_1	N_Gly_replicate_1.8006.8006.2	8006	23.39	1355.52	NEEYNK	sp|P02763|A1AG1_HUMAN(pre=R,post=S);sp|P19652|A1AG2_HUMAN(pre=R,post=S);	56;56;	Hex(5)HexNAc(4)NeuAc(1)
N_Gly_replicate_1	N_Gly_replicate_1.8022.8022.2	8022	23.45	1172.95	NEEYNK	sp|P02763|A1AG1_HUMAN(pre=R,post=S);sp|P19652|A1AG2_HUMAN(pre=R,post=S);	56;56;	Hex(4)HexNAc(3)NeuAc(1)
N_Gly_replicate_1	N_Gly_replicate_1.8026.8026.3	8026	23.45	915.014	NEEYNK	sp|P02763|A1AG1_HUMAN(pre=R,post=S);sp|P19652|A1AG2_HUMAN(pre=R,post=S);	56;56;	Hex(7)HexNAc(4)
N_Gly_replicate_1	N_Gly_replicate_1.8027.8027.3	8027	23.45	885.679	SYNETK	sp|P04114|APOB_HUMAN(pre=K,post=I);	3224;	Hex(5)HexNAc(4)NeuAc(1)
N_Gly_replicate_1	N_Gly_replicate_1.8031.8031.3	8031	23.45	996.413	YKNNSDISSTR	sp|P01871|IGHM_HUMAN(pre=K,post=G);	46;	Hex(8)HexNAc(2)
N_Gly_replicate_1	N_Gly_replicate_1.8032.8032.3	8032	23.45	942.393	YKNNSDISSTR	sp|P01871|IGHM_HUMAN(pre=K,post=G);	46;	Hex(7)HexNAc(2)
N_Gly_replicate_1	N_Gly_replicate_1.8038.8038.3	8038	23.45	1074.4	NEEYNK	sp|P02763|A1AG1_HUMAN(pre=R,post=S);sp|P19652|A1AG2_HUMAN(pre=R,post=S);	56;56;	Hex(6)HexNAc(5)NeuAc(1)Fuc(1)
N_Gly_replicate_1	N_Gly_replicate_1.8100.8100.3	8100	23.62	1025.73	NEEYNK	sp|P02763|A1AG1_HUMAN(pre=R,post=S);sp|P19652|A1AG2_HUMAN(pre=R,post=S);	56;56;	Hex(6)HexNAc(5)NeuAc(1)
N_Gly_replicate_1	N_Gly_replicate_1.8146.8146.3	8146	23.8	904.018	NEEYNK	sp|P02763|A1AG1_HUMAN(pre=R,post=S);sp|P19652|A1AG2_HUMAN(pre=R,post=S);	56;56;	Hex(5)HexNAc(4)NeuAc(1)
N_Gly_replicate_1	N_Gly_replicate_1.8150.8150.3	8150	23.8	872.689	NNSDISSTR	sp|P01871|IGHM_HUMAN(pre=K,post=G);	46;	Hex(5)HexNAc(4)
N_Gly_replicate_1	N_Gly_replicate_1.8174.8174.2	8174	23.86	1355.52	NEEYNK	sp|P02763|A1AG1_HUMAN(pre=R,post=S);sp|P19652|A1AG2_HUMAN(pre=R,post=S);	56;56;	Hex(5)HexNAc(4)NeuAc(1)
N_Gly_replicate_1	N_Gly_replicate_1.8189.8189.3	8189	23.92	953.38	HNSTGCLR	sp|P10909|CLUS_HUMAN(pre=R,post=M);	291;	Hex(5)HexNAc(4)NeuAc(1)
N_Gly_replicate_1	N_Gly_replicate_1.8191.8191.3	8191	23.92	921.375	NNSDISSTR	sp|P01871|IGHM_HUMAN(pre=K,post=G);	46;	Hex(5)HexNAc(4)Fuc(1)
N_Gly_replicate_1	N_Gly_replicate_1.8192.8192.3	8192	23.92	1001.39	NEEYNK	sp|P02763|A1AG1_HUMAN(pre=R,post=S);sp|P19652|A1AG2_HUMAN(pre=R,post=S);	56;56;	Hex(5)HexNAc(4)NeuAc(1)Fuc(2)
N_Gly_replicate_1	N_Gly_replicate_1.8220.8220.4	8220	23.97	784.076	NGTAVCATNRR	sp|P05156|CFAI_HUMAN(pre=K,post=S);	70;	Hex(5)HexNAc(4)NeuAc(1)
N_Gly_replicate_1	N_Gly_replicate_1.8239.8239.3	8239	24.03	956.067	YKNNSDISSTR	sp|P01871|IGHM_HUMAN(pre=K,post=G);	46;	Hex(6)HexNAc(3)
N_Gly_replicate_1	N_Gly_replicate_1.8244.8244.3	8244	24.03	826.358	NGTAVCATNRR	sp|P05156|CFAI_HUMAN(pre=K,post=S);	70;	Hex(4)HexNAc(3)
N_Gly_replicate_1	N_Gly_replicate_1.8270.8270.3	8270	24.09	834.356	YKNNSDISSTR	sp|P01871|IGHM_HUMAN(pre=K,post=G);	46;	Hex(5)HexNAc(2)
N_Gly_replicate_1	N_Gly_replicate_1.8287.8287.3	8287	24.14	851.093	YKNNSDISSTR	sp|P01871|IGHM_HUMAN(pre=K,post=G);	46;	Hex(5)HexNAc(5)NeuAc(1)
N_Gly_replicate_1	N_Gly_replicate_1.8293.8293.3	8293	24.2	904.018	NEEYNK	sp|P02763|A1AG1_HUMAN(pre=R,post=S);sp|P19652|A1AG2_HUMAN(pre=R,post=S);	56;56;	Hex(5)HexNAc(4)NeuAc(1)
N_Gly_replicate_1	N_Gly_replicate_1.8295.8295.3	8295	24.2	888.375	YKNNSDISSTR	sp|P01871|IGHM_HUMAN(pre=K,post=G);	46;	Hex(6)HexNAc(2)
N_Gly_replicate_1	N_Gly_replicate_1.8302.8302.2	8302	24.2	1251.03	YKNNSDISSTR	sp|P01871|IGHM_HUMAN(pre=K,post=G);	46;	Hex(5)HexNAc(2)
N_Gly_replicate_1	N_Gly_replicate_1.8328.8328.3	8328	24.26	1220.14	NEEYNK	sp|P02763|A1AG1_HUMAN(pre=R,post=S);sp|P19652|A1AG2_HUMAN(pre=R,post=S);	56;56;	Hex(6)HexNAc(5)NeuAc(2)Fuc(2)
N_Gly_replicate_1	N_Gly_replicate_1.8348.8348.2	8348	24.32	1355.53	NEEYNK	sp|P02763|A1AG1_HUMAN(pre=R,post=S);sp|P19652|A1AG2_HUMAN(pre=R,post=S);	56;56;	Hex(5)HexNAc(4)NeuAc(1)
N_Gly_replicate_1	N_Gly_replicate_1.8349.8349.3	8349	24.32	1122.76	NEEYNK	sp|P02763|A1AG1_HUMAN(pre=R,post=S);sp|P19652|A1AG2_HUMAN(pre=R,post=S);	56;56;	Hex(6)HexNAc(5)NeuAc(2)
N_Gly_replicate_1	N_Gly_replicate_1.8358.8358.3	8358	24.38	982.715	SYNETK	sp|P04114|APOB_HUMAN(pre=K,post=I);	3224;	Hex(5)HexNAc(4)NeuAc(2)
N_Gly_replicate_1	N_Gly_replicate_1.8365.8365.3	8365	24.38	926.725	LANATTK	sp|P07333|CSF1R_HUMAN(pre=K,post=D);	353;	Hex(5)HexNAc(4)NeuAc(1)Fuc(1)
N_Gly_replicate_1	N_Gly_replicate_1.8368.8368.2	8368	24.38	1473.57	SYNETK	sp|P04114|APOB_HUMAN(pre=K,post=I);	3224;	Hex(5)HexNAc(4)NeuAc(2)
N_Gly_replicate_1	N_Gly_replicate_1.8373.8373.3	8373	24.38	1244.47	NEEYNK	sp|P02763|A1AG1_HUMAN(pre=R,post=S);sp|P19652|A1AG2_HUMAN(pre=R,post=S);	56;56;	Hex(7)HexNAc(6)NeuAc(2)
N_Gly_replicate_1	N_Gly_replicate_1.8381.8381.3	8381	24.44	970.623	NEEYNK	sp|P02763|A1AG1_HUMAN(pre=R,post=S);sp|P19652|A1AG2_HUMAN(pre=R,post=S);	56;56;	Hex(9)HexNAc(8)
N_Gly_replicate_1	N_Gly_replicate_1.8388.8388.3	8388	24.44	993.71	SYNETK	sp|P04114|APOB_HUMAN(pre=K,post=I);	3224;	Hex(7)HexNAc(4)NeuAc(1)
N_Gly_replicate_1	N_Gly_replicate_1.8392.8392.2	8392	24.44	1145.45	SYNETK	sp|P04114|APOB_HUMAN(pre=K,post=I);	3224;	Hex(4)HexNAc(3)NeuAc(1)
N_Gly_replicate_1	N_Gly_replicate_1.8396.8396.3	8396	24.44	885.681	SYNETK	sp|P04114|APOB_HUMAN(pre=K,post=I);	3224;	Hex(5)HexNAc(4)NeuAc(1)
N_Gly_replicate_1	N_Gly_replicate_1.8402.8402.3	8402	24.5	988.378	SYNETK	sp|P04114|APOB_HUMAN(pre=K,post=I);	3224;	Hex(6)HexNAc(4)NeuAc(1)Fuc(1)
N_Gly_replicate_1	N_Gly_replicate_1.8407.8407.4	8407	24.5	737.287	SYNETK	sp|P04114|APOB_HUMAN(pre=K,post=I);	3224;	Hex(5)HexNAc(4)NeuAc(2)
N_Gly_replicate_1	N_Gly_replicate_1.8411.8411.3	8411	24.5	953.382	HNSTGCLR	sp|P10909|CLUS_HUMAN(pre=R,post=M);	291;	Hex(5)HexNAc(4)NeuAc(1)
N_Gly_replicate_1	N_Gly_replicate_1.8426.8426.2	8426	24.55	1490.06	SYNETK	sp|P04114|APOB_HUMAN(pre=K,post=I);	3224;	Hex(7)HexNAc(4)NeuAc(1)
N_Gly_replicate_1	N_Gly_replicate_1.8443.8443.3	8443	24.61	989.07	NNSDISSTR	sp|P01871|IGHM_HUMAN(pre=K,post=G);	46;	Hex(5)HexNAc(5)Fuc(1)
N_Gly_replicate_1	N_Gly_replicate_1.8482.8482.4	8482	24.74	879.345	HNSTGCLR	sp|P10909|CLUS_HUMAN(pre=R,post=M);	291;	Hex(6)HexNAc(5)NeuAc(2)
N_Gly_replicate_1	N_Gly_replicate_1.8485.8485.3	8485	24.74	897.365	ENGTISR	sp|P02763|A1AG1_HUMAN(pre=R,post=Y);	103;	Hex(5)HexNAc(4)NeuAc(1)
N_Gly_replicate_1	N_Gly_replicate_1.8491.8491.2	8491	24.74	1756.67	NEEYNK	sp|P02763|A1AG1_HUMAN(pre=R,post=S);sp|P19652|A1AG2_HUMAN(pre=R,post=S);	56;56;	Hex(6)HexNAc(5)NeuAc(2)Fuc(1)
N_Gly_replicate_1	N_Gly_replicate_1.8505.8505.3	8505	24.8	1122.76	NEEYNK	sp|P02763|A1AG1_HUMAN(pre=R,post=S);sp|P19652|A1AG2_HUMAN(pre=R,post=S);	56;56;	Hex(6)HexNAc(5)NeuAc(2)
N_Gly_replicate_1	N_Gly_replicate_1.8511.8511.3	8511	24.8	1018.43	YKNNSDISSTR	sp|P01871|IGHM_HUMAN(pre=K,post=G);	46;	Hex(5)HexNAc(4)Fuc(1)
N_Gly_replicate_1	N_Gly_replicate_1.8512.8512.3	8512	24.8	982.714	SYNETK	sp|P04114|APOB_HUMAN(pre=K,post=I);	3224;	Hex(5)HexNAc(4)NeuAc(2)
N_Gly_replicate_1	N_Gly_replicate_1.8513.8513.3	8513	24.8	950.737	YKNNSDISSTR	sp|P01871|IGHM_HUMAN(pre=K,post=G);	46;	Hex(5)HexNAc(3)Fuc(1)
N_Gly_replicate_1	N_Gly_replicate_1.8518.8518.4	8518	24.8	842.323	NEEYNK	sp|P02763|A1AG1_HUMAN(pre=R,post=S);sp|P19652|A1AG2_HUMAN(pre=R,post=S);	56;56;	Hex(6)HexNAc(5)NeuAc(2)
N_Gly_replicate_1	N_Gly_replicate_1.8533.8533.4	8533	24.85	764.073	YKNNSDISSTR	sp|P01871|IGHM_HUMAN(pre=K,post=G);	46;	Hex(5)HexNAc(4)Fuc(1)
N_Gly_replicate_1	N_Gly_replicate_1.8538.8538.3	8538	24.85	969.742	YKNNSDISSTR	sp|P01871|IGHM_HUMAN(pre=K,post=G);	46;	Hex(5)HexNAc(4)
N_Gly_replicate_1	N_Gly_replicate_1.8540.8540.2	8540	24.85	1527.14	YKNNSDISSTR	sp|P01871|IGHM_HUMAN(pre=K,post=G);	46;	Hex(5)HexNAc(4)Fuc(1)
N_Gly_replicate_1	N_Gly_replicate_1.8545.8545.3	8545	24.91	1171.45	NEEYNK	sp|P02763|A1AG1_HUMAN(pre=R,post=S);sp|P19652|A1AG2_HUMAN(pre=R,post=S);	56;56;	Hex(6)HexNAc(5)NeuAc(2)Fuc(1)
N_Gly_replicate_1	N_Gly_replicate_1.8553.8553.3	8553	24.91	896.716	YKNNSDISSTR	sp|P01871|IGHM_HUMAN(pre=K,post=G);	46;	Hex(4)HexNAc(3)Fuc(1)
N_Gly_replicate_1	N_Gly_replicate_1.8563.8563.3	8563	24.91	1004.75	YKNNSDISSTR	sp|P01871|IGHM_HUMAN(pre=K,post=G);	46;	Hex(6)HexNAc(3)Fuc(1)
N_Gly_replicate_1	N_Gly_replicate_1.8578.8578.3	8578	24.97	1001.05	NEEYNK	sp|P02763|A1AG1_HUMAN(pre=R,post=S);sp|P19652|A1AG2_HUMAN(pre=R,post=S);	56;56;	Hex(5)HexNAc(4)NeuAc(2)
N_Gly_replicate_1	N_Gly_replicate_1.8590.8590.3	8590	25.03	956.048	NNSDISSTR	sp|P01871|IGHM_HUMAN(pre=K,post=G);	46;	Hex(6)HexNAc(3)NeuAc(1)
N_Gly_replicate_1	N_Gly_replicate_1.8594.8594.4	8594	25.03	777.3	NEEYNK	sp|P02763|A1AG1_HUMAN(pre=R,post=S);sp|P19652|A1AG2_HUMAN(pre=R,post=S);	56;56;	Hex(6)HexNAc(3)NeuAc(2)Fuc(1)
N_Gly_replicate_1	N_Gly_replicate_1.8595.8595.3	8595	25.03	1010.88	NEEYNK	sp|P02763|A1AG1_HUMAN(pre=R,post=S);sp|P19652|A1AG2_HUMAN(pre=R,post=S);	56;56;	Hex(8)HexNAc(6)NeuAc(1)Fuc(3)
N_Gly_replicate_1	N_Gly_replicate_1.8597.8597.3	8597	25.03	1036.06	NEEYNK	sp|P02763|A1AG1_HUMAN(pre=R,post=S);sp|P19652|A1AG2_HUMAN(pre=R,post=S);	56;56;	Hex(6)HexNAc(3)NeuAc(2)Fuc(1)
N_Gly_replicate_1	N_Gly_replicate_1.8600.8600.4	8600	25.03	751.038	NEEYNK	sp|P02763|A1AG1_HUMAN(pre=R,post=S);sp|P19652|A1AG2_HUMAN(pre=R,post=S);	56;56;	Hex(5)HexNAc(4)NeuAc(2)
N_Gly_replicate_1	N_Gly_replicate_1.8601.8601.2	8601	25.03	1433.56	NNSDISSTR	sp|P01871|IGHM_HUMAN(pre=K,post=G);	46;	Hex(6)HexNAc(3)NeuAc(1)
N_Gly_replicate_1	N_Gly_replicate_1.8611.8611.2	8611	25.08	1501.07	NEEYNK	sp|P02763|A1AG1_HUMAN(pre=R,post=S);sp|P19652|A1AG2_HUMAN(pre=R,post=S);	56;56;	Hex(5)HexNAc(4)NeuAc(2)
N_Gly_replicate_1	N_Gly_replicate_1.8615.8615.3	8615	25.08	904.016	NEEYNK	sp|P02763|A1AG1_HUMAN(pre=R,post=S);sp|P19652|A1AG2_HUMAN(pre=R,post=S);	56;56;	Hex(5)HexNAc(4)NeuAc(1)
N_Gly_replicate_1	N_Gly_replicate_1.8616.8616.2	8616	25.08	1683.64	NEEYNK	sp|P02763|A1AG1_HUMAN(pre=R,post=S);sp|P19652|A1AG2_HUMAN(pre=R,post=S);	56;56;	Hex(6)HexNAc(5)NeuAc(2)
N_Gly_replicate_1	N_Gly_replicate_1.8619.8619.2	8619	25.08	1355.52	NEEYNK	sp|P02763|A1AG1_HUMAN(pre=R,post=S);sp|P19652|A1AG2_HUMAN(pre=R,post=S);	56;56;	Hex(5)HexNAc(4)NeuAc(1)
N_Gly_replicate_1	N_Gly_replicate_1.8620.8620.4	8620	25.08	769.545	NEEYNK	sp|P02763|A1AG1_HUMAN(pre=R,post=S);sp|P19652|A1AG2_HUMAN(pre=R,post=S);	56;56;	Hex(6)HexNAc(5)NeuAc(1)
N_Gly_replicate_1	N_Gly_replicate_1.8631.8631.2	8631	25.13	1172.95	NEEYNK	sp|P02763|A1AG1_HUMAN(pre=R,post=S);sp|P19652|A1AG2_HUMAN(pre=R,post=S);	56;56;	Hex(4)HexNAc(3)NeuAc(1)
N_Gly_replicate_1	N_Gly_replicate_1.8634.8634.4	8634	25.13	788.06	HNSTGCLR	sp|P10909|CLUS_HUMAN(pre=R,post=M);	291;	Hex(5)HexNAc(4)NeuAc(2)
N_Gly_replicate_1	N_Gly_replicate_1.8638.8638.3	8638	25.13	782.303	NEEYNK	sp|P02763|A1AG1_HUMAN(pre=R,post=S);sp|P19652|A1AG2_HUMAN(pre=R,post=S);	56;56;	Hex(4)HexNAc(3)NeuAc(1)
N_Gly_replicate_1	N_Gly_replicate_1.8641.8641.2	8641	25.13	1575.12	HNSTGCLR	sp|P10909|CLUS_HUMAN(pre=R,post=M);	291;	Hex(5)HexNAc(4)NeuAc(2)
N_Gly_replicate_1	N_Gly_replicate_1.8644.8644.4	8644	25.13	769.542	NEEYNK	sp|P02763|A1AG1_HUMAN(pre=R,post=S);sp|P19652|A1AG2_HUMAN(pre=R,post=S);	56;56;	Hex(6)HexNAc(5)NeuAc(1)
N_Gly_replicate_1	N_Gly_replicate_1.8648.8648.2	8648	25.13	1473.56	SYNETK	sp|P04114|APOB_HUMAN(pre=K,post=I);	3224;	Hex(5)HexNAc(4)NeuAc(2)
N_Gly_replicate_1	N_Gly_replicate_1.8654.8654.3	8654	25.19	1061.41	HNSTGCLR	sp|P10909|CLUS_HUMAN(pre=R,post=M);	291;	Hex(7)HexNAc(4)NeuAc(1)
N_Gly_replicate_1	N_Gly_replicate_1.8657.8657.4	8657	25.19	1538.09	NEEYNK	sp|P02763|A1AG1_HUMAN(pre=R,post=S);sp|P19652|A1AG2_HUMAN(pre=R,post=S);	56;56;	Hex(6)HexNAc(5)NeuAc(1)
N_Gly_replicate_1	N_Gly_replicate_1.8660.8660.3	8660	25.19	831.667	HNSTGCLR	sp|P10909|CLUS_HUMAN(pre=R,post=M);	291;	Hex(4)HexNAc(3)NeuAc(1)
N_Gly_replicate_1	N_Gly_replicate_1.8662.8662.3	8662	25.19	1072.44	YKNNSDISSTR	sp|P01871|IGHM_HUMAN(pre=K,post=G);	46;	Hex(6)HexNAc(4)Fuc(1)
N_Gly_replicate_1	N_Gly_replicate_1.8671.8671.3	8671	25.24	1122.76	NEEYNK	sp|P02763|A1AG1_HUMAN(pre=R,post=S);sp|P19652|A1AG2_HUMAN(pre=R,post=S);	56;56;	Hex(6)HexNAc(5)NeuAc(2)
N_Gly_replicate_1	N_Gly_replicate_1.8674.8674.2	8674	25.24	1517.56	NEEYNK	sp|P02763|A1AG1_HUMAN(pre=R,post=S);sp|P19652|A1AG2_HUMAN(pre=R,post=S);	56;56;	Hex(7)HexNAc(4)NeuAc(1)
N_Gly_replicate_1	N_Gly_replicate_1.8677.8677.2	8677	25.24	1247	HNSTGCLR	sp|P10909|CLUS_HUMAN(pre=R,post=M);	291;	Hex(4)HexNAc(3)NeuAc(1)
N_Gly_replicate_1	N_Gly_replicate_1.8682.8682.3	8682	25.24	982.711	SYNETK	sp|P04114|APOB_HUMAN(pre=K,post=I);	3224;	Hex(5)HexNAc(4)NeuAc(2)
N_Gly_replicate_1	N_Gly_replicate_1.8685.8685.4	8685	25.24	796.31	HNSTGCLR	sp|P10909|CLUS_HUMAN(pre=R,post=M);	291;	Hex(7)HexNAc(4)NeuAc(1)
N_Gly_replicate_1	N_Gly_replicate_1.8687.8687.6	8687	25.24	1534.08	NEEYNK	sp|P02763|A1AG1_HUMAN(pre=R,post=S);sp|P19652|A1AG2_HUMAN(pre=R,post=S);	56;56;	Hex(9)HexNAc(4)
N_Gly_replicate_1	N_Gly_replicate_1.8690.8690.3	8690	25.24	1045.06	HNSTGCLR	sp|P10909|CLUS_HUMAN(pre=R,post=M);	291;	Hex(11)HexNAc(2)
N_Gly_replicate_1	N_Gly_replicate_1.8695.8695.2	8695	25.29	1501.07	NEEYNK	sp|P02763|A1AG1_HUMAN(pre=R,post=S);sp|P19652|A1AG2_HUMAN(pre=R,post=S);	56;56;	Hex(5)HexNAc(4)NeuAc(2)
N_Gly_replicate_1	N_Gly_replicate_1.8703.8703.4	8703	25.29	715.286	HNSTGCLR	sp|P10909|CLUS_HUMAN(pre=R,post=M);	291;	Hex(5)HexNAc(4)NeuAc(1)
N_Gly_replicate_1	N_Gly_replicate_1.8711.8711.2	8711	25.29	1592.11	HNSTGCLR	sp|P10909|CLUS_HUMAN(pre=R,post=M);	291;	Hex(7)HexNAc(4)Fuc(2)
N_Gly_replicate_1	N_Gly_replicate_1.8718.8718.3	8718	25.34	1072.45	YKNNSDISSTR	sp|P01871|IGHM_HUMAN(pre=K,post=G);	46;	Hex(6)HexNAc(4)Fuc(1)
N_Gly_replicate_1	N_Gly_replicate_1.8724.8724.3	8724	25.34	1099.1	HNSTGCLR	sp|P10909|CLUS_HUMAN(pre=R,post=M);	291;	Hex(5)HexNAc(4)NeuAc(2)Fuc(1)
N_Gly_replicate_1	N_Gly_replicate_1.8735.8735.3	8735	25.4	1001.05	NEEYNK	sp|P02763|A1AG1_HUMAN(pre=R,post=S);sp|P19652|A1AG2_HUMAN(pre=R,post=S);	56;56;	Hex(5)HexNAc(4)NeuAc(2)
N_Gly_replicate_1	N_Gly_replicate_1.8737.8737.3	8737	25.4	969.721	NNSDISSTR	sp|P01871|IGHM_HUMAN(pre=K,post=G);	46;	Hex(5)HexNAc(4)NeuAc(1)
N_Gly_replicate_1	N_Gly_replicate_1.8738.8738.3	8738	25.4	1037.44	YKNNSDISSTR	sp|P01871|IGHM_HUMAN(pre=K,post=G);	46;	Hex(5)HexNAc(5)
N_Gly_replicate_1	N_Gly_replicate_1.8739.8739.3	8739	25.4	902.027	NNSDISSTR	sp|P01871|IGHM_HUMAN(pre=K,post=G);	46;	Hex(5)HexNAc(3)NeuAc(1)
N_Gly_replicate_1	N_Gly_replicate_1.8742.8742.3	8742	25.4	1171.45	NEEYNK	sp|P02763|A1AG1_HUMAN(pre=R,post=S);sp|P19652|A1AG2_HUMAN(pre=R,post=S);	56;56;	Hex(6)HexNAc(5)NeuAc(2)Fuc(1)
N_Gly_replicate_1	N_Gly_replicate_1.8748.8748.2	8748	25.4	1454.08	NNSDISSTR	sp|P01871|IGHM_HUMAN(pre=K,post=G);	46;	Hex(5)HexNAc(4)NeuAc(1)
N_Gly_replicate_1	N_Gly_replicate_1.8756.8756.4	8756	25.45	778.329	YKNNSDISSTR	sp|P01871|IGHM_HUMAN(pre=K,post=G);	46;	Hex(5)HexNAc(5)
N_Gly_replicate_1	N_Gly_replicate_1.8760.8760.3	8760	25.45	983.418	YKNNSDISSTR	sp|P01871|IGHM_HUMAN(pre=K,post=G);	46;	Hex(4)HexNAc(5)
N_Gly_replicate_1	N_Gly_replicate_1.8776.8776.3	8776	25.51	1018.42	YKNNSDISSTR	sp|P01871|IGHM_HUMAN(pre=K,post=G);	46;	Hex(5)HexNAc(4)Fuc(1)
N_Gly_replicate_1	N_Gly_replicate_1.8799.8799.3	8799	25.56	1053.1	YKNNSDISSTR	sp|P01871|IGHM_HUMAN(pre=K,post=G);	46;	Hex(6)HexNAc(3)NeuAc(1)
N_Gly_replicate_1	N_Gly_replicate_1.8805.8805.3	8805	25.56	1120.79	YKNNSDISSTR	sp|P01871|IGHM_HUMAN(pre=K,post=G);	46;	Hex(6)HexNAc(4)NeuAc(1)
N_Gly_replicate_1	N_Gly_replicate_1.8810.8810.3	8810	25.56	1115.46	YKNNSDISSTR	sp|P01871|IGHM_HUMAN(pre=K,post=G);	46;	Hex(5)HexNAc(4)NeuAc(1)Fuc(1)
N_Gly_replicate_1	N_Gly_replicate_1.8822.8822.3	8822	25.62	1018.75	NNSDISSTR	sp|P01871|IGHM_HUMAN(pre=K,post=G);	46;	Hex(5)HexNAc(4)Fuc(3)
N_Gly_replicate_1	N_Gly_replicate_1.8823.8823.4	8823	25.62	790.075	YKNNSDISSTR	sp|P01871|IGHM_HUMAN(pre=K,post=G);	46;	Hex(6)HexNAc(3)NeuAc(1)
N_Gly_replicate_1	N_Gly_replicate_1.8824.8824.3	8824	25.62	848.009	NNSDISSTR	sp|P01871|IGHM_HUMAN(pre=K,post=G);	46;	Hex(4)HexNAc(3)NeuAc(1)
N_Gly_replicate_1	N_Gly_replicate_1.8825.8825.3	8825	25.62	1107.12	YKNNSDISSTR	sp|P01871|IGHM_HUMAN(pre=K,post=G);	46;	Hex(7)HexNAc(3)NeuAc(1)
N_Gly_replicate_1	N_Gly_replicate_1.8828.8828.3	8828	25.62	834.35	YKNNSDISSTR	sp|P01871|IGHM_HUMAN(pre=K,post=G);	46;	Hex(5)HexNAc(2)
N_Gly_replicate_1	N_Gly_replicate_1.8835.8835.3	8835	25.62	1004.73	NNSDISSTR	sp|P01871|IGHM_HUMAN(pre=K,post=G);	46;	Hex(6)HexNAc(3)NeuAc(1)Fuc(1)
N_Gly_replicate_1	N_Gly_replicate_1.8845.8845.2	8845	25.68	1527.11	NNSDISSTR	sp|P01871|IGHM_HUMAN(pre=K,post=G);	46;	Hex(5)HexNAc(4)NeuAc(1)Fuc(1)
N_Gly_replicate_1	N_Gly_replicate_1.8846.8846.3	8846	25.68	1122.76	NEEYNK	sp|P02763|A1AG1_HUMAN(pre=R,post=S);sp|P19652|A1AG2_HUMAN(pre=R,post=S);	56;56;	Hex(6)HexNAc(5)NeuAc(2)
N_Gly_replicate_1	N_Gly_replicate_1.8848.8848.3	8848	25.68	950.715	NNSDISSTR	sp|P01871|IGHM_HUMAN(pre=K,post=G);	46;	Hex(5)HexNAc(3)NeuAc(1)Fuc(1)
N_Gly_replicate_1	N_Gly_replicate_1.8849.8849.3	8849	25.68	1086.13	YKNNSDISSTR	sp|P01871|IGHM_HUMAN(pre=K,post=G);	46;	Hex(5)HexNAc(5)Fuc(1)
N_Gly_replicate_1	N_Gly_replicate_1.8857.8857.2	8857	25.68	1579.15	YKNNSDISSTR	sp|P01871|IGHM_HUMAN(pre=K,post=G);	46;	Hex(6)HexNAc(3)NeuAc(1)
N_Gly_replicate_1	N_Gly_replicate_1.8866.8866.2	8866	25.73	1501.07	NEEYNK	sp|P02763|A1AG1_HUMAN(pre=R,post=S);sp|P19652|A1AG2_HUMAN(pre=R,post=S);	56;56;	Hex(5)HexNAc(4)NeuAc(2)
N_Gly_replicate_1	N_Gly_replicate_1.8869.8869.3	8869	25.73	964.411	YKNNSDISSTR	sp|P01871|IGHM_HUMAN(pre=K,post=G);	46;	Hex(4)HexNAc(4)Fuc(1)
N_Gly_replicate_1	N_Gly_replicate_1.8871.8871.3	8871	25.73	1164.15	YKNNSDISSTR	sp|P01871|IGHM_HUMAN(pre=K,post=G);	46;	Hex(5)HexNAc(4)NeuAc(1)Fuc(2)
N_Gly_replicate_1	N_Gly_replicate_1.8872.8872.4	8872	25.73	814.843	YKNNSDISSTR	sp|P01871|IGHM_HUMAN(pre=K,post=G);	46;	Hex(5)HexNAc(5)Fuc(1)
N_Gly_replicate_1	N_Gly_replicate_1.8877.8877.4	8877	25.73	764.059	NNSDISSTR	sp|P01871|IGHM_HUMAN(pre=K,post=G);	46;	Hex(5)HexNAc(4)NeuAc(1)Fuc(1)
N_Gly_replicate_1	N_Gly_replicate_1.8878.8878.4	8878	25.73	873.362	YKNNSDISSTR	sp|P01871|IGHM_HUMAN(pre=K,post=G);	46;	Hex(5)HexNAc(4)NeuAc(1)Fuc(2)
N_Gly_replicate_1	N_Gly_replicate_1.8890.8890.2	8890	25.78	1555.62	NNSDISSTR	sp|P01871|IGHM_HUMAN(pre=K,post=G);	46;	Hex(5)HexNAc(5)NeuAc(1)
N_Gly_replicate_1	N_Gly_replicate_1.8899.8899.3	8899	25.78	1012.04	NEEYNK	sp|P02763|A1AG1_HUMAN(pre=R,post=S);sp|P19652|A1AG2_HUMAN(pre=R,post=S);	56;56;	Hex(7)HexNAc(4)NeuAc(1)
N_Gly_replicate_1	N_Gly_replicate_1.8900.8900.3	8900	25.78	1096.45	YKNNSDISSTR	sp|P01871|IGHM_HUMAN(pre=K,post=G);	46;	Hex(5)HexNAc(3)NeuAc(1)Fuc(2)
N_Gly_replicate_1	N_Gly_replicate_1.8902.8902.3	8902	25.84	1001.05	NEEYNK	sp|P02763|A1AG1_HUMAN(pre=R,post=S);sp|P19652|A1AG2_HUMAN(pre=R,post=S);	56;56;	Hex(5)HexNAc(4)NeuAc(2)
N_Gly_replicate_1	N_Gly_replicate_1.8903.8903.3	8903	25.84	1037.42	NNSDISSTR	sp|P01871|IGHM_HUMAN(pre=K,post=G);	46;	Hex(5)HexNAc(5)NeuAc(1)
N_Gly_replicate_1	N_Gly_replicate_1.8904.8904.3	8904	25.84	1050.41	HNSTGCLR	sp|P10909|CLUS_HUMAN(pre=R,post=M);	291;	Hex(5)HexNAc(4)NeuAc(2)
N_Gly_replicate_1	N_Gly_replicate_1.8906.8906.3	8906	25.84	1032.1	YKNNSDISSTR	sp|P01871|IGHM_HUMAN(pre=K,post=G);	46;	Hex(4)HexNAc(5)Fuc(1)
N_Gly_replicate_1	N_Gly_replicate_1.8918.8918.3	8918	25.84	983.392	NNSDISSTR	sp|P01871|IGHM_HUMAN(pre=K,post=G);	46;	Hex(4)HexNAc(5)NeuAc(1)
N_Gly_replicate_1	N_Gly_replicate_1.8919.8919.5	8919	25.84	896.698	NNSDISSTR	sp|P01871|IGHM_HUMAN(pre=K,post=G);	46;	Hex(4)HexNAc(3)NeuAc(1)Fuc(1)
N_Gly_replicate_1	N_Gly_replicate_1.8923.8923.2	8923	25.89	1683.64	NEEYNK	sp|P02763|A1AG1_HUMAN(pre=R,post=S);sp|P19652|A1AG2_HUMAN(pre=R,post=S);	56;56;	Hex(6)HexNAc(5)NeuAc(2)
N_Gly_replicate_1	N_Gly_replicate_1.8925.8925.3	8925	25.89	1101.79	YKNNSDISSTR	sp|P01871|IGHM_HUMAN(pre=K,post=G);	46;	Hex(6)HexNAc(3)NeuAc(1)Fuc(1)
N_Gly_replicate_1	N_Gly_replicate_1.8928.8928.4	8928	25.89	778.312	NNSDISSTR	sp|P01871|IGHM_HUMAN(pre=K,post=G);	46;	Hex(5)HexNAc(5)NeuAc(1)
N_Gly_replicate_1	N_Gly_replicate_1.8930.8930.4	8930	25.89	774.329	YKNNSDISSTR	sp|P01871|IGHM_HUMAN(pre=K,post=G);	46;	Hex(4)HexNAc(5)Fuc(1)
N_Gly_replicate_1	N_Gly_replicate_1.8935.8935.3	8935	25.89	1171.45	NEEYNK	sp|P02763|A1AG1_HUMAN(pre=R,post=S);sp|P19652|A1AG2_HUMAN(pre=R,post=S);	56;56;	Hex(6)HexNAc(5)NeuAc(2)Fuc(1)
N_Gly_replicate_1	N_Gly_replicate_1.8940.8940.4	8940	25.89	842.325	NEEYNK	sp|P02763|A1AG1_HUMAN(pre=R,post=S);sp|P19652|A1AG2_HUMAN(pre=R,post=S);	56;56;	Hex(6)HexNAc(5)NeuAc(2)
N_Gly_replicate_1	N_Gly_replicate_1.8946.8946.3	8946	25.95	896.696	NNSDISSTR	sp|P01871|IGHM_HUMAN(pre=K,post=G);	46;	Hex(4)HexNAc(3)NeuAc(1)Fuc(1)
N_Gly_replicate_1	N_Gly_replicate_1.8949.8949.3	8949	25.95	978.087	YKNNSDISSTR	sp|P01871|IGHM_HUMAN(pre=K,post=G);	46;	Hex(3)HexNAc(5)Fuc(1)
N_Gly_replicate_1	N_Gly_replicate_1.8950.8950.2	8950	25.95	1344.54	NNSDISSTR	sp|P01871|IGHM_HUMAN(pre=K,post=G);	46;	Hex(4)HexNAc(3)NeuAc(1)Fuc(1)
N_Gly_replicate_1	N_Gly_replicate_1.8958.8958.3	8958	25.95	910.393	YKNNSDISSTR	sp|P01871|IGHM_HUMAN(pre=K,post=G);	46;	Hex(3)HexNAc(4)Fuc(1)
N_Gly_replicate_1	N_Gly_replicate_1.8967.8967.3	8967	26	1066.77	YKNNSDISSTR	sp|P01871|IGHM_HUMAN(pre=K,post=G);	46;	Hex(5)HexNAc(4)NeuAc(1)
N_Gly_replicate_1	N_Gly_replicate_1.8968.8968.3	8968	26	999.081	YKNNSDISSTR	sp|P01871|IGHM_HUMAN(pre=K,post=G);	46;	Hex(5)HexNAc(3)NeuAc(1)
N_Gly_replicate_1	N_Gly_replicate_1.8975.8975.3	8975	26	934.719	NVTAEQAR	sp|P00748|FA12_HUMAN(pre=R,post=N);	249;	Hex(5)HexNAc(4)NeuAc(1)
N_Gly_replicate_1	N_Gly_replicate_1.8989.8989.4	8989	26.06	800.333	YKNNSDISSTR	sp|P01871|IGHM_HUMAN(pre=K,post=G);	46;	Hex(5)HexNAc(4)NeuAc(1)
N_Gly_replicate_1	N_Gly_replicate_1.8997.8997.4	8997	26.06	924.133	YKNNSDISSTR	sp|P01871|IGHM_HUMAN(pre=K,post=G);	46;	Hex(5)HexNAc(5)NeuAc(1)Fuc(2)
N_Gly_replicate_1	N_Gly_replicate_1.8999.8999.3	8999	26.06	1231.84	YKNNSDISSTR	sp|P01871|IGHM_HUMAN(pre=K,post=G);	46;	Hex(5)HexNAc(5)NeuAc(1)Fuc(2)
N_Gly_replicate_1	N_Gly_replicate_1.9000.9000.2	9000	26.06	1599.66	YKNNSDISSTR	sp|P01871|IGHM_HUMAN(pre=K,post=G);	46;	Hex(5)HexNAc(4)NeuAc(1)
N_Gly_replicate_1	N_Gly_replicate_1.9003.9003.2	9003	26.06	1401.58	NVTAEQAR	sp|P00748|FA12_HUMAN(pre=R,post=N);	249;	Hex(5)HexNAc(4)NeuAc(1)
N_Gly_replicate_1	N_Gly_replicate_1.9008.9008.3	9008	26.12	1086.1	NNSDISSTR	sp|P01871|IGHM_HUMAN(pre=K,post=G);	46;	Hex(5)HexNAc(5)NeuAc(1)Fuc(1)
N_Gly_replicate_1	N_Gly_replicate_1.9013.9013.3	9013	26.12	1122.76	NEEYNK	sp|P02763|A1AG1_HUMAN(pre=R,post=S);sp|P19652|A1AG2_HUMAN(pre=R,post=S);	56;56;	Hex(6)HexNAc(5)NeuAc(2)
N_Gly_replicate_1	N_Gly_replicate_1.9017.9017.2	9017	26.12	1628.65	NNSDISSTR	sp|P01871|IGHM_HUMAN(pre=K,post=G);	46;	Hex(5)HexNAc(5)NeuAc(1)Fuc(1)
N_Gly_replicate_1	N_Gly_replicate_1.9022.9022.3	9022	26.12	848.029	YKNNSDISSTR	sp|P01871|IGHM_HUMAN(pre=K,post=G);	46;	Hex(4)HexNAc(3)
N_Gly_replicate_1	N_Gly_replicate_1.9033.9033.4	9033	26.17	814.827	NNSDISSTR	sp|P01871|IGHM_HUMAN(pre=K,post=G);	46;	Hex(5)HexNAc(5)NeuAc(1)Fuc(1)
N_Gly_replicate_1	N_Gly_replicate_1.9040.9040.3	9040	26.17	965.141	NNSDISSTR	sp|P01871|IGHM_HUMAN(pre=K,post=G);	46;	Hex(6)HexNAc(5)Fuc(6)
N_Gly_replicate_1	N_Gly_replicate_1.9051.9051.4	9051	26.22	836.847	YKNNSDISSTR	sp|P01871|IGHM_HUMAN(pre=K,post=G);	46;	Hex(5)HexNAc(4)NeuAc(1)Fuc(1)
N_Gly_replicate_1	N_Gly_replicate_1.9055.9055.3	9055	26.22	1018.43	YKNNSDISSTR	sp|P01871|IGHM_HUMAN(pre=K,post=G);	46;	Hex(5)HexNAc(4)Fuc(1)
N_Gly_replicate_1	N_Gly_replicate_1.9057.9057.3	9057	26.22	945.063	YKNNSDISSTR	sp|P01871|IGHM_HUMAN(pre=K,post=G);	46;	Hex(4)HexNAc(3)NeuAc(1)
N_Gly_replicate_1	N_Gly_replicate_1.9060.9060.2	9060	26.22	1672.69	YKNNSDISSTR	sp|P01871|IGHM_HUMAN(pre=K,post=G);	46;	Hex(5)HexNAc(4)NeuAc(1)Fuc(1)
N_Gly_replicate_1	N_Gly_replicate_1.9061.9061.3	9061	26.22	896.718	YKNNSDISSTR	sp|P01871|IGHM_HUMAN(pre=K,post=G);	46;	Hex(4)HexNAc(3)Fuc(1)
N_Gly_replicate_1	N_Gly_replicate_1.9073.9073.3	9073	26.27	1121.12	YKNNSDISSTR	sp|P01871|IGHM_HUMAN(pre=K,post=G);	46;	Hex(6)HexNAc(4)Fuc(2)
N_Gly_replicate_1	N_Gly_replicate_1.9076.9076.4	9076	26.27	764.072	YKNNSDISSTR	sp|P01871|IGHM_HUMAN(pre=K,post=G);	46;	Hex(5)HexNAc(4)Fuc(1)
N_Gly_replicate_1	N_Gly_replicate_1.9082.9082.3	9082	26.27	1110.12	YKNNSDISSTR	sp|P01871|IGHM_HUMAN(pre=K,post=G);	46;	Hex(4)HexNAc(4)NeuAc(1)Fuc(2)
N_Gly_replicate_1	N_Gly_replicate_1.9084.9084.3	9084	26.27	923.391	NGTAVCATNRR	sp|P05156|CFAI_HUMAN(pre=K,post=S);	70;	Hex(4)HexNAc(3)NeuAc(1)
N_Gly_replicate_1	N_Gly_replicate_1.9091.9091.4	9091	26.33	842.699	YKNNSDISSTR	sp|P01871|IGHM_HUMAN(pre=K,post=G);	46;	Hex(3)HexNAc(3)Fuc(1)
N_Gly_replicate_1	N_Gly_replicate_1.9101.9101.3	9101	26.33	1101.79	YKNNSDISSTR	sp|P01871|IGHM_HUMAN(pre=K,post=G);	46;	Hex(6)HexNAc(3)NeuAc(1)Fuc(1)
N_Gly_replicate_1	N_Gly_replicate_1.9102.9102.4	9102	26.33	786.077	YKNNSDISSTR	sp|P01871|IGHM_HUMAN(pre=K,post=G);	46;	Hex(5)HexNAc(3)NeuAc(1)Fuc(1)
N_Gly_replicate_1	N_Gly_replicate_1.9108.9108.2	9108	26.33	1571.15	YKNNSDISSTR	sp|P01871|IGHM_HUMAN(pre=K,post=G);	46;	Hex(5)HexNAc(3)NeuAc(1)Fuc(1)
N_Gly_replicate_1	N_Gly_replicate_1.9110.9110.2	9110	26.33	1681.19	YKNNSDISSTR	sp|P01871|IGHM_HUMAN(pre=K,post=G);	46;	Hex(6)HexNAc(4)Fuc(2)
N_Gly_replicate_1	N_Gly_replicate_1.9119.9119.4	9119	26.39	826.591	YKNNSDISSTR	sp|P01871|IGHM_HUMAN(pre=K,post=G);	46;	Hex(6)HexNAc(3)NeuAc(1)Fuc(1)
N_Gly_replicate_1	N_Gly_replicate_1.9128.9128.2	9128	26.39	1689.18	YKNNSDISSTR	sp|P01871|IGHM_HUMAN(pre=K,post=G);	46;	Hex(7)HexNAc(4)Fuc(1)
N_Gly_replicate_1	N_Gly_replicate_1.9131.9131.3	9131	26.39	1001.04	NEEYNK	sp|P02763|A1AG1_HUMAN(pre=R,post=S);sp|P19652|A1AG2_HUMAN(pre=R,post=S);	56;56;	Hex(5)HexNAc(4)NeuAc(2)
N_Gly_replicate_1	N_Gly_replicate_1.9137.9137.3	9137	26.44	934.719	NVTAEQAR	sp|P00748|FA12_HUMAN(pre=R,post=N);	249;	Hex(5)HexNAc(4)NeuAc(1)
N_Gly_replicate_1	N_Gly_replicate_1.9144.9144.3	9144	26.44	1169.48	YKNNSDISSTR	sp|P01871|IGHM_HUMAN(pre=K,post=G);	46;	Hex(6)HexNAc(4)NeuAc(1)Fuc(1)
N_Gly_replicate_1	N_Gly_replicate_1.9156.9156.3	9156	26.5	1134.47	YKNNSDISSTR	sp|P01871|IGHM_HUMAN(pre=K,post=G);	46;	Hex(5)HexNAc(5)NeuAc(1)
N_Gly_replicate_1	N_Gly_replicate_1.9162.9162.4	9162	26.5	877.357	YKNNSDISSTR	sp|P01871|IGHM_HUMAN(pre=K,post=G);	46;	Hex(6)HexNAc(4)NeuAc(1)Fuc(1)
N_Gly_replicate_1	N_Gly_replicate_1.9178.9178.4	9178	26.56	851.104	YKNNSDISSTR	sp|P01871|IGHM_HUMAN(pre=K,post=G);	46;	Hex(5)HexNAc(5)NeuAc(1)
N_Gly_replicate_1	N_Gly_replicate_1.9179.9179.3	9179	26.56	1115.46	YKNNSDISSTR	sp|P01871|IGHM_HUMAN(pre=K,post=G);	46;	Hex(5)HexNAc(4)NeuAc(1)Fuc(1)
N_Gly_replicate_1	N_Gly_replicate_1.9181.9181.3	9181	26.56	993.75	YKNNSDISSTR	sp|P01871|IGHM_HUMAN(pre=K,post=G);	46;	Hex(4)HexNAc(3)NeuAc(1)Fuc(1)
N_Gly_replicate_1	N_Gly_replicate_1.9183.9183.3	9183	26.56	1122.76	NEEYNK	sp|P02763|A1AG1_HUMAN(pre=R,post=S);sp|P19652|A1AG2_HUMAN(pre=R,post=S);	56;56;	Hex(6)HexNAc(5)NeuAc(2)
N_Gly_replicate_1	N_Gly_replicate_1.9187.9187.3	9187	26.56	1061.44	YKNNSDISSTR	sp|P01871|IGHM_HUMAN(pre=K,post=G);	46;	Hex(4)HexNAc(4)NeuAc(1)Fuc(1)
N_Gly_replicate_1	N_Gly_replicate_1.9190.9190.3	9190	26.56	1144.8	YKNNSDISSTR	sp|P01871|IGHM_HUMAN(pre=K,post=G);	46;	Hex(5)HexNAc(3)NeuAc(2)Fuc(1)
N_Gly_replicate_1	N_Gly_replicate_1.9193.9193.3	9193	26.56	1047.77	YKNNSDISSTR	sp|P01871|IGHM_HUMAN(pre=K,post=G);	46;	Hex(5)HexNAc(3)NeuAc(1)Fuc(1)
N_Gly_replicate_1	N_Gly_replicate_1.9198.9198.4	9198	26.61	745.563	YKNNSDISSTR	sp|P01871|IGHM_HUMAN(pre=K,post=G);	46;	Hex(4)HexNAc(3)NeuAc(1)Fuc(1)
N_Gly_replicate_1	N_Gly_replicate_1.9202.9202.2	9202	26.61	1490.12	YKNNSDISSTR	sp|P01871|IGHM_HUMAN(pre=K,post=G);	46;	Hex(4)HexNAc(3)NeuAc(1)Fuc(1)
N_Gly_replicate_1	N_Gly_replicate_1.9206.9206.2	9206	26.61	1701.2	YKNNSDISSTR	sp|P01871|IGHM_HUMAN(pre=K,post=G);	46;	Hex(5)HexNAc(5)NeuAc(1)
N_Gly_replicate_1	N_Gly_replicate_1.9208.9208.3	9208	26.61	775.006	YKNNSDISSTR	sp|P01871|IGHM_HUMAN(pre=K,post=G);	46;	Hex(3)HexNAc(2)Fuc(1)
N_Gly_replicate_1	N_Gly_replicate_1.9215.9215.3	9215	26.61	1080.45	YKNNSDISSTR	sp|P01871|IGHM_HUMAN(pre=K,post=G);	46;	Hex(4)HexNAc(5)NeuAc(1)
N_Gly_replicate_1	N_Gly_replicate_1.9217.9217.4	9217	26.66	836.847	YKNNSDISSTR	sp|P01871|IGHM_HUMAN(pre=K,post=G);	46;	Hex(5)HexNAc(4)NeuAc(1)Fuc(1)
N_Gly_replicate_1	N_Gly_replicate_1.9220.9220.3	9220	26.66	896.717	YKNNSDISSTR	sp|P01871|IGHM_HUMAN(pre=K,post=G);	46;	Hex(4)HexNAc(3)Fuc(1)
N_Gly_replicate_1	N_Gly_replicate_1.9231.9231.3	9231	26.66	1018.43	YKNNSDISSTR	sp|P01871|IGHM_HUMAN(pre=K,post=G);	46;	Hex(5)HexNAc(4)Fuc(1)
N_Gly_replicate_1	N_Gly_replicate_1.9243.9243.3	9243	26.72	1007.75	YKNNSDISSTR	sp|P01871|IGHM_HUMAN(pre=K,post=G);	46;	Hex(3)HexNAc(4)Fuc(3)
N_Gly_replicate_1	N_Gly_replicate_1.9246.9246.3	9246	26.72	1268.48	NEEYNK	sp|P02763|A1AG1_HUMAN(pre=R,post=S);sp|P19652|A1AG2_HUMAN(pre=R,post=S);	56;56;	Hex(6)HexNAc(5)NeuAc(3)Fuc(1)
N_Gly_replicate_1	N_Gly_replicate_1.9261.9261.3	9261	26.78	1183.16	YKNNSDISSTR	sp|P01871|IGHM_HUMAN(pre=K,post=G);	46;	Hex(5)HexNAc(5)NeuAc(1)Fuc(1)
N_Gly_replicate_1	N_Gly_replicate_1.9262.9262.4	9262	26.78	887.618	YKNNSDISSTR	sp|P01871|IGHM_HUMAN(pre=K,post=G);	46;	Hex(5)HexNAc(5)NeuAc(1)Fuc(1)
N_Gly_replicate_1	N_Gly_replicate_1.9274.9274.3	9274	26.78	1109.78	YKNNSDISSTR	sp|P01871|IGHM_HUMAN(pre=K,post=G);	46;	Hex(4)HexNAc(4)NeuAc(2)
N_Gly_replicate_1	N_Gly_replicate_1.9276.9276.4	9276	26.78	915.098	NEEYNK	sp|P02763|A1AG1_HUMAN(pre=R,post=S);sp|P19652|A1AG2_HUMAN(pre=R,post=S);	56;56;	Hex(6)HexNAc(5)NeuAc(3)
N_Gly_replicate_1	N_Gly_replicate_1.9278.9278.3	9278	26.78	1171.45	NEEYNK	sp|P02763|A1AG1_HUMAN(pre=R,post=S);sp|P19652|A1AG2_HUMAN(pre=R,post=S);	56;56;	Hex(6)HexNAc(5)NeuAc(2)Fuc(1)
N_Gly_replicate_1	N_Gly_replicate_1.9282.9282.4	9282	26.83	951.613	NEEYNK	sp|P02763|A1AG1_HUMAN(pre=R,post=S);sp|P19652|A1AG2_HUMAN(pre=R,post=S);	56;56;	Hex(6)HexNAc(5)NeuAc(3)Fuc(1)
N_Gly_replicate_1	N_Gly_replicate_1.9286.9286.4	9286	26.83	895.364	YKNNSDISSTR	sp|P01871|IGHM_HUMAN(pre=K,post=G);	46;	Hex(5)HexNAc(3)NeuAc(2)Fuc(2)
N_Gly_replicate_1	N_Gly_replicate_1.9293.9293.3	9293	26.83	1279.15	NEEYNK	sp|P02763|A1AG1_HUMAN(pre=R,post=S);sp|P19652|A1AG2_HUMAN(pre=R,post=S);	56;56;	Hex(7)HexNAc(5)NeuAc(2)NeuGc(1)
N_Gly_replicate_1	N_Gly_replicate_1.9295.9295.3	9295	26.83	1273.82	NEEYNK	sp|P02763|A1AG1_HUMAN(pre=R,post=S);sp|P19652|A1AG2_HUMAN(pre=R,post=S);	56;56;	Hex(7)HexNAc(5)NeuAc(3)
N_Gly_replicate_1	N_Gly_replicate_1.9305.9305.3	9305	26.89	1086.12	YKNNSDISSTR	sp|P01871|IGHM_HUMAN(pre=K,post=G);	46;	Hex(5)HexNAc(5)Fuc(1)
N_Gly_replicate_1	N_Gly_replicate_1.9306.9306.4	9306	26.89	928.129	YKNNSDISSTR	sp|P01871|IGHM_HUMAN(pre=K,post=G);	46;	Hex(6)HexNAc(5)NeuAc(1)Fuc(1)
N_Gly_replicate_1	N_Gly_replicate_1.9308.9308.3	9308	26.89	1237.17	YKNNSDISSTR	sp|P01871|IGHM_HUMAN(pre=K,post=G);	46;	Hex(6)HexNAc(5)NeuAc(1)Fuc(1)
N_Gly_replicate_1	N_Gly_replicate_1.9316.9316.3	9316	26.89	1001.05	NEEYNK	sp|P02763|A1AG1_HUMAN(pre=R,post=S);sp|P19652|A1AG2_HUMAN(pre=R,post=S);	56;56;	Hex(5)HexNAc(4)NeuAc(2)
N_Gly_replicate_1	N_Gly_replicate_1.9319.9319.3	9319	26.89	1177.81	YKNNSDISSTR	sp|P01871|IGHM_HUMAN(pre=K,post=G);	46;	Hex(4)HexNAc(5)NeuAc(1)Fuc(2)
N_Gly_replicate_1	N_Gly_replicate_1.9324.9324.3	9324	26.95	1116.11	ENGTISR	sp|P02763|A1AG1_HUMAN(pre=R,post=Y);	103;	Hex(6)HexNAc(5)NeuAc(2)
N_Gly_replicate_1	N_Gly_replicate_1.9326.9326.4	9326	26.95	928.13	YKNNSDISSTR	sp|P01871|IGHM_HUMAN(pre=K,post=G);	46;	Hex(6)HexNAc(5)NeuAc(1)Fuc(1)
N_Gly_replicate_1	N_Gly_replicate_1.9331.9331.3	9331	26.95	1317.84	HNSTGCLR	sp|P10909|CLUS_HUMAN(pre=R,post=M);	291;	Hex(6)HexNAc(5)NeuAc(3)Fuc(1)
N_Gly_replicate_1	N_Gly_replicate_1.9332.9332.2	9332	26.95	1673.66	ENGTISR	sp|P02763|A1AG1_HUMAN(pre=R,post=Y);	103;	Hex(6)HexNAc(5)NeuAc(2)
N_Gly_replicate_1	N_Gly_replicate_1.9336.9336.4	9336	26.95	828.575	YKNNSDISSTR	sp|P01871|IGHM_HUMAN(pre=K,post=G);	46;	Hex(10)HexNAc(2)
N_Gly_replicate_1	N_Gly_replicate_1.9347.9347.3	9347	27	1129.14	YKNNSDISSTR	sp|P01871|IGHM_HUMAN(pre=K,post=G);	46;	Hex(4)HexNAc(5)NeuAc(1)Fuc(1)
N_Gly_replicate_1	N_Gly_replicate_1.9348.9348.3	9348	27	994.396	ENGTISR	sp|P02763|A1AG1_HUMAN(pre=R,post=Y);	103;	Hex(5)HexNAc(4)NeuAc(2)
N_Gly_replicate_1	N_Gly_replicate_1.9349.9349.4	9349	27	847.104	YKNNSDISSTR	sp|P01871|IGHM_HUMAN(pre=K,post=G);	46;	Hex(4)HexNAc(5)NeuAc(1)Fuc(1)
N_Gly_replicate_1	N_Gly_replicate_1.9351.9351.3	9351	27	1122.76	NEEYNK	sp|P02763|A1AG1_HUMAN(pre=R,post=S);sp|P19652|A1AG2_HUMAN(pre=R,post=S);	56;56;	Hex(6)HexNAc(5)NeuAc(2)
N_Gly_replicate_1	N_Gly_replicate_1.9359.9359.4	9359	27	1001.05	NEEYNK	sp|P02763|A1AG1_HUMAN(pre=R,post=S);sp|P19652|A1AG2_HUMAN(pre=R,post=S);	56;56;	Hex(5)HexNAc(4)NeuAc(2)
N_Gly_replicate_1	N_Gly_replicate_1.9366.9366.2	9366	27.05	1491.09	ENGTISR	sp|P02763|A1AG1_HUMAN(pre=R,post=Y);	103;	Hex(5)HexNAc(4)NeuAc(2)
N_Gly_replicate_1	N_Gly_replicate_1.9369.9369.3	9369	27.05	1193.49	YKNNSDISSTR	sp|P01871|IGHM_HUMAN(pre=K,post=G);	46;	Hex(5)HexNAc(3)NeuAc(2)Fuc(2)
N_Gly_replicate_1	N_Gly_replicate_1.9373.9373.3	9373	27.05	1214.46	NEEYNK	sp|P02763|A1AG1_HUMAN(pre=R,post=S);sp|P19652|A1AG2_HUMAN(pre=R,post=S);	56;56;	Hex(5)HexNAc(5)NeuAc(3)Fuc(1)
N_Gly_replicate_1	N_Gly_replicate_1.9376.9376.3	9376	27.05	807.017	GHVNITR	sp|P00734|THRB_HUMAN(pre=R,post=S);	121;	Hex(5)HexNAc(4)
N_Gly_replicate_1	N_Gly_replicate_1.9379.9379.4	9379	27.05	746.048	ENGTISR	sp|P02763|A1AG1_HUMAN(pre=R,post=Y);	103;	Hex(5)HexNAc(4)NeuAc(2)
N_Gly_replicate_1	N_Gly_replicate_1.9388.9388.4	9388	27.11	836.847	YKNNSDISSTR	sp|P01871|IGHM_HUMAN(pre=K,post=G);	46;	Hex(5)HexNAc(4)NeuAc(1)Fuc(1)
N_Gly_replicate_1	N_Gly_replicate_1.9396.9396.4	9396	27.11	814.837	YKNNSDISSTR	sp|P01871|IGHM_HUMAN(pre=K,post=G);	46;	Hex(5)HexNAc(5)Fuc(1)
N_Gly_replicate_1	N_Gly_replicate_1.9406.9406.3	9406	27.17	1268.48	NEEYNK	sp|P02763|A1AG1_HUMAN(pre=R,post=S);sp|P19652|A1AG2_HUMAN(pre=R,post=S);	56;56;	Hex(6)HexNAc(5)NeuAc(3)Fuc(1)
N_Gly_replicate_1	N_Gly_replicate_1.9407.9407.3	9407	27.17	1219.79	NEEYNK	sp|P02763|A1AG1_HUMAN(pre=R,post=S);sp|P19652|A1AG2_HUMAN(pre=R,post=S);	56;56;	Hex(6)HexNAc(5)NeuAc(3)
N_Gly_replicate_1	N_Gly_replicate_1.9411.9411.4	9411	27.17	941.847	NEEYNK	sp|P02763|A1AG1_HUMAN(pre=R,post=S);sp|P19652|A1AG2_HUMAN(pre=R,post=S);	56;56;	Hex(9)HexNAc(6)NeuAc(1)
N_Gly_replicate_1	N_Gly_replicate_1.9427.9427.3	9427	27.22	1183.16	YKNNSDISSTR	sp|P01871|IGHM_HUMAN(pre=K,post=G);	46;	Hex(5)HexNAc(5)NeuAc(1)Fuc(1)
N_Gly_replicate_1	N_Gly_replicate_1.9428.9428.4	9428	27.22	887.619	YKNNSDISSTR	sp|P01871|IGHM_HUMAN(pre=K,post=G);	46;	Hex(5)HexNAc(5)NeuAc(1)Fuc(1)
N_Gly_replicate_1	N_Gly_replicate_1.9432.9432.5	9432	27.22	1474.14	NEEYNK	sp|P02763|A1AG1_HUMAN(pre=R,post=S);sp|P19652|A1AG2_HUMAN(pre=R,post=S);	56;56;	Hex(23)HexNAc(14)
N_Gly_replicate_1	N_Gly_replicate_1.9448.9448.4	9448	27.27	915.097	NEEYNK	sp|P02763|A1AG1_HUMAN(pre=R,post=S);sp|P19652|A1AG2_HUMAN(pre=R,post=S);	56;56;	Hex(6)HexNAc(5)NeuAc(3)
N_Gly_replicate_1	N_Gly_replicate_1.9450.9450.3	9450	27.27	993.067	NGTAVCATNR	sp|P05156|CFAI_HUMAN(pre=K,post=R);	70;	Hex(5)HexNAc(4)NeuAc(1)
N_Gly_replicate_1	N_Gly_replicate_1.9452.9452.3	9452	27.27	997.418	WVSNKTEGR	sp|P01008|ANT3_HUMAN(pre=K,post=I);	224;	Hex(5)HexNAc(4)NeuAc(1)
N_Gly_replicate_1	N_Gly_replicate_1.9455.9455.2	9455	27.27	1489.1	NGTAVCATNR	sp|P05156|CFAI_HUMAN(pre=K,post=R);	70;	Hex(5)HexNAc(4)NeuAc(1)
N_Gly_replicate_1	N_Gly_replicate_1.9456.9456.2	9456	27.27	1501.07	NEEYNK	sp|P02763|A1AG1_HUMAN(pre=R,post=S);sp|P19652|A1AG2_HUMAN(pre=R,post=S);	56;56;	Hex(5)HexNAc(4)NeuAc(2)
N_Gly_replicate_1	N_Gly_replicate_1.9470.9470.3	9470	27.33	1001.05	NEEYNK	sp|P02763|A1AG1_HUMAN(pre=R,post=S);sp|P19652|A1AG2_HUMAN(pre=R,post=S);	56;56;	Hex(5)HexNAc(4)NeuAc(2)
N_Gly_replicate_1	N_Gly_replicate_1.9475.9475.4	9475	27.33	748.315	WVSNKTEGR	sp|P01008|ANT3_HUMAN(pre=K,post=I);	224;	Hex(5)HexNAc(4)NeuAc(1)
N_Gly_replicate_1	N_Gly_replicate_1.9486.9486.3	9486	27.33	1068.74	NEEYNK	sp|P02763|A1AG1_HUMAN(pre=R,post=S);sp|P19652|A1AG2_HUMAN(pre=R,post=S);	56;56;	Hex(5)HexNAc(5)NeuAc(2)
N_Gly_replicate_1	N_Gly_replicate_1.9498.9498.2	9498	27.38	1495.63	WVSNKTEGR	sp|P01008|ANT3_HUMAN(pre=K,post=I);	224;	Hex(5)HexNAc(4)NeuAc(1)
N_Gly_replicate_1	N_Gly_replicate_1.9511.9511.3	9511	27.44	1122.76	NEEYNK	sp|P02763|A1AG1_HUMAN(pre=R,post=S);sp|P19652|A1AG2_HUMAN(pre=R,post=S);	56;56;	Hex(6)HexNAc(5)NeuAc(2)
N_Gly_replicate_1	N_Gly_replicate_1.9541.9541.3	9541	27.49	1067.1	YKNNSDISSTR	sp|P01871|IGHM_HUMAN(pre=K,post=G);	46;	Hex(5)HexNAc(4)Fuc(2)
N_Gly_replicate_1	N_Gly_replicate_1.9575.9575.3	9575	27.61	1268.48	NEEYNK	sp|P02763|A1AG1_HUMAN(pre=R,post=S);sp|P19652|A1AG2_HUMAN(pre=R,post=S);	56;56;	Hex(6)HexNAc(5)NeuAc(3)Fuc(1)
N_Gly_replicate_1	N_Gly_replicate_1.9581.9581.3	9581	27.61	1219.8	NEEYNK	sp|P02763|A1AG1_HUMAN(pre=R,post=S);sp|P19652|A1AG2_HUMAN(pre=R,post=S);	56;56;	Hex(6)HexNAc(5)NeuAc(3)
N_Gly_replicate_1	N_Gly_replicate_1.9583.9583.3	9583	27.61	1228.79	NEEYNK	sp|P02763|A1AG1_HUMAN(pre=R,post=S);sp|P19652|A1AG2_HUMAN(pre=R,post=S);	56;56;	Hex(6)HexNAc(8)NeuAc(1)
N_Gly_replicate_1	N_Gly_replicate_1.9584.9584.3	9584	27.61	1307.21	KKEDALNETR	sp|P10909|CLUS_HUMAN(pre=K,post=E);	86;	Hex(6)HexNAc(5)NeuAc(2)Fuc(1)
N_Gly_replicate_1	N_Gly_replicate_1.9599.9599.3	9599	27.66	1039.78	KKEDALNETR	sp|P10909|CLUS_HUMAN(pre=K,post=E);	86;	Hex(5)HexNAc(4)NeuAc(1)
N_Gly_replicate_1	N_Gly_replicate_1.9622.9622.4	9622	27.72	846.36	NAHGEEKENLTAR	sp|Q06033|ITIH3_HUMAN(pre=K,post=A);	580;	Hex(5)HexNAc(4)NeuAc(1)
N_Gly_replicate_1	N_Gly_replicate_1.9626.9626.3	9626	27.72	997.418	WVSNKTEGR	sp|P01008|ANT3_HUMAN(pre=K,post=I);	224;	Hex(5)HexNAc(4)NeuAc(1)
N_Gly_replicate_1	N_Gly_replicate_1.9630.9630.4	9630	27.72	915.098	NEEYNK	sp|P02763|A1AG1_HUMAN(pre=R,post=S);sp|P19652|A1AG2_HUMAN(pre=R,post=S);	56;56;	Hex(6)HexNAc(5)NeuAc(3)
N_Gly_replicate_1	N_Gly_replicate_1.9644.9644.3	9644	27.77	912.376	LISNCSK	sp|P05156|CFAI_HUMAN(pre=K,post=F);	494;	Hex(5)HexNAc(4)NeuAc(1)
N_Gly_replicate_1	N_Gly_replicate_1.9658.9658.3	9658	27.83	1115.79	YKNNSDISSTR	sp|P01871|IGHM_HUMAN(pre=K,post=G);	46;	Hex(5)HexNAc(4)Fuc(3)
N_Gly_replicate_1	N_Gly_replicate_1.9665.9665.3	9665	27.83	1258.52	KKEDALNETR	sp|P10909|CLUS_HUMAN(pre=K,post=E);	86;	Hex(6)HexNAc(5)NeuAc(2)
N_Gly_replicate_1	N_Gly_replicate_1.9669.9669.2	9669	27.83	1368.06	LISNCSK	sp|P05156|CFAI_HUMAN(pre=K,post=F);	494;	Hex(5)HexNAc(4)NeuAc(1)
N_Gly_replicate_1	N_Gly_replicate_1.9675.9675.3	9675	27.83	1126.45	YKNNSDISSTR	sp|P01871|IGHM_HUMAN(pre=K,post=G);	46;	Hex(7)HexNAc(4)Fuc(1)
N_Gly_replicate_1	N_Gly_replicate_1.9703.9703.4	9703	27.93	944.145	KKEDALNETR	sp|P10909|CLUS_HUMAN(pre=K,post=E);	86;	Hex(6)HexNAc(5)NeuAc(2)
N_Gly_replicate_1	N_Gly_replicate_1.9704.9704.3	9704	27.93	1212.49	YKNNSDISSTR	sp|P01871|IGHM_HUMAN(pre=K,post=G);	46;	Hex(5)HexNAc(4)NeuAc(2)Fuc(1)
N_Gly_replicate_1	N_Gly_replicate_1.9705.9705.4	9705	27.93	909.622	YKNNSDISSTR	sp|P01871|IGHM_HUMAN(pre=K,post=G);	46;	Hex(5)HexNAc(4)NeuAc(2)Fuc(1)
N_Gly_replicate_1	N_Gly_replicate_1.9707.9707.4	9707	27.93	852.861	KKEDALNETR	sp|P10909|CLUS_HUMAN(pre=K,post=E);	86;	Hex(5)HexNAc(4)NeuAc(2)
N_Gly_replicate_1	N_Gly_replicate_1.9710.9710.3	9710	27.93	1136.81	KKEDALNETR	sp|P10909|CLUS_HUMAN(pre=K,post=E);	86;	Hex(5)HexNAc(4)NeuAc(2)
N_Gly_replicate_1	N_Gly_replicate_1.9721.9721.4	9721	27.98	837.093	YKNNSDISSTR	sp|P01871|IGHM_HUMAN(pre=K,post=G);	46;	Hex(5)HexNAc(4)Fuc(3)
N_Gly_replicate_1	N_Gly_replicate_1.9725.9725.4	9725	27.98	980.659	KKEDALNETR	sp|P10909|CLUS_HUMAN(pre=K,post=E);	86;	Hex(6)HexNAc(5)NeuAc(2)Fuc(1)
N_Gly_replicate_1	N_Gly_replicate_1.9743.9743.3	9743	28.04	1219.79	NEEYNK	sp|P02763|A1AG1_HUMAN(pre=R,post=S);sp|P19652|A1AG2_HUMAN(pre=R,post=S);	56;56;	Hex(6)HexNAc(5)NeuAc(3)
N_Gly_replicate_1	N_Gly_replicate_1.9747.9747.3	9747	28.04	1163.81	YKNNSDISSTR	sp|P01871|IGHM_HUMAN(pre=K,post=G);	46;	Hex(5)HexNAc(4)NeuAc(2)
N_Gly_replicate_1	N_Gly_replicate_1.9750.9750.3	9750	28.04	994.085	YKNNSDISSTR	sp|P01871|IGHM_HUMAN(pre=K,post=G);	46;	Hex(4)HexNAc(3)Fuc(3)
N_Gly_replicate_1	N_Gly_replicate_1.9757.9757.4	9757	28.04	873.106	YKNNSDISSTR	sp|P01871|IGHM_HUMAN(pre=K,post=G);	46;	Hex(5)HexNAc(4)NeuAc(2)
N_Gly_replicate_1	N_Gly_replicate_1.9760.9760.3	9760	28.04	918.072	KKEDALNETR	sp|P10909|CLUS_HUMAN(pre=K,post=E);	86;	Hex(4)HexNAc(3)NeuAc(1)
N_Gly_replicate_1	N_Gly_replicate_1.9773.9773.3	9773	28.09	1142.68	HNFSHCCSK	sp|P43652|AFAM_HUMAN(pre=K,post=V);	109;	Hex(10)HexNAc(8)Fuc(1)
N_Gly_replicate_1	N_Gly_replicate_1.9793.9793.3	9793	28.15	997.419	WVSNKTEGR	sp|P01008|ANT3_HUMAN(pre=K,post=I);	224;	Hex(5)HexNAc(4)NeuAc(1)
N_Gly_replicate_1	N_Gly_replicate_1.9831.9831.3	9831	28.24	1031.75	NVTAEQAR	sp|P00748|FA12_HUMAN(pre=R,post=N);	249;	Hex(5)HexNAc(4)NeuAc(2)
N_Gly_replicate_1	N_Gly_replicate_1.9833.9833.3	9833	28.24	1258.53	KKEDALNETR	sp|P10909|CLUS_HUMAN(pre=K,post=E);	86;	Hex(6)HexNAc(5)NeuAc(2)
N_Gly_replicate_1	N_Gly_replicate_1.9835.9835.5	9835	28.24	721.677	NNSDISSTR	sp|P01871|IGHM_HUMAN(pre=K,post=G);	46;	Hex(5)HexNAc(6)NeuAc(2)
N_Gly_replicate_1	N_Gly_replicate_1.9853.9853.4	9853	28.3	774.065	NVTAEQAR	sp|P00748|FA12_HUMAN(pre=R,post=N);	249;	Hex(5)HexNAc(4)NeuAc(2)
N_Gly_replicate_1	N_Gly_replicate_1.9868.9868.4	9868	28.35	944.145	KKEDALNETR	sp|P10909|CLUS_HUMAN(pre=K,post=E);	86;	Hex(6)HexNAc(5)NeuAc(2)
N_Gly_replicate_1	N_Gly_replicate_1.9870.9870.4	9870	28.35	852.861	KKEDALNETR	sp|P10909|CLUS_HUMAN(pre=K,post=E);	86;	Hex(5)HexNAc(4)NeuAc(2)
N_Gly_replicate_1	N_Gly_replicate_1.9871.9871.3	9871	28.35	1136.81	KKEDALNETR	sp|P10909|CLUS_HUMAN(pre=K,post=E);	86;	Hex(5)HexNAc(4)NeuAc(2)
N_Gly_replicate_1	N_Gly_replicate_1.9872.9872.3	9872	28.35	1042.75	NVTAEQAR	sp|P00748|FA12_HUMAN(pre=R,post=N);	249;	Hex(7)HexNAc(4)NeuAc(1)
N_Gly_replicate_1	N_Gly_replicate_1.9873.9873.3	9873	28.35	934.721	NVTAEQAR	sp|P00748|FA12_HUMAN(pre=R,post=N);	249;	Hex(5)HexNAc(4)NeuAc(1)
N_Gly_replicate_1	N_Gly_replicate_1.9876.9876.3	9876	28.35	912.375	LISNCSK	sp|P05156|CFAI_HUMAN(pre=K,post=F);	494;	Hex(5)HexNAc(4)NeuAc(1)
N_Gly_replicate_1	N_Gly_replicate_1.9878.9878.3	9878	28.35	958.069	GHVNITR	sp|P00734|THRB_HUMAN(pre=R,post=S);	121;	Hex(6)HexNAc(4)NeuAc(1)
N_Gly_replicate_1	N_Gly_replicate_1.9885.9885.3	9885	28.35	813.009	NVTAEQAR	sp|P00748|FA12_HUMAN(pre=R,post=N);	249;	Hex(4)HexNAc(3)NeuAc(1)
N_Gly_replicate_1	N_Gly_replicate_1.9889.9889.3	9889	28.41	1334.85	ENGTISR	sp|P02763|A1AG1_HUMAN(pre=R,post=Y);	103;	Hex(7)HexNAc(6)NeuAc(3)
N_Gly_replicate_1	N_Gly_replicate_1.9895.9895.2	9895	28.41	1368.06	LISNCSK	sp|P05156|CFAI_HUMAN(pre=K,post=F);	494;	Hex(5)HexNAc(4)NeuAc(1)
N_Gly_replicate_1	N_Gly_replicate_1.9912.9912.4	9912	28.47	960.391	YKNNSDISSTR	sp|P01871|IGHM_HUMAN(pre=K,post=G);	46;	Hex(5)HexNAc(5)NeuAc(2)Fuc(1)
N_Gly_replicate_1	N_Gly_replicate_1.9914.9914.3	9914	28.47	1280.19	YKNNSDISSTR	sp|P01871|IGHM_HUMAN(pre=K,post=G);	46;	Hex(5)HexNAc(5)NeuAc(2)Fuc(1)
N_Gly_replicate_1	N_Gly_replicate_1.9916.9916.3	9916	28.47	1228.79	NEEYNK	sp|P02763|A1AG1_HUMAN(pre=R,post=S);sp|P19652|A1AG2_HUMAN(pre=R,post=S);	56;56;	Hex(6)HexNAc(8)NeuAc(1)
N_Gly_replicate_1	N_Gly_replicate_1.9940.9940.4	9940	28.53	921.848	NEEYNK	sp|P02763|A1AG1_HUMAN(pre=R,post=S);sp|P19652|A1AG2_HUMAN(pre=R,post=S);	56;56;	Hex(6)HexNAc(8)NeuAc(1)
N_Gly_replicate_1	N_Gly_replicate_1.9973.9973.4	9973	28.64	1001.39	ENGTISR	sp|P02763|A1AG1_HUMAN(pre=R,post=Y);	103;	Hex(7)HexNAc(6)NeuAc(3)
N_Gly_replicate_1	N_Gly_replicate_1.9979.9979.4	9979	28.64	923.88	YKNNSDISSTR	sp|P01871|IGHM_HUMAN(pre=K,post=G);	46;	Hex(5)HexNAc(5)NeuAc(2)
N_Gly_replicate_1	N_Gly_replicate_1.9983.9983.3	9983	28.64	1231.5	YKNNSDISSTR	sp|P01871|IGHM_HUMAN(pre=K,post=G);	46;	Hex(5)HexNAc(5)NeuAc(2)
N_Gly_replicate_1	N_Gly_replicate_1.9985.9985.4	9985	28.64	946.623	ENGTISR	sp|P02763|A1AG1_HUMAN(pre=R,post=Y);	103;	Hex(6)HexNAc(5)NeuAc(3)Fuc(1)
N_Gly_replicate_1	N_Gly_replicate_1.9988.9988.3	9988	28.64	1080.44	NVTAEQAR	sp|P00748|FA12_HUMAN(pre=R,post=N);	249;	Hex(5)HexNAc(4)NeuAc(2)Fuc(1)
N_Gly_replicate_1	N_Gly_replicate_1.9990.9990.3	9990	28.64	904.052	GHVNITR	sp|P00734|THRB_HUMAN(pre=R,post=S);	121;	Hex(5)HexNAc(4)NeuAc(1)
N_Gly_replicate_1	N_Gly_replicate_1.9996.9996.4	9996	28.7	919.132	NAHGEEKENLTAR	sp|Q06033|ITIH3_HUMAN(pre=K,post=A);	580;	Hex(5)HexNAc(4)NeuAc(2)
N_Gly_replicate_1	N_Gly_replicate_1.10000.10000.3	10000	28.7	1225.18	NAHGEEKENLTAR	sp|Q06033|ITIH3_HUMAN(pre=K,post=A);	580;	Hex(5)HexNAc(4)NeuAc(2)
N_Gly_replicate_1	N_Gly_replicate_1.10004.10004.4	10004	28.7	910.107	ENGTISR	sp|P02763|A1AG1_HUMAN(pre=R,post=Y);	103;	Hex(6)HexNAc(5)NeuAc(3)
N_Gly_replicate_1	N_Gly_replicate_1.10022.10022.2	10022	28.76	1355.57	GHVNITR	sp|P00734|THRB_HUMAN(pre=R,post=S);	121;	Hex(5)HexNAc(4)NeuAc(1)
N_Gly_replicate_1	N_Gly_replicate_1.10024.10024.3	10024	28.76	807.018	GHVNITR	sp|P00734|THRB_HUMAN(pre=R,post=S);	121;	Hex(5)HexNAc(4)
N_Gly_replicate_1	N_Gly_replicate_1.10036.10036.3	10036	28.81	1334.86	ENGTISR	sp|P02763|A1AG1_HUMAN(pre=R,post=Y);	103;	Hex(7)HexNAc(6)NeuAc(3)
N_Gly_replicate_1	N_Gly_replicate_1.10078.10078.3	10078	28.91	1228.79	NEEYNK	sp|P02763|A1AG1_HUMAN(pre=R,post=S);sp|P19652|A1AG2_HUMAN(pre=R,post=S);	56;56;	Hex(6)HexNAc(8)NeuAc(1)
N_Gly_replicate_1	N_Gly_replicate_1.10120.10120.3	10120	29.03	1261.83	ENGTISR	sp|P02763|A1AG1_HUMAN(pre=R,post=Y);	103;	Hex(6)HexNAc(5)NeuAc(3)Fuc(1)
N_Gly_replicate_1	N_Gly_replicate_1.10124.10124.3	10124	29.03	1031.75	NVTAEQAR	sp|P00748|FA12_HUMAN(pre=R,post=N);	249;	Hex(5)HexNAc(4)NeuAc(2)
N_Gly_replicate_1	N_Gly_replicate_1.10142.10142.3	10142	29.08	1116.11	ENGTISR	sp|P02763|A1AG1_HUMAN(pre=R,post=Y);	103;	Hex(6)HexNAc(5)NeuAc(2)
N_Gly_replicate_1	N_Gly_replicate_1.10143.10143.3	10143	29.08	994.398	ENGTISR	sp|P02763|A1AG1_HUMAN(pre=R,post=Y);	103;	Hex(5)HexNAc(4)NeuAc(2)
N_Gly_replicate_1	N_Gly_replicate_1.10144.10144.3	10144	29.08	904.05	GHVNITR	sp|P00734|THRB_HUMAN(pre=R,post=S);	121;	Hex(5)HexNAc(4)NeuAc(1)
N_Gly_replicate_1	N_Gly_replicate_1.10158.10158.4	10158	29.08	1079.16	NEEYNK	sp|P02763|A1AG1_HUMAN(pre=R,post=S);sp|P19652|A1AG2_HUMAN(pre=R,post=S);	56;56;	Hex(7)HexNAc(6)NeuAc(4)
N_Gly_replicate_1	N_Gly_replicate_1.10183.10183.3	10183	29.2	1213.14	ENGTISR	sp|P02763|A1AG1_HUMAN(pre=R,post=Y);	103;	Hex(6)HexNAc(5)NeuAc(3)
N_Gly_replicate_1	N_Gly_replicate_1.10185.10185.2	10185	29.2	1355.57	GHVNITR	sp|P00734|THRB_HUMAN(pre=R,post=S);	121;	Hex(5)HexNAc(4)NeuAc(1)
N_Gly_replicate_1	N_Gly_replicate_1.10205.10205.3	10205	29.26	1334.85	ENGTISR	sp|P02763|A1AG1_HUMAN(pre=R,post=Y);	103;	Hex(7)HexNAc(6)NeuAc(3)
N_Gly_replicate_1	N_Gly_replicate_1.10207.10207.4	10207	29.26	1053.43	KKEDALNETR	sp|P10909|CLUS_HUMAN(pre=K,post=E);	86;	Hex(6)HexNAc(5)NeuAc(3)Fuc(1)
N_Gly_replicate_1	N_Gly_replicate_1.10217.10217.3	10217	29.26	1404.25	KKEDALNETR	sp|P10909|CLUS_HUMAN(pre=K,post=E);	86;	Hex(6)HexNAc(5)NeuAc(3)Fuc(1)
N_Gly_replicate_1	N_Gly_replicate_1.10288.10288.3	10288	29.48	904.05	GHVNITR	sp|P00734|THRB_HUMAN(pre=R,post=S);	121;	Hex(5)HexNAc(4)NeuAc(1)
N_Gly_replicate_1	N_Gly_replicate_1.10314.10314.4	10314	29.54	910.111	ENGTISR	sp|P02763|A1AG1_HUMAN(pre=R,post=Y);	103;	Hex(6)HexNAc(5)NeuAc(3)
N_Gly_replicate_1	N_Gly_replicate_1.10322.10322.3	10322	29.54	1143.14	WVSNKTEGR	sp|P01008|ANT3_HUMAN(pre=K,post=I);	224;	Hex(5)HexNAc(4)NeuAc(2)Fuc(1)
N_Gly_replicate_1	N_Gly_replicate_1.10330.10330.3	10330	29.6	1213.14	ENGTISR	sp|P02763|A1AG1_HUMAN(pre=R,post=Y);	103;	Hex(6)HexNAc(5)NeuAc(3)
N_Gly_replicate_1	N_Gly_replicate_1.10332.10332.3	10332	29.6	1094.45	WVSNKTEGR	sp|P01008|ANT3_HUMAN(pre=K,post=I);	224;	Hex(5)HexNAc(4)NeuAc(2)
N_Gly_replicate_1	N_Gly_replicate_1.10333.10333.4	10333	29.6	857.605	WVSNKTEGR	sp|P01008|ANT3_HUMAN(pre=K,post=I);	224;	Hex(5)HexNAc(4)NeuAc(2)Fuc(1)
N_Gly_replicate_1	N_Gly_replicate_1.10341.10341.4	10341	29.6	817.826	NGTAVCATNR	sp|P05156|CFAI_HUMAN(pre=K,post=R);	70;	Hex(5)HexNAc(4)NeuAc(2)
N_Gly_replicate_1	N_Gly_replicate_1.10353.10353.4	10353	29.66	821.09	WVSNKTEGR	sp|P01008|ANT3_HUMAN(pre=K,post=I);	224;	Hex(5)HexNAc(4)NeuAc(2)
N_Gly_replicate_1	N_Gly_replicate_1.10354.10354.4	10354	29.66	1016.92	KKEDALNETR	sp|P10909|CLUS_HUMAN(pre=K,post=E);	86;	Hex(6)HexNAc(5)NeuAc(3)
N_Gly_replicate_1	N_Gly_replicate_1.10363.10363.2	10363	29.66	1634.65	NGTAVCATNR	sp|P05156|CFAI_HUMAN(pre=K,post=R);	70;	Hex(5)HexNAc(4)NeuAc(2)
N_Gly_replicate_1	N_Gly_replicate_1.10364.10364.2	10364	29.66	1641.18	WVSNKTEGR	sp|P01008|ANT3_HUMAN(pre=K,post=I);	224;	Hex(5)HexNAc(4)NeuAc(2)
N_Gly_replicate_1	N_Gly_replicate_1.10366.10366.3	10366	29.66	875.709	WVSNKTEGR	sp|P01008|ANT3_HUMAN(pre=K,post=I);	224;	Hex(4)HexNAc(3)NeuAc(1)
N_Gly_replicate_1	N_Gly_replicate_1.10367.10367.3	10367	29.66	1355.56	KKEDALNETR	sp|P10909|CLUS_HUMAN(pre=K,post=E);	86;	Hex(6)HexNAc(5)NeuAc(3)
N_Gly_replicate_1	N_Gly_replicate_1.10369.10369.3	10369	29.66	1100.12	WVSNKTEGR	sp|P01008|ANT3_HUMAN(pre=K,post=I);	224;	Hex(6)HexNAc(4)NeuAc(1)Fuc(1)
N_Gly_replicate_1	N_Gly_replicate_1.10370.10370.4	10370	29.66	825.34	WVSNKTEGR	sp|P01008|ANT3_HUMAN(pre=K,post=I);	224;	Hex(6)HexNAc(4)NeuAc(1)Fuc(1)
N_Gly_replicate_1	N_Gly_replicate_1.10385.10385.4	10385	29.71	844.073	NGTAVCATNR	sp|P05156|CFAI_HUMAN(pre=K,post=R);	70;	Hex(6)HexNAc(3)NeuAc(2)Fuc(1)
N_Gly_replicate_1	N_Gly_replicate_1.10407.10407.3	10407	29.76	937.701	ENGTISR	sp|P02763|A1AG1_HUMAN(pre=R,post=Y);	103;	Hex(7)HexNAc(3)NeuAc(1)
N_Gly_replicate_1	N_Gly_replicate_1.10412.10412.3	10412	29.76	986.726	EEQYNSTYR	sp|P01857|IGHG1_HUMAN(pre=R,post=V);	180;	Hex(5)HexNAc(4)Fuc(1)
N_Gly_replicate_1	N_Gly_replicate_1.10418.10418.3	10418	29.82	1090.1	NGTAVCATNR	sp|P05156|CFAI_HUMAN(pre=K,post=R);	70;	Hex(5)HexNAc(4)NeuAc(2)
N_Gly_replicate_1	N_Gly_replicate_1.10423.10423.4	10423	29.82	748.314	WVSNKTEGR	sp|P01008|ANT3_HUMAN(pre=K,post=I);	224;	Hex(5)HexNAc(4)NeuAc(1)
N_Gly_replicate_1	N_Gly_replicate_1.10436.10436.3	10436	29.88	904.049	GHVNITR	sp|P00734|THRB_HUMAN(pre=R,post=S);	121;	Hex(5)HexNAc(4)NeuAc(1)
N_Gly_replicate_1	N_Gly_replicate_1.10460.10460.3	10460	29.94	932.708	EEQYNSTYR	sp|P01857|IGHG1_HUMAN(pre=R,post=V);	180;	Hex(4)HexNAc(4)Fuc(1)
N_Gly_replicate_1	N_Gly_replicate_1.10477.10477.3	10477	29.99	1094.45	WVSNKTEGR	sp|P01008|ANT3_HUMAN(pre=K,post=I);	224;	Hex(5)HexNAc(4)NeuAc(2)
N_Gly_replicate_1	N_Gly_replicate_1.10478.10478.3	10478	29.99	1213.14	ENGTISR	sp|P02763|A1AG1_HUMAN(pre=R,post=Y);	103;	Hex(6)HexNAc(5)NeuAc(3)
N_Gly_replicate_1	N_Gly_replicate_1.10479.10479.2	10479	29.99	1398.56	EEQYNSTYR	sp|P01857|IGHG1_HUMAN(pre=R,post=V);	180;	Hex(4)HexNAc(4)Fuc(1)
N_Gly_replicate_1	N_Gly_replicate_1.10503.10503.4	10503	30.05	860.872	TKPREEQYNSTYR	sp|P01857|IGHG1_HUMAN(pre=K,post=V);	180;	Hex(5)HexNAc(4)Fuc(1)
N_Gly_replicate_1	N_Gly_replicate_1.10519.10519.4	10519	30.1	1016.92	KKEDALNETR	sp|P10909|CLUS_HUMAN(pre=K,post=E);	86;	Hex(6)HexNAc(5)NeuAc(3)
N_Gly_replicate_1	N_Gly_replicate_1.10520.10520.3	10520	30.1	1355.56	KKEDALNETR	sp|P10909|CLUS_HUMAN(pre=K,post=E);	86;	Hex(6)HexNAc(5)NeuAc(3)
N_Gly_replicate_1	N_Gly_replicate_1.10528.10528.4	10528	30.1	1053.44	KKEDALNETR	sp|P10909|CLUS_HUMAN(pre=K,post=E);	86;	Hex(6)HexNAc(5)NeuAc(3)Fuc(1)
N_Gly_replicate_1	N_Gly_replicate_1.10535.10535.4	10535	30.1	864.87	TKPREEQYNSTYR	sp|P01857|IGHG1_HUMAN(pre=K,post=V);	180;	Hex(6)HexNAc(4)
N_Gly_replicate_1	N_Gly_replicate_1.10561.10561.3	10561	30.21	986.728	EEQYNSTYR	sp|P01857|IGHG1_HUMAN(pre=R,post=V);	180;	Hex(5)HexNAc(4)Fuc(1)
N_Gly_replicate_1	N_Gly_replicate_1.10563.10563.4	10563	30.21	824.357	TKPREEQYNSTYR	sp|P01857|IGHG1_HUMAN(pre=K,post=V);	180;	Hex(5)HexNAc(4)
N_Gly_replicate_1	N_Gly_replicate_1.10577.10577.4	10577	30.21	946.048	CENLTTGK	sp|O75882|ATRN_HUMAN(pre=K,post=H);	1082;	Hex(5)HexNAc(4)NeuAc(1)
N_Gly_replicate_1	N_Gly_replicate_1.10585.10585.3	10585	30.27	878.692	EEQYNSTYR	sp|P01857|IGHG1_HUMAN(pre=R,post=V);	180;	Hex(3)HexNAc(4)Fuc(1)
N_Gly_replicate_1	N_Gly_replicate_1.10587.10587.2	10587	30.27	1317.54	EEQYNSTYR	sp|P01857|IGHG1_HUMAN(pre=R,post=V);	180;	Hex(3)HexNAc(4)Fuc(1)
N_Gly_replicate_1	N_Gly_replicate_1.10590.10590.3	10590	30.27	946.046	CENLTTGK	sp|O75882|ATRN_HUMAN(pre=K,post=H);	1082;	Hex(5)HexNAc(4)NeuAc(1)
N_Gly_replicate_1	N_Gly_replicate_1.10598.10598.3	10598	30.27	1090.1	NGTAVCATNR	sp|P05156|CFAI_HUMAN(pre=K,post=R);	70;	Hex(5)HexNAc(4)NeuAc(2)
N_Gly_replicate_1	N_Gly_replicate_1.10612.10612.2	10612	30.33	1418.57	CENLTTGK	sp|O75882|ATRN_HUMAN(pre=K,post=H);	1082;	Hex(5)HexNAc(4)NeuAc(1)
N_Gly_replicate_1	N_Gly_replicate_1.10616.10616.2	10616	30.33	1406.56	EEQYNSTYR	sp|P01857|IGHG1_HUMAN(pre=R,post=V);	180;	Hex(5)HexNAc(4)
N_Gly_replicate_1	N_Gly_replicate_1.10619.10619.3	10619	30.33	1131.12	LISNCSK	sp|P05156|CFAI_HUMAN(pre=K,post=F);	494;	Hex(6)HexNAc(5)NeuAc(2)
N_Gly_replicate_1	N_Gly_replicate_1.10624.10624.3	10624	30.39	932.71	EEQYNSTYR	sp|P01857|IGHG1_HUMAN(pre=R,post=V);	180;	Hex(4)HexNAc(4)Fuc(1)
N_Gly_replicate_1	N_Gly_replicate_1.10625.10625.3	10625	30.39	1094.45	WVSNKTEGR	sp|P01008|ANT3_HUMAN(pre=K,post=I);	224;	Hex(5)HexNAc(4)NeuAc(2)
N_Gly_replicate_1	N_Gly_replicate_1.10650.10650.2	10650	30.44	1398.56	EEQYNSTYR	sp|P01857|IGHG1_HUMAN(pre=R,post=V);	180;	Hex(4)HexNAc(4)Fuc(1)
N_Gly_replicate_1	N_Gly_replicate_1.10661.10661.2	10661	30.44	1244.5	EEQYNSTYR	sp|P01857|IGHG1_HUMAN(pre=R,post=V);	180;	Hex(3)HexNAc(4)
N_Gly_replicate_1	N_Gly_replicate_1.10667.10667.4	10667	30.48	860.869	TKPREEQYNSTYR	sp|P01857|IGHG1_HUMAN(pre=K,post=V);	180;	Hex(5)HexNAc(4)Fuc(1)
N_Gly_replicate_1	N_Gly_replicate_1.10671.10671.3	10671	30.48	1009.41	LISNCSK	sp|P05156|CFAI_HUMAN(pre=K,post=F);	494;	Hex(5)HexNAc(4)NeuAc(2)
N_Gly_replicate_1	N_Gly_replicate_1.10682.10682.2	10682	30.48	1513.61	LISNCSK	sp|P05156|CFAI_HUMAN(pre=K,post=F);	494;	Hex(5)HexNAc(4)NeuAc(2)
N_Gly_replicate_1	N_Gly_replicate_1.10683.10683.3	10683	30.48	1044.79	TKPREEQYNSTYR	sp|P01857|IGHG1_HUMAN(pre=K,post=V);	180;	Hex(4)HexNAc(4)
N_Gly_replicate_1	N_Gly_replicate_1.10687.10687.4	10687	30.52	820.358	TKPREEQYNSTYR	sp|P01857|IGHG1_HUMAN(pre=K,post=V);	180;	Hex(4)HexNAc(4)Fuc(1)
N_Gly_replicate_1	N_Gly_replicate_1.10706.10706.3	10706	30.52	1355.56	KKEDALNETR	sp|P10909|CLUS_HUMAN(pre=K,post=E);	86;	Hex(6)HexNAc(5)NeuAc(3)
N_Gly_replicate_1	N_Gly_replicate_1.10710.10710.4	10710	30.58	783.842	TKPREEQYNSTYR	sp|P01857|IGHG1_HUMAN(pre=K,post=V);	180;	Hex(4)HexNAc(4)
N_Gly_replicate_1	N_Gly_replicate_1.10711.10711.4	10711	30.58	1016.92	KKEDALNETR	sp|P10909|CLUS_HUMAN(pre=K,post=E);	86;	Hex(6)HexNAc(5)NeuAc(3)
N_Gly_replicate_1	N_Gly_replicate_1.10721.10721.2	10721	30.58	1185.49	LISNCSK	sp|P05156|CFAI_HUMAN(pre=K,post=F);	494;	Hex(4)HexNAc(3)NeuAc(1)
N_Gly_replicate_1	N_Gly_replicate_1.10725.10725.2	10725	30.58	1639.71	TKPREEQYNSTYR	sp|P01857|IGHG1_HUMAN(pre=K,post=V);	180;	Hex(4)HexNAc(4)Fuc(1)
N_Gly_replicate_1	N_Gly_replicate_1.10735.10735.3	10735	30.63	971.763	TKPREEQYNSTYR	sp|P01857|IGHG1_HUMAN(pre=K,post=V);	180;	Hex(3)HexNAc(3)Fuc(1)
N_Gly_replicate_1	N_Gly_replicate_1.10744.10744.3	10744	30.63	923.075	TKPREEQYNSTYR	sp|P01857|IGHG1_HUMAN(pre=K,post=V);	180;	Hex(3)HexNAc(3)
N_Gly_replicate_1	N_Gly_replicate_1.10751.10751.2	10751	30.69	1317.53	EEQYNSTYR	sp|P01857|IGHG1_HUMAN(pre=R,post=V);	180;	Hex(3)HexNAc(4)Fuc(1)
N_Gly_replicate_1	N_Gly_replicate_1.10754.10754.4	10754	30.69	779.843	TKPREEQYNSTYR	sp|P01857|IGHG1_HUMAN(pre=K,post=V);	180;	Hex(3)HexNAc(4)Fuc(1)
N_Gly_replicate_1	N_Gly_replicate_1.10755.10755.3	10755	30.69	878.69	EEQYNSTYR	sp|P01857|IGHG1_HUMAN(pre=R,post=V);	180;	Hex(3)HexNAc(4)Fuc(1)
N_Gly_replicate_1	N_Gly_replicate_1.10758.10758.4	10758	30.69	1119.7	NAHGEEKENLTAR	sp|Q06033|ITIH3_HUMAN(pre=K,post=A);	580;	Hex(6)HexNAc(5)NeuAc(3)Fuc(1)
N_Gly_replicate_1	N_Gly_replicate_1.10772.10772.3	10772	30.74	904.049	GHVNITR	sp|P00734|THRB_HUMAN(pre=R,post=S);	121;	Hex(5)HexNAc(4)NeuAc(1)
N_Gly_replicate_1	N_Gly_replicate_1.10773.10773.3	10773	30.74	1000.4	EEQYNSTYR	sp|P01857|IGHG1_HUMAN(pre=R,post=V);	180;	Hex(4)HexNAc(5)Fuc(1)
N_Gly_replicate_1	N_Gly_replicate_1.10788.10788.3	10788	30.74	951.714	EEQYNSTYR	sp|P01857|IGHG1_HUMAN(pre=R,post=V);	180;	Hex(4)HexNAc(5)
N_Gly_replicate_1	N_Gly_replicate_1.10794.10794.3	10794	30.8	986.727	EEQYNSTYR	sp|P01857|IGHG1_HUMAN(pre=R,post=V);	180;	Hex(5)HexNAc(4)Fuc(1)
N_Gly_replicate_1	N_Gly_replicate_1.10795.10795.2	10795	30.8	1479.59	EEQYNSTYR	sp|P01857|IGHG1_HUMAN(pre=R,post=V);	180;	Hex(5)HexNAc(4)Fuc(1)
N_Gly_replicate_1	N_Gly_replicate_1.10799.10799.3	10799	30.8	1035.41	EEQYNSTYR	sp|P01857|IGHG1_HUMAN(pre=R,post=V);	180;	Hex(5)HexNAc(4)Fuc(2)
N_Gly_replicate_1	N_Gly_replicate_1.10806.10806.2	10806	30.8	1419.08	EEQYNSTYR	sp|P01857|IGHG1_HUMAN(pre=R,post=V);	180;	Hex(3)HexNAc(5)Fuc(1)
N_Gly_replicate_1	N_Gly_replicate_1.10809.10809.2	10809	30.8	1297.02	EEQYNSTYR	sp|P01857|IGHG1_HUMAN(pre=R,post=V);	180;	Hex(4)HexNAc(3)Fuc(1)
N_Gly_replicate_1	N_Gly_replicate_1.10811.10811.2	10811	30.8	1552.62	EEQYNSTYR	sp|P01857|IGHG1_HUMAN(pre=R,post=V);	180;	Hex(5)HexNAc(4)Fuc(2)
N_Gly_replicate_1	N_Gly_replicate_1.10815.10815.2	10815	30.85	1398.56	EEQYNSTYR	sp|P01857|IGHG1_HUMAN(pre=R,post=V);	180;	Hex(4)HexNAc(4)Fuc(1)
N_Gly_replicate_1	N_Gly_replicate_1.10816.10816.3	10816	30.85	932.708	EEQYNSTYR	sp|P01857|IGHG1_HUMAN(pre=R,post=V);	180;	Hex(4)HexNAc(4)Fuc(1)
N_Gly_replicate_1	N_Gly_replicate_1.10825.10825.3	10825	30.85	1040.74	EEQYNSTYR	sp|P01857|IGHG1_HUMAN(pre=R,post=V);	180;	Hex(6)HexNAc(4)Fuc(1)
N_Gly_replicate_1	N_Gly_replicate_1.10826.10826.2	10826	30.85	1560.61	EEQYNSTYR	sp|P01857|IGHG1_HUMAN(pre=R,post=V);	180;	Hex(6)HexNAc(4)Fuc(1)
N_Gly_replicate_1	N_Gly_replicate_1.10827.10827.2	10827	30.85	1471.59	EEQYNSTYR	sp|P01857|IGHG1_HUMAN(pre=R,post=V);	180;	Hex(4)HexNAc(4)Fuc(2)
N_Gly_replicate_1	N_Gly_replicate_1.10829.10829.3	10829	30.85	981.394	EEQYNSTYR	sp|P01857|IGHG1_HUMAN(pre=R,post=V);	180;	Hex(4)HexNAc(4)Fuc(2)
N_Gly_replicate_1	N_Gly_replicate_1.10830.10830.2	10830	30.85	1406.55	EEQYNSTYR	sp|P01857|IGHG1_HUMAN(pre=R,post=V);	180;	Hex(5)HexNAc(4)
N_Gly_replicate_1	N_Gly_replicate_1.10835.10835.3	10835	30.89	938.037	EEQYNSTYR	sp|P01857|IGHG1_HUMAN(pre=R,post=V);	180;	Hex(5)HexNAc(4)
N_Gly_replicate_1	N_Gly_replicate_1.10840.10840.4	10840	30.89	1443.07	EEQYNSTYR	sp|P01857|IGHG1_HUMAN(pre=R,post=V);	180;	Hex(4)HexNAc(3)Fuc(3)
N_Gly_replicate_1	N_Gly_replicate_1.10842.10842.4	10842	30.89	1447.57	EEQYNSTYR	sp|P01857|IGHG1_HUMAN(pre=R,post=V);	180;	Hex(3)HexNAc(6)
N_Gly_replicate_1	N_Gly_replicate_1.10844.10844.4	10844	30.89	740.295	EEQYNSTYR	sp|P01857|IGHG1_HUMAN(pre=R,post=V);	180;	Hex(5)HexNAc(4)Fuc(1)
N_Gly_replicate_1	N_Gly_replicate_1.10851.10851.3	10851	30.89	865.012	EEQYNSTYR	sp|P01857|IGHG1_HUMAN(pre=R,post=V);	180;	Hex(4)HexNAc(3)Fuc(1)
N_Gly_replicate_1	N_Gly_replicate_1.10862.10862.2	10862	30.94	1390.55	EEQYNSTYR	sp|P01857|IGHG1_HUMAN(pre=R,post=V);	180;	Hex(3)HexNAc(4)Fuc(2)
N_Gly_replicate_1	N_Gly_replicate_1.10863.10863.2	10863	30.94	1223.99	EEQYNSTYR	sp|P01857|IGHG1_HUMAN(pre=R,post=V);	180;	Hex(4)HexNAc(3)
N_Gly_replicate_1	N_Gly_replicate_1.10872.10872.4	10872	30.94	1083.19	NAHGEEKENLTAR	sp|Q06033|ITIH3_HUMAN(pre=K,post=A);	580;	Hex(6)HexNAc(5)NeuAc(3)
N_Gly_replicate_1	N_Gly_replicate_1.10874.10874.4	10874	30.94	1459.06	EEQYNSTYR	sp|P01857|IGHG1_HUMAN(pre=R,post=V);	180;	Hex(6)HexNAc(3)Fuc(1)
N_Gly_replicate_1	N_Gly_replicate_1.10877.10877.4	10877	31	783.842	TKPREEQYNSTYR	sp|P01857|IGHG1_HUMAN(pre=K,post=V);	180;	Hex(4)HexNAc(4)
N_Gly_replicate_1	N_Gly_replicate_1.10882.10882.4	10882	31	699.783	EEQYNSTYR	sp|P01857|IGHG1_HUMAN(pre=R,post=V);	180;	Hex(4)HexNAc(4)Fuc(1)
N_Gly_replicate_1	N_Gly_replicate_1.10891.10891.2	10891	31	1378.05	EEQYNSTYR	sp|P01857|IGHG1_HUMAN(pre=R,post=V);	180;	Hex(5)HexNAc(3)Fuc(1)
N_Gly_replicate_1	N_Gly_replicate_1.10901.10901.2	10901	31.06	1325.53	EEQYNSTYR	sp|P01857|IGHG1_HUMAN(pre=R,post=V);	180;	Hex(4)HexNAc(4)
N_Gly_replicate_1	N_Gly_replicate_1.10906.10906.2	10906	31.06	1142.96	EEQYNSTYR	sp|P01857|IGHG1_HUMAN(pre=R,post=V);	180;	Hex(3)HexNAc(3)
N_Gly_replicate_1	N_Gly_replicate_1.10913.10913.3	10913	31.06	971.764	TKPREEQYNSTYR	sp|P01857|IGHG1_HUMAN(pre=K,post=V);	180;	Hex(3)HexNAc(3)Fuc(1)
N_Gly_replicate_1	N_Gly_replicate_1.10918.10918.3	10918	31.11	1039.45	TKPREEQYNSTYR	sp|P01857|IGHG1_HUMAN(pre=K,post=V);	180;	Hex(3)HexNAc(4)Fuc(1)
N_Gly_replicate_1	N_Gly_replicate_1.10930.10930.2	10930	31.11	1203.47	EEQYNSTYR	sp|P01857|IGHG1_HUMAN(pre=R,post=V);	180;	Hex(5)HexNAc(2)
N_Gly_replicate_1	N_Gly_replicate_1.10934.10934.3	10934	31.11	927.364	EEQYNSTYR	sp|P01857|IGHG1_HUMAN(pre=R,post=V);	180;	Hex(3)HexNAc(4)Fuc(2)
N_Gly_replicate_1	N_Gly_replicate_1.10937.10937.3	10937	31.11	878.69	EEQYNSTYR	sp|P01857|IGHG1_HUMAN(pre=R,post=V);	180;	Hex(3)HexNAc(4)Fuc(1)
N_Gly_replicate_1	N_Gly_replicate_1.10941.10941.2	10941	31.17	1317.53	EEQYNSTYR	sp|P01857|IGHG1_HUMAN(pre=R,post=V);	180;	Hex(3)HexNAc(4)Fuc(1)
N_Gly_replicate_1	N_Gly_replicate_1.10942.10942.3	10942	31.17	884.023	EEQYNSTYR	sp|P01857|IGHG1_HUMAN(pre=R,post=V);	180;	Hex(4)HexNAc(4)
N_Gly_replicate_1	N_Gly_replicate_1.10960.10960.2	10960	31.22	1479.59	EEQYNSTYR	sp|P01857|IGHG1_HUMAN(pre=R,post=V);	180;	Hex(5)HexNAc(4)Fuc(1)
N_Gly_replicate_1	N_Gly_replicate_1.10961.10961.3	10961	31.22	986.725	EEQYNSTYR	sp|P01857|IGHG1_HUMAN(pre=R,post=V);	180;	Hex(5)HexNAc(4)Fuc(1)
N_Gly_replicate_1	N_Gly_replicate_1.10981.10981.2	10981	31.28	1398.56	EEQYNSTYR	sp|P01857|IGHG1_HUMAN(pre=R,post=V);	180;	Hex(4)HexNAc(4)Fuc(1)
N_Gly_replicate_1	N_Gly_replicate_1.10982.10982.3	10982	31.28	932.708	EEQYNSTYR	sp|P01857|IGHG1_HUMAN(pre=R,post=V);	180;	Hex(4)HexNAc(4)Fuc(1)
N_Gly_replicate_1	N_Gly_replicate_1.10984.10984.2	10984	31.28	1406.56	EEQYNSTYR	sp|P01857|IGHG1_HUMAN(pre=R,post=V);	180;	Hex(5)HexNAc(4)
N_Gly_replicate_1	N_Gly_replicate_1.11002.11002.3	11002	31.32	938.038	EEQYNSTYR	sp|P01857|IGHG1_HUMAN(pre=R,post=V);	180;	Hex(5)HexNAc(4)
N_Gly_replicate_1	N_Gly_replicate_1.11008.11008.3	11008	31.32	1009.41	LISNCSK	sp|P05156|CFAI_HUMAN(pre=K,post=F);	494;	Hex(5)HexNAc(4)NeuAc(2)
N_Gly_replicate_1	N_Gly_replicate_1.11014.11014.3	11014	31.32	990.767	TKPREEQYNSTYR	sp|P01857|IGHG1_HUMAN(pre=K,post=V);	180;	Hex(3)HexNAc(4)
N_Gly_replicate_1	N_Gly_replicate_1.11024.11024.3	11024	31.38	1431.88	ENGTISR	sp|P02763|A1AG1_HUMAN(pre=R,post=Y);	103;	Hex(7)HexNAc(6)NeuAc(4)
N_Gly_replicate_1	N_Gly_replicate_1.11026.11026.2	11026	31.38	1223.99	EEQYNSTYR	sp|P01857|IGHG1_HUMAN(pre=R,post=V);	180;	Hex(4)HexNAc(3)
N_Gly_replicate_1	N_Gly_replicate_1.11048.11048.2	11048	31.43	1244.5	EEQYNSTYR	sp|P01857|IGHG1_HUMAN(pre=R,post=V);	180;	Hex(3)HexNAc(4)
N_Gly_replicate_1	N_Gly_replicate_1.11050.11050.3	11050	31.43	1479.59	EEQFNSTYR	sp|P01861|IGHG4_HUMAN(pre=R,post=V);	177;	Hex(6)HexNAc(4)
N_Gly_replicate_1	N_Gly_replicate_1.11058.11058.3	11058	31.43	810.997	EEQYNSTYR	sp|P01857|IGHG1_HUMAN(pre=R,post=V);	180;	Hex(3)HexNAc(3)Fuc(1)
N_Gly_replicate_1	N_Gly_replicate_1.11066.11066.2	11066	31.49	1325.53	EEQYNSTYR	sp|P01857|IGHG1_HUMAN(pre=R,post=V);	180;	Hex(4)HexNAc(4)
N_Gly_replicate_1	N_Gly_replicate_1.11067.11067.2	11067	31.49	1142.96	EEQYNSTYR	sp|P01857|IGHG1_HUMAN(pre=R,post=V);	180;	Hex(3)HexNAc(3)
N_Gly_replicate_1	N_Gly_replicate_1.11075.11075.4	11075	31.49	1378.04	EEQYNSTYR	sp|P01857|IGHG1_HUMAN(pre=R,post=V);	180;	Hex(5)HexNAc(3)Fuc(1)
N_Gly_replicate_1	N_Gly_replicate_1.11085.11085.3	11085	31.54	1039.46	TKPREEQYNSTYR	sp|P01857|IGHG1_HUMAN(pre=K,post=V);	180;	Hex(3)HexNAc(4)Fuc(1)
N_Gly_replicate_1	N_Gly_replicate_1.11090.11090.2	11090	31.54	1114.45	EEQYNSTYR	sp|P01857|IGHG1_HUMAN(pre=R,post=V);	180;	Hex(3)HexNAc(2)Fuc(1)
N_Gly_replicate_1	N_Gly_replicate_1.11096.11096.3	11096	31.54	865.016	EEQYNSTYR	sp|P01857|IGHG1_HUMAN(pre=R,post=V);	180;	Hex(4)HexNAc(3)Fuc(1)
N_Gly_replicate_1	N_Gly_replicate_1.11103.11103.2	11103	31.59	1317.53	EEQYNSTYR	sp|P01857|IGHG1_HUMAN(pre=R,post=V);	180;	Hex(3)HexNAc(4)Fuc(1)
N_Gly_replicate_1	N_Gly_replicate_1.11104.11104.3	11104	31.59	878.691	EEQYNSTYR	sp|P01857|IGHG1_HUMAN(pre=R,post=V);	180;	Hex(3)HexNAc(4)Fuc(1)
N_Gly_replicate_1	N_Gly_replicate_1.11106.11106.3	11106	31.59	884.021	EEQYNSTYR	sp|P01857|IGHG1_HUMAN(pre=R,post=V);	180;	Hex(4)HexNAc(4)
N_Gly_replicate_1	N_Gly_replicate_1.11127.11127.3	11127	31.64	830.006	EEQYNSTYR	sp|P01857|IGHG1_HUMAN(pre=R,post=V);	180;	Hex(3)HexNAc(4)
N_Gly_replicate_1	N_Gly_replicate_1.11129.11129.2	11129	31.64	1479.58	EEQYNSTYR	sp|P01857|IGHG1_HUMAN(pre=R,post=V);	180;	Hex(5)HexNAc(4)Fuc(1)
N_Gly_replicate_1	N_Gly_replicate_1.11130.11130.3	11130	31.64	986.724	EEQYNSTYR	sp|P01857|IGHG1_HUMAN(pre=R,post=V);	180;	Hex(5)HexNAc(4)Fuc(1)
N_Gly_replicate_1	N_Gly_replicate_1.11145.11145.2	11145	31.69	1398.56	EEQYNSTYR	sp|P01857|IGHG1_HUMAN(pre=R,post=V);	180;	Hex(4)HexNAc(4)Fuc(1)
N_Gly_replicate_1	N_Gly_replicate_1.11146.11146.3	11146	31.69	932.708	EEQYNSTYR	sp|P01857|IGHG1_HUMAN(pre=R,post=V);	180;	Hex(4)HexNAc(4)Fuc(1)
N_Gly_replicate_1	N_Gly_replicate_1.11149.11149.2	11149	31.69	1406.56	EEQYNSTYR	sp|P01857|IGHG1_HUMAN(pre=R,post=V);	180;	Hex(5)HexNAc(4)
N_Gly_replicate_1	N_Gly_replicate_1.11151.11151.2	11151	31.69	1297.02	EEQYNSTYR	sp|P01857|IGHG1_HUMAN(pre=R,post=V);	180;	Hex(4)HexNAc(3)Fuc(1)
N_Gly_replicate_1	N_Gly_replicate_1.11166.11166.3	11166	31.74	938.038	EEQYNSTYR	sp|P01857|IGHG1_HUMAN(pre=R,post=V);	180;	Hex(5)HexNAc(4)
N_Gly_replicate_1	N_Gly_replicate_1.11168.11168.3	11168	31.74	1001.08	GHVNITR	sp|P00734|THRB_HUMAN(pre=R,post=S);	121;	Hex(5)HexNAc(4)NeuAc(2)
N_Gly_replicate_1	N_Gly_replicate_1.11175.11175.4	11175	31.74	751.061	GHVNITR	sp|P00734|THRB_HUMAN(pre=R,post=S);	121;	Hex(5)HexNAc(4)NeuAc(2)
N_Gly_replicate_1	N_Gly_replicate_1.11180.11180.3	11180	31.74	904.046	GHVNITR	sp|P00734|THRB_HUMAN(pre=R,post=S);	121;	Hex(5)HexNAc(4)NeuAc(1)
N_Gly_replicate_1	N_Gly_replicate_1.11192.11192.3	11192	31.79	1054.42	EEQYNSTYR	sp|P01857|IGHG1_HUMAN(pre=R,post=V);	180;	Hex(5)HexNAc(5)Fuc(1)
N_Gly_replicate_1	N_Gly_replicate_1.11193.11193.3	11193	31.79	1012.08	GHVNITR	sp|P00734|THRB_HUMAN(pre=R,post=S);	121;	Hex(7)HexNAc(4)NeuAc(1)
N_Gly_replicate_1	N_Gly_replicate_1.11196.11196.3	11196	31.79	782.338	GHVNITR	sp|P00734|THRB_HUMAN(pre=R,post=S);	121;	Hex(4)HexNAc(3)NeuAc(1)
N_Gly_replicate_1	N_Gly_replicate_1.11197.11197.2	11197	31.79	1223.99	EEQYNSTYR	sp|P01857|IGHG1_HUMAN(pre=R,post=V);	180;	Hex(4)HexNAc(3)
N_Gly_replicate_1	N_Gly_replicate_1.11198.11198.2	11198	31.79	1173	GHVNITR	sp|P00734|THRB_HUMAN(pre=R,post=S);	121;	Hex(4)HexNAc(3)NeuAc(1)
N_Gly_replicate_1	N_Gly_replicate_1.11208.11208.2	11208	31.84	1244.5	EEQYNSTYR	sp|P01857|IGHG1_HUMAN(pre=R,post=V);	180;	Hex(3)HexNAc(4)
N_Gly_replicate_1	N_Gly_replicate_1.11219.11219.4	11219	31.84	1463.06	EEQYNSTYR	sp|P01857|IGHG1_HUMAN(pre=R,post=V);	180;	Hex(3)HexNAc(4)NeuAc(1)Fuc(1)
N_Gly_replicate_1	N_Gly_replicate_1.11224.11224.3	11224	31.84	850.032	GHVNITR	sp|P00734|THRB_HUMAN(pre=R,post=S);	121;	Hex(4)HexNAc(4)NeuAc(1)
N_Gly_replicate_1	N_Gly_replicate_1.11230.11230.2	11230	31.9	1215.99	EEQYNSTYR	sp|P01857|IGHG1_HUMAN(pre=R,post=V);	180;	Hex(3)HexNAc(3)Fuc(1)
N_Gly_replicate_1	N_Gly_replicate_1.11231.11231.2	11231	31.9	1325.53	EEQYNSTYR	sp|P01857|IGHG1_HUMAN(pre=R,post=V);	180;	Hex(4)HexNAc(4)
N_Gly_replicate_1	N_Gly_replicate_1.11233.11233.2	11233	31.9	1142.96	EEQYNSTYR	sp|P01857|IGHG1_HUMAN(pre=R,post=V);	180;	Hex(3)HexNAc(3)
N_Gly_replicate_1	N_Gly_replicate_1.11237.11237.4	11237	31.9	791.068	EEQYNSTYR	sp|P01857|IGHG1_HUMAN(pre=R,post=V);	180;	Hex(5)HexNAc(5)Fuc(1)
N_Gly_replicate_1	N_Gly_replicate_1.11245.11245.2	11245	31.9	1589.12	EEQYNSTYR	sp|P01857|IGHG1_HUMAN(pre=R,post=V);	180;	Hex(6)HexNAc(5)
N_Gly_replicate_1	N_Gly_replicate_1.11271.11271.2	11271	32	1317.53	EEQYNSTYR	sp|P01857|IGHG1_HUMAN(pre=R,post=V);	180;	Hex(3)HexNAc(4)Fuc(1)
N_Gly_replicate_1	N_Gly_replicate_1.11272.11272.3	11272	32	878.691	EEQYNSTYR	sp|P01857|IGHG1_HUMAN(pre=R,post=V);	180;	Hex(3)HexNAc(4)Fuc(1)
N_Gly_replicate_1	N_Gly_replicate_1.11273.11273.2	11273	32	1500.1	EEQYNSTYR	sp|P01857|IGHG1_HUMAN(pre=R,post=V);	180;	Hex(4)HexNAc(5)Fuc(1)
N_Gly_replicate_1	N_Gly_replicate_1.11275.11275.3	11275	32	884.022	EEQYNSTYR	sp|P01857|IGHG1_HUMAN(pre=R,post=V);	180;	Hex(4)HexNAc(4)
N_Gly_replicate_1	N_Gly_replicate_1.11292.11292.3	11292	32.05	830.005	EEQYNSTYR	sp|P01857|IGHG1_HUMAN(pre=R,post=V);	180;	Hex(3)HexNAc(4)
N_Gly_replicate_1	N_Gly_replicate_1.11296.11296.3	11296	32.05	986.729	EEQYNSTYR	sp|P01857|IGHG1_HUMAN(pre=R,post=V);	180;	Hex(5)HexNAc(4)Fuc(1)
N_Gly_replicate_1	N_Gly_replicate_1.11297.11297.4	11297	32.05	1507.6	EEQFNSTYR	sp|P01861|IGHG4_HUMAN(pre=R,post=V);	177;	Hex(4)HexNAc(3)NeuAc(1)Fuc(2)
N_Gly_replicate_1	N_Gly_replicate_1.11300.11300.2	11300	32.05	1479.58	EEQYNSTYR	sp|P01857|IGHG1_HUMAN(pre=R,post=V);	180;	Hex(5)HexNAc(4)Fuc(1)
N_Gly_replicate_1	N_Gly_replicate_1.11308.11308.3	11308	32.05	1039.46	TKPREEQYNSTYR	sp|P01857|IGHG1_HUMAN(pre=K,post=V);	180;	Hex(3)HexNAc(4)Fuc(1)
N_Gly_replicate_1	N_Gly_replicate_1.11313.11313.2	11313	32.11	1398.56	EEQYNSTYR	sp|P01857|IGHG1_HUMAN(pre=R,post=V);	180;	Hex(4)HexNAc(4)Fuc(1)
N_Gly_replicate_1	N_Gly_replicate_1.11315.11315.3	11315	32.11	1000.4	EEQYNSTYR	sp|P01857|IGHG1_HUMAN(pre=R,post=V);	180;	Hex(4)HexNAc(5)Fuc(1)
N_Gly_replicate_1	N_Gly_replicate_1.11317.11317.3	11317	32.11	932.707	EEQYNSTYR	sp|P01857|IGHG1_HUMAN(pre=R,post=V);	180;	Hex(4)HexNAc(4)Fuc(1)
N_Gly_replicate_1	N_Gly_replicate_1.11320.11320.3	11320	32.11	1049.77	GHVNITR	sp|P00734|THRB_HUMAN(pre=R,post=S);	121;	Hex(5)HexNAc(4)NeuAc(2)Fuc(1)
N_Gly_replicate_1	N_Gly_replicate_1.11326.11326.3	11326	32.11	888.026	NNTMIR	sp|P12259|FA5_HUMAN(pre=R,post=A);	468;	Hex(5)HexNAc(4)NeuAc(1)
N_Gly_replicate_1	N_Gly_replicate_1.11327.11327.2	11327	32.11	1406.55	EEQYNSTYR	sp|P01857|IGHG1_HUMAN(pre=R,post=V);	180;	Hex(5)HexNAc(4)
N_Gly_replicate_1	N_Gly_replicate_1.11335.11335.4	11335	32.16	750.553	EEQYNSTYR	sp|P01857|IGHG1_HUMAN(pre=R,post=V);	180;	Hex(4)HexNAc(5)Fuc(1)
N_Gly_replicate_1	N_Gly_replicate_1.11336.11336.2	11336	32.16	1419.08	EEQYNSTYR	sp|P01857|IGHG1_HUMAN(pre=R,post=V);	180;	Hex(3)HexNAc(5)Fuc(1)
N_Gly_replicate_1	N_Gly_replicate_1.11337.11337.2	11337	32.16	1427.07	EEQYNSTYR	sp|P01857|IGHG1_HUMAN(pre=R,post=V);	180;	Hex(4)HexNAc(5)
N_Gly_replicate_1	N_Gly_replicate_1.11339.11339.2	11339	32.16	1581.13	EEQYNSTYR	sp|P01857|IGHG1_HUMAN(pre=R,post=V);	180;	Hex(5)HexNAc(5)Fuc(1)
N_Gly_replicate_1	N_Gly_replicate_1.11341.11341.4	11341	32.16	1463.09	EEQYNSTYR	sp|P01857|IGHG1_HUMAN(pre=R,post=V);	180;	Hex(3)HexNAc(4)NeuAc(1)Fuc(1)
N_Gly_replicate_1	N_Gly_replicate_1.11355.11355.3	11355	32.22	1005.73	EEQYNSTYR	sp|P01857|IGHG1_HUMAN(pre=R,post=V);	180;	Hex(5)HexNAc(5)
N_Gly_replicate_1	N_Gly_replicate_1.11356.11356.3	11356	32.22	1054.42	EEQYNSTYR	sp|P01857|IGHG1_HUMAN(pre=R,post=V);	180;	Hex(5)HexNAc(5)Fuc(1)
N_Gly_replicate_1	N_Gly_replicate_1.11357.11357.3	11357	32.22	951.718	EEQYNSTYR	sp|P01857|IGHG1_HUMAN(pre=R,post=V);	180;	Hex(4)HexNAc(5)
N_Gly_replicate_1	N_Gly_replicate_1.11376.11376.2	11376	32.26	1244.51	EEQYNSTYR	sp|P01857|IGHG1_HUMAN(pre=R,post=V);	180;	Hex(3)HexNAc(4)
N_Gly_replicate_1	N_Gly_replicate_1.11380.11380.3	11380	32.26	1083.76	EEQYNSTYR	sp|P01857|IGHG1_HUMAN(pre=R,post=V);	180;	Hex(5)HexNAc(4)NeuAc(1)Fuc(1)
N_Gly_replicate_1	N_Gly_replicate_1.11400.11400.2	11400	32.32	1215.99	EEQYNSTYR	sp|P01857|IGHG1_HUMAN(pre=R,post=V);	180;	Hex(3)HexNAc(3)Fuc(1)
N_Gly_replicate_1	N_Gly_replicate_1.11420.11420.4	11420	32.38	933.646	TKPREEQYNSTYR	sp|P01857|IGHG1_HUMAN(pre=K,post=V);	180;	Hex(5)HexNAc(4)NeuAc(1)Fuc(1)
N_Gly_replicate_1	N_Gly_replicate_1.11440.11440.2	11440	32.43	1500.1	EEQYNSTYR	sp|P01857|IGHG1_HUMAN(pre=R,post=V);	180;	Hex(4)HexNAc(5)Fuc(1)
N_Gly_replicate_1	N_Gly_replicate_1.11443.11443.3	11443	32.43	878.691	EEQYNSTYR	sp|P01857|IGHG1_HUMAN(pre=R,post=V);	180;	Hex(3)HexNAc(4)Fuc(1)
N_Gly_replicate_1	N_Gly_replicate_1.11461.11461.3	11461	32.48	986.728	EEQYNSTYR	sp|P01857|IGHG1_HUMAN(pre=R,post=V);	180;	Hex(5)HexNAc(4)Fuc(1)
N_Gly_replicate_1	N_Gly_replicate_1.11481.11481.3	11481	32.53	946.385	EEQYNSTYR	sp|P01857|IGHG1_HUMAN(pre=R,post=V);	180;	Hex(3)HexNAc(5)Fuc(1)
N_Gly_replicate_1	N_Gly_replicate_1.11482.11482.2	11482	32.53	1346.05	EEQYNSTYR	sp|P01857|IGHG1_HUMAN(pre=R,post=V);	180;	Hex(3)HexNAc(5)
N_Gly_replicate_1	N_Gly_replicate_1.11483.11483.3	11483	32.53	897.7	EEQYNSTYR	sp|P01857|IGHG1_HUMAN(pre=R,post=V);	180;	Hex(3)HexNAc(5)
N_Gly_replicate_1	N_Gly_replicate_1.11484.11484.3	11484	32.53	1000.41	EEQYNSTYR	sp|P01857|IGHG1_HUMAN(pre=R,post=V);	180;	Hex(4)HexNAc(5)Fuc(1)
N_Gly_replicate_1	N_Gly_replicate_1.11490.11490.3	11490	32.53	946.385	EEQYNSTYR	sp|P01857|IGHG1_HUMAN(pre=R,post=V);	180;	Hex(3)HexNAc(5)Fuc(1)
N_Gly_replicate_1	N_Gly_replicate_1.11502.11502.2	11502	32.58	1419.07	EEQYNSTYR	sp|P01857|IGHG1_HUMAN(pre=R,post=V);	180;	Hex(3)HexNAc(5)Fuc(1)
N_Gly_replicate_1	N_Gly_replicate_1.11503.11503.2	11503	32.58	1427.07	EEQYNSTYR	sp|P01857|IGHG1_HUMAN(pre=R,post=V);	180;	Hex(4)HexNAc(5)
N_Gly_replicate_1	N_Gly_replicate_1.11507.11507.2	11507	32.58	1398.56	EEQYNSTYR	sp|P01857|IGHG1_HUMAN(pre=R,post=V);	180;	Hex(4)HexNAc(4)Fuc(1)
N_Gly_replicate_1	N_Gly_replicate_1.11510.11510.3	11510	32.58	1195.84	TKPREEQYNSTYR	sp|P01857|IGHG1_HUMAN(pre=K,post=V);	180;	Hex(5)HexNAc(4)NeuAc(1)
N_Gly_replicate_1	N_Gly_replicate_1.11524.11524.3	11524	32.63	951.717	EEQYNSTYR	sp|P01857|IGHG1_HUMAN(pre=R,post=V);	180;	Hex(4)HexNAc(5)
N_Gly_replicate_1	N_Gly_replicate_1.11535.11535.4	11535	32.63	884.884	KKKEDALNETR	sp|P10909|CLUS_HUMAN(pre=K,post=E);	86;	Hex(5)HexNAc(4)NeuAc(2)
N_Gly_replicate_1	N_Gly_replicate_1.11552.11552.4	11552	32.68	893.133	TKPREEQYNSTYR	sp|P01857|IGHG1_HUMAN(pre=K,post=V);	180;	Hex(4)HexNAc(4)NeuAc(1)Fuc(1)
N_Gly_replicate_1	N_Gly_replicate_1.11556.11556.2	11556	32.68	1479.58	EEQYNSTYR	sp|P01857|IGHG1_HUMAN(pre=R,post=V);	180;	Hex(5)HexNAc(4)Fuc(1)
N_Gly_replicate_1	N_Gly_replicate_1.11572.11572.2	11572	32.73	1215.99	EEQYNSTYR	sp|P01857|IGHG1_HUMAN(pre=R,post=V);	180;	Hex(3)HexNAc(3)Fuc(1)
N_Gly_replicate_1	N_Gly_replicate_1.11590.11590.4	11590	32.79	932.709	EEQYNSTYR	sp|P01857|IGHG1_HUMAN(pre=R,post=V);	180;	Hex(4)HexNAc(4)Fuc(1)
N_Gly_replicate_1	N_Gly_replicate_1.11604.11604.4	11604	32.79	820.358	TKPREEQYNSTYR	sp|P01857|IGHG1_HUMAN(pre=K,post=V);	180;	Hex(4)HexNAc(4)Fuc(1)
N_Gly_replicate_1	N_Gly_replicate_1.11608.11608.4	11608	32.84	1317.53	EEQYNSTYR	sp|P01857|IGHG1_HUMAN(pre=R,post=V);	180;	Hex(3)HexNAc(4)Fuc(1)
N_Gly_replicate_1	N_Gly_replicate_1.11610.11610.3	11610	32.84	878.691	EEQYNSTYR	sp|P01857|IGHG1_HUMAN(pre=R,post=V);	180;	Hex(3)HexNAc(4)Fuc(1)
N_Gly_replicate_1	N_Gly_replicate_1.11628.11628.3	11628	32.9	986.723	EEQYNSTYR	sp|P01857|IGHG1_HUMAN(pre=R,post=V);	180;	Hex(5)HexNAc(4)Fuc(1)
N_Gly_replicate_1	N_Gly_replicate_1.11633.11633.3	11633	32.9	932.708	EEQYNSTYR	sp|P01857|IGHG1_HUMAN(pre=R,post=V);	180;	Hex(4)HexNAc(4)Fuc(1)
N_Gly_replicate_1	N_Gly_replicate_1.11641.11641.4	11641	32.9	824.357	TKPREEQYNSTYR	sp|P01857|IGHG1_HUMAN(pre=K,post=V);	180;	Hex(5)HexNAc(4)
N_Gly_replicate_1	N_Gly_replicate_1.11646.11646.4	11646	32.9	856.617	TKPREEQYNSTYR	sp|P01857|IGHG1_HUMAN(pre=K,post=V);	180;	Hex(4)HexNAc(4)NeuAc(1)
N_Gly_replicate_1	N_Gly_replicate_1.11653.11653.3	11653	32.95	946.385	EEQYNSTYR	sp|P01857|IGHG1_HUMAN(pre=R,post=V);	180;	Hex(3)HexNAc(5)Fuc(1)
N_Gly_replicate_1	N_Gly_replicate_1.11655.11655.4	11655	32.95	897.702	EEQYNSTYR	sp|P01857|IGHG1_HUMAN(pre=R,post=V);	180;	Hex(3)HexNAc(5)
N_Gly_replicate_1	N_Gly_replicate_1.11674.11674.2	11674	33	1398.56	EEQYNSTYR	sp|P01857|IGHG1_HUMAN(pre=R,post=V);	180;	Hex(4)HexNAc(4)Fuc(1)
N_Gly_replicate_1	N_Gly_replicate_1.11676.11676.4	11676	33	860.871	TKPREEQYNSTYR	sp|P01857|IGHG1_HUMAN(pre=K,post=V);	180;	Hex(5)HexNAc(4)Fuc(1)
N_Gly_replicate_1	N_Gly_replicate_1.11677.11677.2	11677	33	1419.07	EEQYNSTYR	sp|P01857|IGHG1_HUMAN(pre=R,post=V);	180;	Hex(3)HexNAc(5)Fuc(1)
N_Gly_replicate_1	N_Gly_replicate_1.11707.11707.4	11707	33.06	779.844	TKPREEQYNSTYR	sp|P01857|IGHG1_HUMAN(pre=K,post=V);	180;	Hex(3)HexNAc(4)Fuc(1)
N_Gly_replicate_1	N_Gly_replicate_1.11729.11729.3	11729	33.1	1039.46	TKPREEQYNSTYR	sp|P01857|IGHG1_HUMAN(pre=K,post=V);	180;	Hex(3)HexNAc(4)Fuc(1)
N_Gly_replicate_1	N_Gly_replicate_1.11734.11734.2	11734	33.16	1215.99	EEQYNSTYR	sp|P01857|IGHG1_HUMAN(pre=R,post=V);	180;	Hex(3)HexNAc(3)Fuc(1)
N_Gly_replicate_1	N_Gly_replicate_1.11763.11763.3	11763	33.21	1134.79	NNSDISSTR	sp|P01871|IGHM_HUMAN(pre=K,post=G);	46;	Hex(5)HexNAc(5)NeuAc(1)Fuc(2)
N_Gly_replicate_1	N_Gly_replicate_1.11783.11783.2	11783	33.26	1317.53	EEQYNSTYR	sp|P01857|IGHG1_HUMAN(pre=R,post=V);	180;	Hex(3)HexNAc(4)Fuc(1)
N_Gly_replicate_1	N_Gly_replicate_1.11785.11785.4	11785	33.26	820.357	TKPREEQYNSTYR	sp|P01857|IGHG1_HUMAN(pre=K,post=V);	180;	Hex(4)HexNAc(4)Fuc(1)
N_Gly_replicate_1	N_Gly_replicate_1.11791.11791.3	11791	33.26	878.69	EEQYNSTYR	sp|P01857|IGHG1_HUMAN(pre=R,post=V);	180;	Hex(3)HexNAc(4)Fuc(1)
N_Gly_replicate_1	N_Gly_replicate_1.11798.11798.3	11798	33.32	932.703	EEQYNSTYR	sp|P01857|IGHG1_HUMAN(pre=R,post=V);	180;	Hex(4)HexNAc(4)Fuc(1)
N_Gly_replicate_1	N_Gly_replicate_1.11806.11806.3	11806	33.32	986.726	EEQYNSTYR	sp|P01857|IGHG1_HUMAN(pre=R,post=V);	180;	Hex(5)HexNAc(4)Fuc(1)
N_Gly_replicate_1	N_Gly_replicate_1.11821.11821.3	11821	33.37	1043.08	CENLTTGK	sp|O75882|ATRN_HUMAN(pre=K,post=H);	1082;	Hex(5)HexNAc(4)NeuAc(2)
N_Gly_replicate_1	N_Gly_replicate_1.11846.11846.2	11846	33.42	1135.79	EEQYNSTYR	sp|P01857|IGHG1_HUMAN(pre=R,post=V);	180;	Hex(4)HexNAc(7)Fuc(1)
N_Gly_replicate_1	N_Gly_replicate_1.11869.11869.4	11869	33.48	861.856	NNSDISSTR	sp|P01871|IGHM_HUMAN(pre=K,post=G);	46;	Hex(4)HexNAc(6)Fuc(4)
N_Gly_replicate_1	N_Gly_replicate_1.11878.11878.3	11878	33.48	1150.81	KKEDALNETR	sp|P10909|CLUS_HUMAN(pre=K,post=E);	86;	Hex(4)HexNAc(5)NeuAc(1)Fuc(2)
N_Gly_replicate_1	N_Gly_replicate_1.11889.11889.2	11889	33.53	1500.1	EEQYNSTYR	sp|P01857|IGHG1_HUMAN(pre=R,post=V);	180;	Hex(4)HexNAc(5)Fuc(1)
N_Gly_replicate_1	N_Gly_replicate_1.11895.11895.4	11895	33.53	779.844	TKPREEQYNSTYR	sp|P01857|IGHG1_HUMAN(pre=K,post=V);	180;	Hex(3)HexNAc(4)Fuc(1)
N_Gly_replicate_1	N_Gly_replicate_1.11925.11925.4	11925	33.64	860.872	TKPREEQYNSTYR	sp|P01857|IGHG1_HUMAN(pre=K,post=V);	180;	Hex(5)HexNAc(4)Fuc(1)
N_Gly_replicate_1	N_Gly_replicate_1.11949.11949.3	11949	33.69	1070.08	EEQYNSTYR	sp|P01857|IGHG1_HUMAN(pre=R,post=V);	180;	Hex(6)HexNAc(3)NeuAc(1)Fuc(1)
N_Gly_replicate_1	N_Gly_replicate_1.11979.11979.3	11979	33.75	932.709	EEQYNSTYR	sp|P01857|IGHG1_HUMAN(pre=R,post=V);	180;	Hex(4)HexNAc(4)Fuc(1)
N_Gly_replicate_1	N_Gly_replicate_1.11988.11988.3	11988	33.81	946.379	EEQYNSTYR	sp|P01857|IGHG1_HUMAN(pre=R,post=V);	180;	Hex(3)HexNAc(5)Fuc(1)
N_Gly_replicate_1	N_Gly_replicate_1.11999.11999.4	11999	33.81	824.359	TKPREEQYNSTYR	sp|P01857|IGHG1_HUMAN(pre=K,post=V);	180;	Hex(5)HexNAc(4)
N_Gly_replicate_1	N_Gly_replicate_1.12038.12038.3	12038	33.91	1132.45	EEQYNSTYR	sp|P01857|IGHG1_HUMAN(pre=R,post=V);	180;	Hex(5)HexNAc(4)NeuAc(1)Fuc(2)
N_Gly_replicate_1	N_Gly_replicate_1.12053.12053.3	12053	33.96	1312.86	KEDALNETR	sp|P10909|CLUS_HUMAN(pre=K,post=E);	86;	Hex(6)HexNAc(5)NeuAc(3)
N_Gly_replicate_1	N_Gly_replicate_1.12062.12062.4	12062	33.96	779.845	TKPREEQYNSTYR	sp|P01857|IGHG1_HUMAN(pre=K,post=V);	180;	Hex(3)HexNAc(4)Fuc(1)
N_Gly_replicate_1	N_Gly_replicate_1.12071.12071.4	12071	34.02	984.895	KEDALNETR	sp|P10909|CLUS_HUMAN(pre=K,post=E);	86;	Hex(6)HexNAc(5)NeuAc(3)
N_Gly_replicate_1	N_Gly_replicate_1.12111.12111.4	12111	34.12	820.357	TKPREEQYNSTYR	sp|P01857|IGHG1_HUMAN(pre=K,post=V);	180;	Hex(4)HexNAc(4)Fuc(1)
N_Gly_replicate_1	N_Gly_replicate_1.12123.12123.3	12123	34.12	1083.76	EEQYNSTYR	sp|P01857|IGHG1_HUMAN(pre=R,post=V);	180;	Hex(5)HexNAc(4)NeuAc(1)Fuc(1)
N_Gly_replicate_1	N_Gly_replicate_1.12161.12161.3	12161	34.23	986.725	EEQYNSTYR	sp|P01857|IGHG1_HUMAN(pre=R,post=V);	180;	Hex(5)HexNAc(4)Fuc(1)
N_Gly_replicate_1	N_Gly_replicate_1.12162.12162.2	12162	34.23	1297.02	EEQYNSTYR	sp|P01857|IGHG1_HUMAN(pre=R,post=V);	180;	Hex(4)HexNAc(3)Fuc(1)
N_Gly_replicate_1	N_Gly_replicate_1.12176.12176.4	12176	34.28	813.07	EEQYNSTYR	sp|P01857|IGHG1_HUMAN(pre=R,post=V);	180;	Hex(5)HexNAc(4)NeuAc(1)Fuc(1)
N_Gly_replicate_1	N_Gly_replicate_1.12178.12178.4	12178	34.28	1633.13	EEQYNSTYR	sp|P01857|IGHG1_HUMAN(pre=R,post=V);	180;	Hex(6)HexNAc(4)NeuAc(1)
N_Gly_replicate_1	N_Gly_replicate_1.12181.12181.3	12181	34.28	865.015	EEQYNSTYR	sp|P01857|IGHG1_HUMAN(pre=R,post=V);	180;	Hex(4)HexNAc(3)Fuc(1)
N_Gly_replicate_1	N_Gly_replicate_1.12182.12182.2	12182	34.28	1479.58	EEQYNSTYR	sp|P01857|IGHG1_HUMAN(pre=R,post=V);	180;	Hex(5)HexNAc(4)Fuc(1)
N_Gly_replicate_1	N_Gly_replicate_1.12184.12184.3	12184	34.28	1078.42	EEQYNSTYR	sp|P01857|IGHG1_HUMAN(pre=R,post=V);	180;	Hex(4)HexNAc(4)NeuAc(1)Fuc(2)
N_Gly_replicate_1	N_Gly_replicate_1.12187.12187.3	12187	34.28	1114.45	EEQYNSTYR	sp|P01857|IGHG1_HUMAN(pre=R,post=V);	180;	Hex(3)HexNAc(2)Fuc(1)
N_Gly_replicate_1	N_Gly_replicate_1.12201.12201.4	12201	34.33	776.554	EEQYNSTYR	sp|P01857|IGHG1_HUMAN(pre=R,post=V);	180;	Hex(5)HexNAc(4)NeuAc(1)
N_Gly_replicate_1	N_Gly_replicate_1.12209.12209.3	12209	34.33	1070.08	EEQYNSTYR	sp|P01857|IGHG1_HUMAN(pre=R,post=V);	180;	Hex(6)HexNAc(3)NeuAc(1)Fuc(1)
N_Gly_replicate_1	N_Gly_replicate_1.12216.12216.2	12216	34.39	1215.99	EEQYNSTYR	sp|P01857|IGHG1_HUMAN(pre=R,post=V);	180;	Hex(3)HexNAc(3)Fuc(1)
N_Gly_replicate_1	N_Gly_replicate_1.12217.12217.4	12217	34.39	779.845	TKPREEQYNSTYR	sp|P01857|IGHG1_HUMAN(pre=K,post=V);	180;	Hex(3)HexNAc(4)Fuc(1)
N_Gly_replicate_1	N_Gly_replicate_1.12253.12253.3	12253	34.45	1016.07	EEQYNSTYR	sp|P01857|IGHG1_HUMAN(pre=R,post=V);	180;	Hex(5)HexNAc(3)NeuAc(1)Fuc(1)
N_Gly_replicate_1	N_Gly_replicate_1.12260.12260.3	12260	34.5	1151.45	EEQYNSTYR	sp|P01857|IGHG1_HUMAN(pre=R,post=V);	180;	Hex(5)HexNAc(5)NeuAc(1)Fuc(1)
N_Gly_replicate_1	N_Gly_replicate_1.12279.12279.3	12279	34.56	1083.76	EEQYNSTYR	sp|P01857|IGHG1_HUMAN(pre=R,post=V);	180;	Hex(5)HexNAc(4)NeuAc(1)Fuc(1)
N_Gly_replicate_1	N_Gly_replicate_1.12280.12280.4	12280	34.56	820.358	TKPREEQYNSTYR	sp|P01857|IGHG1_HUMAN(pre=K,post=V);	180;	Hex(4)HexNAc(4)Fuc(1)
N_Gly_replicate_1	N_Gly_replicate_1.12282.12282.4	12282	34.56	863.842	EEQYNSTYR	sp|P01857|IGHG1_HUMAN(pre=R,post=V);	180;	Hex(5)HexNAc(5)NeuAc(1)Fuc(1)
N_Gly_replicate_1	N_Gly_replicate_1.12288.12288.2	12288	34.56	1317.53	EEQYNSTYR	sp|P01857|IGHG1_HUMAN(pre=R,post=V);	180;	Hex(3)HexNAc(4)Fuc(1)
N_Gly_replicate_1	N_Gly_replicate_1.12291.12291.3	12291	34.56	1029.74	EEQYNSTYR	sp|P01857|IGHG1_HUMAN(pre=R,post=V);	180;	Hex(4)HexNAc(4)NeuAc(1)Fuc(1)
N_Gly_replicate_1	N_Gly_replicate_1.12310.12310.3	12310	34.62	1118.46	VSNVSCQASVSR	sp|P55058|PLTP_HUMAN(pre=K,post=M);	143;	Hex(5)HexNAc(4)NeuAc(1)Fuc(1)
N_Gly_replicate_1	N_Gly_replicate_1.12314.12314.2	12314	34.62	1544.11	EEQYNSTYR	sp|P01857|IGHG1_HUMAN(pre=R,post=V);	180;	Hex(4)HexNAc(4)NeuAc(1)Fuc(1)
N_Gly_replicate_1	N_Gly_replicate_1.12330.12330.3	12330	34.66	971.766	TKPREEQYNSTYR	sp|P01857|IGHG1_HUMAN(pre=K,post=V);	180;	Hex(3)HexNAc(3)Fuc(1)
N_Gly_replicate_1	N_Gly_replicate_1.12335.12335.2	12335	34.66	1552.11	EEQYNSTYR	sp|P01857|IGHG1_HUMAN(pre=R,post=V);	180;	Hex(5)HexNAc(4)NeuAc(1)
N_Gly_replicate_1	N_Gly_replicate_1.12346.12346.4	12346	34.71	772.558	EEQYNSTYR	sp|P01857|IGHG1_HUMAN(pre=R,post=V);	180;	Hex(4)HexNAc(4)NeuAc(1)Fuc(1)
N_Gly_replicate_1	N_Gly_replicate_1.12352.12352.3	12352	34.71	932.709	EEQYNSTYR	sp|P01857|IGHG1_HUMAN(pre=R,post=V);	180;	Hex(4)HexNAc(4)Fuc(1)
N_Gly_replicate_1	N_Gly_replicate_1.12368.12368.4	12368	34.77	776.557	EEQYNSTYR	sp|P01857|IGHG1_HUMAN(pre=R,post=V);	180;	Hex(5)HexNAc(4)NeuAc(1)
N_Gly_replicate_1	N_Gly_replicate_1.12372.12372.2	12372	34.77	1223.99	EEQYNSTYR	sp|P01857|IGHG1_HUMAN(pre=R,post=V);	180;	Hex(4)HexNAc(3)
N_Gly_replicate_1	N_Gly_replicate_1.12377.12377.3	12377	34.77	962.048	EEQYNSTYR	sp|P01857|IGHG1_HUMAN(pre=R,post=V);	180;	Hex(4)HexNAc(3)NeuAc(1)Fuc(1)
N_Gly_replicate_1	N_Gly_replicate_1.12382.12382.3	12382	34.77	938.041	EEQYNSTYR	sp|P01857|IGHG1_HUMAN(pre=R,post=V);	180;	Hex(5)HexNAc(4)
N_Gly_replicate_1	N_Gly_replicate_1.12385.12385.2	12385	34.82	1216	EEQYNSTYR	sp|P01857|IGHG1_HUMAN(pre=R,post=V);	180;	Hex(3)HexNAc(3)Fuc(1)
N_Gly_replicate_1	N_Gly_replicate_1.12398.12398.2	12398	34.82	1142.96	EEQYNSTYR	sp|P01857|IGHG1_HUMAN(pre=R,post=V);	180;	Hex(3)HexNAc(3)
N_Gly_replicate_1	N_Gly_replicate_1.12407.12407.3	12407	34.87	1097.44	EEQYNSTYR	sp|P01857|IGHG1_HUMAN(pre=R,post=V);	180;	Hex(4)HexNAc(5)NeuAc(1)Fuc(1)
N_Gly_replicate_1	N_Gly_replicate_1.12431.12431.3	12431	34.94	1102.77	EEQYNSTYR	sp|P01857|IGHG1_HUMAN(pre=R,post=V);	180;	Hex(5)HexNAc(5)NeuAc(1)
N_Gly_replicate_1	N_Gly_replicate_1.12450.12450.3	12450	34.99	1083.76	EEQYNSTYR	sp|P01857|IGHG1_HUMAN(pre=R,post=V);	180;	Hex(5)HexNAc(4)NeuAc(1)Fuc(1)
N_Gly_replicate_1	N_Gly_replicate_1.12452.12452.4	12452	34.99	820.357	TKPREEQYNSTYR	sp|P01857|IGHG1_HUMAN(pre=K,post=V);	180;	Hex(4)HexNAc(4)Fuc(1)
N_Gly_replicate_1	N_Gly_replicate_1.12495.12495.3	12495	35.09	1151.45	EEQYNSTYR	sp|P01857|IGHG1_HUMAN(pre=R,post=V);	180;	Hex(5)HexNAc(5)NeuAc(1)Fuc(1)
N_Gly_replicate_1	N_Gly_replicate_1.12507.12507.3	12507	35.09	878.692	EEQYNSTYR	sp|P01857|IGHG1_HUMAN(pre=R,post=V);	180;	Hex(3)HexNAc(4)Fuc(1)
N_Gly_replicate_1	N_Gly_replicate_1.12515.12515.2	12515	35.15	1471.08	EEQYNSTYR	sp|P01857|IGHG1_HUMAN(pre=R,post=V);	180;	Hex(4)HexNAc(4)NeuAc(1)
N_Gly_replicate_1	N_Gly_replicate_1.12523.12523.4	12523	35.15	783.843	TKPREEQYNSTYR	sp|P01857|IGHG1_HUMAN(pre=K,post=V);	180;	Hex(4)HexNAc(4)
N_Gly_replicate_1	N_Gly_replicate_1.12524.12524.4	12524	35.15	779.845	TKPREEQYNSTYR	sp|P01857|IGHG1_HUMAN(pre=K,post=V);	180;	Hex(3)HexNAc(4)Fuc(1)
N_Gly_replicate_1	N_Gly_replicate_1.12552.12552.3	12552	35.26	981.056	EEQYNSTYR	sp|P01857|IGHG1_HUMAN(pre=R,post=V);	180;	Hex(4)HexNAc(4)NeuAc(1)
N_Gly_replicate_1	N_Gly_replicate_1.12559.12559.2	12559	35.26	1645.65	EEQYNSTYR	sp|P01857|IGHG1_HUMAN(pre=R,post=V);	180;	Hex(4)HexNAc(5)NeuAc(1)Fuc(1)
N_Gly_replicate_1	N_Gly_replicate_1.12573.12573.3	12573	35.32	1097.44	EEQYNSTYR	sp|P01857|IGHG1_HUMAN(pre=R,post=V);	180;	Hex(4)HexNAc(5)NeuAc(1)Fuc(1)
N_Gly_replicate_1	N_Gly_replicate_1.12577.12577.4	12577	35.32	823.328	EEQYNSTYR	sp|P01857|IGHG1_HUMAN(pre=R,post=V);	180;	Hex(4)HexNAc(5)NeuAc(1)Fuc(1)
N_Gly_replicate_1	N_Gly_replicate_1.12619.12619.4	12619	35.43	833.588	EEQYNSTYR	sp|P01857|IGHG1_HUMAN(pre=R,post=V);	180;	Hex(3)HexNAc(6)NeuAc(1)Fuc(1)
N_Gly_replicate_1	N_Gly_replicate_1.12652.12652.3	12652	35.49	932.711	EEQYNSTYR	sp|P01857|IGHG1_HUMAN(pre=R,post=V);	180;	Hex(4)HexNAc(4)Fuc(1)
N_Gly_replicate_1	N_Gly_replicate_1.12687.12687.3	12687	35.6	1071.42	GICNSSDVR	sp|O75882|ATRN_HUMAN(pre=R,post=G);	300;	Hex(5)HexNAc(4)NeuAc(2)
N_Gly_replicate_1	N_Gly_replicate_1.12690.12690.4	12690	35.6	783.844	TKPREEQYNSTYR	sp|P01857|IGHG1_HUMAN(pre=K,post=V);	180;	Hex(4)HexNAc(4)
N_Gly_replicate_1	N_Gly_replicate_1.12709.12709.4	12709	35.65	803.818	GICNSSDVR	sp|O75882|ATRN_HUMAN(pre=R,post=G);	300;	Hex(5)HexNAc(4)NeuAc(2)
N_Gly_replicate_1	N_Gly_replicate_1.12741.12741.3	12741	35.77	1161.17	TKPREEQYNSTYR	sp|P01857|IGHG1_HUMAN(pre=K,post=V);	180;	Hex(4)HexNAc(5)Fuc(1)
N_Gly_replicate_1	N_Gly_replicate_1.12773.12773.3	12773	35.83	985.061	NNTMIR	sp|P12259|FA5_HUMAN(pre=R,post=A);	468;	Hex(5)HexNAc(4)NeuAc(2)
N_Gly_replicate_1	N_Gly_replicate_1.12801.12801.4	12801	35.88	834.614	TKPREEQYNSTYR	sp|P01857|IGHG1_HUMAN(pre=K,post=V);	180;	Hex(4)HexNAc(5)
N_Gly_replicate_1	N_Gly_replicate_1.12826.12826.4	12826	35.99	779.845	TKPREEQYNSTYR	sp|P01857|IGHG1_HUMAN(pre=K,post=V);	180;	Hex(3)HexNAc(4)Fuc(1)
N_Gly_replicate_1	N_Gly_replicate_1.12860.12860.3	12860	36.05	990.771	TKPREEQYNSTYR	sp|P01857|IGHG1_HUMAN(pre=K,post=V);	180;	Hex(3)HexNAc(4)
N_Gly_replicate_1	N_Gly_replicate_1.12861.12861.4	12861	36.05	743.329	TKPREEQYNSTYR	sp|P01857|IGHG1_HUMAN(pre=K,post=V);	180;	Hex(3)HexNAc(4)
N_Gly_replicate_1	N_Gly_replicate_1.12879.12879.3	12879	36.11	1116.46	GTANTTTAGVPCQR	sp|P26927|HGFL_HUMAN(pre=R,post=W);	296;	Hex(5)HexNAc(4)NeuAc(1)
N_Gly_replicate_1	N_Gly_replicate_1.12957.12957.3	12957	36.32	1039.46	TKPREEQYNSTYR	sp|P01857|IGHG1_HUMAN(pre=K,post=V);	180;	Hex(3)HexNAc(4)Fuc(1)
N_Gly_replicate_1	N_Gly_replicate_1.12989.12989.3	12989	36.38	1185.78	NCCNTENPPGCYR	sp|P43652|AFAM_HUMAN(pre=R,post=Y);	383/386/389;	Hex(5)HexNAc(4)NeuAc(1)
N_Gly_replicate_1	N_Gly_replicate_1.13000.13000.4	13000	36.43	779.844	TKPREEQYNSTYR	sp|P01857|IGHG1_HUMAN(pre=K,post=V);	180;	Hex(3)HexNAc(4)Fuc(1)
N_Gly_replicate_1	N_Gly_replicate_1.13026.13026.3	13026	36.48	1215.5	VSNVSCQASVSR	sp|P55058|PLTP_HUMAN(pre=K,post=M);	143;	Hex(5)HexNAc(4)NeuAc(2)Fuc(1)
N_Gly_replicate_1	N_Gly_replicate_1.13031.13031.4	13031	36.48	889.584	NCCNTENPPGCYR	sp|P43652|AFAM_HUMAN(pre=R,post=Y);	383/386/389;	Hex(5)HexNAc(4)NeuAc(1)
N_Gly_replicate_1	N_Gly_replicate_1.13150.13150.3	13150	36.81	1185.78	NCCNTENPPGCYR	sp|P43652|AFAM_HUMAN(pre=R,post=Y);	383/386/389;	Hex(5)HexNAc(4)NeuAc(1)
N_Gly_replicate_1	N_Gly_replicate_1.13249.13249.3	13249	37.08	1215.83	VSNVSCQASVSR	sp|P55058|PLTP_HUMAN(pre=K,post=M);	143;	Hex(5)HexNAc(4)NeuAc(1)Fuc(3)
N_Gly_replicate_1	N_Gly_replicate_1.13276.13276.3	13276	37.15	971.735	NNLTTYK	sp|P48740|MASP1_HUMAN(pre=R,post=S);	384/385;	Hex(5)HexNAc(4)NeuAc(1)Fuc(1)
N_Gly_replicate_1	N_Gly_replicate_1.13303.13303.3	13303	37.2	873.361	EEQFNSTYR	sp|P01861|IGHG4_HUMAN(pre=R,post=V);	177;	Hex(3)HexNAc(4)Fuc(1)
N_Gly_replicate_1	N_Gly_replicate_1.13311.13311.3	13311	37.25	1180.79	EEQYNSTYR	sp|P01857|IGHG1_HUMAN(pre=R,post=V);	180;	Hex(5)HexNAc(4)NeuAc(2)Fuc(1)
N_Gly_replicate_1	N_Gly_replicate_1.13316.13316.2	13316	37.25	1309.54	EEQFNSTYR	sp|P01861|IGHG4_HUMAN(pre=R,post=V);	177;	Hex(3)HexNAc(4)Fuc(1)
N_Gly_replicate_1	N_Gly_replicate_1.13351.13351.4	13351	37.35	858.856	HYTNSSQDVTVPCR	sp|P01877|IGHA2_HUMAN(pre=K,post=V);	92;	Hex(5)HexNAc(4)Fuc(1)
N_Gly_replicate_1	N_Gly_replicate_1.13353.13353.3	13353	37.35	1144.81	HYTNSSQDVTVPCR	sp|P01877|IGHA2_HUMAN(pre=K,post=V);	92;	Hex(5)HexNAc(4)Fuc(1)
N_Gly_replicate_1	N_Gly_replicate_1.13358.13358.2	13358	37.35	1576.62	EDALNETR	sp|P10909|CLUS_HUMAN(pre=K,post=E);	86;	Hex(5)HexNAc(4)NeuAc(2)
N_Gly_replicate_1	N_Gly_replicate_1.13360.13360.3	13360	37.35	927.375	EEQFNSTYR	sp|P01861|IGHG4_HUMAN(pre=R,post=V);	177;	Hex(4)HexNAc(4)Fuc(1)
N_Gly_replicate_1	N_Gly_replicate_1.13418.13418.3	13418	37.52	1215.5	VSNVSCQASVSR	sp|P55058|PLTP_HUMAN(pre=K,post=M);	143;	Hex(5)HexNAc(4)NeuAc(2)Fuc(1)
N_Gly_replicate_1	N_Gly_replicate_1.13437.13437.3	13437	37.58	1130.13	YAEDKFNETTEK	sp|P43652|AFAM_HUMAN(pre=R,post=S);	402;	Hex(5)HexNAc(4)NeuAc(1)
N_Gly_replicate_1	N_Gly_replicate_1.13439.13439.3	13439	37.58	971.737	NNLTTYK	sp|P48740|MASP1_HUMAN(pre=R,post=S);	385;	Hex(5)HexNAc(4)NeuAc(1)Fuc(1)
N_Gly_replicate_1	N_Gly_replicate_1.13459.13459.4	13459	37.63	847.847	YAEDKFNETTEK	sp|P43652|AFAM_HUMAN(pre=R,post=S);	402;	Hex(5)HexNAc(4)NeuAc(1)
N_Gly_replicate_1	N_Gly_replicate_1.13461.13461.3	13461	37.63	1212.5	HYTNSSQDVTVPCR	sp|P01877|IGHA2_HUMAN(pre=K,post=V);	92;	Hex(5)HexNAc(5)Fuc(1)
N_Gly_replicate_1	N_Gly_replicate_1.13462.13462.4	13462	37.63	909.628	HYTNSSQDVTVPCR	sp|P01877|IGHA2_HUMAN(pre=K,post=V);	92;	Hex(5)HexNAc(5)Fuc(1)
N_Gly_replicate_1	N_Gly_replicate_1.13478.13478.3	13478	37.69	1090.79	HYTNSSQDVTVPCR	sp|P01877|IGHA2_HUMAN(pre=K,post=V);	92;	Hex(4)HexNAc(4)Fuc(1)
N_Gly_replicate_1	N_Gly_replicate_1.13485.13485.4	13485	37.69	950.141	HYTNSSQDVTVPCR	sp|P01877|IGHA2_HUMAN(pre=K,post=V);	92;	Hex(6)HexNAc(5)Fuc(1)
N_Gly_replicate_1	N_Gly_replicate_1.13486.13486.4	13486	37.69	946.142	HYTNSSQDVTVPCR	sp|P01877|IGHA2_HUMAN(pre=K,post=V);	92;	Hex(5)HexNAc(5)Fuc(2)
N_Gly_replicate_1	N_Gly_replicate_1.13492.13492.3	13492	37.69	1266.52	HYTNSSQDVTVPCR	sp|P01877|IGHA2_HUMAN(pre=K,post=V);	92;	Hex(6)HexNAc(5)Fuc(1)
N_Gly_replicate_1	N_Gly_replicate_1.13504.13504.3	13504	37.74	1222.83	HYTNSSQDVTVPCR	sp|P01877|IGHA2_HUMAN(pre=K,post=V);	92;	Hex(5)HexNAc(3)NeuAc(1)Fuc(2)
N_Gly_replicate_1	N_Gly_replicate_1.13510.13510.4	13510	37.74	873.117	HYTNSSQDVTVPCR	sp|P01877|IGHA2_HUMAN(pre=K,post=V);	92;	Hex(5)HexNAc(5)
N_Gly_replicate_1	N_Gly_replicate_1.13541.13541.3	13541	37.86	1158.48	HYTNSSQDVTVPCR	sp|P01877|IGHA2_HUMAN(pre=K,post=V);	92;	Hex(4)HexNAc(5)Fuc(1)
N_Gly_replicate_1	N_Gly_replicate_1.13542.13542.3	13542	37.86	873.36	EEQFNSTYR	sp|P01861|IGHG4_HUMAN(pre=R,post=V);	177;	Hex(3)HexNAc(4)Fuc(1)
N_Gly_replicate_1	N_Gly_replicate_1.13545.13545.4	13545	37.86	869.114	HYTNSSQDVTVPCR	sp|P01877|IGHA2_HUMAN(pre=K,post=V);	92;	Hex(4)HexNAc(5)Fuc(1)
N_Gly_replicate_1	N_Gly_replicate_1.13547.13547.2	13547	37.86	1309.54	EEQFNSTYR	sp|P01861|IGHG4_HUMAN(pre=R,post=V);	177;	Hex(3)HexNAc(4)Fuc(1)
N_Gly_replicate_1	N_Gly_replicate_1.13548.13548.3	13548	37.86	909.628	HYTNSSQDVTVPCR	sp|P01877|IGHA2_HUMAN(pre=K,post=V);	92;	Hex(5)HexNAc(5)Fuc(1)
N_Gly_replicate_1	N_Gly_replicate_1.13565.13565.3	13565	37.92	1075.75	EWDNTTTECR	sp|P20851|C4BPB_HUMAN(pre=K,post=L);	71;	Hex(5)HexNAc(4)NeuAc(1)
N_Gly_replicate_1	N_Gly_replicate_1.13583.13583.3	13583	37.98	1130.13	YAEDKFNETTEK	sp|P43652|AFAM_HUMAN(pre=R,post=S);	402;	Hex(5)HexNAc(4)NeuAc(1)
N_Gly_replicate_1	N_Gly_replicate_1.13607.13607.4	13607	38.03	847.848	YAEDKFNETTEK	sp|P43652|AFAM_HUMAN(pre=R,post=S);	402;	Hex(5)HexNAc(4)NeuAc(1)
N_Gly_replicate_1	N_Gly_replicate_1.13638.13638.3	13638	38.09	1164.45	ISEENETTCYMGK	sp|P08603|CFAH_HUMAN(pre=R,post=W);	911;	Hex(5)HexNAc(4)NeuAc(1)
N_Gly_replicate_1	N_Gly_replicate_1.13656.13656.3	13656	38.14	1104.47	HYTNSSQDVTVPCR	sp|P01877|IGHA2_HUMAN(pre=K,post=V);	92;	Hex(3)HexNAc(5)Fuc(1)
N_Gly_replicate_1	N_Gly_replicate_1.13672.13672.3	13672	38.2	844.685	DTFVNASR	sp|P05155|IC1_HUMAN(pre=R,post=T);	238;	Hex(5)HexNAc(4)
N_Gly_replicate_1	N_Gly_replicate_1.13709.13709.3	13709	38.31	961.064	DTFVNASR	sp|P05155|IC1_HUMAN(pre=R,post=T);	238;	Hex(5)HexNAc(5)Fuc(1)
N_Gly_replicate_1	N_Gly_replicate_1.13751.13751.4	13751	38.42	1027.42	KKEDALNETR	sp|P10909|CLUS_HUMAN(pre=K,post=E);	86;	Hex(5)HexNAc(6)NeuAc(2)Fuc(2)
N_Gly_replicate_1	N_Gly_replicate_1.13752.13752.3	13752	38.42	1011.4	WVSNKTEGR	sp|P01008|ANT3_HUMAN(pre=K,post=I);	224;	Hex(7)HexNAc(4)NeuAc(3)Fuc(1)
N_Gly_replicate_1	N_Gly_replicate_1.13753.13753.3	13753	38.42	865.032	NYTLTGR	sp|P10643|CO7_HUMAN(pre=R,post=D);	754;	Hex(5)HexNAc(4)Fuc(1)
N_Gly_replicate_1	N_Gly_replicate_1.13754.13754.3	13754	38.42	1130.13	YAEDKFNETTEK	sp|P43652|AFAM_HUMAN(pre=R,post=S);	402;	Hex(5)HexNAc(4)NeuAc(1)
N_Gly_replicate_1	N_Gly_replicate_1.13759.13759.3	13759	38.42	1022.41	CINQSICEK	sp|O75882|ATRN_HUMAN(pre=K,post=C);	1073;	Hex(5)HexNAc(4)NeuAc(1)
N_Gly_replicate_1	N_Gly_replicate_1.13772.13772.3	13772	38.48	981.398	EEQFNSTYR	sp|P01861|IGHG4_HUMAN(pre=R,post=V);	177;	Hex(5)HexNAc(4)Fuc(1)
N_Gly_replicate_1	N_Gly_replicate_1.13773.13773.2	13773	38.48	1471.59	EEQFNSTYR	sp|P01861|IGHG4_HUMAN(pre=R,post=V);	177;	Hex(5)HexNAc(4)Fuc(1)
N_Gly_replicate_1	N_Gly_replicate_1.13809.13809.3	13809	38.54	927.377	EEQFNSTYR	sp|P01861|IGHG4_HUMAN(pre=R,post=V);	177;	Hex(4)HexNAc(4)Fuc(1)
N_Gly_replicate_1	N_Gly_replicate_1.13814.13814.3	13814	38.59	986.725	EEQFNSTYR	sp|P01861|IGHG4_HUMAN(pre=R,post=V);	177;	Hex(6)HexNAc(4)
N_Gly_replicate_1	N_Gly_replicate_1.13835.13835.2	13835	38.65	1390.56	EEQFNSTYR	sp|P01861|IGHG4_HUMAN(pre=R,post=V);	177;	Hex(4)HexNAc(4)Fuc(1)
N_Gly_replicate_1	N_Gly_replicate_1.13837.13837.3	13837	38.65	1213.5	GTANTTTAGVPCQR	sp|P26927|HGFL_HUMAN(pre=R,post=W);	296;	Hex(5)HexNAc(4)NeuAc(2)
N_Gly_replicate_1	N_Gly_replicate_1.13839.13839.4	13839	38.65	910.373	GTANTTTAGVPCQR	sp|P26927|HGFL_HUMAN(pre=R,post=W);	296;	Hex(5)HexNAc(4)NeuAc(2)
N_Gly_replicate_1	N_Gly_replicate_1.13843.13843.4	13843	38.65	859.682	EEQFNSTYR	sp|P01861|IGHG4_HUMAN(pre=R,post=V);	177;	Hex(4)HexNAc(3)Fuc(1)
N_Gly_replicate_1	N_Gly_replicate_1.13847.13847.4	13847	38.65	736.298	EEQFNSTYR	sp|P01861|IGHG4_HUMAN(pre=R,post=V);	177;	Hex(5)HexNAc(4)Fuc(1)
N_Gly_replicate_1	N_Gly_replicate_1.13865.13865.2	13865	38.7	1398.56	EEQFNSTYR	sp|P01861|IGHG4_HUMAN(pre=R,post=V);	177;	Hex(5)HexNAc(4)
N_Gly_replicate_1	N_Gly_replicate_1.13903.13903.3	13903	38.82	1049.09	EEQFNSTYR	sp|P01861|IGHG4_HUMAN(pre=R,post=V);	177;	Hex(5)HexNAc(5)Fuc(1)
N_Gly_replicate_1	N_Gly_replicate_1.13919.13919.2	13919	38.87	1573.13	EEQFNSTYR	sp|P01861|IGHG4_HUMAN(pre=R,post=V);	177;	Hex(5)HexNAc(5)Fuc(1)
N_Gly_replicate_1	N_Gly_replicate_1.13930.13930.4	13930	38.87	800.799	EEQFNSTYR	sp|P01861|IGHG4_HUMAN(pre=R,post=V);	177;	Hex(10)HexNAc(2)
N_Gly_replicate_1	N_Gly_replicate_1.13933.13933.3	13933	38.87	1282.81	NCCNTENPPGCYR	sp|P43652|AFAM_HUMAN(pre=R,post=Y);	383/386/389;	Hex(5)HexNAc(4)NeuAc(2)
N_Gly_replicate_1	N_Gly_replicate_1.13947.13947.3	13947	38.92	909.359	CNYSIR	sp|P00736|C1R_HUMAN(pre=R,post=V);	221;	Hex(5)HexNAc(4)NeuAc(1)
N_Gly_replicate_1	N_Gly_replicate_1.13954.13954.3	13954	38.92	995.068	EEQFNSTYR	sp|P01861|IGHG4_HUMAN(pre=R,post=V);	177;	Hex(4)HexNAc(5)Fuc(1)
N_Gly_replicate_1	N_Gly_replicate_1.13959.13959.3	13959	38.97	927.378	EEQFNSTYR	sp|P01861|IGHG4_HUMAN(pre=R,post=V);	177;	Hex(4)HexNAc(4)Fuc(1)
N_Gly_replicate_1	N_Gly_replicate_1.13968.13968.2	13968	38.97	1492.11	EEQFNSTYR	sp|P01861|IGHG4_HUMAN(pre=R,post=V);	177;	Hex(4)HexNAc(5)Fuc(1)
N_Gly_replicate_1	N_Gly_replicate_1.13970.13970.2	13970	38.97	1363.54	CNYSIR	sp|P00736|C1R_HUMAN(pre=R,post=V);	221;	Hex(5)HexNAc(4)NeuAc(1)
N_Gly_replicate_1	N_Gly_replicate_1.13978.13978.4	13978	38.97	1018.92	HYTNSSQDVTVPCR	sp|P01877|IGHA2_HUMAN(pre=K,post=V);	92;	Hex(5)HexNAc(5)NeuAc(1)Fuc(2)
N_Gly_replicate_1	N_Gly_replicate_1.13983.13983.2	13983	39.02	1309.54	EEQFNSTYR	sp|P01861|IGHG4_HUMAN(pre=R,post=V);	177;	Hex(3)HexNAc(4)Fuc(1)
N_Gly_replicate_1	N_Gly_replicate_1.13987.13987.2	13987	39.02	1317.54	EEQFNSTYR	sp|P01861|IGHG4_HUMAN(pre=R,post=V);	177;	Hex(4)HexNAc(4)
N_Gly_replicate_1	N_Gly_replicate_1.14001.14001.2	14001	39.07	1390.56	EEQFNSTYR	sp|P01861|IGHG4_HUMAN(pre=R,post=V);	177;	Hex(4)HexNAc(4)Fuc(1)
N_Gly_replicate_1	N_Gly_replicate_1.14004.14004.4	14004	39.07	962.358	NCCNTENPPGCYR	sp|P43652|AFAM_HUMAN(pre=R,post=Y);	383/386/389;	Hex(5)HexNAc(4)NeuAc(2)
N_Gly_replicate_1	N_Gly_replicate_1.14005.14005.3	14005	39.07	878.691	EEQFNSTYR	sp|P01861|IGHG4_HUMAN(pre=R,post=V);	177;	Hex(4)HexNAc(4)
N_Gly_replicate_1	N_Gly_replicate_1.14010.14010.3	14010	39.07	1000.4	EEQFNSTYR	sp|P01861|IGHG4_HUMAN(pre=R,post=V);	177;	Hex(5)HexNAc(5)
N_Gly_replicate_1	N_Gly_replicate_1.14012.14012.2	14012	39.07	1134.97	EEQFNSTYR	sp|P01861|IGHG4_HUMAN(pre=R,post=V);	177;	Hex(3)HexNAc(3)
N_Gly_replicate_1	N_Gly_replicate_1.14014.14014.4	14014	39.07	859.685	EEQFNSTYR	sp|P01861|IGHG4_HUMAN(pre=R,post=V);	177;	Hex(4)HexNAc(3)Fuc(1)
N_Gly_replicate_1	N_Gly_replicate_1.14019.14019.3	14019	39.07	1005.4	EEQFNSTYR	sp|P01861|IGHG4_HUMAN(pre=R,post=V);	177;	Hex(4)HexNAc(3)NeuAc(1)Fuc(2)
N_Gly_replicate_1	N_Gly_replicate_1.14022.14022.3	14022	39.12	932.708	EEQYNSTFR	sp|P01860|IGHG3_HUMAN(pre=R,post=V);	227;	Hex(5)HexNAc(4)
N_Gly_replicate_1	N_Gly_replicate_1.14043.14043.2	14043	39.17	1398.56	EEQYNSTFR	sp|P01860|IGHG3_HUMAN(pre=R,post=V);	227;	Hex(5)HexNAc(4)
N_Gly_replicate_1	N_Gly_replicate_1.14048.14048.3	14048	39.17	1241.84	HYTNSSQDVTVPCR	sp|P01877|IGHA2_HUMAN(pre=K,post=V);	92;	Hex(5)HexNAc(4)NeuAc(1)Fuc(1)
N_Gly_replicate_1	N_Gly_replicate_1.14064.14064.3	14064	39.23	873.359	EEQFNSTYR	sp|P01861|IGHG4_HUMAN(pre=R,post=V);	177;	Hex(3)HexNAc(4)Fuc(1)
N_Gly_replicate_1	N_Gly_replicate_1.14068.14068.4	14068	39.23	931.63	HYTNSSQDVTVPCR	sp|P01877|IGHA2_HUMAN(pre=K,post=V);	92;	Hex(5)HexNAc(4)NeuAc(1)Fuc(1)
N_Gly_replicate_1	N_Gly_replicate_1.14103.14103.5	14103	39.28	745.505	HYTNSSQDVTVPCR	sp|P01877|IGHA2_HUMAN(pre=K,post=V);	92;	Hex(5)HexNAc(4)NeuAc(1)Fuc(1)
N_Gly_replicate_1	N_Gly_replicate_1.14108.14108.3	14108	39.33	1282.81	NCCNTENPPGCYR	sp|P43652|AFAM_HUMAN(pre=R,post=Y);	386;	Hex(5)HexNAc(4)NeuAc(2)
N_Gly_replicate_1	N_Gly_replicate_1.14110.14110.4	14110	39.33	982.399	HYTNSSQDVTVPCR	sp|P01877|IGHA2_HUMAN(pre=K,post=V);	92;	Hex(5)HexNAc(5)NeuAc(1)Fuc(1)
N_Gly_replicate_1	N_Gly_replicate_1.14111.14111.4	14111	39.33	907.879	QEPERNECFLQHK	sp|P02768|ALBU_HUMAN(pre=K,post=D);	123;	Hex(5)HexNAc(4)NeuAc(1)
N_Gly_replicate_1	N_Gly_replicate_1.14131.14131.2	14131	39.39	1492.1	EEQYNSTFR	sp|P01860|IGHG3_HUMAN(pre=R,post=V);	227;	Hex(4)HexNAc(5)Fuc(1)
N_Gly_replicate_1	N_Gly_replicate_1.14142.14142.2	14142	39.39	1236.49	EEQFNSTYR	sp|P01861|IGHG4_HUMAN(pre=R,post=V);	177;	Hex(3)HexNAc(4)
N_Gly_replicate_1	N_Gly_replicate_1.14146.14146.5	14146	39.39	786.121	HYTNSSQDVTVPCR	sp|P01877|IGHA2_HUMAN(pre=K,post=V);	92;	Hex(5)HexNAc(5)NeuAc(1)Fuc(1)
N_Gly_replicate_1	N_Gly_replicate_1.14148.14148.2	14148	39.43	1309.54	EEQYNSTFR	sp|P01860|IGHG3_HUMAN(pre=R,post=V);	227;	Hex(3)HexNAc(4)Fuc(1)
N_Gly_replicate_1	N_Gly_replicate_1.14150.14150.3	14150	39.43	941.053	EEQFNSTYR	sp|P01861|IGHG4_HUMAN(pre=R,post=V);	177;	Hex(3)HexNAc(5)Fuc(1)
N_Gly_replicate_1	N_Gly_replicate_1.14151.14151.2	14151	39.43	1317.52	EEQYNSTFR	sp|P01860|IGHG3_HUMAN(pre=R,post=V);	227;	Hex(4)HexNAc(4)
N_Gly_replicate_1	N_Gly_replicate_1.14155.14155.3	14155	39.43	1091.79	KTLFCNASK	sp|P20851|C4BPB_HUMAN(pre=K,post=E);	64;	Hex(5)HexNAc(4)NeuAc(2)
N_Gly_replicate_1	N_Gly_replicate_1.14165.14165.3	14165	39.43	1187.81	HYTNSSQDVTVPCR	sp|P01877|IGHA2_HUMAN(pre=K,post=V);	92;	Hex(4)HexNAc(4)NeuAc(1)Fuc(1)
N_Gly_replicate_1	N_Gly_replicate_1.14171.14171.2	14171	39.48	1411.08	EEQFNSTYR	sp|P01861|IGHG4_HUMAN(pre=R,post=V);	177;	Hex(3)HexNAc(5)Fuc(1)
N_Gly_replicate_1	N_Gly_replicate_1.14176.14176.4	14176	39.48	962.357	NCCNTENPPGCYR	sp|P43652|AFAM_HUMAN(pre=R,post=Y);	386;	Hex(5)HexNAc(4)NeuAc(2)
N_Gly_replicate_1	N_Gly_replicate_1.14180.14180.3	14180	39.48	878.69	EEQYNSTFR	sp|P01860|IGHG3_HUMAN(pre=R,post=V);	227;	Hex(4)HexNAc(4)
N_Gly_replicate_1	N_Gly_replicate_1.14199.14199.3	14199	39.53	824.673	EEQFNSTYR	sp|P01861|IGHG4_HUMAN(pre=R,post=V);	177;	Hex(3)HexNAc(4)
N_Gly_replicate_1	N_Gly_replicate_1.14200.14200.2	14200	39.53	1134.96	EEQFNSTYR	sp|P01861|IGHG4_HUMAN(pre=R,post=V);	177;	Hex(3)HexNAc(3)
N_Gly_replicate_1	N_Gly_replicate_1.14203.14203.2	14203	39.53	1390.56	EEQFNSTYR	sp|P01861|IGHG4_HUMAN(pre=R,post=V);	177;	Hex(4)HexNAc(4)Fuc(1)
N_Gly_replicate_1	N_Gly_replicate_1.14212.14212.3	14212	39.58	1241.84	HYTNSSQDVTVPCR	sp|P01877|IGHA2_HUMAN(pre=K,post=V);	92;	Hex(5)HexNAc(4)NeuAc(1)Fuc(1)
N_Gly_replicate_1	N_Gly_replicate_1.14216.14216.3	14216	39.58	1068.41	MFSQNDTR	sp|P02750|A2GL_HUMAN(pre=K,post=C);	325;	Hex(5)HexNAc(4)NeuAc(2)
N_Gly_replicate_1	N_Gly_replicate_1.14232.14232.3	14232	39.64	873.358	EEQFNSTYR	sp|P01861|IGHG4_HUMAN(pre=R,post=V);	177;	Hex(3)HexNAc(4)Fuc(1)
N_Gly_replicate_1	N_Gly_replicate_1.14257.14257.3	14257	39.69	862.046	TLLNASR	sp|P01880|IGHD_HUMAN(pre=R,post=S);	367;	Hex(4)HexNAc(5)Fuc(1)
N_Gly_replicate_1	N_Gly_replicate_1.14278.14278.3	14278	39.74	1282.8	NCCNTENPPGCYR	sp|P43652|AFAM_HUMAN(pre=R,post=Y);	389;	Hex(5)HexNAc(4)NeuAc(2)
N_Gly_replicate_1	N_Gly_replicate_1.14284.14284.3	14284	39.74	1255.52	HYTNSSQDVTVPCR	sp|P01877|IGHA2_HUMAN(pre=K,post=V);	92;	Hex(4)HexNAc(5)NeuAc(1)Fuc(1)
N_Gly_replicate_1	N_Gly_replicate_1.14290.14290.3	14290	39.74	1197.51	VTACHSSQPNATLYK	sp|P05543|THBG_HUMAN(pre=K,post=M);	36;	Hex(5)HexNAc(4)NeuAc(1)
N_Gly_replicate_1	N_Gly_replicate_1.14298.14298.4	14298	39.8	982.402	HYTNSSQDVTVPCR	sp|P01877|IGHA2_HUMAN(pre=K,post=V);	92;	Hex(5)HexNAc(5)NeuAc(1)Fuc(1)
N_Gly_replicate_1	N_Gly_replicate_1.14306.14306.3	14306	39.8	937.129	EEQFNSTYR	sp|P01861|IGHG4_HUMAN(pre=R,post=V);	177;	Hex(6)HexNAc(5)Fuc(4)
N_Gly_replicate_1	N_Gly_replicate_1.14316.14316.3	14316	39.86	941.054	EEQYNSTFR	sp|P01860|IGHG3_HUMAN(pre=R,post=V);	227;	Hex(3)HexNAc(5)Fuc(1)
N_Gly_replicate_1	N_Gly_replicate_1.14317.14317.3	14317	39.86	1318.85	EDALNETR	sp|P10909|CLUS_HUMAN(pre=K,post=E);	86;	Hex(6)HexNAc(5)NeuAc(3)Fuc(1)
N_Gly_replicate_1	N_Gly_replicate_1.14318.14318.2	14318	39.86	1236.5	EEQYNSTFR	sp|P01860|IGHG3_HUMAN(pre=R,post=V);	227;	Hex(3)HexNAc(4)
N_Gly_replicate_1	N_Gly_replicate_1.14320.14320.4	14320	39.86	898.381	VTACHSSQPNATLYK	sp|P05543|THBG_HUMAN(pre=K,post=M);	36;	Hex(5)HexNAc(4)NeuAc(1)
N_Gly_replicate_1	N_Gly_replicate_1.14330.14330.3	14330	39.86	1270.16	EDALNETR	sp|P10909|CLUS_HUMAN(pre=K,post=E);	86;	Hex(6)HexNAc(5)NeuAc(3)
N_Gly_replicate_1	N_Gly_replicate_1.14345.14345.2	14345	39.91	1411.08	EEQYNSTFR	sp|P01860|IGHG3_HUMAN(pre=R,post=V);	227;	Hex(3)HexNAc(5)Fuc(1)
N_Gly_replicate_1	N_Gly_replicate_1.14347.14347.4	14347	39.91	873.358	EEQFNSTYR	sp|P01861|IGHG4_HUMAN(pre=R,post=V);	177;	Hex(3)HexNAc(4)Fuc(1)
N_Gly_replicate_1	N_Gly_replicate_1.14366.14366.3	14366	39.96	892.358	EEQFNSTYR	sp|P01861|IGHG4_HUMAN(pre=R,post=V);	177;	Hex(3)HexNAc(5)
N_Gly_replicate_1	N_Gly_replicate_1.14368.14368.3	14368	39.96	1309.54	EEQFNSTYR	sp|P01861|IGHG4_HUMAN(pre=R,post=V);	177;	Hex(3)HexNAc(4)Fuc(1)
N_Gly_replicate_1	N_Gly_replicate_1.14374.14374.2	14374	39.96	1219.54	TLLNASR	sp|P01880|IGHD_HUMAN(pre=R,post=S);	367;	Hex(4)HexNAc(5)
N_Gly_replicate_1	N_Gly_replicate_1.14432.14432.3	14432	40.11	1275.84	YAEDKFNETTEK	sp|P43652|AFAM_HUMAN(pre=R,post=S);	402;	Hex(5)HexNAc(4)NeuAc(2)Fuc(1)
N_Gly_replicate_1	N_Gly_replicate_1.14453.14453.4	14453	40.17	957.134	YAEDKFNETTEK	sp|P43652|AFAM_HUMAN(pre=R,post=S);	402;	Hex(5)HexNAc(4)NeuAc(2)Fuc(1)
N_Gly_replicate_1	N_Gly_replicate_1.14455.14455.3	14455	40.17	1075.77	FLNNGTCTAEGK	sp|P05156|CFAI_HUMAN(pre=K,post=F);	103;	Hex(5)HexNAc(4)NeuAc(1)
N_Gly_replicate_1	N_Gly_replicate_1.14472.14472.3	14472	40.22	937.129	EEQFNSTYR	sp|P01861|IGHG4_HUMAN(pre=R,post=V);	177;	Hex(6)HexNAc(5)Fuc(4)
N_Gly_replicate_1	N_Gly_replicate_1.14474.14474.4	14474	40.22	1011.9	YAEDKFNETTEK	sp|P43652|AFAM_HUMAN(pre=R,post=S);	402;	Hex(6)HexNAc(5)NeuAc(2)
N_Gly_replicate_1	N_Gly_replicate_1.14486.14486.3	14486	40.28	949.395	DNNSIITR	sp|P06276|CHLE_HUMAN(pre=K,post=K);	369;	Hex(5)HexNAc(4)NeuAc(1)
N_Gly_replicate_1	N_Gly_replicate_1.14490.14490.2	14490	40.28	1613.16	FLNNGTCTAEGK	sp|P05156|CFAI_HUMAN(pre=K,post=F);	103;	Hex(5)HexNAc(4)NeuAc(1)
N_Gly_replicate_1	N_Gly_replicate_1.14501.14501.4	14501	40.28	807.079	FLNNGTCTAEGK	sp|P05156|CFAI_HUMAN(pre=K,post=F);	103;	Hex(5)HexNAc(4)NeuAc(1)
N_Gly_replicate_1	N_Gly_replicate_1.14506.14506.3	14506	40.33	1270.16	EDALNETR	sp|P10909|CLUS_HUMAN(pre=K,post=E);	86;	Hex(6)HexNAc(5)NeuAc(3)
N_Gly_replicate_1	N_Gly_replicate_1.14515.14515.2	14515	40.33	1423.59	DNNSIITR	sp|P06276|CHLE_HUMAN(pre=K,post=K);	369;	Hex(5)HexNAc(4)NeuAc(1)
N_Gly_replicate_1	N_Gly_replicate_1.14531.14531.3	14531	40.39	1118.78	MDGASNVTCINSR	sp|P08603|CFAH_HUMAN(pre=K,post=W);	1029/1034;	Hex(5)HexNAc(4)NeuAc(1)
N_Gly_replicate_1	N_Gly_replicate_1.14550.14550.3	14550	40.44	1227.16	YAEDKFNETTEK	sp|P43652|AFAM_HUMAN(pre=R,post=S);	402;	Hex(5)HexNAc(4)NeuAc(2)
N_Gly_replicate_1	N_Gly_replicate_1.14553.14553.4	14553	40.44	920.621	YAEDKFNETTEK	sp|P43652|AFAM_HUMAN(pre=R,post=S);	402;	Hex(5)HexNAc(4)NeuAc(2)
N_Gly_replicate_1	N_Gly_replicate_1.14576.14576.3	14576	40.5	1130.13	YAEDKFNETTEK	sp|P43652|AFAM_HUMAN(pre=R,post=S);	402;	Hex(5)HexNAc(4)NeuAc(1)
N_Gly_replicate_1	N_Gly_replicate_1.14579.14579.3	14579	40.5	1261.48	ISEENETTCYMGK	sp|P08603|CFAH_HUMAN(pre=R,post=W);	911;	Hex(5)HexNAc(4)NeuAc(2)
N_Gly_replicate_1	N_Gly_replicate_1.14615.14615.3	14615	40.6	1112.11	DTFVNASR	sp|P05155|IC1_HUMAN(pre=R,post=T);	238;	Hex(6)HexNAc(5)NeuAc(1)Fuc(1)
N_Gly_replicate_1	N_Gly_replicate_1.14625.14625.3	14625	40.6	1075.77	FLNNGTCTAEGK	sp|P05156|CFAI_HUMAN(pre=K,post=F);	103;	Hex(5)HexNAc(4)NeuAc(1)
N_Gly_replicate_1	N_Gly_replicate_1.14653.14653.3	14653	40.7	1008.42	YAEDKFNETTEK	sp|P43652|AFAM_HUMAN(pre=R,post=S);	402;	Hex(4)HexNAc(3)NeuAc(1)
N_Gly_replicate_1	N_Gly_replicate_1.14658.14658.3	14658	40.7	1275.85	YAEDKFNETTEK	sp|P43652|AFAM_HUMAN(pre=R,post=S);	402;	Hex(5)HexNAc(4)NeuAc(2)Fuc(1)
N_Gly_replicate_1	N_Gly_replicate_1.14662.14662.2	14662	40.7	1207.99	EEQFNSTYR	sp|P01861|IGHG4_HUMAN(pre=R,post=V);	177;	Hex(3)HexNAc(3)Fuc(1)
N_Gly_replicate_1	N_Gly_replicate_1.14670.14670.2	14670	40.7	1529.62	NNLTTYK	sp|P48740|MASP1_HUMAN(pre=R,post=S);	384/385;	Hex(5)HexNAc(4)NeuAc(2)
N_Gly_replicate_1	N_Gly_replicate_1.14674.14674.3	14674	40.75	1020.08	NNLTTYK	sp|P48740|MASP1_HUMAN(pre=R,post=S);	384/385;	Hex(5)HexNAc(4)NeuAc(2)
N_Gly_replicate_1	N_Gly_replicate_1.14721.14721.4	14721	40.84	1227.16	YAEDKFNETTEK	sp|P43652|AFAM_HUMAN(pre=R,post=S);	402;	Hex(5)HexNAc(4)NeuAc(2)
N_Gly_replicate_1	N_Gly_replicate_1.14731.14731.3	14731	40.84	1118.78	MDGASNVTCINSR	sp|P08603|CFAH_HUMAN(pre=K,post=W);	1029/1034;	Hex(5)HexNAc(4)NeuAc(1)
N_Gly_replicate_1	N_Gly_replicate_1.14749.14749.3	14749	40.89	1172.78	EWDNTTTECR	sp|P20851|C4BPB_HUMAN(pre=K,post=L);	71;	Hex(5)HexNAc(4)NeuAc(2)
N_Gly_replicate_1	N_Gly_replicate_1.14754.14754.3	14754	40.89	1031.12	VYKPSAGNNSLYR	sp|P02749|APOH_HUMAN(pre=R,post=D);	162;	Hex(5)HexNAc(4)
N_Gly_replicate_1	N_Gly_replicate_1.14785.14785.4	14785	41.01	920.621	YAEDKFNETTEK	sp|P43652|AFAM_HUMAN(pre=R,post=S);	402;	Hex(5)HexNAc(4)NeuAc(2)
N_Gly_replicate_1	N_Gly_replicate_1.14797.14797.4	14797	41.01	1126.41	NCCNTENPPGCYR	sp|P43652|AFAM_HUMAN(pre=R,post=Y);	383/386/389;	Hex(6)HexNAc(5)NeuAc(3)
N_Gly_replicate_1	N_Gly_replicate_1.14845.14845.3	14845	41.16	1227.16	YAEDKFNETTEK	sp|P43652|AFAM_HUMAN(pre=R,post=S);	402;	Hex(5)HexNAc(4)NeuAc(2)
N_Gly_replicate_1	N_Gly_replicate_1.14857.14857.3	14857	41.16	1119.11	MDGASNVTCINSR	sp|P08603|CFAH_HUMAN(pre=K,post=W);	1029/1034;	Hex(5)HexNAc(4)Fuc(2)
N_Gly_replicate_1	N_Gly_replicate_1.14876.14876.3	14876	41.21	1307.2	QEPERNECFLQHK	sp|P02768|ALBU_HUMAN(pre=K,post=D);	123;	Hex(5)HexNAc(4)NeuAc(2)
N_Gly_replicate_1	N_Gly_replicate_1.14885.14885.4	14885	41.27	980.653	QEPERNECFLQHK	sp|P02768|ALBU_HUMAN(pre=K,post=D);	123;	Hex(5)HexNAc(4)NeuAc(2)
N_Gly_replicate_1	N_Gly_replicate_1.14960.14960.2	14960	41.42	1678.67	CINQSICEK	sp|O75882|ATRN_HUMAN(pre=K,post=C);	1073;	Hex(5)HexNAc(4)NeuAc(2)
N_Gly_replicate_1	N_Gly_replicate_1.14973.14973.2	14973	41.48	1485.1	DTFVNASR	sp|P05155|IC1_HUMAN(pre=R,post=T);	238;	Hex(5)HexNAc(4)NeuAc(1)Fuc(1)
N_Gly_replicate_1	N_Gly_replicate_1.14983.14983.4	14983	41.48	839.834	CINQSICEK	sp|O75882|ATRN_HUMAN(pre=K,post=C);	1073;	Hex(5)HexNAc(4)NeuAc(2)
N_Gly_replicate_1	N_Gly_replicate_1.14997.14997.3	14997	41.53	1172.78	EWDNTTTECR	sp|P20851|C4BPB_HUMAN(pre=K,post=L);	71;	Hex(5)HexNAc(4)NeuAc(2)
N_Gly_replicate_1	N_Gly_replicate_1.15010.15010.3	15010	41.59	1119.44	CINQSICEK	sp|O75882|ATRN_HUMAN(pre=K,post=C);	1073;	Hex(5)HexNAc(4)NeuAc(2)
N_Gly_replicate_1	N_Gly_replicate_1.15013.15013.3	15013	41.59	1018.06	FGCEIENNR	sp|P25311|ZA2G_HUMAN(pre=R,post=S);	128;	Hex(5)HexNAc(4)NeuAc(1)
N_Gly_replicate_1	N_Gly_replicate_1.15014.15014.2	15014	41.59	1412.07	DTFVNASR	sp|P05155|IC1_HUMAN(pre=R,post=T);	238;	Hex(5)HexNAc(4)NeuAc(1)
N_Gly_replicate_1	N_Gly_replicate_1.15020.15020.2	15020	41.59	1526.6	FGCEIENNR	sp|P25311|ZA2G_HUMAN(pre=R,post=S);	128;	Hex(5)HexNAc(4)NeuAc(1)
N_Gly_replicate_1	N_Gly_replicate_1.15023.15023.4	15023	41.59	1004.41	HYTNSSQDVTVPCR	sp|P01877|IGHA2_HUMAN(pre=K,post=V);	92;	Hex(5)HexNAc(4)NeuAc(2)Fuc(1)
N_Gly_replicate_1	N_Gly_replicate_1.15035.15035.3	15035	41.64	1307.2	QEPERNECFLQHK	sp|P02768|ALBU_HUMAN(pre=K,post=D);	123;	Hex(5)HexNAc(4)NeuAc(2)
N_Gly_replicate_1	N_Gly_replicate_1.15056.15056.5	15056	41.69	803.726	HYTNSSQDVTVPCR	sp|P01877|IGHA2_HUMAN(pre=K,post=V);	92;	Hex(5)HexNAc(4)NeuAc(2)Fuc(1)
N_Gly_replicate_1	N_Gly_replicate_1.15072.15072.3	15072	41.74	941.716	DTFVNASR	sp|P05155|IC1_HUMAN(pre=R,post=T);	238;	Hex(5)HexNAc(4)NeuAc(1)
N_Gly_replicate_1	N_Gly_replicate_1.15098.15098.4	15098	41.79	1055.17	HYTNSSQDVTVPCR	sp|P01877|IGHA2_HUMAN(pre=K,post=V);	92;	Hex(5)HexNAc(5)NeuAc(2)Fuc(1)
N_Gly_replicate_1	N_Gly_replicate_1.15110.15110.3	15110	41.79	1095.68	HYTNSSQDVTVPCR	sp|P01877|IGHA2_HUMAN(pre=K,post=V);	92;	Hex(6)HexNAc(5)NeuAc(2)Fuc(1)
N_Gly_replicate_1	N_Gly_replicate_1.15116.15116.3	15116	41.85	1078.43	EEQFNSTYR	sp|P01861|IGHG4_HUMAN(pre=R,post=V);	177;	Hex(5)HexNAc(4)NeuAc(1)Fuc(1)
N_Gly_replicate_1	N_Gly_replicate_1.15118.15118.3	15118	41.85	1406.57	HYTNSSQDVTVPCR	sp|P01877|IGHA2_HUMAN(pre=K,post=V);	92;	Hex(5)HexNAc(5)NeuAc(2)Fuc(1)
N_Gly_replicate_1	N_Gly_replicate_1.15124.15124.2	15124	41.85	1617.14	EEQFNSTYR	sp|P01861|IGHG4_HUMAN(pre=R,post=V);	177;	Hex(5)HexNAc(4)NeuAc(1)Fuc(1)
N_Gly_replicate_1	N_Gly_replicate_1.15127.15127.3	15127	41.85	1095.69	EEQFNSTYR	sp|P01861|IGHG4_HUMAN(pre=R,post=V);	177;	Hex(6)HexNAc(11)
N_Gly_replicate_1	N_Gly_replicate_1.15139.15139.5	15139	41.91	844.342	HYTNSSQDVTVPCR	sp|P01877|IGHA2_HUMAN(pre=K,post=V);	92;	Hex(5)HexNAc(5)NeuAc(2)Fuc(1)
N_Gly_replicate_1	N_Gly_replicate_1.15141.15141.4	15141	41.91	809.072	EEQFNSTYR	sp|P01861|IGHG4_HUMAN(pre=R,post=V);	177;	Hex(5)HexNAc(4)NeuAc(1)Fuc(1)
N_Gly_replicate_1	N_Gly_replicate_1.15158.15158.3	15158	41.96	962.064	NYTLTGR	sp|P10643|CO7_HUMAN(pre=R,post=D);	754;	Hex(5)HexNAc(4)NeuAc(1)Fuc(1)
N_Gly_replicate_1	N_Gly_replicate_1.15161.15161.3	15161	41.96	1146.12	EEQFNSTYR	sp|P01861|IGHG4_HUMAN(pre=R,post=V);	177;	Hex(5)HexNAc(5)NeuAc(1)Fuc(1)
N_Gly_replicate_1	N_Gly_replicate_1.15162.15162.2	15162	41.96	1289.02	EEQFNSTYR	sp|P01861|IGHG4_HUMAN(pre=R,post=V);	177;	Hex(4)HexNAc(3)Fuc(1)
N_Gly_replicate_1	N_Gly_replicate_1.15166.15166.2	15166	41.96	1442.59	NYTLTGR	sp|P10643|CO7_HUMAN(pre=R,post=D);	754;	Hex(5)HexNAc(4)NeuAc(1)Fuc(1)
N_Gly_replicate_1	N_Gly_replicate_1.15178.15178.3	15178	42.02	1018.07	FGCEIENNR	sp|P25311|ZA2G_HUMAN(pre=R,post=S);	128;	Hex(5)HexNAc(4)NeuAc(1)
N_Gly_replicate_1	N_Gly_replicate_1.15180.15180.3	15180	42.02	1065.1	MDGASNVTCINSR	sp|P08603|CFAH_HUMAN(pre=K,post=W);	1029/1034;	Hex(5)HexNAc(4)Fuc(1)
N_Gly_replicate_1	N_Gly_replicate_1.15185.15185.2	15185	42.02	1526.6	FGCEIENNR	sp|P25311|ZA2G_HUMAN(pre=R,post=S);	128;	Hex(5)HexNAc(4)NeuAc(1)
N_Gly_replicate_1	N_Gly_replicate_1.15240.15240.3	15240	42.18	941.718	DTFVNASR	sp|P05155|IC1_HUMAN(pre=R,post=T);	238;	Hex(5)HexNAc(4)NeuAc(1)
N_Gly_replicate_1	N_Gly_replicate_1.15257.15257.4	15257	42.18	1004.41	HYTNSSQDVTVPCR	sp|P01877|IGHA2_HUMAN(pre=K,post=V);	92;	Hex(5)HexNAc(4)NeuAc(2)Fuc(1)
N_Gly_replicate_1	N_Gly_replicate_1.15277.15277.2	15277	42.24	1646.14	EEQFNSTYR	sp|P01861|IGHG4_HUMAN(pre=R,post=V);	177;	Hex(5)HexNAc(5)Fuc(2)
N_Gly_replicate_1	N_Gly_replicate_1.15282.15282.3	15282	42.3	1078.43	EEQYNSTFR	sp|P01860|IGHG3_HUMAN(pre=R,post=V);	227;	Hex(5)HexNAc(4)NeuAc(1)Fuc(1)
N_Gly_replicate_1	N_Gly_replicate_1.15284.15284.2	15284	42.3	1617.14	EEQYNSTFR	sp|P01860|IGHG3_HUMAN(pre=R,post=V);	227;	Hex(5)HexNAc(4)NeuAc(1)Fuc(1)
N_Gly_replicate_1	N_Gly_replicate_1.15303.15303.4	15303	42.35	809.072	EEQYNSTFR	sp|P01860|IGHG3_HUMAN(pre=R,post=V);	227;	Hex(5)HexNAc(4)NeuAc(1)Fuc(1)
N_Gly_replicate_1	N_Gly_replicate_1.15306.15306.3	15306	42.35	1029.74	EEQFNSTYR	sp|P01861|IGHG4_HUMAN(pre=R,post=V);	177;	Hex(5)HexNAc(4)NeuAc(1)
N_Gly_replicate_1	N_Gly_replicate_1.15313.15313.3	15313	42.35	1132.79	MDGASNVTCINSR	sp|P08603|CFAH_HUMAN(pre=K,post=W);	1029;	Hex(5)HexNAc(5)Fuc(1)
N_Gly_replicate_1	N_Gly_replicate_1.15324.15324.3	15324	42.41	962.064	NYTLTGR	sp|P10643|CO7_HUMAN(pre=R,post=D);	754;	Hex(5)HexNAc(4)NeuAc(1)Fuc(1)
N_Gly_replicate_1	N_Gly_replicate_1.15326.15326.2	15326	42.41	1536.11	EEQFNSTYR	sp|P01861|IGHG4_HUMAN(pre=R,post=V);	177;	Hex(4)HexNAc(4)NeuAc(1)Fuc(1)
N_Gly_replicate_1	N_Gly_replicate_1.15328.15328.2	15328	42.41	1442.59	NYTLTGR	sp|P10643|CO7_HUMAN(pre=R,post=D);	754;	Hex(5)HexNAc(4)NeuAc(1)Fuc(1)
N_Gly_replicate_1	N_Gly_replicate_1.15330.15330.3	15330	42.41	1167.46	GVNVCQETCTK	sp|P03952|KLKB1_HUMAN(pre=K,post=M);	316;	Hex(5)HexNAc(4)NeuAc(2)
N_Gly_replicate_1	N_Gly_replicate_1.15337.15337.2	15337	42.41	1544.11	EEQFNSTYR	sp|P01861|IGHG4_HUMAN(pre=R,post=V);	177;	Hex(5)HexNAc(4)NeuAc(1)
N_Gly_replicate_1	N_Gly_replicate_1.15346.15346.3	15346	42.47	1024.41	EEQFNSTYR	sp|P01861|IGHG4_HUMAN(pre=R,post=V);	177;	Hex(4)HexNAc(4)NeuAc(1)Fuc(1)
N_Gly_replicate_1	N_Gly_replicate_1.15356.15356.3	15356	42.47	1103.81	FVEGSHNSTVSLTTK	sp|P04114|APOB_HUMAN(pre=K,post=N);	3411;	Hex(8)HexNAc(2)
N_Gly_replicate_1	N_Gly_replicate_1.15357.15357.4	15357	42.47	875.846	GVNVCQETCTK	sp|P03952|KLKB1_HUMAN(pre=K,post=M);	316;	Hex(5)HexNAc(4)NeuAc(2)
N_Gly_replicate_1	N_Gly_replicate_1.15390.15390.3	15390	42.58	941.717	DTFVNASR	sp|P05155|IC1_HUMAN(pre=R,post=T);	238;	Hex(5)HexNAc(4)NeuAc(1)
N_Gly_replicate_1	N_Gly_replicate_1.15405.15405.3	15405	42.58	1049.79	FVEGSHNSTVSLTTK	sp|P04114|APOB_HUMAN(pre=K,post=N);	3411;	Hex(7)HexNAc(2)
N_Gly_replicate_1	N_Gly_replicate_1.15471.15471.3	15471	42.78	1029.74	EEQYNSTFR	sp|P01860|IGHG3_HUMAN(pre=R,post=V);	227;	Hex(5)HexNAc(4)NeuAc(1)
N_Gly_replicate_1	N_Gly_replicate_1.15482.15482.2	15482	42.8	1536.11	EEQYNSTFR	sp|P01860|IGHG3_HUMAN(pre=R,post=V);	227;	Hex(4)HexNAc(4)NeuAc(1)Fuc(1)
N_Gly_replicate_1	N_Gly_replicate_1.15494.15494.3	15494	42.81	1168.48	LQNNENNISCVER	sp|P36980|FHR2_HUMAN(pre=R,post=G);sp|Q03591|FHR1_HUMAN(pre=R,post=G);	126;126;	Hex(5)HexNAc(4)NeuAc(1)
N_Gly_replicate_1	N_Gly_replicate_1.15530.15530.3	15530	42.92	1445.9	YAEDKFNETTEK	sp|P43652|AFAM_HUMAN(pre=R,post=S);	402;	Hex(6)HexNAc(5)NeuAc(3)
N_Gly_replicate_1	N_Gly_replicate_1.15534.15534.3	15534	42.92	1063.46	FVEGSHNSTVSLTTK	sp|P04114|APOB_HUMAN(pre=K,post=N);	3411;	Hex(6)HexNAc(3)
N_Gly_replicate_1	N_Gly_replicate_1.15552.15552.4	15552	42.97	971.155	VTACHSSQPNATLYK	sp|P05543|THBG_HUMAN(pre=K,post=M);	36;	Hex(5)HexNAc(4)NeuAc(2)
N_Gly_replicate_1	N_Gly_replicate_1.15556.15556.3	15556	42.97	1294.54	VTACHSSQPNATLYK	sp|P05543|THBG_HUMAN(pre=K,post=M);	36;	Hex(5)HexNAc(4)NeuAc(2)
N_Gly_replicate_1	N_Gly_replicate_1.15569.15569.3	15569	43.02	1077.14	FVEGSHNSTVSLTTK	sp|P04114|APOB_HUMAN(pre=K,post=N);	3411;	Hex(5)HexNAc(4)
N_Gly_replicate_1	N_Gly_replicate_1.15570.15570.4	15570	43.02	1084.67	YAEDKFNETTEK	sp|P43652|AFAM_HUMAN(pre=R,post=S);	402;	Hex(6)HexNAc(5)NeuAc(3)
N_Gly_replicate_1	N_Gly_replicate_1.15595.15595.3	15595	43.08	1052.42	LCDNLSTK	sp|P02774|VTDB_HUMAN(pre=K,post=N);	288;	Hex(5)HexNAc(4)NeuAc(2)
N_Gly_replicate_1	N_Gly_replicate_1.15613.15613.3	15613	43.12	1197.5	VTACHSSQPNATLYK	sp|P05543|THBG_HUMAN(pre=K,post=M);	36;	Hex(5)HexNAc(4)NeuAc(1)
N_Gly_replicate_1	N_Gly_replicate_1.15616.15616.3	15616	43.12	1343.23	VTACHSSQPNATLYK	sp|P05543|THBG_HUMAN(pre=K,post=M);	36;	Hex(5)HexNAc(4)NeuAc(2)Fuc(1)
N_Gly_replicate_1	N_Gly_replicate_1.15617.15617.4	15617	43.12	1007.67	VTACHSSQPNATLYK	sp|P05543|THBG_HUMAN(pre=K,post=M);	36;	Hex(5)HexNAc(4)NeuAc(2)Fuc(1)
N_Gly_replicate_1	N_Gly_replicate_1.15618.15618.2	15618	43.12	1578.13	LCDNLSTK	sp|P02774|VTDB_HUMAN(pre=K,post=N);	288;	Hex(5)HexNAc(4)NeuAc(2)
N_Gly_replicate_1	N_Gly_replicate_1.15627.15627.3	15627	43.12	1162.47	NHSCEPCQTLAVR	sp|P00748|FA12_HUMAN(pre=R,post=S);	433;	Hex(5)HexNAc(4)NeuAc(1)
N_Gly_replicate_1	N_Gly_replicate_1.15638.15638.4	15638	43.18	872.105	NHSCEPCQTLAVR	sp|P00748|FA12_HUMAN(pre=R,post=S);	433;	Hex(5)HexNAc(4)NeuAc(1)
N_Gly_replicate_1	N_Gly_replicate_1.15649.15649.2	15649	43.18	1382.57	EEQFNSTFR	sp|P01859|IGHG2_HUMAN(pre=R,post=V);	176;	Hex(4)HexNAc(4)Fuc(1)
N_Gly_replicate_1	N_Gly_replicate_1.15651.15651.3	15651	43.23	1168.48	LQNNENNISCVER	sp|P36980|FHR2_HUMAN(pre=R,post=G);sp|Q03591|FHR1_HUMAN(pre=R,post=G);	126;126;	Hex(5)HexNAc(4)NeuAc(1)
N_Gly_replicate_1	N_Gly_replicate_1.15653.15653.3	15653	43.23	1009.45	FVEGSHNSTVSLTTK	sp|P04114|APOB_HUMAN(pre=K,post=N);	3411;	Hex(5)HexNAc(3)
N_Gly_replicate_1	N_Gly_replicate_1.15681.15681.3	15681	43.29	1024.74	DFVNASSK	sp|P05546|HEP2_HUMAN(pre=K,post=Y);	188;	Hex(5)HexNAc(4)NeuAc(2)
N_Gly_replicate_1	N_Gly_replicate_1.15684.15684.3	15684	43.29	1176.84	VYKPSAGNNSLYR	sp|P02749|APOH_HUMAN(pre=R,post=D);	162;	Hex(5)HexNAc(4)NeuAc(1)Fuc(1)
N_Gly_replicate_1	N_Gly_replicate_1.15703.15703.3	15703	43.34	1172.8	FLNNGTCTAEGK	sp|P05156|CFAI_HUMAN(pre=K,post=F);	103;	Hex(5)HexNAc(4)NeuAc(2)
N_Gly_replicate_1	N_Gly_replicate_1.15708.15708.2	15708	43.34	1536.61	DFVNASSK	sp|P05546|HEP2_HUMAN(pre=K,post=Y);	188;	Hex(5)HexNAc(4)NeuAc(2)
N_Gly_replicate_1	N_Gly_replicate_1.15709.15709.2	15709	43.34	1513.67	FVEGSHNSTVSLTTK	sp|P04114|APOB_HUMAN(pre=K,post=N);	3411;	Hex(5)HexNAc(3)
N_Gly_replicate_1	N_Gly_replicate_1.15710.15710.2	15710	43.34	1412.12	FVEGSHNSTVSLTTK	sp|P04114|APOB_HUMAN(pre=K,post=N);	3411;	Hex(5)HexNAc(2)
N_Gly_replicate_1	N_Gly_replicate_1.15712.15712.3	15712	43.34	1215.8	MDGASNVTCINSR	sp|P08603|CFAH_HUMAN(pre=K,post=W);	1029;	Hex(5)HexNAc(4)NeuAc(2)
N_Gly_replicate_1	N_Gly_replicate_1.15718.15718.3	15718	43.39	1294.54	VTACHSSQPNATLYK	sp|P05543|THBG_HUMAN(pre=K,post=M);	36;	Hex(5)HexNAc(4)NeuAc(2)
N_Gly_replicate_1	N_Gly_replicate_1.15719.15719.4	15719	43.39	971.154	VTACHSSQPNATLYK	sp|P05543|THBG_HUMAN(pre=K,post=M);	36;	Hex(5)HexNAc(4)NeuAc(2)
N_Gly_replicate_1	N_Gly_replicate_1.15721.15721.3	15721	43.39	1023.12	FVEGSHNSTVSLTTK	sp|P04114|APOB_HUMAN(pre=K,post=N);	3411;	Hex(4)HexNAc(4)
N_Gly_replicate_1	N_Gly_replicate_1.15722.15722.3	15722	43.39	1046.43	DNNSIITR	sp|P06276|CHLE_HUMAN(pre=K,post=K);	369;	Hex(5)HexNAc(4)NeuAc(2)
N_Gly_replicate_1	N_Gly_replicate_1.15730.15730.4	15730	43.39	912.106	MDGASNVTCINSR	sp|P08603|CFAH_HUMAN(pre=K,post=W);	1034;	Hex(5)HexNAc(4)NeuAc(2)
N_Gly_replicate_1	N_Gly_replicate_1.15737.15737.4	15737	43.44	879.852	FLNNGTCTAEGK	sp|P05156|CFAI_HUMAN(pre=K,post=F);	103;	Hex(5)HexNAc(4)NeuAc(2)
N_Gly_replicate_1	N_Gly_replicate_1.15738.15738.2	15738	43.44	1758.7	FLNNGTCTAEGK	sp|P05156|CFAI_HUMAN(pre=K,post=F);	103;	Hex(5)HexNAc(4)NeuAc(2)
N_Gly_replicate_1	N_Gly_replicate_1.15742.15742.3	15742	43.44	1128.16	VYKPSAGNNSLYR	sp|P02749|APOH_HUMAN(pre=R,post=D);	162;	Hex(5)HexNAc(4)NeuAc(1)
N_Gly_replicate_1	N_Gly_replicate_1.15759.15759.4	15759	43.5	846.366	VYKPSAGNNSLYR	sp|P02749|APOH_HUMAN(pre=R,post=D);	162;	Hex(5)HexNAc(4)NeuAc(1)
N_Gly_replicate_1	N_Gly_replicate_1.15770.15770.3	15770	43.5	1118.77	MDGASNVTCINSR	sp|P08603|CFAH_HUMAN(pre=K,post=W);	1029/1034;	Hex(5)HexNAc(4)NeuAc(1)
N_Gly_replicate_1	N_Gly_replicate_1.15786.15786.3	15786	43.56	1075.77	FLNNGTCTAEGK	sp|P05156|CFAI_HUMAN(pre=K,post=F);	103;	Hex(5)HexNAc(4)NeuAc(1)
N_Gly_replicate_1	N_Gly_replicate_1.15796.15796.4	15796	43.56	882.882	VYKPSAGNNSLYR	sp|P02749|APOH_HUMAN(pre=R,post=D);	162;	Hex(5)HexNAc(4)NeuAc(1)Fuc(1)
N_Gly_replicate_1	N_Gly_replicate_1.15811.15811.3	15811	43.61	1162.48	NHSCEPCQTLAVR	sp|P00748|FA12_HUMAN(pre=R,post=S);	433;	Hex(5)HexNAc(4)NeuAc(1)
N_Gly_replicate_1	N_Gly_replicate_1.15813.15813.2	15813	43.61	1691.73	VYKPSAGNNSLYR	sp|P02749|APOH_HUMAN(pre=R,post=D);	162;	Hex(5)HexNAc(4)NeuAc(1)
N_Gly_replicate_1	N_Gly_replicate_1.15823.15823.3	15823	43.66	922.047	EEQFNSTFR	sp|P01859|IGHG2_HUMAN(pre=R,post=V);	176;	Hex(4)HexNAc(4)Fuc(1)
N_Gly_replicate_1	N_Gly_replicate_1.15828.15828.2	15828	43.66	1382.57	EEQFNSTFR	sp|P01859|IGHG2_HUMAN(pre=R,post=V);	176;	Hex(4)HexNAc(4)Fuc(1)
N_Gly_replicate_1	N_Gly_replicate_1.15834.15834.3	15834	43.66	1009.45	FVEGSHNSTVSLTTK	sp|P04114|APOB_HUMAN(pre=K,post=N);	3411;	Hex(5)HexNAc(3)
N_Gly_replicate_1	N_Gly_replicate_1.15841.15841.3	15841	43.72	1176.84	VYKPSAGNNSLYR	sp|P02749|APOH_HUMAN(pre=R,post=D);	162;	Hex(5)HexNAc(4)NeuAc(1)Fuc(1)
N_Gly_replicate_1	N_Gly_replicate_1.15844.15844.3	15844	43.72	952.054	TLFCNASK	sp|P20851|C4BPB_HUMAN(pre=K,post=E);	64;	Hex(5)HexNAc(4)NeuAc(1)
N_Gly_replicate_1	N_Gly_replicate_1.15847.15847.2	15847	43.72	1427.58	TLFCNASK	sp|P20851|C4BPB_HUMAN(pre=K,post=E);	64;	Hex(5)HexNAc(4)NeuAc(1)
N_Gly_replicate_1	N_Gly_replicate_1.15864.15864.3	15864	43.77	1172.8	FLNNGTCTAEGK	sp|P05156|CFAI_HUMAN(pre=K,post=F);	103;	Hex(5)HexNAc(4)NeuAc(2)
N_Gly_replicate_1	N_Gly_replicate_1.15891.15891.2	15891	43.83	1301.54	EEQFNSTFR	sp|P01859|IGHG2_HUMAN(pre=R,post=V);	176;	Hex(3)HexNAc(4)Fuc(1)
N_Gly_replicate_1	N_Gly_replicate_1.15900.15900.3	15900	43.83	868.026	EEQFNSTFR	sp|P01859|IGHG2_HUMAN(pre=R,post=V);	176;	Hex(3)HexNAc(4)Fuc(1)
N_Gly_replicate_1	N_Gly_replicate_1.15903.15903.3	15903	43.87	1128.15	VYKPSAGNNSLYR	sp|P02749|APOH_HUMAN(pre=R,post=D);	162;	Hex(5)HexNAc(4)NeuAc(1)
N_Gly_replicate_1	N_Gly_replicate_1.15922.15922.3	15922	43.87	1215.8	MDGASNVTCINSR	sp|P08603|CFAH_HUMAN(pre=K,post=W);	1029/1034;	Hex(5)HexNAc(4)NeuAc(2)
N_Gly_replicate_1	N_Gly_replicate_1.15937.15937.3	15937	43.92	1215.8	MDGASNVTCINSR	sp|P08603|CFAH_HUMAN(pre=K,post=W);	1029/1034;	Hex(5)HexNAc(4)NeuAc(2)
N_Gly_replicate_1	N_Gly_replicate_1.15955.15955.4	15955	43.98	912.103	MDGASNVTCINSR	sp|P08603|CFAH_HUMAN(pre=K,post=W);	1029;	Hex(5)HexNAc(4)NeuAc(2)
N_Gly_replicate_1	N_Gly_replicate_1.15983.15983.4	15983	44.03	983.908	RNHSCEPCQTLAVR	sp|P00748|FA12_HUMAN(pre=R,post=S);	433;	Hex(5)HexNAc(4)NeuAc(2)
N_Gly_replicate_1	N_Gly_replicate_1.16002.16002.2	16002	44.09	1445.1	ENETEIIK	sp|P06276|CHLE_HUMAN(pre=R,post=C);	284;	Hex(5)HexNAc(4)NeuAc(1)
N_Gly_replicate_1	N_Gly_replicate_1.16011.16011.3	16011	44.14	963.735	ENETEIIK	sp|P06276|CHLE_HUMAN(pre=R,post=C);	284;	Hex(5)HexNAc(4)NeuAc(1)
N_Gly_replicate_1	N_Gly_replicate_1.16029.16029.3	16029	44.18	1172.8	FLNNGTCTAEGK	sp|P05156|CFAI_HUMAN(pre=K,post=F);	103;	Hex(5)HexNAc(4)NeuAc(2)
N_Gly_replicate_1	N_Gly_replicate_1.16037.16037.3	16037	44.18	935.721	EEQFNSTFR	sp|P01859|IGHG2_HUMAN(pre=R,post=V);	176;	Hex(3)HexNAc(5)Fuc(1)
N_Gly_replicate_1	N_Gly_replicate_1.16042.16042.3	16042	44.18	1176.84	VYKPSAGNNSLYR	sp|P02749|APOH_HUMAN(pre=R,post=D);	162;	Hex(5)HexNAc(4)NeuAc(1)Fuc(1)
N_Gly_replicate_1	N_Gly_replicate_1.16053.16053.3	16053	44.24	1087.43	DTFVNASR	sp|P05155|IC1_HUMAN(pre=R,post=T);	238;	Hex(5)HexNAc(4)NeuAc(2)Fuc(1)
N_Gly_replicate_1	N_Gly_replicate_1.16071.16071.3	16071	44.29	1128.16	VYKPSAGNNSLYR	sp|P02749|APOH_HUMAN(pre=R,post=D);	162;	Hex(5)HexNAc(4)NeuAc(1)
N_Gly_replicate_1	N_Gly_replicate_1.16078.16078.4	16078	44.29	815.828	DTFVNASR	sp|P05155|IC1_HUMAN(pre=R,post=T);	238;	Hex(5)HexNAc(4)NeuAc(2)Fuc(1)
N_Gly_replicate_1	N_Gly_replicate_1.16096.16096.3	16096	44.35	1215.81	MDGASNVTCINSR	sp|P08603|CFAH_HUMAN(pre=K,post=W);	1029;	Hex(5)HexNAc(4)NeuAc(2)
N_Gly_replicate_1	N_Gly_replicate_1.16122.16122.4	16122	44.4	912.108	MDGASNVTCINSR	sp|P08603|CFAH_HUMAN(pre=K,post=W);	1029/1034;	Hex(5)HexNAc(4)NeuAc(2)
N_Gly_replicate_1	N_Gly_replicate_1.16161.16161.3	16161	44.51	896.043	ENETEIIK	sp|P06276|CHLE_HUMAN(pre=R,post=C);	284;	Hex(5)HexNAc(3)NeuAc(1)
N_Gly_replicate_1	N_Gly_replicate_1.16201.16201.2	16201	44.62	1463.59	EEQFNSTFR	sp|P01859|IGHG2_HUMAN(pre=R,post=V);	176;	Hex(5)HexNAc(4)Fuc(1)
N_Gly_replicate_1	N_Gly_replicate_1.16221.16221.3	16221	44.67	1160.46	DTFVNASR	sp|P05155|IC1_HUMAN(pre=R,post=T);	238;	Hex(6)HexNAc(5)NeuAc(2)
N_Gly_replicate_1	N_Gly_replicate_1.16228.16228.3	16228	44.67	1115.1	FGCEIENNR	sp|P25311|ZA2G_HUMAN(pre=R,post=S);	128;	Hex(5)HexNAc(4)NeuAc(2)
N_Gly_replicate_1	N_Gly_replicate_1.16239.16239.3	16239	44.72	1128.16	VYKPSAGNNSLYR	sp|P02749|APOH_HUMAN(pre=R,post=D);	162;	Hex(5)HexNAc(4)NeuAc(1)
N_Gly_replicate_1	N_Gly_replicate_1.16244.16244.4	16244	44.72	836.577	FGCEIENNR	sp|P25311|ZA2G_HUMAN(pre=R,post=S);	128;	Hex(5)HexNAc(4)NeuAc(2)
N_Gly_replicate_1	N_Gly_replicate_1.16249.16249.2	16249	44.72	1672.15	FGCEIENNR	sp|P25311|ZA2G_HUMAN(pre=R,post=S);	128;	Hex(5)HexNAc(4)NeuAc(2)
N_Gly_replicate_1	N_Gly_replicate_1.16267.16267.3	16267	44.78	1215.81	MDGASNVTCINSR	sp|P08603|CFAH_HUMAN(pre=K,post=W);	1029;	Hex(5)HexNAc(4)NeuAc(2)
N_Gly_replicate_1	N_Gly_replicate_1.16276.16276.4	16276	44.78	846.366	VYKPSAGNNSLYR	sp|P02749|APOH_HUMAN(pre=R,post=D);	162;	Hex(5)HexNAc(4)NeuAc(1)
N_Gly_replicate_1	N_Gly_replicate_1.16284.16284.3	16284	44.84	896.355	FGCEIENNR	sp|P25311|ZA2G_HUMAN(pre=R,post=S);	128;	Hex(4)HexNAc(3)NeuAc(1)
N_Gly_replicate_1	N_Gly_replicate_1.16289.16289.4	16289	44.84	846.368	VYKPSAGNNSLYR	sp|P02749|APOH_HUMAN(pre=R,post=D);	162;	Hex(5)HexNAc(4)NeuAc(1)
N_Gly_replicate_1	N_Gly_replicate_1.16296.16296.3	16296	44.84	1167.47	MDGASNVTCINSR	sp|P08603|CFAH_HUMAN(pre=K,post=W);	1029/1034;	Hex(6)HexNAc(4)NeuAc(1)
N_Gly_replicate_1	N_Gly_replicate_1.16305.16305.3	16305	44.9	922.046	EEQFNSTFR	sp|P01859|IGHG2_HUMAN(pre=R,post=V);	176;	Hex(4)HexNAc(4)Fuc(1)
N_Gly_replicate_1	N_Gly_replicate_1.16308.16308.3	16308	44.9	910.393	TLLNASR	sp|P01880|IGHD_HUMAN(pre=R,post=S);	367;	Hex(4)HexNAc(5)NeuAc(1)
N_Gly_replicate_1	N_Gly_replicate_1.16315.16315.3	16315	44.9	1162.13	MDGASNVTCINSR	sp|P08603|CFAH_HUMAN(pre=K,post=W);	1029/1034;	Hex(5)HexNAc(4)NeuAc(1)Fuc(1)
N_Gly_replicate_1	N_Gly_replicate_1.16324.16324.4	16324	44.95	983.904	RNHSCEPCQTLAVR	sp|P00748|FA12_HUMAN(pre=R,post=S);	433;	Hex(5)HexNAc(4)NeuAc(2)
N_Gly_replicate_1	N_Gly_replicate_1.16348.16348.3	16348	45.01	1038.75	DTFVNASR	sp|P05155|IC1_HUMAN(pre=R,post=T);	238;	Hex(5)HexNAc(4)NeuAc(2)
N_Gly_replicate_1	N_Gly_replicate_1.16369.16369.3	16369	45.05	1087.44	DTFVNASR	sp|P05155|IC1_HUMAN(pre=R,post=T);	238;	Hex(5)HexNAc(4)NeuAc(2)Fuc(1)
N_Gly_replicate_1	N_Gly_replicate_1.16376.16376.3	16376	45.05	1102.48	KANQQLNFTEAK	sp|Q9Y5Y7|LYVE1_HUMAN(pre=K,post=E);	53;	Hex(5)HexNAc(4)NeuAc(1)
N_Gly_replicate_1	N_Gly_replicate_1.16383.16383.3	16383	45.05	941.717	DTFVNASR	sp|P05155|IC1_HUMAN(pre=R,post=T);	238;	Hex(5)HexNAc(4)NeuAc(1)
N_Gly_replicate_1	N_Gly_replicate_1.16386.16386.3	16386	45.11	1115.1	FGCEIENNR	sp|P25311|ZA2G_HUMAN(pre=R,post=S);	128;	Hex(5)HexNAc(4)NeuAc(2)
N_Gly_replicate_1	N_Gly_replicate_1.16400.16400.3	16400	45.11	1177.18	VYKPSAGNNSLYR	sp|P02749|APOH_HUMAN(pre=R,post=D);	162;	Hex(5)HexNAc(4)Fuc(3)
N_Gly_replicate_1	N_Gly_replicate_1.16408.16408.3	16408	45.16	1128.48	VYKPSAGNNSLYR	sp|P02749|APOH_HUMAN(pre=R,post=D);	162;	Hex(5)HexNAc(4)Fuc(2)
N_Gly_replicate_1	N_Gly_replicate_1.16410.16410.3	16410	45.16	1113.44	MDGASNVTCINSR	sp|P08603|CFAH_HUMAN(pre=K,post=W);	1034;	Hex(5)HexNAc(4)NeuAc(1)
N_Gly_replicate_1	N_Gly_replicate_1.16411.16411.2	16411	45.16	1229.5	DTFVNASR	sp|P05155|IC1_HUMAN(pre=R,post=T);	238;	Hex(4)HexNAc(3)NeuAc(1)
N_Gly_replicate_1	N_Gly_replicate_1.16417.16417.4	16417	45.16	983.903	RNHSCEPCQTLAVR	sp|P00748|FA12_HUMAN(pre=R,post=S);	433;	Hex(5)HexNAc(4)NeuAc(2)
N_Gly_replicate_1	N_Gly_replicate_1.16419.16419.3	16419	45.16	820.003	DTFVNASR	sp|P05155|IC1_HUMAN(pre=R,post=T);	238;	Hex(4)HexNAc(3)NeuAc(1)
N_Gly_replicate_1	N_Gly_replicate_1.16430.16430.2	16430	45.21	1382.57	EEQFNSTFR	sp|P01859|IGHG2_HUMAN(pre=R,post=V);	176;	Hex(4)HexNAc(4)Fuc(1)
N_Gly_replicate_1	N_Gly_replicate_1.16431.16431.2	16431	45.21	1669.66	MDGASNVTCINSR	sp|P08603|CFAH_HUMAN(pre=K,post=W);	1029/1034;	Hex(5)HexNAc(4)NeuAc(1)
N_Gly_replicate_1	N_Gly_replicate_1.16436.16436.4	16436	45.21	835.335	MDGASNVTCINSR	sp|P08603|CFAH_HUMAN(pre=K,post=W);	1029/1034;	Hex(5)HexNAc(4)NeuAc(1)
N_Gly_replicate_1	N_Gly_replicate_1.16439.16439.3	16439	45.21	1162.12	MDGASNVTCINSR	sp|P08603|CFAH_HUMAN(pre=K,post=W);	1029;	Hex(5)HexNAc(4)NeuAc(1)Fuc(1)
N_Gly_replicate_1	N_Gly_replicate_1.16446.16446.3	16446	45.21	989.739	EEQFNSTFR	sp|P01859|IGHG2_HUMAN(pre=R,post=V);	176;	Hex(4)HexNAc(5)Fuc(1)
N_Gly_replicate_1	N_Gly_replicate_1.16455.16455.2	16455	45.27	1484.1	EEQFNSTFR	sp|P01859|IGHG2_HUMAN(pre=R,post=V);	176;	Hex(4)HexNAc(5)Fuc(1)
N_Gly_replicate_1	N_Gly_replicate_1.16458.16458.3	16458	45.27	1215.81	MDGASNVTCINSR	sp|P08603|CFAH_HUMAN(pre=K,post=W);	1029/1034;	Hex(5)HexNAc(4)NeuAc(2)
N_Gly_replicate_1	N_Gly_replicate_1.16470.16470.3	16470	45.33	922.046	EEQFNSTFR	sp|P01859|IGHG2_HUMAN(pre=R,post=V);	176;	Hex(4)HexNAc(4)Fuc(1)
N_Gly_replicate_1	N_Gly_replicate_1.16472.16472.3	16472	45.33	1162.13	MDGASNVTCINSR	sp|P08603|CFAH_HUMAN(pre=K,post=W);	1029/1034;	Hex(5)HexNAc(4)NeuAc(1)Fuc(1)
N_Gly_replicate_1	N_Gly_replicate_1.16507.16507.4	16507	45.38	1301.53	EEQFNSTFR	sp|P01859|IGHG2_HUMAN(pre=R,post=V);	176;	Hex(3)HexNAc(4)Fuc(1)
N_Gly_replicate_1	N_Gly_replicate_1.16517.16517.2	16517	45.43	1301.54	EEQFNSTFR	sp|P01859|IGHG2_HUMAN(pre=R,post=V);	176;	Hex(3)HexNAc(4)Fuc(1)
N_Gly_replicate_1	N_Gly_replicate_1.16518.16518.3	16518	45.43	976.063	EEQFNSTFR	sp|P01859|IGHG2_HUMAN(pre=R,post=V);	176;	Hex(5)HexNAc(4)Fuc(1)
N_Gly_replicate_1	N_Gly_replicate_1.16520.16520.3	16520	45.43	868.028	EEQFNSTFR	sp|P01859|IGHG2_HUMAN(pre=R,post=V);	176;	Hex(3)HexNAc(4)Fuc(1)
N_Gly_replicate_1	N_Gly_replicate_1.16525.16525.2	16525	45.43	1463.59	EEQFNSTFR	sp|P01859|IGHG2_HUMAN(pre=R,post=V);	176;	Hex(5)HexNAc(4)Fuc(1)
N_Gly_replicate_1	N_Gly_replicate_1.16530.16530.5	16530	45.43	905.765	ICAMEGLPQKHNFSHCCSK	sp|P43652|AFAM_HUMAN(pre=K,post=V);	109;	Hex(5)HexNAc(4)NeuAc(2)
N_Gly_replicate_1	N_Gly_replicate_1.16542.16542.3	16542	45.48	1087.43	DTFVNASR	sp|P05155|IC1_HUMAN(pre=R,post=T);	238;	Hex(5)HexNAc(4)NeuAc(2)Fuc(1)
N_Gly_replicate_1	N_Gly_replicate_1.16550.16550.2	16550	45.48	1672.15	FGCEIENNR	sp|P25311|ZA2G_HUMAN(pre=R,post=S);	128;	Hex(5)HexNAc(4)NeuAc(2)
N_Gly_replicate_1	N_Gly_replicate_1.16562.16562.3	16562	45.53	1314.2	LQNNENNISCVER	sp|P36980|FHR2_HUMAN(pre=R,post=G);sp|Q03591|FHR1_HUMAN(pre=R,post=G);	126;126;	Hex(5)HexNAc(4)NeuAc(2)Fuc(1)
N_Gly_replicate_1	N_Gly_replicate_1.16573.16573.4	16573	45.53	985.903	LQNNENNISCVER	sp|P36980|FHR2_HUMAN(pre=R,post=G);sp|Q03591|FHR1_HUMAN(pre=R,post=G);	126;126;	Hex(5)HexNAc(4)NeuAc(2)Fuc(1)
N_Gly_replicate_1	N_Gly_replicate_1.16577.16577.3	16577	45.58	1113.45	MDGASNVTCINSR	sp|P08603|CFAH_HUMAN(pre=K,post=W);	1029/1034;	Hex(5)HexNAc(4)NeuAc(1)
N_Gly_replicate_1	N_Gly_replicate_1.16580.16580.2	16580	45.58	1630.65	DTFVNASR	sp|P05155|IC1_HUMAN(pre=R,post=T);	238;	Hex(5)HexNAc(4)NeuAc(2)Fuc(1)
N_Gly_replicate_1	N_Gly_replicate_1.16581.16581.3	16581	45.58	1128.49	VYKPSAGNNSLYR	sp|P02749|APOH_HUMAN(pre=R,post=D);	162;	Hex(5)HexNAc(4)Fuc(2)
N_Gly_replicate_1	N_Gly_replicate_1.16585.16585.2	16585	45.58	1555.13	DIENFNSTQK	sp|P43652|AFAM_HUMAN(pre=R,post=F);	33;	Hex(5)HexNAc(4)NeuAc(1)
N_Gly_replicate_1	N_Gly_replicate_1.16594.16594.3	16594	45.58	1030.07	NFTMNEK	sp|Q92820|GGH_HUMAN(pre=K,post=L);	207;	Hex(5)HexNAc(4)NeuAc(2)
N_Gly_replicate_1	N_Gly_replicate_1.16598.16598.3	16598	45.63	1037.09	DIENFNSTQK	sp|P43652|AFAM_HUMAN(pre=R,post=F);	33;	Hex(5)HexNAc(4)NeuAc(1)
N_Gly_replicate_1	N_Gly_replicate_1.16601.16601.3	16601	45.63	1174.17	FVEGSHNSTVSLTTK	sp|P04114|APOB_HUMAN(pre=K,post=N);	3411;	Hex(5)HexNAc(4)NeuAc(1)
N_Gly_replicate_1	N_Gly_replicate_1.16602.16602.3	16602	45.63	1026.12	TPLTANITK	sp|P01877|IGHA2_HUMAN(pre=K,post=S);	205;	Hex(5)HexNAc(5)Fuc(2)
N_Gly_replicate_1	N_Gly_replicate_1.16606.16606.2	16606	45.63	1669.67	MDGASNVTCINSR	sp|P08603|CFAH_HUMAN(pre=K,post=W);	1029/1034;	Hex(5)HexNAc(4)NeuAc(1)
N_Gly_replicate_1	N_Gly_replicate_1.16608.16608.4	16608	45.63	880.881	FVEGSHNSTVSLTTK	sp|P04114|APOB_HUMAN(pre=K,post=N);	3411;	Hex(5)HexNAc(4)NeuAc(1)
N_Gly_replicate_1	N_Gly_replicate_1.16614.16614.3	16614	45.63	1160.5	FVEGSHNSTVSLTTK	sp|P04114|APOB_HUMAN(pre=K,post=N);	3411;	Hex(6)HexNAc(3)NeuAc(1)
N_Gly_replicate_1	N_Gly_replicate_1.16624.16624.4	16624	45.69	870.625	FVEGSHNSTVSLTTK	sp|P04114|APOB_HUMAN(pre=K,post=N);	3411;	Hex(6)HexNAc(3)NeuAc(1)
N_Gly_replicate_1	N_Gly_replicate_1.16627.16627.3	16627	45.69	1215.81	MDGASNVTCINSR	sp|P08603|CFAH_HUMAN(pre=K,post=W);	1029/1034;	Hex(5)HexNAc(4)NeuAc(2)
N_Gly_replicate_1	N_Gly_replicate_1.16640.16640.2	16640	45.75	1382.57	EEQFNSTFR	sp|P01859|IGHG2_HUMAN(pre=R,post=V);	176;	Hex(4)HexNAc(4)Fuc(1)
N_Gly_replicate_1	N_Gly_replicate_1.16643.16643.2	16643	45.75	1403.08	EEQFNSTFR	sp|P01859|IGHG2_HUMAN(pre=R,post=V);	176;	Hex(3)HexNAc(5)Fuc(1)
N_Gly_replicate_1	N_Gly_replicate_1.16645.16645.3	16645	45.75	1077.14	FVEGSHNSTVSLTTK	sp|P04114|APOB_HUMAN(pre=K,post=N);	3411;	Hex(5)HexNAc(4)
N_Gly_replicate_1	N_Gly_replicate_1.16651.16651.2	16651	45.75	1760.75	FVEGSHNSTVSLTTK	sp|P04114|APOB_HUMAN(pre=K,post=N);	3411;	Hex(5)HexNAc(4)NeuAc(1)
N_Gly_replicate_1	N_Gly_replicate_1.16661.16661.3	16661	45.8	1086.45	GINYNSSVAK	sp|P03951|FA11_HUMAN(pre=K,post=S);	126;	Hex(5)HexNAc(4)NeuAc(2)
N_Gly_replicate_1	N_Gly_replicate_1.16669.16669.3	16669	45.8	1265.51	LQNNENNISCVER	sp|P36980|FHR2_HUMAN(pre=R,post=G);sp|Q03591|FHR1_HUMAN(pre=R,post=G);	126;126;	Hex(5)HexNAc(4)NeuAc(2)
N_Gly_replicate_1	N_Gly_replicate_1.16675.16675.2	16675	45.8	1629.17	GINYNSSVAK	sp|P03951|FA11_HUMAN(pre=K,post=S);	126;	Hex(5)HexNAc(4)NeuAc(2)
N_Gly_replicate_1	N_Gly_replicate_1.16683.16683.3	16683	45.85	909.742	TPLTANITK	sp|P01877|IGHA2_HUMAN(pre=K,post=S);	205;	Hex(5)HexNAc(4)Fuc(1)
N_Gly_replicate_1	N_Gly_replicate_1.16684.16684.3	16684	45.85	977.435	TPLTANITK	sp|P01877|IGHA2_HUMAN(pre=K,post=S);	205;	Hex(5)HexNAc(5)Fuc(1)
N_Gly_replicate_1	N_Gly_replicate_1.16686.16686.4	16686	45.85	949.386	LQNNENNISCVER	sp|P36980|FHR2_HUMAN(pre=R,post=G);sp|Q03591|FHR1_HUMAN(pre=R,post=G);	126;126;	Hex(5)HexNAc(4)NeuAc(2)
N_Gly_replicate_1	N_Gly_replicate_1.16687.16687.2	16687	45.85	1364.11	TPLTANITK	sp|P01877|IGHA2_HUMAN(pre=K,post=S);	205;	Hex(5)HexNAc(4)Fuc(1)
N_Gly_replicate_1	N_Gly_replicate_1.16693.16693.3	16693	45.85	988.079	AFGSNPNLTK	sp|P22792|CPN2_HUMAN(pre=R,post=V);	74;	Hex(5)HexNAc(4)NeuAc(1)
N_Gly_replicate_1	N_Gly_replicate_1.16697.16697.2	16697	45.85	1465.65	TPLTANITK	sp|P01877|IGHA2_HUMAN(pre=K,post=S);	205;	Hex(5)HexNAc(5)Fuc(1)
N_Gly_replicate_1	N_Gly_replicate_1.16705.16705.2	16705	45.9	1181.54	TPLTANITK	sp|P01877|IGHA2_HUMAN(pre=K,post=S);	205;	Hex(4)HexNAc(3)Fuc(1)
N_Gly_replicate_1	N_Gly_replicate_1.16712.16712.3	16712	45.9	1031.45	TPLTANITK	sp|P01877|IGHA2_HUMAN(pre=K,post=S);	205;	Hex(6)HexNAc(5)Fuc(1)
N_Gly_replicate_1	N_Gly_replicate_1.16717.16717.3	16717	45.9	1106.48	FVEGSHNSTVSLTTK	sp|P04114|APOB_HUMAN(pre=K,post=N);	3411;	Hex(5)HexNAc(3)NeuAc(1)
N_Gly_replicate_1	N_Gly_replicate_1.16724.16724.2	16724	45.95	1283.08	TPLTANITK	sp|P01877|IGHA2_HUMAN(pre=K,post=S);	205;	Hex(4)HexNAc(4)Fuc(1)
N_Gly_replicate_1	N_Gly_replicate_1.16725.16725.4	16725	45.95	733.328	TPLTANITK	sp|P01877|IGHA2_HUMAN(pre=K,post=S);	205;	Hex(5)HexNAc(5)Fuc(1)
N_Gly_replicate_1	N_Gly_replicate_1.16731.16731.3	16731	45.95	1395.58	VYKPSAGNNSLYR	sp|P02749|APOH_HUMAN(pre=R,post=D);	162;	Hex(6)HexNAc(5)NeuAc(2)Fuc(1)
N_Gly_replicate_1	N_Gly_replicate_1.16734.16734.2	16734	45.95	1484.11	EEQFNSTFR	sp|P01859|IGHG2_HUMAN(pre=R,post=V);	176;	Hex(4)HexNAc(5)Fuc(1)
N_Gly_replicate_1	N_Gly_replicate_1.16740.16740.2	16740	45.95	1202.06	TPLTANITK	sp|P01877|IGHA2_HUMAN(pre=K,post=S);	205;	Hex(3)HexNAc(4)Fuc(1)
N_Gly_replicate_1	N_Gly_replicate_1.16745.16745.3	16745	46	1059.09	NYTLTGR	sp|P10643|CO7_HUMAN(pre=R,post=D);	754;	Hex(5)HexNAc(4)NeuAc(2)Fuc(1)
N_Gly_replicate_1	N_Gly_replicate_1.16746.16746.3	16746	46	1113.44	MDGASNVTCINSR	sp|P08603|CFAH_HUMAN(pre=K,post=W);	1029;	Hex(5)HexNAc(4)NeuAc(1)
N_Gly_replicate_1	N_Gly_replicate_1.16749.16749.3	16749	46	928.749	TPLTANITK	sp|P01877|IGHA2_HUMAN(pre=K,post=S);	205;	Hex(5)HexNAc(5)
N_Gly_replicate_1	N_Gly_replicate_1.16751.16751.4	16751	46	1046.94	VYKPSAGNNSLYR	sp|P02749|APOH_HUMAN(pre=R,post=D);	162;	Hex(6)HexNAc(5)NeuAc(2)Fuc(1)
N_Gly_replicate_1	N_Gly_replicate_1.16759.16759.2	16759	46	1588.14	NYTLTGR	sp|P10643|CO7_HUMAN(pre=R,post=D);	754;	Hex(5)HexNAc(4)NeuAc(2)Fuc(1)
N_Gly_replicate_1	N_Gly_replicate_1.16762.16762.2	16762	46	1659.21	FVEGSHNSTVSLTTK	sp|P04114|APOB_HUMAN(pre=K,post=N);	3411;	Hex(5)HexNAc(3)NeuAc(1)
N_Gly_replicate_1	N_Gly_replicate_1.16765.16765.3	16765	46.05	1174.17	FVEGSHNSTVSLTTK	sp|P04114|APOB_HUMAN(pre=K,post=N);	3411;	Hex(5)HexNAc(4)NeuAc(1)
N_Gly_replicate_1	N_Gly_replicate_1.16766.16766.3	16766	46.05	922.046	EEQFNSTFR	sp|P01859|IGHG2_HUMAN(pre=R,post=V);	176;	Hex(4)HexNAc(4)Fuc(1)
N_Gly_replicate_1	N_Gly_replicate_1.16767.16767.4	16767	46.05	830.111	FVEGSHNSTVSLTTK	sp|P04114|APOB_HUMAN(pre=K,post=N);	3411;	Hex(5)HexNAc(3)NeuAc(1)
N_Gly_replicate_1	N_Gly_replicate_1.16768.16768.3	16768	46.05	1038.75	DTFVNASR	sp|P05155|IC1_HUMAN(pre=R,post=T);	238;	Hex(5)HexNAc(4)NeuAc(2)
N_Gly_replicate_1	N_Gly_replicate_1.16771.16771.3	16771	46.05	1120.16	FVEGSHNSTVSLTTK	sp|P04114|APOB_HUMAN(pre=K,post=N);	3411;	Hex(4)HexNAc(4)NeuAc(1)
N_Gly_replicate_1	N_Gly_replicate_1.16772.16772.4	16772	46.05	880.881	FVEGSHNSTVSLTTK	sp|P04114|APOB_HUMAN(pre=K,post=N);	3411;	Hex(5)HexNAc(4)NeuAc(1)
N_Gly_replicate_1	N_Gly_replicate_1.16776.16776.3	16776	46.05	1009.45	FVEGSHNSTVSLTTK	sp|P04114|APOB_HUMAN(pre=K,post=N);	3411;	Hex(5)HexNAc(3)
N_Gly_replicate_1	N_Gly_replicate_1.16782.16782.2	16782	46.05	1392.62	TPLTANITK	sp|P01877|IGHA2_HUMAN(pre=K,post=S);	205;	Hex(5)HexNAc(5)
N_Gly_replicate_1	N_Gly_replicate_1.16786.16786.3	16786	46.1	1160.5	FVEGSHNSTVSLTTK	sp|P04114|APOB_HUMAN(pre=K,post=N);	3411;	Hex(6)HexNAc(3)NeuAc(1)
N_Gly_replicate_1	N_Gly_replicate_1.16787.16787.3	16787	46.1	923.418	TPLTANITK	sp|P01877|IGHA2_HUMAN(pre=K,post=S);	205;	Hex(4)HexNAc(5)Fuc(1)
N_Gly_replicate_1	N_Gly_replicate_1.16789.16789.4	16789	46.1	1010.43	VYKPSAGNNSLYR	sp|P02749|APOH_HUMAN(pre=R,post=D);	162;	Hex(6)HexNAc(5)NeuAc(2)
N_Gly_replicate_1	N_Gly_replicate_1.16790.16790.4	16790	46.1	944.882	NHSCEPCQTLAVR	sp|P00748|FA12_HUMAN(pre=R,post=S);	433;	Hex(5)HexNAc(4)NeuAc(2)
N_Gly_replicate_1	N_Gly_replicate_1.16791.16791.3	16791	46.1	1346.9	VYKPSAGNNSLYR	sp|P02749|APOH_HUMAN(pre=R,post=D);	162;	Hex(6)HexNAc(5)NeuAc(2)
N_Gly_replicate_1	N_Gly_replicate_1.16795.16795.3	16795	46.1	1259.51	NHSCEPCQTLAVR	sp|P00748|FA12_HUMAN(pre=R,post=S);	433;	Hex(5)HexNAc(4)NeuAc(2)
N_Gly_replicate_1	N_Gly_replicate_1.16808.16808.3	16808	46.16	868.028	EEQFNSTFR	sp|P01859|IGHG2_HUMAN(pre=R,post=V);	176;	Hex(3)HexNAc(4)Fuc(1)
N_Gly_replicate_1	N_Gly_replicate_1.16819.16819.3	16819	46.16	1159.12	ISEENETTCYMGK	sp|P08603|CFAH_HUMAN(pre=R,post=W);	911;	Hex(5)HexNAc(4)NeuAc(1)
N_Gly_replicate_1	N_Gly_replicate_1.16822.16822.4	16822	46.16	840.366	FVEGSHNSTVSLTTK	sp|P04114|APOB_HUMAN(pre=K,post=N);	3411;	Hex(4)HexNAc(4)NeuAc(1)
N_Gly_replicate_1	N_Gly_replicate_1.16830.16830.2	16830	46.21	1200	EEQFNSTFR	sp|P01859|IGHG2_HUMAN(pre=R,post=V);	176;	Hex(3)HexNAc(3)Fuc(1)
N_Gly_replicate_1	N_Gly_replicate_1.16836.16836.5	16836	46.21	756.104	NHSCEPCQTLAVR	sp|P00748|FA12_HUMAN(pre=R,post=S);	433;	Hex(5)HexNAc(4)NeuAc(2)
N_Gly_replicate_1	N_Gly_replicate_1.16840.16840.3	16840	46.21	1040.76	NHSCEPCQTLAVR	sp|P00748|FA12_HUMAN(pre=R,post=S);	433;	Hex(4)HexNAc(3)NeuAc(1)
N_Gly_replicate_1	N_Gly_replicate_1.16842.16842.3	16842	46.21	1162.47	NHSCEPCQTLAVR	sp|P00748|FA12_HUMAN(pre=R,post=S);	433;	Hex(5)HexNAc(4)NeuAc(1)
N_Gly_replicate_1	N_Gly_replicate_1.16851.16851.3	16851	46.26	1052.46	FVEGSHNSTVSLTTK	sp|P04114|APOB_HUMAN(pre=K,post=N);	3411;	Hex(4)HexNAc(3)NeuAc(1)
N_Gly_replicate_1	N_Gly_replicate_1.16853.16853.2	16853	46.26	1403.08	EEQFNSTFR	sp|P01859|IGHG2_HUMAN(pre=R,post=V);	176;	Hex(3)HexNAc(5)Fuc(1)
N_Gly_replicate_1	N_Gly_replicate_1.16856.16856.3	16856	46.26	977.436	TPLTANITK	sp|P01877|IGHA2_HUMAN(pre=K,post=S);	205;	Hex(5)HexNAc(5)Fuc(1)
N_Gly_replicate_1	N_Gly_replicate_1.16859.16859.2	16859	46.26	1738.18	ISEENETTCYMGK	sp|P08603|CFAH_HUMAN(pre=R,post=W);	911;	Hex(5)HexNAc(4)NeuAc(1)
N_Gly_replicate_1	N_Gly_replicate_1.16869.16869.2	16869	46.31	1301.54	EEQFNSTFR	sp|P01859|IGHG2_HUMAN(pre=R,post=V);	176;	Hex(3)HexNAc(4)Fuc(1)
N_Gly_replicate_1	N_Gly_replicate_1.16882.16882.3	16882	46.31	976.058	EEQFNSTFR	sp|P01859|IGHG2_HUMAN(pre=R,post=V);	176;	Hex(5)HexNAc(4)Fuc(1)
N_Gly_replicate_1	N_Gly_replicate_1.16887.16887.4	16887	46.31	789.596	FVEGSHNSTVSLTTK	sp|P04114|APOB_HUMAN(pre=K,post=N);	3411;	Hex(4)HexNAc(3)NeuAc(1)
N_Gly_replicate_1	N_Gly_replicate_1.16890.16890.3	16890	46.36	1106.48	FVEGSHNSTVSLTTK	sp|P04114|APOB_HUMAN(pre=K,post=N);	3411;	Hex(5)HexNAc(3)NeuAc(1)
N_Gly_replicate_1	N_Gly_replicate_1.16892.16892.3	16892	46.36	976.063	EEQFNSTFR	sp|P01859|IGHG2_HUMAN(pre=R,post=V);	176;	Hex(5)HexNAc(4)Fuc(1)
N_Gly_replicate_1	N_Gly_replicate_1.16893.16893.2	16893	46.36	1463.6	EEQFNSTFR	sp|P01859|IGHG2_HUMAN(pre=R,post=V);	176;	Hex(5)HexNAc(4)Fuc(1)
N_Gly_replicate_1	N_Gly_replicate_1.16895.16895.3	16895	46.36	1024.75	EEQFNSTFR	sp|P01859|IGHG2_HUMAN(pre=R,post=V);	176;	Hex(5)HexNAc(4)Fuc(2)
N_Gly_replicate_1	N_Gly_replicate_1.16897.16897.3	16897	46.36	1030.08	EEQFNSTFR	sp|P01859|IGHG2_HUMAN(pre=R,post=V);	176;	Hex(6)HexNAc(4)Fuc(1)
N_Gly_replicate_1	N_Gly_replicate_1.16901.16901.2	16901	46.36	1536.63	EEQFNSTFR	sp|P01859|IGHG2_HUMAN(pre=R,post=V);	176;	Hex(5)HexNAc(4)Fuc(2)
N_Gly_replicate_1	N_Gly_replicate_1.16903.16903.2	16903	46.36	1281.03	EEQFNSTFR	sp|P01859|IGHG2_HUMAN(pre=R,post=V);	176;	Hex(4)HexNAc(3)Fuc(1)
N_Gly_replicate_1	N_Gly_replicate_1.16905.16905.2	16905	46.36	1544.62	EEQFNSTFR	sp|P01859|IGHG2_HUMAN(pre=R,post=V);	176;	Hex(6)HexNAc(4)Fuc(1)
N_Gly_replicate_1	N_Gly_replicate_1.16907.16907.3	16907	46.36	1092.44	EEQFNSTFR	sp|P01859|IGHG2_HUMAN(pre=R,post=V);	176;	Hex(5)HexNAc(5)Fuc(2)
N_Gly_replicate_1	N_Gly_replicate_1.16909.16909.3	16909	46.36	1207.8	ISEENETTCYMGK	sp|P08603|CFAH_HUMAN(pre=R,post=W);	911;	Hex(5)HexNAc(4)NeuAc(1)Fuc(1)
N_Gly_replicate_1	N_Gly_replicate_1.16912.16912.2	16912	46.41	1202.06	TPLTANITK	sp|P01877|IGHA2_HUMAN(pre=K,post=S);	205;	Hex(3)HexNAc(4)Fuc(1)
N_Gly_replicate_1	N_Gly_replicate_1.16922.16922.2	16922	46.41	1455.6	EEQFNSTFR	sp|P01859|IGHG2_HUMAN(pre=R,post=V);	176;	Hex(4)HexNAc(4)Fuc(2)
N_Gly_replicate_1	N_Gly_replicate_1.16933.16933.3	16933	46.45	922.043	EEQFNSTFR	sp|P01859|IGHG2_HUMAN(pre=R,post=V);	176;	Hex(4)HexNAc(4)Fuc(1)
N_Gly_replicate_1	N_Gly_replicate_1.16934.16934.3	16934	46.45	1059.09	NYTLTGR	sp|P10643|CO7_HUMAN(pre=R,post=D);	754;	Hex(5)HexNAc(4)NeuAc(2)Fuc(1)
N_Gly_replicate_1	N_Gly_replicate_1.16935.16935.3	16935	46.45	1273.87	VYKPSAGNNSLYR	sp|P02749|APOH_HUMAN(pre=R,post=D);	162;	Hex(5)HexNAc(4)NeuAc(2)Fuc(1)
N_Gly_replicate_1	N_Gly_replicate_1.16937.16937.4	16937	46.45	732.298	EEQFNSTFR	sp|P01859|IGHG2_HUMAN(pre=R,post=V);	176;	Hex(5)HexNAc(4)Fuc(1)
N_Gly_replicate_1	N_Gly_replicate_1.16941.16941.4	16941	46.45	955.652	VYKPSAGNNSLYR	sp|P02749|APOH_HUMAN(pre=R,post=D);	162;	Hex(5)HexNAc(4)NeuAc(2)Fuc(1)
N_Gly_replicate_1	N_Gly_replicate_1.16944.16944.3	16944	46.45	854.346	EEQFNSTFR	sp|P01859|IGHG2_HUMAN(pre=R,post=V);	176;	Hex(4)HexNAc(3)Fuc(1)
N_Gly_replicate_1	N_Gly_replicate_1.16949.16949.2	16949	46.45	1588.14	NYTLTGR	sp|P10643|CO7_HUMAN(pre=R,post=D);	754;	Hex(5)HexNAc(4)NeuAc(2)Fuc(1)
N_Gly_replicate_1	N_Gly_replicate_1.16954.16954.3	16954	46.51	1346.9	VYKPSAGNNSLYR	sp|P02749|APOH_HUMAN(pre=R,post=D);	162;	Hex(6)HexNAc(5)NeuAc(2)
N_Gly_replicate_1	N_Gly_replicate_1.16955.16955.3	16955	46.51	1225.19	VYKPSAGNNSLYR	sp|P02749|APOH_HUMAN(pre=R,post=D);	162;	Hex(5)HexNAc(4)NeuAc(2)
N_Gly_replicate_1	N_Gly_replicate_1.16962.16962.3	16962	46.51	1265.51	LQNNENNISCVER	sp|P36980|FHR2_HUMAN(pre=R,post=G);sp|Q03591|FHR1_HUMAN(pre=R,post=G);	126;126;	Hex(5)HexNAc(4)NeuAc(2)
N_Gly_replicate_1	N_Gly_replicate_1.16972.16972.2	16972	46.51	1382.56	EEQFNSTFR	sp|P01859|IGHG2_HUMAN(pre=R,post=V);	176;	Hex(4)HexNAc(4)Fuc(1)
N_Gly_replicate_1	N_Gly_replicate_1.16978.16978.3	16978	46.56	1006.44	VYKPSAGNNSLYR	sp|P02749|APOH_HUMAN(pre=R,post=D);	162;	Hex(4)HexNAc(3)NeuAc(1)
N_Gly_replicate_1	N_Gly_replicate_1.16987.16987.3	16987	46.56	1055.13	VYKPSAGNNSLYR	sp|P02749|APOH_HUMAN(pre=R,post=D);	162;	Hex(4)HexNAc(3)NeuAc(1)Fuc(1)
N_Gly_replicate_1	N_Gly_replicate_1.16995.16995.2	16995	46.61	1200	EEQFNSTFR	sp|P01859|IGHG2_HUMAN(pre=R,post=V);	176;	Hex(3)HexNAc(3)Fuc(1)
N_Gly_replicate_1	N_Gly_replicate_1.16997.16997.4	16997	46.61	919.141	VYKPSAGNNSLYR	sp|P02749|APOH_HUMAN(pre=R,post=D);	162;	Hex(5)HexNAc(4)NeuAc(2)
N_Gly_replicate_1	N_Gly_replicate_1.17008.17008.5	17008	46.61	735.514	VYKPSAGNNSLYR	sp|P02749|APOH_HUMAN(pre=R,post=D);	162;	Hex(5)HexNAc(4)NeuAc(2)
N_Gly_replicate_1	N_Gly_replicate_1.17011.17011.4	17011	46.61	782.848	LANLTQGEDQYYLR	sp|P10909|CLUS_HUMAN(pre=R,post=V);	374;	Hex(3)HexNAc(4)Fuc(1)
N_Gly_replicate_1	N_Gly_replicate_1.17014.17014.4	17014	46.61	846.367	VYKPSAGNNSLYR	sp|P02749|APOH_HUMAN(pre=R,post=D);	162;	Hex(5)HexNAc(4)NeuAc(1)
N_Gly_replicate_1	N_Gly_replicate_1.17018.17018.3	17018	46.66	1043.75	EEQFNSTFR	sp|P01859|IGHG2_HUMAN(pre=R,post=V);	176;	Hex(5)HexNAc(5)Fuc(1)
N_Gly_replicate_1	N_Gly_replicate_1.17025.17025.3	17025	46.66	868.029	EEQFNSTFR	sp|P01859|IGHG2_HUMAN(pre=R,post=V);	176;	Hex(3)HexNAc(4)Fuc(1)
N_Gly_replicate_1	N_Gly_replicate_1.17026.17026.2	17026	46.66	1390.55	EEQFNSTFR	sp|P01859|IGHG2_HUMAN(pre=R,post=V);	176;	Hex(5)HexNAc(4)
N_Gly_replicate_1	N_Gly_replicate_1.17039.17039.3	17039	46.72	1043.76	EEQFNSTFR	sp|P01859|IGHG2_HUMAN(pre=R,post=V);	176;	Hex(5)HexNAc(5)Fuc(1)
N_Gly_replicate_1	N_Gly_replicate_1.17041.17041.4	17041	46.72	783.067	EEQFNSTFR	sp|P01859|IGHG2_HUMAN(pre=R,post=V);	176;	Hex(5)HexNAc(5)Fuc(1)
N_Gly_replicate_1	N_Gly_replicate_1.17048.17048.2	17048	46.72	1301.54	EEQFNSTFR	sp|P01859|IGHG2_HUMAN(pre=R,post=V);	176;	Hex(3)HexNAc(4)Fuc(1)
N_Gly_replicate_1	N_Gly_replicate_1.17050.17050.3	17050	46.72	989.739	EEQFNSTFR	sp|P01859|IGHG2_HUMAN(pre=R,post=V);	176;	Hex(4)HexNAc(5)Fuc(1)
N_Gly_replicate_1	N_Gly_replicate_1.17052.17052.2	17052	46.72	1443.07	EEQFNSTFR	sp|P01859|IGHG2_HUMAN(pre=R,post=V);	176;	Hex(6)HexNAc(3)Fuc(1)
N_Gly_replicate_1	N_Gly_replicate_1.17056.17056.3	17056	46.72	1052.46	FVEGSHNSTVSLTTK	sp|P04114|APOB_HUMAN(pre=K,post=N);	3411;	Hex(4)HexNAc(3)NeuAc(1)
N_Gly_replicate_1	N_Gly_replicate_1.17058.17058.3	17058	46.77	976.062	EEQFNSTFR	sp|P01859|IGHG2_HUMAN(pre=R,post=V);	176;	Hex(5)HexNAc(4)Fuc(1)
N_Gly_replicate_1	N_Gly_replicate_1.17059.17059.2	17059	46.77	1463.59	EEQFNSTFR	sp|P01859|IGHG2_HUMAN(pre=R,post=V);	176;	Hex(5)HexNAc(4)Fuc(1)
N_Gly_replicate_1	N_Gly_replicate_1.17069.17069.2	17069	46.77	1484.1	EEQFNSTFR	sp|P01859|IGHG2_HUMAN(pre=R,post=V);	176;	Hex(4)HexNAc(5)Fuc(1)
N_Gly_replicate_1	N_Gly_replicate_1.17071.17071.3	17071	46.77	1030.08	EEQFNSTFR	sp|P01859|IGHG2_HUMAN(pre=R,post=V);	176;	Hex(6)HexNAc(4)Fuc(1)
N_Gly_replicate_1	N_Gly_replicate_1.17073.17073.3	17073	46.77	1106.48	FVEGSHNSTVSLTTK	sp|P04114|APOB_HUMAN(pre=K,post=N);	3411;	Hex(5)HexNAc(3)NeuAc(1)
N_Gly_replicate_1	N_Gly_replicate_1.17077.17077.4	17077	46.77	691.785	EEQFNSTFR	sp|P01859|IGHG2_HUMAN(pre=R,post=V);	176;	Hex(4)HexNAc(4)Fuc(1)
N_Gly_replicate_1	N_Gly_replicate_1.17090.17090.2	17090	46.82	1362.05	EEQFNSTFR	sp|P01859|IGHG2_HUMAN(pre=R,post=V);	176;	Hex(5)HexNAc(3)Fuc(1)
N_Gly_replicate_1	N_Gly_replicate_1.17100.17100.3	17100	46.87	922.045	EEQFNSTFR	sp|P01859|IGHG2_HUMAN(pre=R,post=V);	176;	Hex(4)HexNAc(4)Fuc(1)
N_Gly_replicate_1	N_Gly_replicate_1.17101.17101.3	17101	46.87	1273.87	VYKPSAGNNSLYR	sp|P02749|APOH_HUMAN(pre=R,post=D);	162;	Hex(5)HexNAc(4)NeuAc(2)Fuc(1)
N_Gly_replicate_1	N_Gly_replicate_1.17102.17102.3	17102	46.87	927.375	EEQFNSTFR	sp|P01859|IGHG2_HUMAN(pre=R,post=V);	176;	Hex(5)HexNAc(4)
N_Gly_replicate_1	N_Gly_replicate_1.17104.17104.2	17104	46.87	1207.99	EEQFNSTFR	sp|P01859|IGHG2_HUMAN(pre=R,post=V);	176;	Hex(4)HexNAc(3)
N_Gly_replicate_1	N_Gly_replicate_1.17107.17107.4	17107	46.87	955.656	VYKPSAGNNSLYR	sp|P02749|APOH_HUMAN(pre=R,post=D);	162;	Hex(5)HexNAc(4)NeuAc(2)Fuc(1)
N_Gly_replicate_1	N_Gly_replicate_1.17109.17109.3	17109	46.87	908.369	EEQFNSTFR	sp|P01859|IGHG2_HUMAN(pre=R,post=V);	176;	Hex(5)HexNAc(3)Fuc(1)
N_Gly_replicate_1	N_Gly_replicate_1.17113.17113.3	17113	46.87	873.359	EEQFNSTFR	sp|P01859|IGHG2_HUMAN(pre=R,post=V);	176;	Hex(4)HexNAc(4)
N_Gly_replicate_1	N_Gly_replicate_1.17114.17114.3	17114	46.87	1323.54	HYTNSSQDVTVPCR	sp|P01877|IGHA2_HUMAN(pre=K,post=V);	92;	Hex(4)HexNAc(6)Fuc(3)
N_Gly_replicate_1	N_Gly_replicate_1.17117.17117.2	17117	46.87	1309.54	EEQFNSTFR	sp|P01859|IGHG2_HUMAN(pre=R,post=V);	176;	Hex(4)HexNAc(4)
N_Gly_replicate_1	N_Gly_replicate_1.17122.17122.3	17122	46.92	1225.19	VYKPSAGNNSLYR	sp|P02749|APOH_HUMAN(pre=R,post=D);	162;	Hex(5)HexNAc(4)NeuAc(2)
N_Gly_replicate_1	N_Gly_replicate_1.17124.17124.3	17124	46.92	1265.84	LQNNENNISCVER	sp|P36980|FHR2_HUMAN(pre=R,post=G);sp|Q03591|FHR1_HUMAN(pre=R,post=G);	126;126;	Hex(5)HexNAc(4)NeuAc(1)Fuc(2)
N_Gly_replicate_1	N_Gly_replicate_1.17130.17130.3	17130	46.92	854.352	EEQFNSTFR	sp|P01859|IGHG2_HUMAN(pre=R,post=V);	176;	Hex(4)HexNAc(3)Fuc(1)
N_Gly_replicate_1	N_Gly_replicate_1.17134.17134.3	17134	46.92	800.335	EEQFNSTFR	sp|P01859|IGHG2_HUMAN(pre=R,post=V);	176;	Hex(3)HexNAc(3)Fuc(1)
N_Gly_replicate_1	N_Gly_replicate_1.17136.17136.3	17136	46.92	1215.2	IPCSQPPQIEHGTINSSR	sp|P08603|CFAH_HUMAN(pre=K,post=S);	882;	Hex(5)HexNAc(4)
N_Gly_replicate_1	N_Gly_replicate_1.17137.17137.3	17137	46.92	949.629	LQNNENNISCVER	sp|P36980|FHR2_HUMAN(pre=R,post=G);sp|Q03591|FHR1_HUMAN(pre=R,post=G);	126;126;	Hex(5)HexNAc(4)NeuAc(1)Fuc(2)
N_Gly_replicate_1	N_Gly_replicate_1.17140.17140.2	17140	46.97	1382.56	EEQFNSTFR	sp|P01859|IGHG2_HUMAN(pre=R,post=V);	176;	Hex(4)HexNAc(4)Fuc(1)
N_Gly_replicate_1	N_Gly_replicate_1.17151.17151.2	17151	46.97	1126.97	EEQFNSTFR	sp|P01859|IGHG2_HUMAN(pre=R,post=V);	176;	Hex(3)HexNAc(3)
N_Gly_replicate_1	N_Gly_replicate_1.17153.17153.4	17153	46.97	742.556	EEQFNSTFR	sp|P01859|IGHG2_HUMAN(pre=R,post=V);	176;	Hex(4)HexNAc(5)Fuc(1)
N_Gly_replicate_1	N_Gly_replicate_1.17158.17158.2	17158	47.02	1200	EEQFNSTFR	sp|P01859|IGHG2_HUMAN(pre=R,post=V);	176;	Hex(3)HexNAc(3)Fuc(1)
N_Gly_replicate_1	N_Gly_replicate_1.17167.17167.4	17167	47.02	919.138	VYKPSAGNNSLYR	sp|P02749|APOH_HUMAN(pre=R,post=D);	162;	Hex(5)HexNAc(4)NeuAc(2)
N_Gly_replicate_1	N_Gly_replicate_1.17169.17169.2	17169	47.02	1268.51	EEQFNSTFR	sp|P01859|IGHG2_HUMAN(pre=R,post=V);	176;	Hex(6)HexNAc(2)
N_Gly_replicate_1	N_Gly_replicate_1.17179.17179.3	17179	47.07	868.027	EEQFNSTFR	sp|P01859|IGHG2_HUMAN(pre=R,post=V);	176;	Hex(3)HexNAc(4)Fuc(1)
N_Gly_replicate_1	N_Gly_replicate_1.17198.17198.2	17198	47.07	1098.46	EEQFNSTFR	sp|P01859|IGHG2_HUMAN(pre=R,post=V);	176;	Hex(3)HexNAc(2)Fuc(1)
N_Gly_replicate_1	N_Gly_replicate_1.17200.17200.3	17200	47.12	1043.76	EEQFNSTFR	sp|P01859|IGHG2_HUMAN(pre=R,post=V);	176;	Hex(5)HexNAc(5)Fuc(1)
N_Gly_replicate_1	N_Gly_replicate_1.17221.17221.2	17221	47.17	1301.54	EEQFNSTFR	sp|P01859|IGHG2_HUMAN(pre=R,post=V);	176;	Hex(3)HexNAc(4)Fuc(1)
N_Gly_replicate_1	N_Gly_replicate_1.17223.17223.3	17223	47.17	976.063	EEQFNSTFR	sp|P01859|IGHG2_HUMAN(pre=R,post=V);	176;	Hex(5)HexNAc(4)Fuc(1)
N_Gly_replicate_1	N_Gly_replicate_1.17225.17225.2	17225	47.17	1463.6	EEQFNSTFR	sp|P01859|IGHG2_HUMAN(pre=R,post=V);	176;	Hex(5)HexNAc(4)Fuc(1)
N_Gly_replicate_1	N_Gly_replicate_1.17240.17240.2	17240	47.17	1187.48	EEQFNSTFR	sp|P01859|IGHG2_HUMAN(pre=R,post=V);	176;	Hex(5)HexNAc(2)
N_Gly_replicate_1	N_Gly_replicate_1.17242.17242.2	17242	47.23	1484.1	EEQFNSTFR	sp|P01859|IGHG2_HUMAN(pre=R,post=V);	176;	Hex(4)HexNAc(5)Fuc(1)
N_Gly_replicate_1	N_Gly_replicate_1.17244.17244.2	17244	47.23	1281.02	EEQFNSTFR	sp|P01859|IGHG2_HUMAN(pre=R,post=V);	176;	Hex(4)HexNAc(3)Fuc(1)
N_Gly_replicate_1	N_Gly_replicate_1.17258.17258.2	17258	47.23	1228.51	EEQFNSTFR	sp|P01859|IGHG2_HUMAN(pre=R,post=V);	176;	Hex(3)HexNAc(4)
N_Gly_replicate_1	N_Gly_replicate_1.17261.17261.3	17261	47.27	922.045	EEQFNSTFR	sp|P01859|IGHG2_HUMAN(pre=R,post=V);	176;	Hex(4)HexNAc(4)Fuc(1)
N_Gly_replicate_1	N_Gly_replicate_1.17274.17274.2	17274	47.31	1309.54	EEQFNSTFR	sp|P01859|IGHG2_HUMAN(pre=R,post=V);	176;	Hex(4)HexNAc(4)
N_Gly_replicate_1	N_Gly_replicate_1.17277.17277.4	17277	47.31	852.87	TKPREEQFNSTFR	sp|P01859|IGHG2_HUMAN(pre=K,post=V);	176;	Hex(5)HexNAc(4)Fuc(1)
N_Gly_replicate_1	N_Gly_replicate_1.17294.17294.2	17294	47.36	1382.56	EEQFNSTFR	sp|P01859|IGHG2_HUMAN(pre=R,post=V);	176;	Hex(4)HexNAc(4)Fuc(1)
N_Gly_replicate_1	N_Gly_replicate_1.17296.17296.3	17296	47.36	873.358	EEQFNSTFR	sp|P01859|IGHG2_HUMAN(pre=R,post=V);	176;	Hex(4)HexNAc(4)
N_Gly_replicate_1	N_Gly_replicate_1.17300.17300.4	17300	47.36	1370.05	EEQFNSTFR	sp|P01859|IGHG2_HUMAN(pre=R,post=V);	176;	Hex(6)HexNAc(3)
N_Gly_replicate_1	N_Gly_replicate_1.17307.17307.3	17307	47.36	800.334	EEQFNSTFR	sp|P01859|IGHG2_HUMAN(pre=R,post=V);	176;	Hex(3)HexNAc(3)Fuc(1)
N_Gly_replicate_1	N_Gly_replicate_1.17320.17320.2	17320	47.41	1126.96	EEQFNSTFR	sp|P01859|IGHG2_HUMAN(pre=R,post=V);	176;	Hex(3)HexNAc(3)
N_Gly_replicate_1	N_Gly_replicate_1.17325.17325.4	17325	47.41	1411.07	EEQFNSTFR	sp|P01859|IGHG2_HUMAN(pre=R,post=V);	176;	Hex(4)HexNAc(5)
N_Gly_replicate_1	N_Gly_replicate_1.17336.17336.3	17336	47.47	868.027	EEQFNSTFR	sp|P01859|IGHG2_HUMAN(pre=R,post=V);	176;	Hex(3)HexNAc(4)Fuc(1)
N_Gly_replicate_1	N_Gly_replicate_1.17372.17372.2	17372	47.52	1403.07	EEQFNSTFR	sp|P01859|IGHG2_HUMAN(pre=R,post=V);	176;	Hex(3)HexNAc(5)Fuc(1)
N_Gly_replicate_1	N_Gly_replicate_1.17378.17378.2	17378	47.57	1301.54	EEQFNSTFR	sp|P01859|IGHG2_HUMAN(pre=R,post=V);	176;	Hex(3)HexNAc(4)Fuc(1)
N_Gly_replicate_1	N_Gly_replicate_1.17380.17380.3	17380	47.57	935.721	EEQFNSTFR	sp|P01859|IGHG2_HUMAN(pre=R,post=V);	176;	Hex(3)HexNAc(5)Fuc(1)
N_Gly_replicate_1	N_Gly_replicate_1.17384.17384.2	17384	47.57	1463.6	EEQFNSTFR	sp|P01859|IGHG2_HUMAN(pre=R,post=V);	176;	Hex(5)HexNAc(4)Fuc(1)
N_Gly_replicate_1	N_Gly_replicate_1.17388.17388.3	17388	47.57	976.065	EEQFNSTFR	sp|P01859|IGHG2_HUMAN(pre=R,post=V);	176;	Hex(5)HexNAc(4)Fuc(1)
N_Gly_replicate_1	N_Gly_replicate_1.17399.17399.2	17399	47.62	1484.11	EEQFNSTFR	sp|P01859|IGHG2_HUMAN(pre=R,post=V);	176;	Hex(4)HexNAc(5)Fuc(1)
N_Gly_replicate_1	N_Gly_replicate_1.17404.17404.3	17404	47.62	1306.18	DTFVNASR	sp|P05155|IC1_HUMAN(pre=R,post=T);	238;	Hex(6)HexNAc(5)NeuAc(3)Fuc(1)
N_Gly_replicate_1	N_Gly_replicate_1.17405.17405.3	17405	47.62	941.053	EEQFNSTFR	sp|P01859|IGHG2_HUMAN(pre=R,post=V);	176;	Hex(4)HexNAc(5)
N_Gly_replicate_1	N_Gly_replicate_1.17411.17411.3	17411	47.62	1257.49	DTFVNASR	sp|P05155|IC1_HUMAN(pre=R,post=T);	238;	Hex(6)HexNAc(5)NeuAc(3)
N_Gly_replicate_1	N_Gly_replicate_1.17420.17420.3	17420	47.67	922.045	EEQFNSTFR	sp|P01859|IGHG2_HUMAN(pre=R,post=V);	176;	Hex(4)HexNAc(4)Fuc(1)
N_Gly_replicate_1	N_Gly_replicate_1.17421.17421.4	17421	47.67	1322.28	NLFLNHSENATAK	sp|P00738|HPT_HUMAN(pre=K,post=D);sp|P00739|HPTR_HUMAN(pre=K,post=D);	211;153;	Hex(10)HexNAc(8)NeuAc(2)
N_Gly_replicate_1	N_Gly_replicate_1.17422.17422.2	17422	47.67	1228.51	EEQFNSTFR	sp|P01859|IGHG2_HUMAN(pre=R,post=V);	176;	Hex(3)HexNAc(4)
N_Gly_replicate_1	N_Gly_replicate_1.17431.17431.3	17431	47.67	1182.8	DIENFNSTQK	sp|P43652|AFAM_HUMAN(pre=R,post=F);	33;	Hex(5)HexNAc(4)NeuAc(2)Fuc(1)
N_Gly_replicate_1	N_Gly_replicate_1.17434.17434.3	17434	47.67	1061.78	IDSTGNVTNELR	sp|O75882|ATRN_HUMAN(pre=K,post=V);	416;	Hex(9)HexNAc(2)
N_Gly_replicate_1	N_Gly_replicate_1.17436.17436.2	17436	47.67	1281.03	EEQFNSTFR	sp|P01859|IGHG2_HUMAN(pre=R,post=V);	176;	Hex(4)HexNAc(3)Fuc(1)
N_Gly_replicate_1	N_Gly_replicate_1.17447.17447.3	17447	47.73	1049.09	TLFCNASK	sp|P20851|C4BPB_HUMAN(pre=K,post=E);	64;	Hex(5)HexNAc(4)NeuAc(2)
N_Gly_replicate_1	N_Gly_replicate_1.17448.17448.2	17448	47.73	1309.54	EEQFNSTFR	sp|P01859|IGHG2_HUMAN(pre=R,post=V);	176;	Hex(4)HexNAc(4)
N_Gly_replicate_1	N_Gly_replicate_1.17453.17453.2	17453	47.73	1098.46	EEQFNSTFR	sp|P01859|IGHG2_HUMAN(pre=R,post=V);	176;	Hex(3)HexNAc(2)Fuc(1)
N_Gly_replicate_1	N_Gly_replicate_1.17456.17456.2	17456	47.73	1592.16	IDSTGNVTNELR	sp|O75882|ATRN_HUMAN(pre=K,post=V);	416;	Hex(9)HexNAc(2)
N_Gly_replicate_1	N_Gly_replicate_1.17459.17459.3	17459	47.73	1762.71	NLFLNHSENATAK	sp|P00738|HPT_HUMAN(pre=K,post=D);sp|P00739|HPTR_HUMAN(pre=K,post=D);	211;153;	Hex(8)HexNAc(6)NeuAc(2)Fuc(5)
N_Gly_replicate_1	N_Gly_replicate_1.17462.17462.2	17462	47.78	1382.57	EEQFNSTFR	sp|P01859|IGHG2_HUMAN(pre=R,post=V);	176;	Hex(4)HexNAc(4)Fuc(1)
N_Gly_replicate_1	N_Gly_replicate_1.17475.17475.2	17475	47.78	1573.12	TLFCNASK	sp|P20851|C4BPB_HUMAN(pre=K,post=E);	64;	Hex(5)HexNAc(4)NeuAc(2)
N_Gly_replicate_1	N_Gly_replicate_1.17484.17484.2	17484	47.83	1200	EEQFNSTFR	sp|P01859|IGHG2_HUMAN(pre=R,post=V);	176;	Hex(3)HexNAc(3)Fuc(1)
N_Gly_replicate_1	N_Gly_replicate_1.17487.17487.2	17487	47.83	1126.97	EEQFNSTFR	sp|P01859|IGHG2_HUMAN(pre=R,post=V);	176;	Hex(3)HexNAc(3)
N_Gly_replicate_1	N_Gly_replicate_1.17498.17498.2	17498	47.83	1411.08	EEQFNSTFR	sp|P01859|IGHG2_HUMAN(pre=R,post=V);	176;	Hex(4)HexNAc(5)
N_Gly_replicate_1	N_Gly_replicate_1.17500.17500.3	17500	47.83	800.332	EEQFNSTFR	sp|P01859|IGHG2_HUMAN(pre=R,post=V);	176;	Hex(3)HexNAc(3)Fuc(1)
N_Gly_replicate_1	N_Gly_replicate_1.17504.17504.3	17504	47.88	868.028	EEQFNSTFR	sp|P01859|IGHG2_HUMAN(pre=R,post=V);	176;	Hex(3)HexNAc(4)Fuc(1)
N_Gly_replicate_1	N_Gly_replicate_1.17509.17509.2	17509	47.88	1511.13	IDSTGNVTNELR	sp|O75882|ATRN_HUMAN(pre=K,post=V);	416;	Hex(8)HexNAc(2)
N_Gly_replicate_1	N_Gly_replicate_1.17526.17526.3	17526	47.93	819.341	EEQFNSTFR	sp|P01859|IGHG2_HUMAN(pre=R,post=V);	176;	Hex(3)HexNAc(4)
N_Gly_replicate_1	N_Gly_replicate_1.17527.17527.5	17527	47.93	816.346	AGLQAFFQVQECNK	sp|P00450|CERU_HUMAN(pre=K,post=S);	358;	Hex(5)HexNAc(4)
N_Gly_replicate_1	N_Gly_replicate_1.17534.17534.3	17534	47.93	961.097	TKPREEQFNSTFR	sp|P01859|IGHG2_HUMAN(pre=K,post=V);	176;	Hex(3)HexNAc(3)Fuc(1)
N_Gly_replicate_1	N_Gly_replicate_1.17536.17536.3	17536	47.93	1060.77	ENETEIIK	sp|P06276|CHLE_HUMAN(pre=R,post=C);	284;	Hex(5)HexNAc(4)NeuAc(2)
N_Gly_replicate_1	N_Gly_replicate_1.17539.17539.3	17539	47.93	1225.51	VYKPSAGNNSLYR	sp|P02749|APOH_HUMAN(pre=R,post=D);	162;	Hex(5)HexNAc(4)NeuAc(1)Fuc(2)
N_Gly_replicate_1	N_Gly_replicate_1.17543.17543.3	17543	47.93	873.36	EEQFNSTFR	sp|P01859|IGHG2_HUMAN(pre=R,post=V);	176;	Hex(4)HexNAc(4)
N_Gly_replicate_1	N_Gly_replicate_1.17546.17546.3	17546	47.99	935.721	EEQFNSTFR	sp|P01859|IGHG2_HUMAN(pre=R,post=V);	176;	Hex(3)HexNAc(5)Fuc(1)
N_Gly_replicate_1	N_Gly_replicate_1.17547.17547.2	17547	47.99	1403.08	EEQFNSTFR	sp|P01859|IGHG2_HUMAN(pre=R,post=V);	176;	Hex(3)HexNAc(5)Fuc(1)
N_Gly_replicate_1	N_Gly_replicate_1.17550.17550.2	17550	47.99	1301.54	EEQFNSTFR	sp|P01859|IGHG2_HUMAN(pre=R,post=V);	176;	Hex(3)HexNAc(4)Fuc(1)
N_Gly_replicate_1	N_Gly_replicate_1.17552.17552.3	17552	47.99	989.74	EEQFNSTFR	sp|P01859|IGHG2_HUMAN(pre=R,post=V);	176;	Hex(4)HexNAc(5)Fuc(1)
N_Gly_replicate_1	N_Gly_replicate_1.17559.17559.3	17559	47.99	976.063	EEQFNSTFR	sp|P01859|IGHG2_HUMAN(pre=R,post=V);	176;	Hex(5)HexNAc(4)Fuc(1)
N_Gly_replicate_1	N_Gly_replicate_1.17560.17560.2	17560	47.99	1463.59	EEQFNSTFR	sp|P01859|IGHG2_HUMAN(pre=R,post=V);	176;	Hex(5)HexNAc(4)Fuc(1)
N_Gly_replicate_1	N_Gly_replicate_1.17578.17578.2	17578	48.03	1484.1	EEQFNSTFR	sp|P01859|IGHG2_HUMAN(pre=R,post=V);	176;	Hex(4)HexNAc(5)Fuc(1)
N_Gly_replicate_1	N_Gly_replicate_1.17579.17579.2	17579	48.03	1590.65	ENETEIIK	sp|P06276|CHLE_HUMAN(pre=R,post=C);	284;	Hex(5)HexNAc(4)NeuAc(2)
N_Gly_replicate_1	N_Gly_replicate_1.17582.17582.2	17582	48.03	1623.72	TKPREEQFNSTFR	sp|P01859|IGHG2_HUMAN(pre=K,post=V);	176;	Hex(4)HexNAc(4)Fuc(1)
N_Gly_replicate_1	N_Gly_replicate_1.17588.17588.3	17588	48.08	922.046	EEQFNSTFR	sp|P01859|IGHG2_HUMAN(pre=R,post=V);	176;	Hex(4)HexNAc(4)Fuc(1)
N_Gly_replicate_1	N_Gly_replicate_1.17589.17589.2	17589	48.08	1228.51	EEQFNSTFR	sp|P01859|IGHG2_HUMAN(pre=R,post=V);	176;	Hex(3)HexNAc(4)
N_Gly_replicate_1	N_Gly_replicate_1.17591.17591.4	17591	48.08	1322.29	NLFLNHSENATAK	sp|P00738|HPT_HUMAN(pre=K,post=D);sp|P00739|HPTR_HUMAN(pre=K,post=D);	211;153;	Hex(8)HexNAc(6)NeuAc(2)Fuc(5)
N_Gly_replicate_1	N_Gly_replicate_1.17627.17627.2	17627	48.14	1309.54	EEQFNSTFR	sp|P01859|IGHG2_HUMAN(pre=R,post=V);	176;	Hex(4)HexNAc(4)
N_Gly_replicate_1	N_Gly_replicate_1.17630.17630.2	17630	48.19	1382.57	EEQFNSTFR	sp|P01859|IGHG2_HUMAN(pre=R,post=V);	176;	Hex(4)HexNAc(4)Fuc(1)
N_Gly_replicate_1	N_Gly_replicate_1.17633.17633.3	17633	48.19	1134.12	DIENFNSTQK	sp|P43652|AFAM_HUMAN(pre=R,post=F);	33;	Hex(5)HexNAc(4)NeuAc(2)
N_Gly_replicate_1	N_Gly_replicate_1.17634.17634.2	17634	48.19	1330.05	EEQFNSTFR	sp|P01859|IGHG2_HUMAN(pre=R,post=V);	176;	Hex(3)HexNAc(5)
N_Gly_replicate_1	N_Gly_replicate_1.17639.17639.3	17639	48.19	1073.1	EEQFNSTFR	sp|P01859|IGHG2_HUMAN(pre=R,post=V);	176;	Hex(5)HexNAc(4)NeuAc(1)Fuc(1)
N_Gly_replicate_1	N_Gly_replicate_1.17649.17649.2	17649	48.19	1700.68	DIENFNSTQK	sp|P43652|AFAM_HUMAN(pre=R,post=F);	33;	Hex(5)HexNAc(4)NeuAc(2)
N_Gly_replicate_1	N_Gly_replicate_1.17656.17656.2	17656	48.24	1200	EEQFNSTFR	sp|P01859|IGHG2_HUMAN(pre=R,post=V);	176;	Hex(3)HexNAc(3)Fuc(1)
N_Gly_replicate_1	N_Gly_replicate_1.17658.17658.3	17658	48.24	1210.48	MDGASNVTCINSR	sp|P08603|CFAH_HUMAN(pre=K,post=W);	1029/1034;	Hex(5)HexNAc(4)NeuAc(2)
N_Gly_replicate_1	N_Gly_replicate_1.17669.17669.2	17669	48.24	1609.14	EEQFNSTFR	sp|P01859|IGHG2_HUMAN(pre=R,post=V);	176;	Hex(5)HexNAc(4)NeuAc(1)Fuc(1)
N_Gly_replicate_1	N_Gly_replicate_1.17672.17672.3	17672	48.29	868.028	EEQFNSTFR	sp|P01859|IGHG2_HUMAN(pre=R,post=V);	176;	Hex(3)HexNAc(4)Fuc(1)
N_Gly_replicate_1	N_Gly_replicate_1.17675.17675.4	17675	48.29	908.107	MDGASNVTCINSR	sp|P08603|CFAH_HUMAN(pre=K,post=W);	1029;	Hex(5)HexNAc(4)NeuAc(2)
N_Gly_replicate_1	N_Gly_replicate_1.17680.17680.3	17680	48.29	1037.09	DIENFNSTQK	sp|P43652|AFAM_HUMAN(pre=R,post=F);	33;	Hex(5)HexNAc(4)NeuAc(1)
N_Gly_replicate_1	N_Gly_replicate_1.17690.17690.2	17690	48.29	1372.56	DIENFNSTQK	sp|P43652|AFAM_HUMAN(pre=R,post=F);	33;	Hex(4)HexNAc(3)NeuAc(1)
N_Gly_replicate_1	N_Gly_replicate_1.17695.17695.4	17695	48.34	850.842	DIENFNSTQK	sp|P43652|AFAM_HUMAN(pre=R,post=F);	33;	Hex(5)HexNAc(4)NeuAc(2)
N_Gly_replicate_1	N_Gly_replicate_1.17702.17702.4	17702	48.34	1758.2	DIENFNSTQK	sp|P43652|AFAM_HUMAN(pre=R,post=F);	33;	Hex(5)HexNAc(6)NeuAc(1)
N_Gly_replicate_1	N_Gly_replicate_1.17705.17705.3	17705	48.34	1113.45	MDGASNVTCINSR	sp|P08603|CFAH_HUMAN(pre=K,post=W);	1029/1034;	Hex(5)HexNAc(4)NeuAc(1)
N_Gly_replicate_1	N_Gly_replicate_1.17716.17716.2	17716	48.39	1301.54	EEQFNSTFR	sp|P01859|IGHG2_HUMAN(pre=R,post=V);	176;	Hex(3)HexNAc(4)Fuc(1)
N_Gly_replicate_1	N_Gly_replicate_1.17722.17722.3	17722	48.39	935.721	EEQFNSTFR	sp|P01859|IGHG2_HUMAN(pre=R,post=V);	176;	Hex(3)HexNAc(5)Fuc(1)
N_Gly_replicate_1	N_Gly_replicate_1.17723.17723.2	17723	48.39	1403.08	EEQFNSTFR	sp|P01859|IGHG2_HUMAN(pre=R,post=V);	176;	Hex(3)HexNAc(5)Fuc(1)
N_Gly_replicate_1	N_Gly_replicate_1.17727.17727.3	17727	48.39	991.734	MDGASNVTCINSR	sp|P08603|CFAH_HUMAN(pre=K,post=W);	1029/1034;	Hex(4)HexNAc(3)NeuAc(1)
N_Gly_replicate_1	N_Gly_replicate_1.17739.17739.3	17739	48.43	899.721	IDSTGNVTNELR	sp|O75882|ATRN_HUMAN(pre=K,post=V);	416;	Hex(6)HexNAc(2)
N_Gly_replicate_1	N_Gly_replicate_1.17740.17740.2	17740	48.43	1349.08	IDSTGNVTNELR	sp|O75882|ATRN_HUMAN(pre=K,post=V);	416;	Hex(6)HexNAc(2)
N_Gly_replicate_1	N_Gly_replicate_1.17752.17752.3	17752	48.43	976.064	EEQFNSTFR	sp|P01859|IGHG2_HUMAN(pre=R,post=V);	176;	Hex(5)HexNAc(4)Fuc(1)
N_Gly_replicate_1	N_Gly_replicate_1.17753.17753.2	17753	48.43	1669.67	MDGASNVTCINSR	sp|P08603|CFAH_HUMAN(pre=K,post=W);	1029/1034;	Hex(5)HexNAc(4)NeuAc(1)
N_Gly_replicate_1	N_Gly_replicate_1.17765.17765.2	17765	48.49	1623.71	TKPREEQFNSTFR	sp|P01859|IGHG2_HUMAN(pre=K,post=V);	176;	Hex(4)HexNAc(4)Fuc(1)
N_Gly_replicate_1	N_Gly_replicate_1.17788.17788.3	17788	48.54	1259.16	MDGASNVTCINSR	sp|P08603|CFAH_HUMAN(pre=K,post=W);	1029/1034;	Hex(5)HexNAc(4)NeuAc(2)Fuc(1)
N_Gly_replicate_1	N_Gly_replicate_1.17793.17793.4	17793	48.54	1108.94	NHSCEPCQTLAVR	sp|P00748|FA12_HUMAN(pre=R,post=S);	433;	Hex(6)HexNAc(5)NeuAc(3)
N_Gly_replicate_1	N_Gly_replicate_1.17799.17799.3	17799	48.6	1134.12	DIENFNSTQK	sp|P43652|AFAM_HUMAN(pre=R,post=F);	33;	Hex(5)HexNAc(4)NeuAc(2)
N_Gly_replicate_1	N_Gly_replicate_1.17800.17800.3	17800	48.6	922.047	EEQFNSTFR	sp|P01859|IGHG2_HUMAN(pre=R,post=V);	176;	Hex(4)HexNAc(4)Fuc(1)
N_Gly_replicate_1	N_Gly_replicate_1.17801.17801.2	17801	48.6	1382.57	EEQFNSTFR	sp|P01859|IGHG2_HUMAN(pre=R,post=V);	176;	Hex(4)HexNAc(4)Fuc(1)
N_Gly_replicate_1	N_Gly_replicate_1.17807.17807.3	17807	48.6	1265.85	LQNNENNISCVER	sp|P36980|FHR2_HUMAN(pre=R,post=G);sp|Q03591|FHR1_HUMAN(pre=R,post=G);	126;126;	Hex(5)HexNAc(4)NeuAc(1)Fuc(2)
N_Gly_replicate_1	N_Gly_replicate_1.17811.17811.2	17811	48.6	1463.59	EEQFNSTFR	sp|P01859|IGHG2_HUMAN(pre=R,post=V);	176;	Hex(5)HexNAc(4)Fuc(1)
N_Gly_replicate_1	N_Gly_replicate_1.17823.17823.2	17823	48.65	1200	EEQFNSTFR	sp|P01859|IGHG2_HUMAN(pre=R,post=V);	176;	Hex(3)HexNAc(3)Fuc(1)
N_Gly_replicate_1	N_Gly_replicate_1.17826.17826.3	17826	48.65	1210.48	MDGASNVTCINSR	sp|P08603|CFAH_HUMAN(pre=K,post=W);	1029/1034;	Hex(5)HexNAc(4)NeuAc(2)
N_Gly_replicate_1	N_Gly_replicate_1.17830.17830.4	17830	48.65	863.13	TKPREEQFNSTFR	sp|P01859|IGHG2_HUMAN(pre=K,post=V);	176;	Hex(4)HexNAc(5)Fuc(1)
N_Gly_replicate_1	N_Gly_replicate_1.17841.17841.3	17841	48.7	868.028	EEQFNSTFR	sp|P01859|IGHG2_HUMAN(pre=R,post=V);	176;	Hex(3)HexNAc(4)Fuc(1)
N_Gly_replicate_1	N_Gly_replicate_1.17873.17873.2	17873	48.75	1268.05	IDSTGNVTNELR	sp|O75882|ATRN_HUMAN(pre=K,post=V);	416;	Hex(5)HexNAc(2)
N_Gly_replicate_1	N_Gly_replicate_1.17885.17885.2	17885	48.8	1301.54	EEQFNSTFR	sp|P01859|IGHG2_HUMAN(pre=R,post=V);	176;	Hex(3)HexNAc(4)Fuc(1)
N_Gly_replicate_1	N_Gly_replicate_1.17891.17891.2	17891	48.8	1403.08	EEQFNSTFR	sp|P01859|IGHG2_HUMAN(pre=R,post=V);	176;	Hex(3)HexNAc(5)Fuc(1)
N_Gly_replicate_1	N_Gly_replicate_1.17907.17907.3	17907	48.86	845.702	IDSTGNVTNELR	sp|O75882|ATRN_HUMAN(pre=K,post=V);	416;	Hex(5)HexNAc(2)
N_Gly_replicate_1	N_Gly_replicate_1.17914.17914.3	17914	48.86	791.685	IDSTGNVTNELR	sp|O75882|ATRN_HUMAN(pre=K,post=V);	416;	Hex(4)HexNAc(2)
N_Gly_replicate_1	N_Gly_replicate_1.17922.17922.4	17922	48.86	775.847	TKPREEQFNSTFR	sp|P01859|IGHG2_HUMAN(pre=K,post=V);	176;	Hex(4)HexNAc(4)
N_Gly_replicate_1	N_Gly_replicate_1.17936.17936.3	17936	48.91	976.064	EEQFNSTFR	sp|P01859|IGHG2_HUMAN(pre=R,post=V);	176;	Hex(5)HexNAc(4)Fuc(1)
N_Gly_replicate_1	N_Gly_replicate_1.17937.17937.2	17937	48.91	1528.12	EEQFNSTFR	sp|P01859|IGHG2_HUMAN(pre=R,post=V);	176;	Hex(4)HexNAc(4)NeuAc(1)Fuc(1)
N_Gly_replicate_1	N_Gly_replicate_1.17948.17948.4	17948	48.96	1119.71	VYKPSAGNNSLYR	sp|P02749|APOH_HUMAN(pre=R,post=D);	162;	Hex(6)HexNAc(5)NeuAc(3)Fuc(1)
N_Gly_replicate_1	N_Gly_replicate_1.17950.17950.3	17950	48.96	1019.08	EEQFNSTFR	sp|P01859|IGHG2_HUMAN(pre=R,post=V);	176;	Hex(4)HexNAc(4)NeuAc(1)Fuc(1)
N_Gly_replicate_1	N_Gly_replicate_1.17953.17953.3	17953	48.96	1492.62	VYKPSAGNNSLYR	sp|P02749|APOH_HUMAN(pre=R,post=D);	162;	Hex(6)HexNAc(5)NeuAc(3)Fuc(1)
N_Gly_replicate_1	N_Gly_replicate_1.17961.17961.3	17961	48.96	1377.86	ISEENETTCYMGK	sp|P08603|CFAH_HUMAN(pre=R,post=W);	911;	Hex(6)HexNAc(5)NeuAc(2)
N_Gly_replicate_1	N_Gly_replicate_1.17970.17970.4	17970	49.01	1268.05	IDSTGNVTNELR	sp|O75882|ATRN_HUMAN(pre=K,post=V);	416;	Hex(5)HexNAc(2)
N_Gly_replicate_1	N_Gly_replicate_1.17973.17973.4	17973	49.01	1156.23	VYKPSAGNNSLYR	sp|P02749|APOH_HUMAN(pre=R,post=D);	162;	Hex(6)HexNAc(5)NeuAc(3)Fuc(2)
N_Gly_replicate_1	N_Gly_replicate_1.17977.17977.4	17977	49.01	922.046	EEQFNSTFR	sp|P01859|IGHG2_HUMAN(pre=R,post=V);	176;	Hex(4)HexNAc(4)Fuc(1)
N_Gly_replicate_1	N_Gly_replicate_1.17979.17979.2	17979	49.01	1382.57	EEQFNSTFR	sp|P01859|IGHG2_HUMAN(pre=R,post=V);	176;	Hex(4)HexNAc(4)Fuc(1)
N_Gly_replicate_1	N_Gly_replicate_1.17984.17984.3	17984	49.01	1541.3	VYKPSAGNNSLYR	sp|P02749|APOH_HUMAN(pre=R,post=D);	162;	Hex(6)HexNAc(5)NeuAc(3)Fuc(2)
N_Gly_replicate_1	N_Gly_replicate_1.17993.17993.3	17993	49.07	1271.21	FVEGSHNSTVSLTTK	sp|P04114|APOB_HUMAN(pre=K,post=N);	3411;	Hex(5)HexNAc(4)NeuAc(2)
N_Gly_replicate_1	N_Gly_replicate_1.17997.17997.3	17997	49.07	1443.93	VYKPSAGNNSLYR	sp|P02749|APOH_HUMAN(pre=R,post=D);	162;	Hex(6)HexNAc(5)NeuAc(3)
N_Gly_replicate_1	N_Gly_replicate_1.18010.18010.4	18010	49.12	1083.2	VYKPSAGNNSLYR	sp|P02749|APOH_HUMAN(pre=R,post=D);	162;	Hex(6)HexNAc(5)NeuAc(3)
N_Gly_replicate_1	N_Gly_replicate_1.18011.18011.4	18011	49.12	953.657	FVEGSHNSTVSLTTK	sp|P04114|APOB_HUMAN(pre=K,post=N);	3411;	Hex(5)HexNAc(4)NeuAc(2)
N_Gly_replicate_1	N_Gly_replicate_1.18018.18018.3	18018	49.12	868.028	EEQFNSTFR	sp|P01859|IGHG2_HUMAN(pre=R,post=V);	176;	Hex(3)HexNAc(4)Fuc(1)
N_Gly_replicate_1	N_Gly_replicate_1.18031.18031.3	18031	49.17	1124.81	NLFLNHSENATAK	sp|P00738|HPT_HUMAN(pre=K,post=D);sp|P00739|HPTR_HUMAN(pre=K,post=D);	211;153;	Hex(5)HexNAc(4)NeuAc(1)
N_Gly_replicate_1	N_Gly_replicate_1.18035.18035.3	18035	49.17	922.045	EEQFNSTFR	sp|P01859|IGHG2_HUMAN(pre=R,post=V);	176;	Hex(4)HexNAc(4)Fuc(1)
N_Gly_replicate_1	N_Gly_replicate_1.18038.18038.3	18038	49.17	1128.49	TPLTANITK	sp|P01877|IGHA2_HUMAN(pre=K,post=S);	205;	Hex(6)HexNAc(5)NeuAc(1)Fuc(1)
N_Gly_replicate_1	N_Gly_replicate_1.18048.18048.4	18048	49.17	1075.71	IPCSQPPQIEHGTINSSR	sp|P08603|CFAH_HUMAN(pre=K,post=S);	882;	Hex(6)HexNAc(5)NeuAc(1)
N_Gly_replicate_1	N_Gly_replicate_1.18056.18056.2	18056	49.23	1301.54	EEQFNSTFR	sp|P01859|IGHG2_HUMAN(pre=R,post=V);	176;	Hex(3)HexNAc(4)Fuc(1)
N_Gly_replicate_1	N_Gly_replicate_1.18061.18061.4	18061	49.23	1010.42	VYKPSAGNNSLYR	sp|P02749|APOH_HUMAN(pre=R,post=D);	162;	Hex(6)HexNAc(5)NeuAc(2)
N_Gly_replicate_1	N_Gly_replicate_1.18065.18065.3	18065	49.23	1073.1	EEQFNSTFR	sp|P01859|IGHG2_HUMAN(pre=R,post=V);	176;	Hex(5)HexNAc(4)NeuAc(1)Fuc(1)
N_Gly_replicate_1	N_Gly_replicate_1.18069.18069.3	18069	49.23	1060.79	TPLTANITK	sp|P01877|IGHA2_HUMAN(pre=K,post=S);	205;	Hex(6)HexNAc(4)NeuAc(1)Fuc(1)
N_Gly_replicate_1	N_Gly_replicate_1.18080.18080.3	18080	49.28	1055.46	TPLTANITK	sp|P01877|IGHA2_HUMAN(pre=K,post=S);	205;	Hex(5)HexNAc(4)NeuAc(1)Fuc(2)
N_Gly_replicate_1	N_Gly_replicate_1.18097.18097.3	18097	49.34	976.061	EEQFNSTFR	sp|P01859|IGHG2_HUMAN(pre=R,post=V);	176;	Hex(5)HexNAc(4)Fuc(1)
N_Gly_replicate_1	N_Gly_replicate_1.18099.18099.4	18099	49.34	984.427	IPCSQPPQIEHGTINSSR	sp|P08603|CFAH_HUMAN(pre=K,post=S);	882;	Hex(5)HexNAc(4)NeuAc(1)
N_Gly_replicate_1	N_Gly_replicate_1.18103.18103.3	18103	49.34	1256.15	ISEENETTCYMGK	sp|P08603|CFAH_HUMAN(pre=R,post=W);	911;	Hex(5)HexNAc(4)NeuAc(2)
N_Gly_replicate_1	N_Gly_replicate_1.18110.18110.3	18110	49.34	1312.23	IPCSQPPQIEHGTINSSR	sp|P08603|CFAH_HUMAN(pre=K,post=S);	882;	Hex(5)HexNAc(4)NeuAc(1)
N_Gly_replicate_1	N_Gly_replicate_1.18114.18114.4	18114	49.39	1119.71	VYKPSAGNNSLYR	sp|P02749|APOH_HUMAN(pre=R,post=D);	162;	Hex(6)HexNAc(5)NeuAc(3)Fuc(1)
N_Gly_replicate_1	N_Gly_replicate_1.18116.18116.3	18116	49.39	1492.62	VYKPSAGNNSLYR	sp|P02749|APOH_HUMAN(pre=R,post=D);	162;	Hex(6)HexNAc(5)NeuAc(3)Fuc(1)
N_Gly_replicate_1	N_Gly_replicate_1.18119.18119.4	18119	49.39	1020.94	IPCSQPPQIEHGTINSSR	sp|P08603|CFAH_HUMAN(pre=K,post=S);	882;	Hex(5)HexNAc(4)NeuAc(1)Fuc(1)
N_Gly_replicate_1	N_Gly_replicate_1.18120.18120.4	18120	49.39	942.366	ISEENETTCYMGK	sp|P08603|CFAH_HUMAN(pre=R,post=W);	911;	Hex(5)HexNAc(4)NeuAc(2)
N_Gly_replicate_1	N_Gly_replicate_1.18123.18123.2	18123	49.39	1542.69	TKPREEQFNSTFR	sp|P01859|IGHG2_HUMAN(pre=K,post=V);	176;	Hex(3)HexNAc(4)Fuc(1)
N_Gly_replicate_1	N_Gly_replicate_1.18135.18135.2	18135	49.44	1382.56	EEQFNSTFR	sp|P01859|IGHG2_HUMAN(pre=R,post=V);	176;	Hex(4)HexNAc(4)Fuc(1)
N_Gly_replicate_1	N_Gly_replicate_1.18139.18139.3	18139	49.44	1060.75	LGNWSAMPSCK	sp|P02749|APOH_HUMAN(pre=K,post=A);	253;	Hex(5)HexNAc(4)NeuAc(1)
N_Gly_replicate_1	N_Gly_replicate_1.18145.18145.3	18145	49.44	1159.12	ISEENETTCYMGK	sp|P08603|CFAH_HUMAN(pre=R,post=W);	911;	Hex(5)HexNAc(4)NeuAc(1)
N_Gly_replicate_1	N_Gly_replicate_1.18157.18157.4	18157	49.5	812.361	TKPREEQFNSTFR	sp|P01859|IGHG2_HUMAN(pre=K,post=V);	176;	Hex(4)HexNAc(4)Fuc(1)
N_Gly_replicate_1	N_Gly_replicate_1.18159.18159.3	18159	49.5	1443.93	VYKPSAGNNSLYR	sp|P02749|APOH_HUMAN(pre=R,post=D);	162;	Hex(6)HexNAc(5)NeuAc(3)
N_Gly_replicate_1	N_Gly_replicate_1.18168.18168.4	18168	49.5	1093.71	IPCSQPPQIEHGTINSSR	sp|P08603|CFAH_HUMAN(pre=K,post=S);	882;	Hex(5)HexNAc(4)NeuAc(2)Fuc(1)
N_Gly_replicate_1	N_Gly_replicate_1.18173.18173.3	18173	49.5	1037.41	ISEENETTCYMGK	sp|P08603|CFAH_HUMAN(pre=R,post=W);	911;	Hex(4)HexNAc(3)NeuAc(1)
N_Gly_replicate_1	N_Gly_replicate_1.18178.18178.3	18178	49.56	1074.47	TPLTANITK	sp|P01877|IGHA2_HUMAN(pre=K,post=S);	205;	Hex(5)HexNAc(5)NeuAc(1)Fuc(1)
N_Gly_replicate_1	N_Gly_replicate_1.18183.18183.2	18183	49.56	1509.66	TPLTANITK	sp|P01877|IGHA2_HUMAN(pre=K,post=S);	205;	Hex(5)HexNAc(4)NeuAc(1)Fuc(1)
N_Gly_replicate_1	N_Gly_replicate_1.18184.18184.2	18184	49.56	1611.2	TPLTANITK	sp|P01877|IGHA2_HUMAN(pre=K,post=S);	205;	Hex(5)HexNAc(5)NeuAc(1)Fuc(1)
N_Gly_replicate_1	N_Gly_replicate_1.18185.18185.3	18185	49.56	868.022	EEQFNSTFR	sp|P01859|IGHG2_HUMAN(pre=R,post=V);	176;	Hex(3)HexNAc(4)Fuc(1)
N_Gly_replicate_1	N_Gly_replicate_1.18186.18186.3	18186	49.56	1252.5	CNDTIPEDYETHQLR	sp|P49747|COMP_HUMAN(pre=R,post=Q);	742;	Hex(9)HexNAc(2)
N_Gly_replicate_1	N_Gly_replicate_1.18187.18187.6	18187	49.56	909.738	TPLTANITK	sp|P01877|IGHA2_HUMAN(pre=K,post=S);	205;	Hex(5)HexNAc(4)Fuc(1)
N_Gly_replicate_1	N_Gly_replicate_1.18188.18188.3	18188	49.56	1085.12	AFGSNPNLTK	sp|P22792|CPN2_HUMAN(pre=R,post=V);	74;	Hex(5)HexNAc(4)NeuAc(2)
N_Gly_replicate_1	N_Gly_replicate_1.18193.18193.4	18193	49.56	806.105	TPLTANITK	sp|P01877|IGHA2_HUMAN(pre=K,post=S);	205;	Hex(5)HexNAc(5)NeuAc(1)Fuc(1)
N_Gly_replicate_1	N_Gly_replicate_1.18194.18194.4	18194	49.56	846.611	TPLTANITK	sp|P01877|IGHA2_HUMAN(pre=K,post=S);	205;	Hex(6)HexNAc(5)NeuAc(1)Fuc(1)
N_Gly_replicate_1	N_Gly_replicate_1.18199.18199.3	18199	49.61	1006.77	TPLTANITK	sp|P01877|IGHA2_HUMAN(pre=K,post=S);	205;	Hex(5)HexNAc(4)NeuAc(1)Fuc(1)
N_Gly_replicate_1	N_Gly_replicate_1.18200.18200.3	18200	49.61	1128.49	TPLTANITK	sp|P01877|IGHA2_HUMAN(pre=K,post=S);	205;	Hex(6)HexNAc(5)NeuAc(1)Fuc(1)
N_Gly_replicate_1	N_Gly_replicate_1.18204.18204.3	18204	49.61	922.043	EEQFNSTFR	sp|P01859|IGHG2_HUMAN(pre=R,post=V);	176;	Hex(4)HexNAc(4)Fuc(1)
N_Gly_replicate_1	N_Gly_replicate_1.18206.18206.3	18206	49.61	952.757	TPLTANITK	sp|P01877|IGHA2_HUMAN(pre=K,post=S);	205;	Hex(4)HexNAc(4)NeuAc(1)Fuc(1)
N_Gly_replicate_1	N_Gly_replicate_1.18209.18209.3	18209	49.61	1271.2	FVEGSHNSTVSLTTK	sp|P04114|APOB_HUMAN(pre=K,post=N);	3411;	Hex(5)HexNAc(4)NeuAc(2)
N_Gly_replicate_1	N_Gly_replicate_1.18212.18212.2	18212	49.61	1181.54	TPLTANITK	sp|P01877|IGHA2_HUMAN(pre=K,post=S);	205;	Hex(4)HexNAc(3)Fuc(1)
N_Gly_replicate_1	N_Gly_replicate_1.18213.18213.4	18213	49.61	755.331	TPLTANITK	sp|P01877|IGHA2_HUMAN(pre=K,post=S);	205;	Hex(5)HexNAc(4)NeuAc(1)Fuc(1)
N_Gly_replicate_1	N_Gly_replicate_1.18214.18214.2	18214	49.61	1627.17	AFGSNPNLTK	sp|P22792|CPN2_HUMAN(pre=R,post=V);	74;	Hex(5)HexNAc(4)NeuAc(2)
N_Gly_replicate_1	N_Gly_replicate_1.18215.18215.3	18215	49.61	977.438	TPLTANITK	sp|P01877|IGHA2_HUMAN(pre=K,post=S);	205;	Hex(5)HexNAc(5)Fuc(1)
N_Gly_replicate_1	N_Gly_replicate_1.18222.18222.3	18222	49.66	1360.92	IPCSQPPQIEHGTINSSR	sp|P08603|CFAH_HUMAN(pre=K,post=S);	882;	Hex(5)HexNAc(4)NeuAc(1)Fuc(1)
N_Gly_replicate_1	N_Gly_replicate_1.18224.18224.2	18224	49.66	1100.52	TPLTANITK	sp|P01877|IGHA2_HUMAN(pre=K,post=S);	205;	Hex(3)HexNAc(3)Fuc(1)
N_Gly_replicate_1	N_Gly_replicate_1.18225.18225.2	18225	49.66	1283.08	TPLTANITK	sp|P01877|IGHA2_HUMAN(pre=K,post=S);	205;	Hex(4)HexNAc(4)Fuc(1)
N_Gly_replicate_1	N_Gly_replicate_1.18239.18239.4	18239	49.71	1486.09	NLFLNHSENATAK	sp|P00738|HPT_HUMAN(pre=K,post=D);sp|P00739|HPTR_HUMAN(pre=K,post=D);	211;153;	Hex(9)HexNAc(7)NeuAc(4)Fuc(3)
N_Gly_replicate_1	N_Gly_replicate_1.18247.18247.3	18247	49.71	885.061	TPLTANITK	sp|P01877|IGHA2_HUMAN(pre=K,post=S);	205;	Hex(4)HexNAc(3)NeuAc(1)Fuc(1)
N_Gly_replicate_1	N_Gly_replicate_1.18248.18248.2	18248	49.71	1364.11	TPLTANITK	sp|P01877|IGHA2_HUMAN(pre=K,post=S);	205;	Hex(5)HexNAc(4)Fuc(1)
N_Gly_replicate_1	N_Gly_replicate_1.18257.18257.5	18257	49.71	787.743	IPCSQPPQIEHGTINSSR	sp|P08603|CFAH_HUMAN(pre=K,post=S);	882;	Hex(5)HexNAc(4)NeuAc(1)
N_Gly_replicate_1	N_Gly_replicate_1.18260.18260.4	18260	49.76	984.426	IPCSQPPQIEHGTINSSR	sp|P08603|CFAH_HUMAN(pre=K,post=S);	882;	Hex(5)HexNAc(4)NeuAc(1)
N_Gly_replicate_1	N_Gly_replicate_1.18269.18269.4	18269	49.76	814.09	AFGSNPNLTK	sp|P22792|CPN2_HUMAN(pre=R,post=V);	74;	Hex(5)HexNAc(4)NeuAc(2)
N_Gly_replicate_1	N_Gly_replicate_1.18270.18270.3	18270	49.76	855.722	TPLTANITK	sp|P01877|IGHA2_HUMAN(pre=K,post=S);	205;	Hex(4)HexNAc(4)Fuc(1)
N_Gly_replicate_1	N_Gly_replicate_1.18273.18273.3	18273	49.76	1256.16	ISEENETTCYMGK	sp|P08603|CFAH_HUMAN(pre=R,post=W);	911;	Hex(5)HexNAc(4)NeuAc(2)
N_Gly_replicate_1	N_Gly_replicate_1.18279.18279.3	18279	49.76	958.089	TPLTANITK	sp|P01877|IGHA2_HUMAN(pre=K,post=S);	205;	Hex(5)HexNAc(4)NeuAc(1)
N_Gly_replicate_1	N_Gly_replicate_1.18282.18282.3	18282	49.82	1312.23	IPCSQPPQIEHGTINSSR	sp|P08603|CFAH_HUMAN(pre=K,post=S);	882;	Hex(5)HexNAc(4)NeuAc(1)
N_Gly_replicate_1	N_Gly_replicate_1.18286.18286.4	18286	49.82	962.376	HEEGHMLNCTCFGQGR	sp|P02751|FINC_HUMAN(pre=R,post=G);	542;	Hex(5)HexNAc(4)NeuAc(1)
N_Gly_replicate_1	N_Gly_replicate_1.18299.18299.2	18299	49.82	1538.17	LQKNNITK	sp|Q6ZMW3|EMAL6_HUMAN(pre=K,post=K);	1352;	Hex(5)HexNAc(5)NeuAc(1)
N_Gly_replicate_1	N_Gly_replicate_1.18302.18302.2	18302	49.87	1382.57	EEQFNSTFR	sp|P01859|IGHG2_HUMAN(pre=R,post=V);	176;	Hex(4)HexNAc(4)Fuc(1)
N_Gly_replicate_1	N_Gly_replicate_1.18304.18304.3	18304	49.87	1025.79	TPLTANITK	sp|P01877|IGHA2_HUMAN(pre=K,post=S);	205;	Hex(5)HexNAc(5)NeuAc(1)
N_Gly_replicate_1	N_Gly_replicate_1.18306.18306.3	18306	49.87	1019.08	EEQFNSTFR	sp|P01859|IGHG2_HUMAN(pre=R,post=V);	176;	Hex(4)HexNAc(4)NeuAc(1)Fuc(1)
N_Gly_replicate_1	N_Gly_replicate_1.18308.18308.4	18308	49.87	1020.94	IPCSQPPQIEHGTINSSR	sp|P08603|CFAH_HUMAN(pre=K,post=S);	882;	Hex(5)HexNAc(4)NeuAc(1)Fuc(1)
N_Gly_replicate_1	N_Gly_replicate_1.18314.18314.3	18314	49.87	1282.84	HEEGHMLNCTCFGQGR	sp|P02751|FINC_HUMAN(pre=R,post=G);	542;	Hex(5)HexNAc(4)NeuAc(1)
N_Gly_replicate_1	N_Gly_replicate_1.18317.18317.2	18317	49.87	1528.12	EEQFNSTFR	sp|P01859|IGHG2_HUMAN(pre=R,post=V);	176;	Hex(4)HexNAc(4)NeuAc(1)Fuc(1)
N_Gly_replicate_1	N_Gly_replicate_1.18324.18324.4	18324	49.93	863.131	TKPREEQFNSTFR	sp|P01859|IGHG2_HUMAN(pre=K,post=V);	176;	Hex(4)HexNAc(5)Fuc(1)
N_Gly_replicate_1	N_Gly_replicate_1.18326.18326.3	18326	49.93	1082.8	TPLTANITK	sp|P01877|IGHA2_HUMAN(pre=K,post=S);	205;	Hex(3)HexNAc(6)NeuAc(1)Fuc(2)
N_Gly_replicate_1	N_Gly_replicate_1.18338.18338.3	18338	49.93	935.716	EEQFNSTFR	sp|P01859|IGHG2_HUMAN(pre=R,post=V);	176;	Hex(3)HexNAc(5)Fuc(1)
N_Gly_replicate_1	N_Gly_replicate_1.18344.18344.3	18344	49.99	1074.47	TPLTANITK	sp|P01877|IGHA2_HUMAN(pre=K,post=S);	205;	Hex(5)HexNAc(5)NeuAc(1)Fuc(1)
N_Gly_replicate_1	N_Gly_replicate_1.18345.18345.3	18345	49.99	868.022	EEQFNSTFR	sp|P01859|IGHG2_HUMAN(pre=R,post=V);	176;	Hex(3)HexNAc(4)Fuc(1)
N_Gly_replicate_1	N_Gly_replicate_1.18348.18348.2	18348	49.99	1509.66	TPLTANITK	sp|P01877|IGHA2_HUMAN(pre=K,post=S);	205;	Hex(5)HexNAc(4)NeuAc(1)Fuc(1)
N_Gly_replicate_1	N_Gly_replicate_1.18355.18355.2	18355	49.99	1611.2	TPLTANITK	sp|P01877|IGHA2_HUMAN(pre=K,post=S);	205;	Hex(5)HexNAc(5)NeuAc(1)Fuc(1)
N_Gly_replicate_1	N_Gly_replicate_1.18361.18361.4	18361	49.99	942.367	ISEENETTCYMGK	sp|P08603|CFAH_HUMAN(pre=R,post=W);	911;	Hex(5)HexNAc(4)NeuAc(2)
N_Gly_replicate_1	N_Gly_replicate_1.18365.18365.3	18365	50.04	1006.78	TPLTANITK	sp|P01877|IGHA2_HUMAN(pre=K,post=S);	205;	Hex(5)HexNAc(4)NeuAc(1)Fuc(1)
N_Gly_replicate_1	N_Gly_replicate_1.18375.18375.3	18375	50.04	922.047	EEQFNSTFR	sp|P01859|IGHG2_HUMAN(pre=R,post=V);	176;	Hex(4)HexNAc(4)Fuc(1)
N_Gly_replicate_1	N_Gly_replicate_1.18396.18396.3	18396	50.09	1304.84	ISEENETTCYMGK	sp|P08603|CFAH_HUMAN(pre=R,post=W);	911;	Hex(5)HexNAc(4)NeuAc(2)Fuc(1)
N_Gly_replicate_1	N_Gly_replicate_1.18409.18409.3	18409	50.14	1020.45	TPLTANITK	sp|P01877|IGHA2_HUMAN(pre=K,post=S);	205;	Hex(4)HexNAc(5)NeuAc(1)Fuc(1)
N_Gly_replicate_1	N_Gly_replicate_1.18411.18411.4	18411	50.14	1394.81	NLFLNHSENATAK	sp|P00738|HPT_HUMAN(pre=K,post=D);sp|P00739|HPTR_HUMAN(pre=K,post=D);	211;153;	Hex(8)HexNAc(6)NeuAc(4)Fuc(3)
N_Gly_replicate_1	N_Gly_replicate_1.18412.18412.3	18412	50.14	1301.53	EEQFNSTFR	sp|P01859|IGHG2_HUMAN(pre=R,post=V);	176;	Hex(3)HexNAc(4)Fuc(1)
N_Gly_replicate_1	N_Gly_replicate_1.18429.18429.4	18429	50.2	984.427	IPCSQPPQIEHGTINSSR	sp|P08603|CFAH_HUMAN(pre=K,post=S);	882;	Hex(5)HexNAc(4)NeuAc(1)
N_Gly_replicate_1	N_Gly_replicate_1.18437.18437.3	18437	50.2	952.756	TPLTANITK	sp|P01877|IGHA2_HUMAN(pre=K,post=S);	205;	Hex(4)HexNAc(4)NeuAc(1)Fuc(1)
N_Gly_replicate_1	N_Gly_replicate_1.18441.18441.4	18441	50.2	765.59	TPLTANITK	sp|P01877|IGHA2_HUMAN(pre=K,post=S);	205;	Hex(4)HexNAc(5)NeuAc(1)Fuc(1)
N_Gly_replicate_1	N_Gly_replicate_1.18446.18446.3	18446	50.2	1032.42	NVSWATGR	sp|P08571|CD14_HUMAN(pre=R,post=S);	151;	Hex(5)HexNAc(4)NeuAc(2)
N_Gly_replicate_1	N_Gly_replicate_1.18461.18461.3	18461	50.26	1312.24	IPCSQPPQIEHGTINSSR	sp|P08603|CFAH_HUMAN(pre=K,post=S);	882;	Hex(5)HexNAc(4)NeuAc(1)
N_Gly_replicate_1	N_Gly_replicate_1.18483.18483.2	18483	50.31	1428.63	TPLTANITK	sp|P01877|IGHA2_HUMAN(pre=K,post=S);	205;	Hex(4)HexNAc(4)NeuAc(1)Fuc(1)
N_Gly_replicate_1	N_Gly_replicate_1.18492.18492.3	18492	50.37	1084.8	TPLTANITK	sp|P01877|IGHA2_HUMAN(pre=K,post=S);	205;	Hex(5)HexNAc(3)NeuAc(2)Fuc(2)
N_Gly_replicate_1	N_Gly_replicate_1.18496.18496.3	18496	50.37	926.72	GVNFNVSK	sp|P03952|KLKB1_HUMAN(pre=R,post=V);	127;	Hex(5)HexNAc(4)NeuAc(1)
N_Gly_replicate_1	N_Gly_replicate_1.18498.18498.2	18498	50.37	1389.58	GVNFNVSK	sp|P03952|KLKB1_HUMAN(pre=R,post=V);	127;	Hex(5)HexNAc(4)NeuAc(1)
N_Gly_replicate_1	N_Gly_replicate_1.18502.18502.3	18502	50.37	1059.42	EEQFNSTFR	sp|P01859|IGHG2_HUMAN(pre=R,post=V);	176;	Hex(6)HexNAc(3)NeuAc(1)Fuc(1)
N_Gly_replicate_1	N_Gly_replicate_1.18512.18512.3	18512	50.42	1074.47	TPLTANITK	sp|P01877|IGHA2_HUMAN(pre=K,post=S);	205;	Hex(5)HexNAc(5)NeuAc(1)Fuc(1)
N_Gly_replicate_1	N_Gly_replicate_1.18514.18514.4	18514	50.42	1083.45	TPLTANITK	sp|P01877|IGHA2_HUMAN(pre=K,post=S);	205;	Hex(7)HexNAc(6)NeuAc(3)Fuc(1)
N_Gly_replicate_1	N_Gly_replicate_1.18552.18552.2	18552	50.48	1382.57	EEQFNSTFR	sp|P01859|IGHG2_HUMAN(pre=R,post=V);	176;	Hex(4)HexNAc(4)Fuc(1)
N_Gly_replicate_1	N_Gly_replicate_1.18555.18555.4	18555	50.54	1486.09	NLFLNHSENATAK	sp|P00738|HPT_HUMAN(pre=K,post=D);sp|P00739|HPTR_HUMAN(pre=K,post=D);	211;153;	Hex(9)HexNAc(7)NeuAc(4)Fuc(3)
N_Gly_replicate_1	N_Gly_replicate_1.18566.18566.3	18566	50.54	1020.45	TPLTANITK	sp|P01877|IGHA2_HUMAN(pre=K,post=S);	205;	Hex(4)HexNAc(5)NeuAc(1)Fuc(1)
N_Gly_replicate_1	N_Gly_replicate_1.18577.18577.4	18577	50.6	1394.81	NLFLNHSENATAK	sp|P00738|HPT_HUMAN(pre=K,post=D);sp|P00739|HPTR_HUMAN(pre=K,post=D);	211;153;	Hex(8)HexNAc(6)NeuAc(4)Fuc(3)
N_Gly_replicate_1	N_Gly_replicate_1.18598.18598.3	18598	50.65	1121.78	EEQFNSTFR	sp|P01859|IGHG2_HUMAN(pre=R,post=V);	176;	Hex(5)HexNAc(4)NeuAc(1)Fuc(2)
N_Gly_replicate_1	N_Gly_replicate_1.18614.18614.3	18614	50.65	868.029	EEQFNSTFR	sp|P01859|IGHG2_HUMAN(pre=R,post=V);	176;	Hex(3)HexNAc(4)Fuc(1)
N_Gly_replicate_1	N_Gly_replicate_1.18615.18615.2	18615	50.65	1682.17	EEQFNSTFR	sp|P01859|IGHG2_HUMAN(pre=R,post=V);	176;	Hex(5)HexNAc(4)NeuAc(1)Fuc(2)
N_Gly_replicate_1	N_Gly_replicate_1.18619.18619.5	18619	50.7	969.012	QEPERNECFLQHKDDNPNLPR	sp|P02768|ALBU_HUMAN(pre=K,post=L);	123;	Hex(5)HexNAc(4)NeuAc(2)
N_Gly_replicate_1	N_Gly_replicate_1.18630.18630.2	18630	50.7	1611.2	TPLTANITK	sp|P01877|IGHA2_HUMAN(pre=K,post=S);	205;	Hex(5)HexNAc(5)NeuAc(1)Fuc(1)
N_Gly_replicate_1	N_Gly_replicate_1.18644.18644.4	18644	50.75	984.418	IPCSQPPQIEHGTINSSR	sp|P08603|CFAH_HUMAN(pre=K,post=S);	882;	Hex(5)HexNAc(4)NeuAc(1)
N_Gly_replicate_1	N_Gly_replicate_1.18655.18655.5	18655	50.75	910.993	QEPERNECFLQHKDDNPNLPR	sp|P02768|ALBU_HUMAN(pre=K,post=L);	123;	Hex(5)HexNAc(4)Fuc(2)
N_Gly_replicate_1	N_Gly_replicate_1.18656.18656.3	18656	50.75	1312.23	IPCSQPPQIEHGTINSSR	sp|P08603|CFAH_HUMAN(pre=K,post=S);	882;	Hex(5)HexNAc(4)NeuAc(1)
N_Gly_replicate_1	N_Gly_replicate_1.18668.18668.4	18668	50.8	1211.01	QEPERNECFLQHKDDNPNLPR	sp|P02768|ALBU_HUMAN(pre=K,post=L);	123;	Hex(5)HexNAc(4)NeuAc(2)
N_Gly_replicate_1	N_Gly_replicate_1.18678.18678.6	18678	50.8	807.676	QEPERNECFLQHKDDNPNLPR	sp|P02768|ALBU_HUMAN(pre=K,post=L);	123;	Hex(5)HexNAc(4)NeuAc(2)
N_Gly_replicate_1	N_Gly_replicate_1.18680.18680.3	18680	50.85	1073.1	EEQFNSTFR	sp|P01859|IGHG2_HUMAN(pre=R,post=V);	176;	Hex(5)HexNAc(4)NeuAc(1)Fuc(1)
N_Gly_replicate_1	N_Gly_replicate_1.18682.18682.3	18682	50.85	1073.1	EEQFNSTFR	sp|P01859|IGHG2_HUMAN(pre=R,post=V);	176;	Hex(5)HexNAc(4)NeuAc(1)Fuc(1)
N_Gly_replicate_1	N_Gly_replicate_1.18683.18683.2	18683	50.85	1609.14	EEQFNSTFR	sp|P01859|IGHG2_HUMAN(pre=R,post=V);	176;	Hex(5)HexNAc(4)NeuAc(1)Fuc(1)
N_Gly_replicate_1	N_Gly_replicate_1.18684.18684.3	18684	50.85	1140.79	EEQFNSTFR	sp|P01859|IGHG2_HUMAN(pre=R,post=V);	176;	Hex(5)HexNAc(5)NeuAc(1)Fuc(1)
N_Gly_replicate_1	N_Gly_replicate_1.18690.18690.4	18690	50.85	805.074	EEQFNSTFR	sp|P01859|IGHG2_HUMAN(pre=R,post=V);	176;	Hex(5)HexNAc(4)NeuAc(1)Fuc(1)
N_Gly_replicate_1	N_Gly_replicate_1.18692.18692.3	18692	50.85	926.722	GVNFNVSK	sp|P03952|KLKB1_HUMAN(pre=R,post=V);	127;	Hex(5)HexNAc(4)NeuAc(1)
N_Gly_replicate_1	N_Gly_replicate_1.18694.18694.3	18694	50.85	1379.87	HEEGHMLNCTCFGQGR	sp|P02751|FINC_HUMAN(pre=R,post=G);	542;	Hex(5)HexNAc(4)NeuAc(2)
N_Gly_replicate_1	N_Gly_replicate_1.18703.18703.4	18703	50.91	1035.15	HEEGHMLNCTCFGQGR	sp|P02751|FINC_HUMAN(pre=R,post=G);	542;	Hex(5)HexNAc(4)NeuAc(2)
N_Gly_replicate_1	N_Gly_replicate_1.18705.18705.2	18705	50.91	1281.02	EEQFNSTFR	sp|P01859|IGHG2_HUMAN(pre=R,post=V);	176;	Hex(4)HexNAc(3)Fuc(1)
N_Gly_replicate_1	N_Gly_replicate_1.18706.18706.3	18706	50.91	976.064	EEQFNSTFR	sp|P01859|IGHG2_HUMAN(pre=R,post=V);	176;	Hex(5)HexNAc(4)Fuc(1)
N_Gly_replicate_1	N_Gly_replicate_1.18709.18709.4	18709	50.91	855.843	EEQFNSTFR	sp|P01859|IGHG2_HUMAN(pre=R,post=V);	176;	Hex(5)HexNAc(5)NeuAc(1)Fuc(1)
N_Gly_replicate_1	N_Gly_replicate_1.18718.18718.2	18718	50.91	1200	EEQFNSTFR	sp|P01859|IGHG2_HUMAN(pre=R,post=V);	176;	Hex(3)HexNAc(3)Fuc(1)
N_Gly_replicate_1	N_Gly_replicate_1.18731.18731.2	18731	50.96	1463.59	EEQFNSTFR	sp|P01859|IGHG2_HUMAN(pre=R,post=V);	176;	Hex(5)HexNAc(4)Fuc(1)
N_Gly_replicate_1	N_Gly_replicate_1.18733.18733.3	18733	50.96	951.077	ENISDPTSPLR	sp|P01591|IGJ_HUMAN(pre=R,post=T);	71;	Hex(5)HexNAc(4)
N_Gly_replicate_1	N_Gly_replicate_1.18754.18754.3	18754	51.01	854.354	EEQFNSTFR	sp|P01859|IGHG2_HUMAN(pre=R,post=V);	176;	Hex(4)HexNAc(3)Fuc(1)
N_Gly_replicate_1	N_Gly_replicate_1.18758.18758.3	18758	51.01	1020.45	TPLTANITK	sp|P01877|IGHA2_HUMAN(pre=K,post=S);	205;	Hex(4)HexNAc(5)NeuAc(1)Fuc(1)
N_Gly_replicate_1	N_Gly_replicate_1.18791.18791.3	18791	51.12	1018.77	ENISDPTSPLR	sp|P01591|IGJ_HUMAN(pre=R,post=T);	71;	Hex(5)HexNAc(5)
N_Gly_replicate_1	N_Gly_replicate_1.18809.18809.3	18809	51.18	1059.42	EEQFNSTFR	sp|P01859|IGHG2_HUMAN(pre=R,post=V);	176;	Hex(6)HexNAc(3)NeuAc(1)Fuc(1)
N_Gly_replicate_1	N_Gly_replicate_1.18814.18814.2	18814	51.18	1527.65	ENISDPTSPLR	sp|P01591|IGJ_HUMAN(pre=R,post=T);	71;	Hex(5)HexNAc(5)
N_Gly_replicate_1	N_Gly_replicate_1.18837.18837.2	18837	51.23	1588.63	EEQFNSTFR	sp|P01859|IGHG2_HUMAN(pre=R,post=V);	176;	Hex(6)HexNAc(3)NeuAc(1)Fuc(1)
N_Gly_replicate_1	N_Gly_replicate_1.18838.18838.5	18838	51.23	931.778	ICAMEGLPQKHNFSHCCSK	sp|P43652|AFAM_HUMAN(pre=K,post=V);	109;	Hex(5)HexNAc(4)NeuAc(2)Fuc(1)
N_Gly_replicate_1	N_Gly_replicate_1.18848.18848.3	18848	51.28	1073.1	EEQFNSTFR	sp|P01859|IGHG2_HUMAN(pre=R,post=V);	176;	Hex(5)HexNAc(4)NeuAc(1)Fuc(1)
N_Gly_replicate_1	N_Gly_replicate_1.18851.18851.2	18851	51.28	1609.15	EEQFNSTFR	sp|P01859|IGHG2_HUMAN(pre=R,post=V);	176;	Hex(5)HexNAc(4)NeuAc(1)Fuc(1)
N_Gly_replicate_1	N_Gly_replicate_1.18864.18864.4	18864	51.28	805.074	EEQFNSTFR	sp|P01859|IGHG2_HUMAN(pre=R,post=V);	176;	Hex(5)HexNAc(4)NeuAc(1)Fuc(1)
N_Gly_replicate_1	N_Gly_replicate_1.18865.18865.4	18865	51.28	1164.72	ICAMEGLPQKHNFSHCCSK	sp|P43652|AFAM_HUMAN(pre=K,post=V);	109;	Hex(5)HexNAc(4)NeuAc(1)Fuc(3)
N_Gly_replicate_1	N_Gly_replicate_1.18867.18867.5	18867	51.28	1004.43	HYTNSSQDVTVPCRVPPPPPCCHPR	sp|P01877|IGHA2_HUMAN(pre=K,post=L);	92;	Hex(5)HexNAc(4)NeuAc(1)Fuc(1)
N_Gly_replicate_1	N_Gly_replicate_1.18897.18897.4	18897	51.38	1255.29	HYTNSSQDVTVPCRVPPPPPCCHPR	sp|P01877|IGHA2_HUMAN(pre=K,post=L);	92;	Hex(5)HexNAc(4)NeuAc(1)Fuc(1)
N_Gly_replicate_1	N_Gly_replicate_1.18900.18900.5	18900	51.38	1045.05	HYTNSSQDVTVPCRVPPPPPCCHPR	sp|P01877|IGHA2_HUMAN(pre=K,post=L);	92;	Hex(5)HexNAc(5)NeuAc(1)Fuc(1)
N_Gly_replicate_1	N_Gly_replicate_1.18912.18912.4	18912	51.43	1394.81	NLFLNHSENATAK	sp|P00738|HPT_HUMAN(pre=K,post=D);sp|P00739|HPTR_HUMAN(pre=K,post=D);	211;153;	Hex(8)HexNAc(6)NeuAc(4)Fuc(3)
N_Gly_replicate_1	N_Gly_replicate_1.18914.18914.3	18914	51.43	1019.07	EEQFNSTFR	sp|P01859|IGHG2_HUMAN(pre=R,post=V);	176;	Hex(4)HexNAc(4)NeuAc(1)Fuc(1)
N_Gly_replicate_1	N_Gly_replicate_1.18919.18919.2	18919	51.43	1528.11	EEQFNSTFR	sp|P01859|IGHG2_HUMAN(pre=R,post=V);	176;	Hex(4)HexNAc(4)NeuAc(1)Fuc(1)
N_Gly_replicate_1	N_Gly_replicate_1.18921.18921.5	18921	51.43	902.566	ICAMEGLPQKHNFSHCCSK	sp|P43652|AFAM_HUMAN(pre=K,post=V);	109;	Hex(5)HexNAc(4)NeuAc(2)
N_Gly_replicate_1	N_Gly_replicate_1.18922.18922.3	18922	51.43	1086.77	EEQFNSTFR	sp|P01859|IGHG2_HUMAN(pre=R,post=V);	176;	Hex(4)HexNAc(5)NeuAc(1)Fuc(1)
N_Gly_replicate_1	N_Gly_replicate_1.18926.18926.4	18926	51.43	1127.96	ICAMEGLPQKHNFSHCCSK	sp|P43652|AFAM_HUMAN(pre=K,post=V);	109;	Hex(5)HexNAc(4)NeuAc(2)
N_Gly_replicate_1	N_Gly_replicate_1.18935.18935.3	18935	51.48	1005.4	EEQFNSTFR	sp|P01859|IGHG2_HUMAN(pre=R,post=V);	176;	Hex(5)HexNAc(3)NeuAc(1)Fuc(1)
N_Gly_replicate_1	N_Gly_replicate_1.18936.18936.3	18936	51.48	964.752	ENISDPTSPLR	sp|P01591|IGJ_HUMAN(pre=R,post=T);	71;	Hex(4)HexNAc(5)
N_Gly_replicate_1	N_Gly_replicate_1.18942.18942.2	18942	51.48	1507.6	EEQFNSTFR	sp|P01859|IGHG2_HUMAN(pre=R,post=V);	176;	Hex(5)HexNAc(3)NeuAc(1)Fuc(1)
N_Gly_replicate_1	N_Gly_replicate_1.18944.18944.2	18944	51.48	1446.63	ENISDPTSPLR	sp|P01591|IGJ_HUMAN(pre=R,post=T);	71;	Hex(4)HexNAc(5)
N_Gly_replicate_1	N_Gly_replicate_1.18947.18947.5	18947	51.48	1062.65	HYTNSSQDVTVPCRVPPPPPCCHPR	sp|P01877|IGHA2_HUMAN(pre=K,post=L);	92;	Hex(5)HexNAc(4)NeuAc(2)Fuc(1)
N_Gly_replicate_1	N_Gly_replicate_1.18955.18955.2	18955	51.53	1200	EEQFNSTFR	sp|P01859|IGHG2_HUMAN(pre=R,post=V);	176;	Hex(3)HexNAc(3)Fuc(1)
N_Gly_replicate_1	N_Gly_replicate_1.18958.18958.4	18958	51.53	764.56	EEQFNSTFR	sp|P01859|IGHG2_HUMAN(pre=R,post=V);	176;	Hex(4)HexNAc(4)NeuAc(1)Fuc(1)
N_Gly_replicate_1	N_Gly_replicate_1.18959.18959.3	18959	51.53	922.044	EEQFNSTFR	sp|P01859|IGHG2_HUMAN(pre=R,post=V);	176;	Hex(4)HexNAc(4)Fuc(1)
N_Gly_replicate_1	N_Gly_replicate_1.18964.18964.2	18964	51.53	1426.58	EEQFNSTFR	sp|P01859|IGHG2_HUMAN(pre=R,post=V);	176;	Hex(4)HexNAc(3)NeuAc(1)Fuc(1)
N_Gly_replicate_1	N_Gly_replicate_1.18967.18967.2	18967	51.53	1382.57	EEQFNSTFR	sp|P01859|IGHG2_HUMAN(pre=R,post=V);	176;	Hex(4)HexNAc(4)Fuc(1)
N_Gly_replicate_1	N_Gly_replicate_1.18969.18969.3	18969	51.53	1140.79	EEQFNSTFR	sp|P01859|IGHG2_HUMAN(pre=R,post=V);	176;	Hex(5)HexNAc(5)NeuAc(1)Fuc(1)
N_Gly_replicate_1	N_Gly_replicate_1.18972.18972.5	18972	51.53	1103.26	HYTNSSQDVTVPCRVPPPPPCCHPR	sp|P01877|IGHA2_HUMAN(pre=K,post=L);	92;	Hex(5)HexNAc(5)NeuAc(2)Fuc(1)
N_Gly_replicate_1	N_Gly_replicate_1.18977.18977.3	18977	51.59	1024.41	EEQFNSTFR	sp|P01859|IGHG2_HUMAN(pre=R,post=V);	176;	Hex(5)HexNAc(4)NeuAc(1)
N_Gly_replicate_1	N_Gly_replicate_1.18981.18981.2	18981	51.59	1536.11	EEQFNSTFR	sp|P01859|IGHG2_HUMAN(pre=R,post=V);	176;	Hex(5)HexNAc(4)NeuAc(1)
N_Gly_replicate_1	N_Gly_replicate_1.18983.18983.3	18983	51.59	1503.61	ICAMEGLPQKHNFSHCCSK	sp|P43652|AFAM_HUMAN(pre=K,post=V);	109;	Hex(5)HexNAc(4)NeuAc(2)
N_Gly_replicate_1	N_Gly_replicate_1.18989.18989.3	18989	51.59	951.383	EEQFNSTFR	sp|P01859|IGHG2_HUMAN(pre=R,post=V);	176;	Hex(4)HexNAc(3)NeuAc(1)Fuc(1)
N_Gly_replicate_1	N_Gly_replicate_1.18992.18992.3	18992	51.59	932.071	ENISDPTSPLR	sp|P01591|IGJ_HUMAN(pre=R,post=T);	71;	Hex(5)HexNAc(3)Fuc(1)
N_Gly_replicate_1	N_Gly_replicate_1.18998.18998.3	18998	51.63	1180.14	GGSSGWSGGLAQNR	sp|P07357|CO8A_HUMAN(pre=R,post=S);	437;	Hex(5)HexNAc(4)NeuAc(2)
N_Gly_replicate_1	N_Gly_replicate_1.19019.19019.3	19019	51.69	1073.09	EEQFNSTFR	sp|P01859|IGHG2_HUMAN(pre=R,post=V);	176;	Hex(5)HexNAc(4)NeuAc(1)Fuc(1)
N_Gly_replicate_1	N_Gly_replicate_1.19020.19020.4	19020	51.69	885.358	GGSSGWSGGLAQNR	sp|P07357|CO8A_HUMAN(pre=R,post=S);	437;	Hex(5)HexNAc(4)NeuAc(2)
N_Gly_replicate_1	N_Gly_replicate_1.19026.19026.2	19026	51.69	1609.14	EEQFNSTFR	sp|P01859|IGHG2_HUMAN(pre=R,post=V);	176;	Hex(5)HexNAc(4)NeuAc(1)Fuc(1)
N_Gly_replicate_1	N_Gly_replicate_1.19030.19030.4	19030	51.69	1106.42	ISEENETTCYMGK	sp|P08603|CFAH_HUMAN(pre=R,post=W);	911;	Hex(6)HexNAc(5)NeuAc(3)
N_Gly_replicate_1	N_Gly_replicate_1.19038.19038.5	19038	51.74	1004.43	HYTNSSQDVTVPCRVPPPPPCCHPR	sp|P01877|IGHA2_HUMAN(pre=K,post=L);	92;	Hex(5)HexNAc(4)NeuAc(1)Fuc(1)
N_Gly_replicate_1	N_Gly_replicate_1.19044.19044.4	19044	51.74	1148.48	IPCSQPPQIEHGTINSSR	sp|P08603|CFAH_HUMAN(pre=K,post=S);	882;	Hex(6)HexNAc(5)NeuAc(2)
N_Gly_replicate_1	N_Gly_replicate_1.19046.19046.3	19046	51.74	1064.45	IDSTGNVTNELR	sp|O75882|ATRN_HUMAN(pre=K,post=V);	416;	Hex(6)HexNAc(3)NeuAc(1)
N_Gly_replicate_1	N_Gly_replicate_1.19061.19061.4	19061	51.8	1093.71	IPCSQPPQIEHGTINSSR	sp|P08603|CFAH_HUMAN(pre=K,post=S);	882;	Hex(5)HexNAc(4)NeuAc(2)Fuc(1)
N_Gly_replicate_1	N_Gly_replicate_1.19066.19066.3	19066	51.8	1409.25	IPCSQPPQIEHGTINSSR	sp|P08603|CFAH_HUMAN(pre=K,post=S);	882;	Hex(5)HexNAc(4)NeuAc(2)
N_Gly_replicate_1	N_Gly_replicate_1.19074.19074.4	19074	51.8	1255.54	HYTNSSQDVTVPCRVPPPPPCCHPR	sp|P01877|IGHA2_HUMAN(pre=K,post=L);	92;	Hex(5)HexNAc(4)Fuc(3)
N_Gly_replicate_1	N_Gly_replicate_1.19077.19077.3	19077	51.8	1457.96	IPCSQPPQIEHGTINSSR	sp|P08603|CFAH_HUMAN(pre=K,post=S);	882;	Hex(5)HexNAc(4)NeuAc(2)Fuc(1)
N_Gly_replicate_1	N_Gly_replicate_1.19079.19079.3	19079	51.85	1019.08	EEQFNSTFR	sp|P01859|IGHG2_HUMAN(pre=R,post=V);	176;	Hex(4)HexNAc(4)NeuAc(1)Fuc(1)
N_Gly_replicate_1	N_Gly_replicate_1.19080.19080.2	19080	51.85	1528.12	EEQFNSTFR	sp|P01859|IGHG2_HUMAN(pre=R,post=V);	176;	Hex(4)HexNAc(4)NeuAc(1)Fuc(1)
N_Gly_replicate_1	N_Gly_replicate_1.19081.19081.3	19081	51.85	1086.77	EEQFNSTFR	sp|P01859|IGHG2_HUMAN(pre=R,post=V);	176;	Hex(4)HexNAc(5)NeuAc(1)Fuc(1)
N_Gly_replicate_1	N_Gly_replicate_1.19084.19084.4	19084	51.85	1394.81	NLFLNHSENATAK	sp|P00738|HPT_HUMAN(pre=K,post=D);sp|P00739|HPTR_HUMAN(pre=K,post=D);	211;153;	Hex(8)HexNAc(6)NeuAc(4)Fuc(3)
N_Gly_replicate_1	N_Gly_replicate_1.19086.19086.2	19086	51.85	1629.66	EEQFNSTFR	sp|P01859|IGHG2_HUMAN(pre=R,post=V);	176;	Hex(4)HexNAc(5)NeuAc(1)Fuc(1)
N_Gly_replicate_1	N_Gly_replicate_1.19089.19089.5	19089	51.85	902.567	ICAMEGLPQKHNFSHCCSK	sp|P43652|AFAM_HUMAN(pre=K,post=V);	109;	Hex(5)HexNAc(4)NeuAc(2)
N_Gly_replicate_1	N_Gly_replicate_1.19104.19104.4	19104	51.91	910.732	ENISDPTSPLR	sp|P01591|IGJ_HUMAN(pre=R,post=T);	71;	Hex(3)HexNAc(5)
N_Gly_replicate_1	N_Gly_replicate_1.19107.19107.6	19107	51.91	871.038	HYTNSSQDVTVPCRVPPPPPCCHPR	sp|P01877|IGHA2_HUMAN(pre=K,post=L);	92;	Hex(5)HexNAc(5)NeuAc(1)Fuc(1)
N_Gly_replicate_1	N_Gly_replicate_1.19111.19111.4	19111	51.91	1127.95	ICAMEGLPQKHNFSHCCSK	sp|P43652|AFAM_HUMAN(pre=K,post=V);	109;	Hex(5)HexNAc(4)NeuAc(2)
N_Gly_replicate_1	N_Gly_replicate_1.19114.19114.5	19114	51.91	878.046	ENISDPTSPLR	sp|P01591|IGJ_HUMAN(pre=R,post=T);	71;	Hex(4)HexNAc(3)Fuc(1)
N_Gly_replicate_1	N_Gly_replicate_1.19121.19121.2	19121	51.96	1426.57	EEQFNSTFR	sp|P01859|IGHG2_HUMAN(pre=R,post=V);	176;	Hex(4)HexNAc(3)NeuAc(1)Fuc(1)
N_Gly_replicate_1	N_Gly_replicate_1.19128.19128.3	19128	51.96	1310.54	FSDGLESNSSTQFEVKK	sp|P0C0L4|CO4A_HUMAN(pre=R,post=Y);sp|P0C0L5|CO4B_HUMAN(pre=R,post=Y);	226;226;	Hex(10)HexNAc(2)
N_Gly_replicate_1	N_Gly_replicate_1.19129.19129.5	19129	51.96	1062.84	HYTNSSQDVTVPCRVPPPPPCCHPR	sp|P01877|IGHA2_HUMAN(pre=K,post=L);	92;	Hex(5)HexNAc(4)NeuAc(1)Fuc(3)
N_Gly_replicate_1	N_Gly_replicate_1.19132.19132.5	19132	51.96	845.961	IPCSQPPQIEHGTINSSR	sp|P08603|CFAH_HUMAN(pre=K,post=S);	882;	Hex(5)HexNAc(4)NeuAc(2)
N_Gly_replicate_1	N_Gly_replicate_1.19135.19135.5	19135	51.96	875.376	IPCSQPPQIEHGTINSSR	sp|P08603|CFAH_HUMAN(pre=K,post=S);	882;	Hex(5)HexNAc(4)NeuAc(1)Fuc(3)
N_Gly_replicate_1	N_Gly_replicate_1.19144.19144.3	19144	52.02	951.384	EEQFNSTFR	sp|P01859|IGHG2_HUMAN(pre=R,post=V);	176;	Hex(4)HexNAc(3)NeuAc(1)Fuc(1)
N_Gly_replicate_1	N_Gly_replicate_1.19149.19149.3	19149	52.02	1352.54	AFGSNPNLTK	sp|P22792|CPN2_HUMAN(pre=R,post=V);	74;	Hex(6)HexNAc(5)NeuAc(3)Fuc(1)
N_Gly_replicate_1	N_Gly_replicate_1.19154.19154.5	19154	52.02	1103.46	HYTNSSQDVTVPCRVPPPPPCCHPR	sp|P01877|IGHA2_HUMAN(pre=K,post=L);	92;	Hex(5)HexNAc(5)NeuAc(1)Fuc(3)
N_Gly_replicate_1	N_Gly_replicate_1.19160.19160.4	19160	52.02	942.647	FSDGLESNSSTQFEVKK	sp|P0C0L4|CO4A_HUMAN(pre=R,post=Y);sp|P0C0L5|CO4B_HUMAN(pre=R,post=Y);	226;226;	Hex(9)HexNAc(2)
N_Gly_replicate_1	N_Gly_replicate_1.19165.19165.3	19165	52.07	1256.53	FSDGLESNSSTQFEVKK	sp|P0C0L4|CO4A_HUMAN(pre=R,post=Y);sp|P0C0L5|CO4B_HUMAN(pre=R,post=Y);	226;226;	Hex(9)HexNAc(2)
N_Gly_replicate_1	N_Gly_replicate_1.19177.19177.4	19177	52.07	902.134	FSDGLESNSSTQFEVKK	sp|P0C0L4|CO4A_HUMAN(pre=R,post=Y);sp|P0C0L5|CO4B_HUMAN(pre=R,post=Y);	226;226;	Hex(8)HexNAc(2)
N_Gly_replicate_1	N_Gly_replicate_1.19180.19180.3	19180	52.07	1190.52	IPCSQPPQIEHGTINSSR	sp|P08603|CFAH_HUMAN(pre=K,post=S);	882;	Hex(4)HexNAc(3)NeuAc(1)
N_Gly_replicate_1	N_Gly_replicate_1.19182.19182.4	19182	52.07	984.425	IPCSQPPQIEHGTINSSR	sp|P08603|CFAH_HUMAN(pre=K,post=S);	882;	Hex(5)HexNAc(4)NeuAc(1)
N_Gly_replicate_1	N_Gly_replicate_1.19191.19191.3	19191	52.12	1202.51	FSDGLESNSSTQFEVKK	sp|P0C0L4|CO4A_HUMAN(pre=R,post=Y);sp|P0C0L5|CO4B_HUMAN(pre=R,post=Y);	226;226;	Hex(8)HexNAc(2)
N_Gly_replicate_1	N_Gly_replicate_1.19205.19205.4	19205	52.17	1057.2	IPCSQPPQIEHGTINSSR	sp|P08603|CFAH_HUMAN(pre=K,post=S);	882;	Hex(5)HexNAc(4)NeuAc(2)
N_Gly_replicate_1	N_Gly_replicate_1.19208.19208.3	19208	52.17	970.392	EEQFNSTFR	sp|P01859|IGHG2_HUMAN(pre=R,post=V);	176;	Hex(4)HexNAc(4)NeuAc(1)
N_Gly_replicate_1	N_Gly_replicate_1.19210.19210.4	19210	52.17	893.141	IPCSQPPQIEHGTINSSR	sp|P08603|CFAH_HUMAN(pre=K,post=S);	882;	Hex(4)HexNAc(3)NeuAc(1)
N_Gly_replicate_1	N_Gly_replicate_1.19227.19227.3	19227	52.23	1409.27	IPCSQPPQIEHGTINSSR	sp|P08603|CFAH_HUMAN(pre=K,post=S);	882;	Hex(5)HexNAc(4)NeuAc(2)
N_Gly_replicate_1	N_Gly_replicate_1.19230.19230.4	19230	52.23	917.902	IPCSQPPQIEHGTINSSR	sp|P08603|CFAH_HUMAN(pre=K,post=S);	882;	Hex(3)HexNAc(5)Fuc(1)
N_Gly_replicate_1	N_Gly_replicate_1.19236.19236.2	19236	52.23	1455.08	EEQFNSTFR	sp|P01859|IGHG2_HUMAN(pre=R,post=V);	176;	Hex(4)HexNAc(4)NeuAc(1)
N_Gly_replicate_1	N_Gly_replicate_1.19237.19237.4	19237	52.23	1093.71	IPCSQPPQIEHGTINSSR	sp|P08603|CFAH_HUMAN(pre=K,post=S);	882;	Hex(5)HexNAc(4)NeuAc(2)Fuc(1)
N_Gly_replicate_1	N_Gly_replicate_1.19238.19238.5	19238	52.23	787.741	IPCSQPPQIEHGTINSSR	sp|P08603|CFAH_HUMAN(pre=K,post=S);	882;	Hex(5)HexNAc(4)NeuAc(1)
N_Gly_replicate_1	N_Gly_replicate_1.19243.19243.5	19243	52.23	1004.43	HYTNSSQDVTVPCRVPPPPPCCHPR	sp|P01877|IGHA2_HUMAN(pre=K,post=L);	92;	Hex(5)HexNAc(4)NeuAc(1)Fuc(1)
N_Gly_replicate_1	N_Gly_replicate_1.19255.19255.3	19255	52.28	1318.2	EHEGAIYPDNTTDFQR	sp|P00450|CERU_HUMAN(pre=K,post=A);	138;	Hex(5)HexNAc(4)NeuAc(1)Fuc(1)
N_Gly_replicate_1	N_Gly_replicate_1.19263.19263.4	19263	52.28	978.146	AFGSNPNLTK	sp|P22792|CPN2_HUMAN(pre=R,post=V);	74;	Hex(6)HexNAc(5)NeuAc(3)
N_Gly_replicate_1	N_Gly_replicate_1.19275.19275.4	19275	52.33	930.878	GAFISNFSMTVDGK	sp|P19823|ITIH2_HUMAN(pre=K,post=T);	118;	Hex(4)HexNAc(5)NeuAc(1)Fuc(2)
N_Gly_replicate_1	N_Gly_replicate_1.19278.19278.4	19278	52.33	988.903	EHEGAIYPDNTTDFQR	sp|P00450|CERU_HUMAN(pre=K,post=A);	138;	Hex(5)HexNAc(4)NeuAc(1)Fuc(1)
N_Gly_replicate_1	N_Gly_replicate_1.19281.19281.3	19281	52.33	1185.17	AAIPSALDTNSSK	sp|Q08380|LG3BP_HUMAN(pre=K,post=S);	551;	Hex(6)HexNAc(5)NeuAc(1)
N_Gly_replicate_1	N_Gly_replicate_1.19289.19289.5	19289	52.38	845.962	IPCSQPPQIEHGTINSSR	sp|P08603|CFAH_HUMAN(pre=K,post=S);	882;	Hex(5)HexNAc(4)NeuAc(2)
N_Gly_replicate_1	N_Gly_replicate_1.19294.19294.3	19294	52.38	1053.13	QSVPAHFVALNGSK	sp|P06681|CO2_HUMAN(pre=K,post=L);	621;	Hex(8)HexNAc(2)
N_Gly_replicate_1	N_Gly_replicate_1.19298.19298.3	19298	52.38	1457.96	IPCSQPPQIEHGTINSSR	sp|P08603|CFAH_HUMAN(pre=K,post=S);	882;	Hex(5)HexNAc(4)NeuAc(2)Fuc(1)
N_Gly_replicate_1	N_Gly_replicate_1.19317.19317.3	19317	52.44	999.11	QSVPAHFVALNGSK	sp|P06681|CO2_HUMAN(pre=K,post=L);	621;	Hex(7)HexNAc(2)
N_Gly_replicate_1	N_Gly_replicate_1.19342.19342.3	19342	52.5	1303.86	AFGSNPNLTK	sp|P22792|CPN2_HUMAN(pre=R,post=V);	74;	Hex(6)HexNAc(5)NeuAc(3)
N_Gly_replicate_1	N_Gly_replicate_1.19350.19350.3	19350	52.5	1148.49	FSDGLESNSSTQFEVKK	sp|P0C0L4|CO4A_HUMAN(pre=R,post=Y);sp|P0C0L5|CO4B_HUMAN(pre=R,post=Y);	226;226;	Hex(7)HexNAc(2)
N_Gly_replicate_1	N_Gly_replicate_1.19373.19373.4	19373	52.6	1057.2	IPCSQPPQIEHGTINSSR	sp|P08603|CFAH_HUMAN(pre=K,post=S);	882;	Hex(5)HexNAc(4)NeuAc(2)
N_Gly_replicate_1	N_Gly_replicate_1.19396.19396.3	19396	52.66	1409.27	IPCSQPPQIEHGTINSSR	sp|P08603|CFAH_HUMAN(pre=K,post=S);	882;	Hex(5)HexNAc(4)NeuAc(2)
N_Gly_replicate_1	N_Gly_replicate_1.19397.19397.4	19397	52.66	1093.72	IPCSQPPQIEHGTINSSR	sp|P08603|CFAH_HUMAN(pre=K,post=S);	882;	Hex(5)HexNAc(4)NeuAc(2)Fuc(1)
N_Gly_replicate_1	N_Gly_replicate_1.19400.19400.3	19400	52.66	1269.52	EHEGAIYPDNTTDFQR	sp|P00450|CERU_HUMAN(pre=K,post=A);	138;	Hex(5)HexNAc(4)NeuAc(1)
N_Gly_replicate_1	N_Gly_replicate_1.19402.19402.4	19402	52.66	952.39	EHEGAIYPDNTTDFQR	sp|P00450|CERU_HUMAN(pre=K,post=A);	138;	Hex(5)HexNAc(4)NeuAc(1)
N_Gly_replicate_1	N_Gly_replicate_1.19428.19428.3	19428	52.71	1318.21	EHEGAIYPDNTTDFQR	sp|P00450|CERU_HUMAN(pre=K,post=A);	138;	Hex(5)HexNAc(4)NeuAc(1)Fuc(1)
N_Gly_replicate_1	N_Gly_replicate_1.19439.19439.3	19439	52.77	945.094	QSVPAHFVALNGSK	sp|P06681|CO2_HUMAN(pre=K,post=L);	621;	Hex(6)HexNAc(2)
N_Gly_replicate_1	N_Gly_replicate_1.19474.19474.3	19474	52.82	1157.79	LGNWSAMPSCK	sp|P02749|APOH_HUMAN(pre=K,post=A);	253;	Hex(5)HexNAc(4)NeuAc(2)
N_Gly_replicate_1	N_Gly_replicate_1.19505.19505.4	19505	52.92	868.592	LGNWSAMPSCK	sp|P02749|APOH_HUMAN(pre=K,post=A);	253;	Hex(5)HexNAc(4)NeuAc(2)
N_Gly_replicate_1	N_Gly_replicate_1.19526.19526.3	19526	52.98	1221.85	NLFLNHSENATAK	sp|P00738|HPT_HUMAN(pre=K,post=D);sp|P00739|HPTR_HUMAN(pre=K,post=D);	207;149;	Hex(5)HexNAc(4)NeuAc(2)
N_Gly_replicate_1	N_Gly_replicate_1.19527.19527.4	19527	52.98	1055.18	ICAMEGLPQKHNFSHCCSK	sp|P43652|AFAM_HUMAN(pre=K,post=V);	109;	Hex(5)HexNAc(4)NeuAc(1)
N_Gly_replicate_1	N_Gly_replicate_1.19538.19538.2	19538	52.98	1736.69	LGNWSAMPSCK	sp|P02749|APOH_HUMAN(pre=K,post=A);	253;	Hex(5)HexNAc(4)NeuAc(1)Fuc(2)
N_Gly_replicate_1	N_Gly_replicate_1.19544.19544.4	19544	53.03	916.635	NLFLNHSENATAK	sp|P00738|HPT_HUMAN(pre=K,post=D);sp|P00739|HPTR_HUMAN(pre=K,post=D);	207;149;	Hex(5)HexNAc(4)NeuAc(2)
N_Gly_replicate_1	N_Gly_replicate_1.19552.19552.4	19552	53.03	1057.2	IPCSQPPQIEHGTINSSR	sp|P08603|CFAH_HUMAN(pre=K,post=S);	882;	Hex(5)HexNAc(4)NeuAc(2)
N_Gly_replicate_1	N_Gly_replicate_1.19562.19562.3	19562	53.08	1269.52	EHEGAIYPDNTTDFQR	sp|P00450|CERU_HUMAN(pre=K,post=A);	138;	Hex(5)HexNAc(4)NeuAc(1)
N_Gly_replicate_1	N_Gly_replicate_1.19568.19568.3	19568	53.08	1073.09	EEQFNSTFR	sp|P01859|IGHG2_HUMAN(pre=R,post=V);	176;	Hex(5)HexNAc(4)NeuAc(1)Fuc(1)
N_Gly_replicate_1	N_Gly_replicate_1.19569.19569.4	19569	53.08	952.388	EHEGAIYPDNTTDFQR	sp|P00450|CERU_HUMAN(pre=K,post=A);	138;	Hex(5)HexNAc(4)NeuAc(1)
N_Gly_replicate_1	N_Gly_replicate_1.19580.19580.3	19580	53.08	891.075	QSVPAHFVALNGSK	sp|P06681|CO2_HUMAN(pre=K,post=L);	621;	Hex(5)HexNAc(2)
N_Gly_replicate_1	N_Gly_replicate_1.19595.19595.3	19595	53.14	1124.81	NLFLNHSENATAK	sp|P00738|HPT_HUMAN(pre=K,post=D);sp|P00739|HPTR_HUMAN(pre=K,post=D);	211;153;	Hex(5)HexNAc(4)NeuAc(1)
N_Gly_replicate_1	N_Gly_replicate_1.19602.19602.3	19602	53.14	1003.1	NLFLNHSENATAK	sp|P00738|HPT_HUMAN(pre=K,post=D);sp|P00739|HPTR_HUMAN(pre=K,post=D);	211;153;	Hex(4)HexNAc(3)NeuAc(1)
N_Gly_replicate_1	N_Gly_replicate_1.19689.19689.3	19689	53.4	1221.85	NLFLNHSENATAK	sp|P00738|HPT_HUMAN(pre=K,post=D);sp|P00739|HPTR_HUMAN(pre=K,post=D);	207;149;	Hex(5)HexNAc(4)NeuAc(2)
N_Gly_replicate_1	N_Gly_replicate_1.19700.19700.3	19700	53.4	1026.12	GLNVTLSSTGR	sp|P0C0L4|CO4A_HUMAN(pre=R,post=N);sp|P0C0L5|CO4B_HUMAN(pre=R,post=N);	1328;1328;	Hex(5)HexNAc(5)Fuc(1)
N_Gly_replicate_1	N_Gly_replicate_1.19728.19728.4	19728	53.46	1057.2	IPCSQPPQIEHGTINSSR	sp|P08603|CFAH_HUMAN(pre=K,post=S);	882;	Hex(5)HexNAc(4)NeuAc(2)
N_Gly_replicate_1	N_Gly_replicate_1.19736.19736.4	19736	53.51	1074.17	RHEEGHMLNCTCFGQGR	sp|P02751|FINC_HUMAN(pre=K,post=G);	542;	Hex(5)HexNAc(4)NeuAc(2)
N_Gly_replicate_1	N_Gly_replicate_1.19749.19749.4	19749	53.51	916.632	NLFLNHSENATAK	sp|P00738|HPT_HUMAN(pre=K,post=D);sp|P00739|HPTR_HUMAN(pre=K,post=D);	207;149;	Hex(5)HexNAc(4)NeuAc(2)
N_Gly_replicate_1	N_Gly_replicate_1.19755.19755.5	19755	53.56	859.543	RHEEGHMLNCTCFGQGR	sp|P02751|FINC_HUMAN(pre=K,post=G);	542;	Hex(5)HexNAc(4)NeuAc(2)
N_Gly_replicate_1	N_Gly_replicate_1.19774.19774.3	19774	53.62	1103.81	TPLTANITK	sp|P01877|IGHA2_HUMAN(pre=K,post=S);	205;	Hex(5)HexNAc(4)NeuAc(2)Fuc(1)
N_Gly_replicate_1	N_Gly_replicate_1.19791.19791.4	19791	53.62	828.107	TPLTANITK	sp|P01877|IGHA2_HUMAN(pre=K,post=S);	205;	Hex(5)HexNAc(4)NeuAc(2)Fuc(1)
N_Gly_replicate_1	N_Gly_replicate_1.19799.19799.2	19799	53.67	1655.21	TPLTANITK	sp|P01877|IGHA2_HUMAN(pre=K,post=S);	205;	Hex(5)HexNAc(4)NeuAc(2)Fuc(1)
N_Gly_replicate_1	N_Gly_replicate_1.19805.19805.6	19805	53.67	1157.78	LGNWSAMPSCK	sp|P02749|APOH_HUMAN(pre=K,post=A);	253;	Hex(5)HexNAc(4)NeuAc(2)
N_Gly_replicate_1	N_Gly_replicate_1.19822.19822.3	19822	53.72	1006.78	TPLTANITK	sp|P01877|IGHA2_HUMAN(pre=K,post=S);	205;	Hex(5)HexNAc(4)NeuAc(1)Fuc(1)
N_Gly_replicate_1	N_Gly_replicate_1.19856.19856.3	19856	53.83	1221.85	NLFLNHSENATAK	sp|P00738|HPT_HUMAN(pre=K,post=D);sp|P00739|HPTR_HUMAN(pre=K,post=D);	207;149;	Hex(5)HexNAc(4)NeuAc(2)
N_Gly_replicate_1	N_Gly_replicate_1.19861.19861.3	19861	53.83	1171.5	TPLTANITK	sp|P01877|IGHA2_HUMAN(pre=K,post=S);	205;	Hex(5)HexNAc(5)NeuAc(2)Fuc(1)
N_Gly_replicate_1	N_Gly_replicate_1.19893.19893.2	19893	53.88	1756.75	TPLTANITK	sp|P01877|IGHA2_HUMAN(pre=K,post=S);	205;	Hex(5)HexNAc(5)NeuAc(2)Fuc(1)
N_Gly_replicate_1	N_Gly_replicate_1.19906.19906.3	19906	53.93	1219.85	FNSSYLQGTNQITGR	sp|P04114|APOB_HUMAN(pre=R,post=Y);	1523;	Hex(5)HexNAc(5)Fuc(1)
N_Gly_replicate_1	N_Gly_replicate_1.19921.19921.4	19921	53.98	878.878	TPLTANITK	sp|P01877|IGHA2_HUMAN(pre=K,post=S);	205;	Hex(5)HexNAc(5)NeuAc(2)Fuc(1)
N_Gly_replicate_1	N_Gly_replicate_1.19941.19941.3	19941	54.03	1103.81	TPLTANITK	sp|P01877|IGHA2_HUMAN(pre=K,post=S);	205;	Hex(5)HexNAc(4)NeuAc(2)Fuc(1)
N_Gly_replicate_1	N_Gly_replicate_1.19999.19999.3	19999	54.13	1055.12	TPLTANITK	sp|P01877|IGHA2_HUMAN(pre=K,post=S);	205;	Hex(5)HexNAc(4)NeuAc(2)
N_Gly_replicate_1	N_Gly_replicate_1.20008.20008.4	20008	54.18	1221.25	IPCSQPPQIEHGTINSSR	sp|P08603|CFAH_HUMAN(pre=K,post=S);	882;	Hex(6)HexNAc(5)NeuAc(3)
N_Gly_replicate_1	N_Gly_replicate_1.20010.20010.4	20010	54.18	1001.4	RHEEGHMLNCTCFGQGR	sp|P02751|FINC_HUMAN(pre=K,post=G);	542;	Hex(5)HexNAc(4)NeuAc(1)
N_Gly_replicate_1	N_Gly_replicate_1.20011.20011.3	20011	54.18	1269.85	EHEGAIYPDNTTDFQR	sp|P00450|CERU_HUMAN(pre=K,post=A);	138;	Hex(5)HexNAc(4)Fuc(2)
N_Gly_replicate_1	N_Gly_replicate_1.20033.20033.3	20033	54.24	1171.5	TPLTANITK	sp|P01877|IGHA2_HUMAN(pre=K,post=S);	205;	Hex(5)HexNAc(5)NeuAc(2)Fuc(1)
N_Gly_replicate_1	N_Gly_replicate_1.20036.20036.3	20036	54.24	1048.11	ENISDPTSPLR	sp|P01591|IGJ_HUMAN(pre=R,post=T);	71;	Hex(5)HexNAc(4)NeuAc(1)
N_Gly_replicate_1	N_Gly_replicate_1.20047.20047.2	20047	54.29	1644.69	ENISDPTSPLR	sp|P01591|IGJ_HUMAN(pre=R,post=T);	71;	Hex(5)HexNAc(4)NeuAc(1)Fuc(1)
N_Gly_replicate_1	N_Gly_replicate_1.20051.20051.2	20051	54.29	1571.66	ENISDPTSPLR	sp|P01591|IGJ_HUMAN(pre=R,post=T);	71;	Hex(5)HexNAc(4)NeuAc(1)
N_Gly_replicate_1	N_Gly_replicate_1.20053.20053.4	20053	54.29	822.846	ENISDPTSPLR	sp|P01591|IGJ_HUMAN(pre=R,post=T);	71;	Hex(5)HexNAc(4)NeuAc(1)Fuc(1)
N_Gly_replicate_1	N_Gly_replicate_1.20061.20061.4	20061	54.29	786.331	ENISDPTSPLR	sp|P01591|IGJ_HUMAN(pre=R,post=T);	71;	Hex(5)HexNAc(4)NeuAc(1)
N_Gly_replicate_1	N_Gly_replicate_1.20064.20064.5	20064	54.29	977.208	IPCSQPPQIEHGTINSSR	sp|P08603|CFAH_HUMAN(pre=K,post=S);	882;	Hex(6)HexNAc(5)NeuAc(3)
N_Gly_replicate_1	N_Gly_replicate_1.20070.20070.3	20070	54.34	1116.13	ENISDPTSPLR	sp|P01591|IGJ_HUMAN(pre=R,post=T);	71;	Hex(5)HexNAc(5)Fuc(2)
N_Gly_replicate_1	N_Gly_replicate_1.20074.20074.3	20074	54.34	1169.82	ENISDPTSPLR	sp|P01591|IGJ_HUMAN(pre=R,post=T);	71;	Hex(6)HexNAc(5)NeuAc(1)
N_Gly_replicate_1	N_Gly_replicate_1.20080.20080.3	20080	54.34	951.072	ENISDPTSPLR	sp|P01591|IGJ_HUMAN(pre=R,post=T);	71;	Hex(5)HexNAc(4)
N_Gly_replicate_1	N_Gly_replicate_1.20089.20089.3	20089	54.4	1115.8	ENISDPTSPLR	sp|P01591|IGJ_HUMAN(pre=R,post=T);	71;	Hex(5)HexNAc(5)NeuAc(1)
N_Gly_replicate_1	N_Gly_replicate_1.20093.20093.4	20093	54.4	837.107	ENISDPTSPLR	sp|P01591|IGJ_HUMAN(pre=R,post=T);	71;	Hex(5)HexNAc(5)NeuAc(1)
N_Gly_replicate_1	N_Gly_replicate_1.20099.20099.2	20099	54.4	1673.2	ENISDPTSPLR	sp|P01591|IGJ_HUMAN(pre=R,post=T);	71;	Hex(5)HexNAc(5)NeuAc(1)
N_Gly_replicate_1	N_Gly_replicate_1.20104.20104.2	20104	54.4	1243.55	ENISDPTSPLR	sp|P01591|IGJ_HUMAN(pre=R,post=T);	71;	Hex(4)HexNAc(3)
N_Gly_replicate_1	N_Gly_replicate_1.20116.20116.4	20116	54.45	951.072	ENISDPTSPLR	sp|P01591|IGJ_HUMAN(pre=R,post=T);	71;	Hex(5)HexNAc(4)
N_Gly_replicate_1	N_Gly_replicate_1.20121.20121.3	20121	54.45	1123.14	TPLTANITK	sp|P01877|IGHA2_HUMAN(pre=K,post=S);	205;	Hex(5)HexNAc(5)NeuAc(1)Fuc(2)
N_Gly_replicate_1	N_Gly_replicate_1.20131.20131.4	20131	54.51	834.109	FNSSYLQGTNQITGR	sp|P04114|APOB_HUMAN(pre=R,post=Y);	1523;	Hex(3)HexNAc(5)Fuc(1)
N_Gly_replicate_1	N_Gly_replicate_1.20143.20143.3	20143	54.51	1162.51	ENISDPTSPLR	sp|P01591|IGJ_HUMAN(pre=R,post=T);	71;	Hex(3)HexNAc(3)
N_Gly_replicate_1	N_Gly_replicate_1.20157.20157.4	20157	54.56	960.391	GTAGNALMDGASQLMGENR	sp|P02675|FIBB_HUMAN(pre=R,post=T);	394;	Hex(5)HexNAc(4)NeuAc(1)
N_Gly_replicate_1	N_Gly_replicate_1.20158.20158.3	20158	54.56	1280.19	GTAGNALMDGASQLMGENR	sp|P02675|FIBB_HUMAN(pre=R,post=T);	394;	Hex(5)HexNAc(4)NeuAc(1)
N_Gly_replicate_1	N_Gly_replicate_1.20174.20174.4	20174	54.61	1070.94	KCGNCSLTTLKDEDFCK	sp|P49908|SEPP1_HUMAN(pre=K,post=R);	174;	Hex(5)HexNAc(4)NeuAc(2)
N_Gly_replicate_1	N_Gly_replicate_1.20175.20175.2	20175	54.61	1535.13	GVNFNVSK	sp|P03952|KLKB1_HUMAN(pre=R,post=V);	127;	Hex(5)HexNAc(4)NeuAc(2)
N_Gly_replicate_1	N_Gly_replicate_1.20215.20215.3	20215	54.72	1023.75	GVNFNVSK	sp|P03952|KLKB1_HUMAN(pre=R,post=V);	127;	Hex(5)HexNAc(4)NeuAc(2)
N_Gly_replicate_1	N_Gly_replicate_1.20218.20218.2	20218	54.72	1128.49	NGTLVAFR	sp|Q92954|PRG4_HUMAN(pre=R,post=G);	1159;	Hex(6)HexNAc(2)
N_Gly_replicate_1	N_Gly_replicate_1.20225.20225.4	20225	54.72	768.067	GVNFNVSK	sp|P03952|KLKB1_HUMAN(pre=R,post=V);	127;	Hex(5)HexNAc(4)NeuAc(2)
N_Gly_replicate_1	N_Gly_replicate_1.20257.20257.3	20257	54.83	1029.1	ENISDPTSPLR	sp|P01591|IGJ_HUMAN(pre=R,post=T);	71;	Hex(5)HexNAc(3)NeuAc(1)Fuc(1)
N_Gly_replicate_1	N_Gly_replicate_1.20260.20260.2	20260	54.83	1543.15	ENISDPTSPLR	sp|P01591|IGJ_HUMAN(pre=R,post=T);	71;	Hex(5)HexNAc(3)NeuAc(1)Fuc(1)
N_Gly_replicate_1	N_Gly_replicate_1.20278.20278.3	20278	54.88	980.416	ENISDPTSPLR	sp|P01591|IGJ_HUMAN(pre=R,post=T);	71;	Hex(5)HexNAc(3)NeuAc(1)
N_Gly_replicate_1	N_Gly_replicate_1.20282.20282.3	20282	54.88	1170.13	EEQFNSTFR	sp|P01859|IGHG2_HUMAN(pre=R,post=V);	176;	Hex(5)HexNAc(4)NeuAc(2)Fuc(1)
N_Gly_replicate_1	N_Gly_replicate_1.20286.20286.2	20286	54.88	1470.12	ENISDPTSPLR	sp|P01591|IGJ_HUMAN(pre=R,post=T);	71;	Hex(5)HexNAc(3)NeuAc(1)
N_Gly_replicate_1	N_Gly_replicate_1.20302.20302.3	20302	54.94	1237.82	EEQFNSTFR	sp|P01859|IGHG2_HUMAN(pre=R,post=V);	176;	Hex(5)HexNAc(5)NeuAc(2)Fuc(1)
N_Gly_replicate_1	N_Gly_replicate_1.20307.20307.2	20307	54.94	1754.7	EEQFNSTFR	sp|P01859|IGHG2_HUMAN(pre=R,post=V);	176;	Hex(5)HexNAc(4)NeuAc(2)Fuc(1)
N_Gly_replicate_1	N_Gly_replicate_1.20319.20319.4	20319	55	960.393	GTAGNALMDGASQLMGENR	sp|P02675|FIBB_HUMAN(pre=R,post=T);	394;	Hex(5)HexNAc(4)NeuAc(1)
N_Gly_replicate_1	N_Gly_replicate_1.20324.20324.3	20324	55	1280.19	GTAGNALMDGASQLMGENR	sp|P02675|FIBB_HUMAN(pre=R,post=T);	394;	Hex(5)HexNAc(4)NeuAc(1)
N_Gly_replicate_1	N_Gly_replicate_1.20355.20355.4	20355	55.05	1152.97	EHEGAIYPDNTTDFQR	sp|P00450|CERU_HUMAN(pre=K,post=A);	138;	Hex(6)HexNAc(5)NeuAc(2)Fuc(1)
N_Gly_replicate_1	N_Gly_replicate_1.20358.20358.3	20358	55.05	1536.94	EHEGAIYPDNTTDFQR	sp|P00450|CERU_HUMAN(pre=K,post=A);	138;	Hex(6)HexNAc(5)NeuAc(2)Fuc(1)
N_Gly_replicate_1	N_Gly_replicate_1.20404.20404.2	20404	55.21	1047.47	NGTLVAFR	sp|Q92954|PRG4_HUMAN(pre=R,post=G);	1159;	Hex(5)HexNAc(2)
N_Gly_replicate_1	N_Gly_replicate_1.20428.20428.3	20428	55.27	975.083	ENISDPTSPLR	sp|P01591|IGJ_HUMAN(pre=R,post=T);	71;	Hex(4)HexNAc(3)NeuAc(1)Fuc(1)
N_Gly_replicate_1	N_Gly_replicate_1.20433.20433.3	20433	55.27	1061.1	VNSTELFHVDR	sp|Q7Z7M0|MEGF8_HUMAN(pre=R,post=H);	421;	Hex(9)HexNAc(2)
N_Gly_replicate_1	N_Gly_replicate_1.20437.20437.2	20437	55.27	1462.12	ENISDPTSPLR	sp|P01591|IGJ_HUMAN(pre=R,post=T);	71;	Hex(4)HexNAc(3)NeuAc(1)Fuc(1)
N_Gly_replicate_1	N_Gly_replicate_1.20446.20446.3	20446	55.33	1023.75	GVNFNVSK	sp|P03952|KLKB1_HUMAN(pre=R,post=V);	127;	Hex(5)HexNAc(4)NeuAc(2)
N_Gly_replicate_1	N_Gly_replicate_1.20448.20448.3	20448	55.33	1415.24	EHEGAIYPDNTTDFQR	sp|P00450|CERU_HUMAN(pre=K,post=A);	138;	Hex(5)HexNAc(4)NeuAc(2)Fuc(1)
N_Gly_replicate_1	N_Gly_replicate_1.20450.20450.3	20450	55.33	1084.78	VELEDFNGNR	sp|O75636|FCN3_HUMAN(pre=R,post=T);	189;	Hex(5)HexNAc(4)NeuAc(1)Fuc(1)
N_Gly_replicate_1	N_Gly_replicate_1.20453.20453.4	20453	55.33	1221.51	QEPERNECFLQHKDDNPNLPR	sp|P02768|ALBU_HUMAN(pre=K,post=L);	123;	Hex(4)HexNAc(5)NeuAc(1)Fuc(2)
N_Gly_replicate_1	N_Gly_replicate_1.20459.20459.2	20459	55.33	1535.12	GVNFNVSK	sp|P03952|KLKB1_HUMAN(pre=R,post=V);	127;	Hex(5)HexNAc(4)NeuAc(2)
N_Gly_replicate_1	N_Gly_replicate_1.20467.20467.4	20467	55.39	1061.68	EHEGAIYPDNTTDFQR	sp|P00450|CERU_HUMAN(pre=K,post=A);	138;	Hex(5)HexNAc(4)NeuAc(2)Fuc(1)
N_Gly_replicate_1	N_Gly_replicate_1.20469.20469.4	20469	55.39	1099.23	KFVQGNSTEVACHPGYGLPK	sp|Q02985|FHR3_HUMAN(pre=R,post=A);	108;	Hex(5)HexNAc(4)NeuAc(2)
N_Gly_replicate_1	N_Gly_replicate_1.20472.20472.4	20472	55.39	1077.94	CGNCSLTTLKDEDFCKR	sp|P49908|SEPP1_HUMAN(pre=K,post=V);	174;	Hex(5)HexNAc(4)NeuAc(2)
N_Gly_replicate_1	N_Gly_replicate_1.20475.20475.4	20475	55.39	1116.45	EHEGAIYPDNTTDFQR	sp|P00450|CERU_HUMAN(pre=K,post=A);	138;	Hex(6)HexNAc(5)NeuAc(2)
N_Gly_replicate_1	N_Gly_replicate_1.20497.20497.3	20497	55.44	1488.26	EHEGAIYPDNTTDFQR	sp|P00450|CERU_HUMAN(pre=K,post=A);	138;	Hex(6)HexNAc(5)NeuAc(2)
N_Gly_replicate_1	N_Gly_replicate_1.20498.20498.3	20498	55.44	1318.21	EHEGAIYPDNTTDFQR	sp|P00450|CERU_HUMAN(pre=K,post=A);	138;	Hex(5)HexNAc(4)NeuAc(1)Fuc(1)
N_Gly_replicate_1	N_Gly_replicate_1.20500.20500.5	20500	55.44	849.543	EHEGAIYPDNTTDFQR	sp|P00450|CERU_HUMAN(pre=K,post=A);	138;	Hex(5)HexNAc(4)NeuAc(2)Fuc(1)
N_Gly_replicate_1	N_Gly_replicate_1.20526.20526.3	20526	55.5	1436.91	CGNCSLTTLKDEDFCKR	sp|P49908|SEPP1_HUMAN(pre=K,post=V);	174;	Hex(5)HexNAc(4)NeuAc(2)
N_Gly_replicate_1	N_Gly_replicate_1.20566.20566.4	20566	55.61	1152.96	EHEGAIYPDNTTDFQR	sp|P00450|CERU_HUMAN(pre=K,post=A);	138;	Hex(6)HexNAc(5)NeuAc(2)Fuc(1)
N_Gly_replicate_1	N_Gly_replicate_1.20599.20599.2	20599	55.72	1368.59	VLNFTTK	sp|P13671|CO6_HUMAN(pre=K,post=A);	324;	Hex(5)HexNAc(4)NeuAc(1)
N_Gly_replicate_1	N_Gly_replicate_1.20602.20602.3	20602	55.72	1282.2	AAIPSALDTNSSK	sp|Q08380|LG3BP_HUMAN(pre=K,post=S);	551;	Hex(6)HexNAc(5)NeuAc(2)
N_Gly_replicate_1	N_Gly_replicate_1.20620.20620.3	20620	55.78	1415.24	EHEGAIYPDNTTDFQR	sp|P00450|CERU_HUMAN(pre=K,post=A);	138;	Hex(5)HexNAc(4)NeuAc(2)Fuc(1)
N_Gly_replicate_1	N_Gly_replicate_1.20635.20635.4	20635	55.83	1025.16	EHEGAIYPDNTTDFQR	sp|P00450|CERU_HUMAN(pre=K,post=A);	138;	Hex(5)HexNAc(4)NeuAc(2)
N_Gly_replicate_1	N_Gly_replicate_1.20636.20636.3	20636	55.83	1366.55	EHEGAIYPDNTTDFQR	sp|P00450|CERU_HUMAN(pre=K,post=A);	138;	Hex(5)HexNAc(4)NeuAc(2)
N_Gly_replicate_1	N_Gly_replicate_1.20639.20639.4	20639	55.83	1061.68	EHEGAIYPDNTTDFQR	sp|P00450|CERU_HUMAN(pre=K,post=A);	138;	Hex(5)HexNAc(4)NeuAc(2)Fuc(1)
N_Gly_replicate_1	N_Gly_replicate_1.20644.20644.4	20644	55.83	1116.45	EHEGAIYPDNTTDFQR	sp|P00450|CERU_HUMAN(pre=K,post=A);	138;	Hex(6)HexNAc(5)NeuAc(2)
N_Gly_replicate_1	N_Gly_replicate_1.20647.20647.3	20647	55.83	1240.18	YLQEIYNSNNQK	sp|P02679|FIBG_HUMAN(pre=R,post=I);	144;	Hex(5)HexNAc(4)NeuAc(2)
N_Gly_replicate_1	N_Gly_replicate_1.20663.20663.3	20663	55.89	1269.52	EHEGAIYPDNTTDFQR	sp|P00450|CERU_HUMAN(pre=K,post=A);	138;	Hex(5)HexNAc(4)NeuAc(1)
N_Gly_replicate_1	N_Gly_replicate_1.20673.20673.5	20673	55.89	820.332	EHEGAIYPDNTTDFQR	sp|P00450|CERU_HUMAN(pre=K,post=A);	138;	Hex(5)HexNAc(4)NeuAc(2)
N_Gly_replicate_1	N_Gly_replicate_1.20677.20677.3	20677	55.95	1147.8	EHEGAIYPDNTTDFQR	sp|P00450|CERU_HUMAN(pre=K,post=A);	138;	Hex(4)HexNAc(3)NeuAc(1)
N_Gly_replicate_1	N_Gly_replicate_1.20689.20689.4	20689	55.95	952.39	EHEGAIYPDNTTDFQR	sp|P00450|CERU_HUMAN(pre=K,post=A);	138;	Hex(5)HexNAc(4)NeuAc(1)
N_Gly_replicate_1	N_Gly_replicate_1.20691.20691.4	20691	55.95	1080.69	NLFLNHSENATAK	sp|P00738|HPT_HUMAN(pre=K,post=D);sp|P00739|HPTR_HUMAN(pre=K,post=D);	207/211;149/153;	Hex(6)HexNAc(5)NeuAc(3)
N_Gly_replicate_1	N_Gly_replicate_1.20693.20693.3	20693	55.95	1274.85	GTAGNALMDGASQLMGENR	sp|P02675|FIBB_HUMAN(pre=R,post=T);	394;	Hex(5)HexNAc(4)NeuAc(1)
N_Gly_replicate_1	N_Gly_replicate_1.20704.20704.4	20704	56	956.393	GTAGNALMDGASQLMGENR	sp|P02675|FIBB_HUMAN(pre=R,post=T);	394;	Hex(5)HexNAc(4)NeuAc(1)
N_Gly_replicate_1	N_Gly_replicate_1.20726.20726.4	20726	56.06	969.424	PVTPIAQNQTTLGSSR	sp|Q9NZP8|C1RL_HUMAN(pre=R,post=A);	242;	Hex(5)HexNAc(4)NeuAc(2)
N_Gly_replicate_1	N_Gly_replicate_1.20731.20731.3	20731	56.06	1292.24	PVTPIAQNQTTLGSSR	sp|Q9NZP8|C1RL_HUMAN(pre=R,post=A);	242;	Hex(5)HexNAc(4)NeuAc(2)
N_Gly_replicate_1	N_Gly_replicate_1.20757.20757.3	20757	56.12	1157.79	LGNWSAMPSCK	sp|P02749|APOH_HUMAN(pre=K,post=A);	253;	Hex(5)HexNAc(4)NeuAc(2)
N_Gly_replicate_1	N_Gly_replicate_1.20783.20783.4	20783	56.24	1025.16	EHEGAIYPDNTTDFQR	sp|P00450|CERU_HUMAN(pre=K,post=A);	138;	Hex(5)HexNAc(4)NeuAc(2)
N_Gly_replicate_1	N_Gly_replicate_1.20784.20784.3	20784	56.24	1366.55	EHEGAIYPDNTTDFQR	sp|P00450|CERU_HUMAN(pre=K,post=A);	138;	Hex(5)HexNAc(4)NeuAc(2)
N_Gly_replicate_1	N_Gly_replicate_1.20795.20795.4	20795	56.24	1074.47	NNATVHEQVGGPSLTSDLQAQSK	sp|P04004|VTNC_HUMAN(pre=K,post=G);	86;	Hex(5)HexNAc(4)NeuAc(1)
N_Gly_replicate_1	N_Gly_replicate_1.20804.20804.3	20804	56.29	1162.14	GLCVNASAVSR	sp|P17936|IBP3_HUMAN(pre=R,post=L);	116;	Hex(5)HexNAc(4)NeuAc(2)Fuc(1)
N_Gly_replicate_1	N_Gly_replicate_1.20808.20808.3	20808	56.29	958.392	LGNWSAMPSCK	sp|P02749|APOH_HUMAN(pre=K,post=A);	253;	Hex(5)HexNAc(4)
N_Gly_replicate_1	N_Gly_replicate_1.20819.20819.2	20819	56.29	1368.59	VLNFTTK	sp|P13671|CO6_HUMAN(pre=K,post=A);	324;	Hex(5)HexNAc(4)NeuAc(1)
N_Gly_replicate_1	N_Gly_replicate_1.20878.20878.3	20878	56.46	1099.13	FGYILHTDNR	sp|P48740|MASP1_HUMAN(pre=R,post=T);	178;	Hex(5)HexNAc(4)NeuAc(1)Fuc(1)
N_Gly_replicate_1	N_Gly_replicate_1.20888.20888.3	20888	56.51	1288.21	VYKPSAGNNSLYR	sp|P02749|APOH_HUMAN(pre=R,post=D);	162;	Hex(6)HexNAc(7)
N_Gly_replicate_1	N_Gly_replicate_1.20894.20894.3	20894	56.51	1270.51	EYESYSDFERNVTEK	sp|P07358|CO8B_HUMAN(pre=K,post=M);	243;	Hex(5)HexNAc(4)NeuAc(1)
N_Gly_replicate_1	N_Gly_replicate_1.20909.20909.4	20909	56.57	966.408	VYKPSAGNNSLYR	sp|P02749|APOH_HUMAN(pre=R,post=D);	162;	Hex(6)HexNAc(7)
N_Gly_replicate_1	N_Gly_replicate_1.20910.20910.3	20910	56.57	1050.44	FGYILHTDNR	sp|P48740|MASP1_HUMAN(pre=R,post=T);	178;	Hex(5)HexNAc(4)NeuAc(1)
N_Gly_replicate_1	N_Gly_replicate_1.20921.20921.4	20921	56.57	953.138	EYESYSDFERNVTEK	sp|P07358|CO8B_HUMAN(pre=K,post=M);	243;	Hex(5)HexNAc(4)NeuAc(1)
N_Gly_replicate_1	N_Gly_replicate_1.20937.20937.5	20937	56.62	984.013	YPHKPEINSTTHPGADLQENFCR	sp|P00734|THRB_HUMAN(pre=R,post=N);	155;	Hex(5)HexNAc(4)NeuAc(2)
N_Gly_replicate_1	N_Gly_replicate_1.21087.21087.3	21087	57.01	1157.79	LGNWSAMPSCK	sp|P02749|APOH_HUMAN(pre=K,post=A);	253;	Hex(5)HexNAc(4)NeuAc(2)
N_Gly_replicate_1	N_Gly_replicate_1.21123.21123.5	21123	57.13	925.799	YPHKPEINSTTHPGADLQENFCR	sp|P00734|THRB_HUMAN(pre=R,post=N);	155;	Hex(5)HexNAc(4)NeuAc(1)
N_Gly_replicate_1	N_Gly_replicate_1.21141.21141.5	21141	57.19	1013.23	YPHKPEINSTTHPGADLQENFCR	sp|P00734|THRB_HUMAN(pre=R,post=N);	155;	Hex(5)HexNAc(4)NeuAc(2)Fuc(1)
N_Gly_replicate_1	N_Gly_replicate_1.21142.21142.4	21142	57.19	1229.77	YPHKPEINSTTHPGADLQENFCR	sp|P00734|THRB_HUMAN(pre=R,post=N);	155;	Hex(5)HexNAc(4)NeuAc(2)
N_Gly_replicate_1	N_Gly_replicate_1.21146.21146.4	21146	57.19	1033.17	GTAGNALMDGASQLMGENR	sp|P02675|FIBB_HUMAN(pre=R,post=T);	394;	Hex(5)HexNAc(4)NeuAc(2)
N_Gly_replicate_1	N_Gly_replicate_1.21160.21160.5	21160	57.24	984.019	YPHKPEINSTTHPGADLQENFCR	sp|P00734|THRB_HUMAN(pre=R,post=N);	143;	Hex(5)HexNAc(4)NeuAc(2)
N_Gly_replicate_1	N_Gly_replicate_1.21162.21162.3	21162	57.24	1193.83	ENISDPTSPLR	sp|P01591|IGJ_HUMAN(pre=R,post=T);	71;	Hex(5)HexNAc(4)NeuAc(2)Fuc(1)
N_Gly_replicate_1	N_Gly_replicate_1.21170.21170.3	21170	57.24	1377.22	GTAGNALMDGASQLMGENR	sp|P02675|FIBB_HUMAN(pre=R,post=T);	394;	Hex(5)HexNAc(4)NeuAc(2)
N_Gly_replicate_1	N_Gly_replicate_1.21174.21174.5	21174	57.24	827.135	GTAGNALMDGASQLMGENR	sp|P02675|FIBB_HUMAN(pre=R,post=T);	394;	Hex(5)HexNAc(4)Fuc(4)
N_Gly_replicate_1	N_Gly_replicate_1.21185.21185.4	21185	57.3	895.622	ENISDPTSPLR	sp|P01591|IGJ_HUMAN(pre=R,post=T);	71;	Hex(5)HexNAc(4)NeuAc(2)Fuc(1)
N_Gly_replicate_1	N_Gly_replicate_1.21187.21187.6	21187	57.3	820.182	YPHKPEINSTTHPGADLQENFCR	sp|P00734|THRB_HUMAN(pre=R,post=N);	143;	Hex(5)HexNAc(4)NeuAc(2)
N_Gly_replicate_1	N_Gly_replicate_1.21189.21189.3	21189	57.3	1639.37	YPHKPEINSTTHPGADLQENFCR	sp|P00734|THRB_HUMAN(pre=R,post=N);	143;	Hex(5)HexNAc(4)NeuAc(2)
N_Gly_replicate_1	N_Gly_replicate_1.21203.21203.5	21203	57.36	911.169	ICAMEGLPQKHNFSHCCSK	sp|P43652|AFAM_HUMAN(pre=K,post=V);	109;	Hex(4)HexNAc(5)Fuc(4)
N_Gly_replicate_1	N_Gly_replicate_1.21214.21214.3	21214	57.36	1055.46	GLNVTLSSTGR	sp|P0C0L4|CO4A_HUMAN(pre=R,post=N);sp|P0C0L5|CO4B_HUMAN(pre=R,post=N);	1328;1328;	Hex(5)HexNAc(4)NeuAc(1)Fuc(1)
N_Gly_replicate_1	N_Gly_replicate_1.21243.21243.3	21243	57.48	1249.19	FNSSYLQGTNQITGR	sp|P04114|APOB_HUMAN(pre=R,post=Y);	1523;	Hex(5)HexNAc(4)NeuAc(1)Fuc(1)
N_Gly_replicate_1	N_Gly_replicate_1.21272.21272.4	21272	57.54	1145.14	ENISDPTSPLR	sp|P01591|IGJ_HUMAN(pre=R,post=T);	71;	Hex(5)HexNAc(4)NeuAc(2)
N_Gly_replicate_1	N_Gly_replicate_1.21290.21290.4	21290	57.6	1033.17	GTAGNALMDGASQLMGENR	sp|P02675|FIBB_HUMAN(pre=R,post=T);	394;	Hex(5)HexNAc(4)NeuAc(2)
N_Gly_replicate_1	N_Gly_replicate_1.21308.21308.4	21308	57.66	859.107	ENISDPTSPLR	sp|P01591|IGJ_HUMAN(pre=R,post=T);	71;	Hex(5)HexNAc(4)NeuAc(2)
N_Gly_replicate_1	N_Gly_replicate_1.21311.21311.2	21311	57.66	1717.21	ENISDPTSPLR	sp|P01591|IGJ_HUMAN(pre=R,post=T);	71;	Hex(5)HexNAc(4)NeuAc(2)
N_Gly_replicate_1	N_Gly_replicate_1.21312.21312.2	21312	57.66	1509.65	GLNVTLSSTGR	sp|P0C0L4|CO4A_HUMAN(pre=R,post=N);sp|P0C0L5|CO4B_HUMAN(pre=R,post=N);	1328;1328;	Hex(5)HexNAc(4)NeuAc(1)
N_Gly_replicate_1	N_Gly_replicate_1.21324.21324.3	21324	57.66	1011.45	GVVVNSSVMVK	sp|P11597|CETP_HUMAN(pre=K,post=F);	358;	Hex(5)HexNAc(4)NeuAc(1)
N_Gly_replicate_1	N_Gly_replicate_1.21328.21328.3	21328	57.72	1006.77	GLNVTLSSTGR	sp|P0C0L4|CO4A_HUMAN(pre=R,post=N);sp|P0C0L5|CO4B_HUMAN(pre=R,post=N);	1328;1328;	Hex(5)HexNAc(4)NeuAc(1)
N_Gly_replicate_1	N_Gly_replicate_1.21411.21411.3	21411	57.96	1145.13	ENISDPTSPLR	sp|P01591|IGJ_HUMAN(pre=R,post=T);	71;	Hex(5)HexNAc(4)NeuAc(2)
N_Gly_replicate_1	N_Gly_replicate_1.21446.21446.4	21446	58.01	910.134	ENISDPTSPLR	sp|P01591|IGJ_HUMAN(pre=R,post=T);	71;	Hex(5)HexNAc(5)NeuAc(1)Fuc(2)
N_Gly_replicate_1	N_Gly_replicate_1.21460.21460.2	21460	58.08	1509.65	GLNVTLSSTGR	sp|P0C0L4|CO4A_HUMAN(pre=R,post=N);sp|P0C0L5|CO4B_HUMAN(pre=R,post=N);	1328;1328;	Hex(5)HexNAc(4)NeuAc(1)
N_Gly_replicate_1	N_Gly_replicate_1.21469.21469.3	21469	58.08	1212.83	ENISDPTSPLR	sp|P01591|IGJ_HUMAN(pre=R,post=T);	71;	Hex(5)HexNAc(5)NeuAc(2)
N_Gly_replicate_1	N_Gly_replicate_1.21487.21487.4	21487	58.13	1225.74	EHEGAIYPDNTTDFQR	sp|P00450|CERU_HUMAN(pre=K,post=A);	138;	Hex(6)HexNAc(5)NeuAc(3)Fuc(1)
N_Gly_replicate_1	N_Gly_replicate_1.21488.21488.3	21488	58.13	1006.77	GLNVTLSSTGR	sp|P0C0L4|CO4A_HUMAN(pre=R,post=N);sp|P0C0L5|CO4B_HUMAN(pre=R,post=N);	1328;1328;	Hex(5)HexNAc(4)NeuAc(1)
N_Gly_replicate_1	N_Gly_replicate_1.21554.21554.3	21554	58.31	1633.98	EHEGAIYPDNTTDFQR	sp|P00450|CERU_HUMAN(pre=K,post=A);	138;	Hex(6)HexNAc(5)NeuAc(3)Fuc(1)
N_Gly_replicate_1	N_Gly_replicate_1.21626.21626.3	21626	58.54	1213.83	FSDGLESNSSTQFEVK	sp|P0C0L4|CO4A_HUMAN(pre=R,post=K);sp|P0C0L5|CO4B_HUMAN(pre=R,post=K);	226;226;	Hex(9)HexNAc(2)
N_Gly_replicate_1	N_Gly_replicate_1.21633.21633.4	21633	58.54	1189.22	EHEGAIYPDNTTDFQR	sp|P00450|CERU_HUMAN(pre=K,post=A);	138;	Hex(6)HexNAc(5)NeuAc(3)
N_Gly_replicate_1	N_Gly_replicate_1.21642.21642.4	21642	58.6	1225.74	EHEGAIYPDNTTDFQR	sp|P00450|CERU_HUMAN(pre=K,post=A);	138;	Hex(6)HexNAc(5)NeuAc(3)Fuc(1)
N_Gly_replicate_1	N_Gly_replicate_1.21646.21646.3	21646	58.6	1386.23	SNNPSKGTVEKSGSCHR	sp|B1AL88|F155A_HUMAN(pre=K,post=T);	387;	Hex(8)HexNAc(5)
N_Gly_replicate_1	N_Gly_replicate_1.21650.21650.3	21650	58.6	1585.29	EHEGAIYPDNTTDFQR	sp|P00450|CERU_HUMAN(pre=K,post=A);	138;	Hex(6)HexNAc(5)NeuAc(3)
N_Gly_replicate_1	N_Gly_replicate_1.21658.21658.6	21658	58.6	989.679	LSDLSINSTECLHVHCR	sp|P05156|CFAI_HUMAN(pre=K,post=G);	177;	Hex(5)HexNAc(4)Fuc(2)
N_Gly_replicate_1	N_Gly_replicate_1.21707.21707.3	21707	58.78	1386.23	SNNPSKGTVEKSGSCHR	sp|B1AL88|F155A_HUMAN(pre=K,post=T);	387;	Hex(8)HexNAc(5)
N_Gly_replicate_1	N_Gly_replicate_1.21715.21715.3	21715	58.78	1181.81	VELEDFNGNR	sp|O75636|FCN3_HUMAN(pre=R,post=T);	189;	Hex(5)HexNAc(4)NeuAc(2)Fuc(1)
N_Gly_replicate_1	N_Gly_replicate_1.21735.21735.5	21735	58.84	1189.22	EHEGAIYPDNTTDFQR	sp|P00450|CERU_HUMAN(pre=K,post=A);	138;	Hex(6)HexNAc(5)NeuAc(3)
N_Gly_replicate_1	N_Gly_replicate_1.21781.21781.4	21781	58.95	996.664	ITYSIVQTNCSK	sp|P01042|KNG1_HUMAN(pre=R,post=E);	205;	Hex(6)HexNAc(5)NeuAc(2)
N_Gly_replicate_1	N_Gly_replicate_1.21782.21782.3	21782	58.95	1328.55	ITYSIVQTNCSK	sp|P01042|KNG1_HUMAN(pre=R,post=E);	205;	Hex(6)HexNAc(5)NeuAc(2)
N_Gly_replicate_1	N_Gly_replicate_1.21799.21799.4	21799	59.01	1189.22	EHEGAIYPDNTTDFQR	sp|P00450|CERU_HUMAN(pre=K,post=A);	138;	Hex(6)HexNAc(5)NeuAc(3)
N_Gly_replicate_1	N_Gly_replicate_1.21841.21841.4	21841	59.13	1172.99	KEHETCLAPELYNGNYSTTQK	sp|P05160|F13B_HUMAN(pre=R,post=T);	162;	Hex(5)HexNAc(4)NeuAc(1)Fuc(2)
N_Gly_replicate_1	N_Gly_replicate_1.21876.21876.4	21876	59.25	1147.25	NNATVHEQVGGPSLTSDLQAQSK	sp|P04004|VTNC_HUMAN(pre=K,post=G);	86;	Hex(5)HexNAc(4)NeuAc(2)
N_Gly_replicate_1	N_Gly_replicate_1.21883.21883.3	21883	59.25	1529.33	NNATVHEQVGGPSLTSDLQAQSK	sp|P04004|VTNC_HUMAN(pre=K,post=G);	86;	Hex(5)HexNAc(4)NeuAc(2)
N_Gly_replicate_1	N_Gly_replicate_1.21915.21915.6	21915	59.37	918.001	NNATVHEQVGGPSLTSDLQAQSK	sp|P04004|VTNC_HUMAN(pre=K,post=G);	86;	Hex(5)HexNAc(4)NeuAc(2)
N_Gly_replicate_1	N_Gly_replicate_1.21918.21918.4	21918	59.37	1067.2	FVQGNSTEVACHPGYGLPK	sp|Q02985|FHR3_HUMAN(pre=K,post=A);	108;	Hex(5)HexNAc(4)NeuAc(2)
N_Gly_replicate_1	N_Gly_replicate_1.21941.21941.3	21941	59.43	1267.85	FSDGLESNSSTQFEVK	sp|P0C0L4|CO4A_HUMAN(pre=R,post=K);sp|P0C0L5|CO4B_HUMAN(pre=R,post=K);	226;226;	Hex(10)HexNAc(2)
N_Gly_replicate_1	N_Gly_replicate_1.21982.21982.3	21982	59.54	1213.82	FSDGLESNSSTQFEVK	sp|P0C0L4|CO4A_HUMAN(pre=R,post=K);sp|P0C0L5|CO4B_HUMAN(pre=R,post=K);	226;226;	Hex(9)HexNAc(2)
N_Gly_replicate_1	N_Gly_replicate_1.22001.22001.3	22001	59.61	1206.84	ITYSIVQTNCSK	sp|P01042|KNG1_HUMAN(pre=R,post=E);	205;	Hex(5)HexNAc(4)NeuAc(2)
N_Gly_replicate_1	N_Gly_replicate_1.22003.22003.4	22003	59.61	1025.91	EYESYSDFERNVTEK	sp|P07358|CO8B_HUMAN(pre=K,post=M);	243;	Hex(5)HexNAc(4)NeuAc(2)
N_Gly_replicate_1	N_Gly_replicate_1.22004.22004.3	22004	59.61	1367.55	EYESYSDFERNVTEK	sp|P07358|CO8B_HUMAN(pre=K,post=M);	243;	Hex(5)HexNAc(4)NeuAc(2)
N_Gly_replicate_1	N_Gly_replicate_1.22006.22006.4	22006	59.61	1172.75	KEHETCLAPELYNGNYSTTQK	sp|P05160|F13B_HUMAN(pre=R,post=T);	162;	Hex(5)HexNAc(4)NeuAc(2)
N_Gly_replicate_1	N_Gly_replicate_1.22008.22008.4	22008	59.61	905.378	ITYSIVQTNCSK	sp|P01042|KNG1_HUMAN(pre=R,post=E);	205;	Hex(5)HexNAc(4)NeuAc(2)
N_Gly_replicate_1	N_Gly_replicate_1.22011.22011.3	22011	59.61	1009.76	SWPAVGNCSSALR	sp|P02790|HEMO_HUMAN(pre=R,post=W);	187;	Hex(5)HexNAc(4)
N_Gly_replicate_1	N_Gly_replicate_1.22027.22027.3	22027	59.67	1105.8	FSDGLESNSSTQFEVK	sp|P0C0L4|CO4A_HUMAN(pre=R,post=K);sp|P0C0L5|CO4B_HUMAN(pre=R,post=K);	226;226;	Hex(7)HexNAc(2)
N_Gly_replicate_1	N_Gly_replicate_1.22035.22035.3	22035	59.67	1051.77	FSDGLESNSSTQFEVK	sp|P0C0L4|CO4A_HUMAN(pre=R,post=K);sp|P0C0L5|CO4B_HUMAN(pre=R,post=K);	226;226;	Hex(6)HexNAc(2)
N_Gly_replicate_1	N_Gly_replicate_1.22059.22059.4	22059	59.72	910.623	FSDGLESNSSTQFEVK	sp|P0C0L4|CO4A_HUMAN(pre=R,post=K);sp|P0C0L5|CO4B_HUMAN(pre=R,post=K);	226;226;	Hex(9)HexNAc(2)
N_Gly_replicate_1	N_Gly_replicate_1.22066.22066.6	22066	59.78	997.75	FSDGLESNSSTQFEVK	sp|P0C0L4|CO4A_HUMAN(pre=R,post=K);sp|P0C0L5|CO4B_HUMAN(pre=R,post=K);	226;226;	Hex(5)HexNAc(2)
N_Gly_replicate_1	N_Gly_replicate_1.22070.22070.2	22070	59.78	1739.21	FSDGLESNSSTQFEVK	sp|P0C0L4|CO4A_HUMAN(pre=R,post=K);sp|P0C0L5|CO4B_HUMAN(pre=R,post=K);	226;226;	Hex(8)HexNAc(2)
N_Gly_replicate_1	N_Gly_replicate_1.22076.22076.4	22076	59.78	1075.71	NPVGLIGAENATGETDPSHSK	sp|P43251|BTD_HUMAN(pre=K,post=F);	349;	Hex(5)HexNAc(4)NeuAc(1)Fuc(2)
N_Gly_replicate_1	N_Gly_replicate_1.22084.22084.3	22084	59.84	1159.81	FSDGLESNSSTQFEVK	sp|P0C0L4|CO4A_HUMAN(pre=R,post=K);sp|P0C0L5|CO4B_HUMAN(pre=R,post=K);	226;226;	Hex(8)HexNAc(2)
N_Gly_replicate_1	N_Gly_replicate_1.22118.22118.3	22118	59.9	1104.11	LGNWSAMPSCK	sp|P02749|APOH_HUMAN(pre=K,post=A);	253;	Hex(5)HexNAc(4)NeuAc(1)Fuc(1)
N_Gly_replicate_1	N_Gly_replicate_1.22124.22124.3	22124	59.96	1213.83	FSDGLESNSSTQFEVK	sp|P0C0L4|CO4A_HUMAN(pre=R,post=K);sp|P0C0L5|CO4B_HUMAN(pre=R,post=K);	226;226;	Hex(9)HexNAc(2)
N_Gly_replicate_1	N_Gly_replicate_1.22206.22206.2	22206	60.14	1658.19	FSDGLESNSSTQFEVK	sp|P0C0L4|CO4A_HUMAN(pre=R,post=K);sp|P0C0L5|CO4B_HUMAN(pre=R,post=K);	226;226;	Hex(7)HexNAc(2)
N_Gly_replicate_1	N_Gly_replicate_1.22218.22218.4	22218	60.2	1077.73	LHINHNNLTESVGPLPK	sp|P51884|LUM_HUMAN(pre=K,post=S);	127;	Hex(6)HexNAc(5)NeuAc(1)Fuc(1)
N_Gly_replicate_1	N_Gly_replicate_1.22231.22231.3	22231	60.26	1055.43	LGNWSAMPSCK	sp|P02749|APOH_HUMAN(pre=K,post=A);	253;	Hex(5)HexNAc(4)NeuAc(1)
N_Gly_replicate_1	N_Gly_replicate_1.22232.22232.3	22232	60.26	1147.47	FGYILHTDNR	sp|P48740|MASP1_HUMAN(pre=R,post=T);	178;	Hex(5)HexNAc(4)NeuAc(2)
N_Gly_replicate_1	N_Gly_replicate_1.22255.22255.4	22255	60.32	791.819	LGNWSAMPSCK	sp|P02749|APOH_HUMAN(pre=K,post=A);	253;	Hex(5)HexNAc(4)NeuAc(1)
N_Gly_replicate_1	N_Gly_replicate_1.22273.22273.3	22273	60.37	1213.83	FSDGLESNSSTQFEVK	sp|P0C0L4|CO4A_HUMAN(pre=R,post=K);sp|P0C0L5|CO4B_HUMAN(pre=R,post=K);	226;226;	Hex(9)HexNAc(2)
N_Gly_replicate_1	N_Gly_replicate_1.22280.22280.3	22280	60.37	1159.81	FSDGLESNSSTQFEVK	sp|P0C0L4|CO4A_HUMAN(pre=R,post=K);sp|P0C0L5|CO4B_HUMAN(pre=R,post=K);	226;226;	Hex(8)HexNAc(2)
N_Gly_replicate_1	N_Gly_replicate_1.22302.22302.3	22302	60.43	1424.58	DIVEYYNDSNGSHVLQGR	sp|P25311|ZA2G_HUMAN(pre=K,post=F);	109;	Hex(5)HexNAc(4)NeuAc(1)Fuc(2)
N_Gly_replicate_1	N_Gly_replicate_1.22305.22305.4	22305	60.43	883.62	GTAGNALMDGASQLMGENR	sp|P02675|FIBB_HUMAN(pre=R,post=T);	394;	Hex(5)HexNAc(4)
N_Gly_replicate_1	N_Gly_replicate_1.22321.22321.4	22321	60.49	1189.52	LETTVNYTDSQRPICLPSKGDR	sp|P03951|FA11_HUMAN(pre=K,post=N);	491;	Hex(5)HexNAc(4)NeuAc(2)
N_Gly_replicate_1	N_Gly_replicate_1.22327.22327.3	22327	60.49	991.102	LQKNNITK	sp|Q6ZMW3|EMAL6_HUMAN(pre=K,post=K);	1352;	Hex(4)HexNAc(6)Fuc(1)
N_Gly_replicate_1	N_Gly_replicate_1.22332.22332.4	22332	60.49	1052.7	KYNSQNQSNNQFVLYR	sp|P01042|KNG1_HUMAN(pre=K,post=I);	48;	Hex(5)HexNAc(4)NeuAc(2)
N_Gly_replicate_1	N_Gly_replicate_1.22337.22337.4	22337	60.55	1093.97	ELHHLQEQNVSNAFLDK	sp|P00450|CERU_HUMAN(pre=K,post=G);	762;	Hex(5)HexNAc(4)NeuAc(2)Fuc(1)
N_Gly_replicate_1	N_Gly_replicate_1.22338.22338.3	22338	60.55	1009.76	VLNFTTK	sp|P13671|CO6_HUMAN(pre=K,post=A);	324;	Hex(5)HexNAc(4)NeuAc(2)
N_Gly_replicate_1	N_Gly_replicate_1.22360.22360.2	22360	60.61	1514.14	VLNFTTK	sp|P13671|CO6_HUMAN(pre=K,post=A);	324;	Hex(5)HexNAc(4)NeuAc(2)
N_Gly_replicate_1	N_Gly_replicate_1.22363.22363.4	22363	60.61	986.448	LHINHNNLTESVGPLPK	sp|P51884|LUM_HUMAN(pre=K,post=S);	127;	Hex(5)HexNAc(4)NeuAc(1)Fuc(1)
N_Gly_replicate_1	N_Gly_replicate_1.22378.22378.3	22378	60.67	1055.43	LGNWSAMPSCK	sp|P02749|APOH_HUMAN(pre=K,post=A);	253;	Hex(5)HexNAc(4)NeuAc(1)
N_Gly_replicate_1	N_Gly_replicate_1.22384.22384.2	22384	60.67	1582.64	LGNWSAMPSCK	sp|P02749|APOH_HUMAN(pre=K,post=A);	253;	Hex(5)HexNAc(4)NeuAc(1)
N_Gly_replicate_1	N_Gly_replicate_1.22389.22389.4	22389	60.67	757.569	VLNFTTK	sp|P13671|CO6_HUMAN(pre=K,post=A);	324;	Hex(5)HexNAc(4)NeuAc(2)
N_Gly_replicate_1	N_Gly_replicate_1.22424.22424.3	22424	60.79	1213.82	FSDGLESNSSTQFEVK	sp|P0C0L4|CO4A_HUMAN(pre=R,post=K);sp|P0C0L5|CO4B_HUMAN(pre=R,post=K);	226;226;	Hex(9)HexNAc(2)
N_Gly_replicate_1	N_Gly_replicate_1.22451.22451.4	22451	60.85	1055.42	LGNWSAMPSCK	sp|P02749|APOH_HUMAN(pre=K,post=A);	253;	Hex(5)HexNAc(4)NeuAc(1)
N_Gly_replicate_1	N_Gly_replicate_1.22492.22492.4	22492	60.97	1098.71	LSDLSINSTECLHVHCR	sp|P05156|CFAI_HUMAN(pre=K,post=G);	177;	Hex(5)HexNAc(4)NeuAc(2)Fuc(1)
N_Gly_replicate_1	N_Gly_replicate_1.22499.22499.3	22499	60.97	1009.76	VLNFTTK	sp|P13671|CO6_HUMAN(pre=K,post=A);	324;	Hex(5)HexNAc(4)NeuAc(2)
N_Gly_replicate_1	N_Gly_replicate_1.22514.22514.5	22514	61.03	1159.81	FSDGLESNSSTQFEVK	sp|P0C0L4|CO4A_HUMAN(pre=R,post=K);sp|P0C0L5|CO4B_HUMAN(pre=R,post=K);	226;226;	Hex(8)HexNAc(2)
N_Gly_replicate_1	N_Gly_replicate_1.22525.22525.4	22525	61.08	1057.46	ELHHLQEQNVSNAFLDK	sp|P00450|CERU_HUMAN(pre=K,post=G);	762;	Hex(5)HexNAc(4)NeuAc(2)
N_Gly_replicate_1	N_Gly_replicate_1.22554.22554.3	22554	61.15	1409.94	ELHHLQEQNVSNAFLDK	sp|P00450|CERU_HUMAN(pre=K,post=G);	762;	Hex(5)HexNAc(4)NeuAc(1)Fuc(2)
N_Gly_replicate_1	N_Gly_replicate_1.22573.22573.3	22573	61.2	1213.83	FSDGLESNSSTQFEVK	sp|P0C0L4|CO4A_HUMAN(pre=R,post=K);sp|P0C0L5|CO4B_HUMAN(pre=R,post=K);	226;226;	Hex(9)HexNAc(2)
N_Gly_replicate_1	N_Gly_replicate_1.22576.22576.5	22576	61.2	992.42	YPHKPEINSTTHPGADLQENFCR	sp|P00734|THRB_HUMAN(pre=R,post=N);	155;	Hex(4)HexNAc(5)NeuAc(1)Fuc(2)
N_Gly_replicate_1	N_Gly_replicate_1.22588.22588.4	22588	61.26	1062.19	LSDLSINSTECLHVHCR	sp|P05156|CFAI_HUMAN(pre=K,post=G);	177;	Hex(5)HexNAc(4)NeuAc(2)
N_Gly_replicate_1	N_Gly_replicate_1.22598.22598.5	22598	61.26	849.958	LSDLSINSTECLHVHCR	sp|P05156|CFAI_HUMAN(pre=K,post=G);	177;	Hex(5)HexNAc(4)NeuAc(2)
N_Gly_replicate_1	N_Gly_replicate_1.22689.22689.4	22689	61.5	1057.46	ELHHLQEQNVSNAFLDK	sp|P00450|CERU_HUMAN(pre=K,post=G);	762;	Hex(5)HexNAc(4)NeuAc(2)
N_Gly_replicate_1	N_Gly_replicate_1.22695.22695.3	22695	61.56	1103.8	GLNVTLSSTGR	sp|P0C0L4|CO4A_HUMAN(pre=R,post=N);sp|P0C0L5|CO4B_HUMAN(pre=R,post=N);	1328;1328;	Hex(5)HexNAc(4)NeuAc(2)
N_Gly_replicate_1	N_Gly_replicate_1.22698.22698.4	22698	61.56	1150.49	LHINHNNLTESVGPLPK	sp|P51884|LUM_HUMAN(pre=K,post=S);	127;	Hex(6)HexNAc(5)NeuAc(2)Fuc(1)
N_Gly_replicate_1	N_Gly_replicate_1.22709.22709.2	22709	61.56	1655.21	GLNVTLSSTGR	sp|P0C0L4|CO4A_HUMAN(pre=R,post=N);sp|P0C0L5|CO4B_HUMAN(pre=R,post=N);	1328;1328;	Hex(5)HexNAc(4)NeuAc(2)
N_Gly_replicate_1	N_Gly_replicate_1.22714.22714.4	22714	61.62	828.103	GLNVTLSSTGR	sp|P0C0L4|CO4A_HUMAN(pre=R,post=N);sp|P0C0L5|CO4B_HUMAN(pre=R,post=N);	1328;1328;	Hex(5)HexNAc(4)NeuAc(2)
N_Gly_replicate_1	N_Gly_replicate_1.22721.22721.3	22721	61.62	1213.83	FSDGLESNSSTQFEVK	sp|P0C0L4|CO4A_HUMAN(pre=R,post=K);sp|P0C0L5|CO4B_HUMAN(pre=R,post=K);	226;226;	Hex(9)HexNAc(2)
N_Gly_replicate_1	N_Gly_replicate_1.22739.22739.4	22739	61.68	1062.19	LSDLSINSTECLHVHCR	sp|P05156|CFAI_HUMAN(pre=K,post=G);	177;	Hex(5)HexNAc(4)NeuAc(2)
N_Gly_replicate_1	N_Gly_replicate_1.22751.22751.3	22751	61.68	831.554	GLNVTLSSTGR	sp|P0C0L4|CO4A_HUMAN(pre=R,post=N);sp|P0C0L5|CO4B_HUMAN(pre=R,post=N);	1328;1328;	Hex(5)HexNAc(6)NeuAc(2)Fuc(3)
N_Gly_replicate_1	N_Gly_replicate_1.22765.22765.4	22765	61.73	995.668	DIVEYYNDSNGSHVLQGR	sp|P25311|ZA2G_HUMAN(pre=K,post=F);	112;	Hex(5)HexNAc(4)NeuAc(1)
N_Gly_replicate_1	N_Gly_replicate_1.22820.22820.4	22820	61.92	1069.44	ITYSIVQTNCSK	sp|P01042|KNG1_HUMAN(pre=R,post=E);	205;	Hex(6)HexNAc(5)NeuAc(3)
N_Gly_replicate_1	N_Gly_replicate_1.22821.22821.4	22821	61.92	1105.95	ITYSIVQTNCSK	sp|P01042|KNG1_HUMAN(pre=R,post=E);	205;	Hex(6)HexNAc(5)NeuAc(3)Fuc(1)
N_Gly_replicate_1	N_Gly_replicate_1.22823.22823.3	22823	61.92	1474.27	ITYSIVQTNCSK	sp|P01042|KNG1_HUMAN(pre=R,post=E);	205;	Hex(6)HexNAc(5)NeuAc(3)Fuc(1)
N_Gly_replicate_1	N_Gly_replicate_1.22824.22824.3	22824	61.92	1425.58	ITYSIVQTNCSK	sp|P01042|KNG1_HUMAN(pre=R,post=E);	205;	Hex(6)HexNAc(5)NeuAc(3)
N_Gly_replicate_1	N_Gly_replicate_1.22838.22838.3	22838	61.97	1103.8	GLNVTLSSTGR	sp|P0C0L4|CO4A_HUMAN(pre=R,post=N);sp|P0C0L5|CO4B_HUMAN(pre=R,post=N);	1328;1328;	Hex(5)HexNAc(4)NeuAc(2)
N_Gly_replicate_1	N_Gly_replicate_1.22867.22867.6	22867	62.03	1172.46	ISNSSDTVECECSENWKGEACDIPHCTDNCGFPHR	sp|O75882|ATRN_HUMAN(pre=K,post=G);	290;	Hex(6)HexNAc(5)NeuAc(3)
N_Gly_replicate_1	N_Gly_replicate_1.22870.22870.3	22870	62.03	1275.18	GTAGNALMDGASQLMGENR	sp|P02675|FIBB_HUMAN(pre=R,post=T);	394;	Hex(5)HexNAc(4)Fuc(2)
N_Gly_replicate_1	N_Gly_replicate_1.22873.22873.2	22873	62.03	1655.2	GLNVTLSSTGR	sp|P0C0L4|CO4A_HUMAN(pre=R,post=N);sp|P0C0L5|CO4B_HUMAN(pre=R,post=N);	1328;1328;	Hex(5)HexNAc(4)NeuAc(2)
N_Gly_replicate_1	N_Gly_replicate_1.22877.22877.5	22877	62.03	1406.75	ISNSSDTVECECSENWKGEACDIPHCTDNCGFPHR	sp|O75882|ATRN_HUMAN(pre=K,post=G);	290;	Hex(6)HexNAc(5)NeuAc(3)
N_Gly_replicate_1	N_Gly_replicate_1.22913.22913.4	22913	62.15	828.103	GLNVTLSSTGR	sp|P0C0L4|CO4A_HUMAN(pre=R,post=N);sp|P0C0L5|CO4B_HUMAN(pre=R,post=N);	1328;1328;	Hex(5)HexNAc(4)NeuAc(2)
N_Gly_replicate_1	N_Gly_replicate_1.22916.22916.4	22916	62.15	1062.19	LSDLSINSTECLHVHCR	sp|P05156|CFAI_HUMAN(pre=K,post=G);	177;	Hex(5)HexNAc(4)NeuAc(2)
N_Gly_replicate_1	N_Gly_replicate_1.22930.22930.4	22930	62.21	1239.77	NPVGLIGAENATGETDPSHSK	sp|P43251|BTD_HUMAN(pre=K,post=F);	349;	Hex(6)HexNAc(5)NeuAc(2)Fuc(2)
N_Gly_replicate_1	N_Gly_replicate_1.22968.22968.4	22968	62.33	1069.44	ITYSIVQTNCSK	sp|P01042|KNG1_HUMAN(pre=R,post=E);	205;	Hex(6)HexNAc(5)NeuAc(3)
N_Gly_replicate_1	N_Gly_replicate_1.22986.22986.3	22986	62.39	1103.8	GLNVTLSSTGR	sp|P0C0L4|CO4A_HUMAN(pre=R,post=N);sp|P0C0L5|CO4B_HUMAN(pre=R,post=N);	1328;1328;	Hex(5)HexNAc(4)NeuAc(2)
N_Gly_replicate_1	N_Gly_replicate_1.23012.23012.4	23012	62.45	1059.22	LHINHNNLTESVGPLPK	sp|P51884|LUM_HUMAN(pre=K,post=S);	127;	Hex(5)HexNAc(4)NeuAc(2)Fuc(1)
N_Gly_replicate_1	N_Gly_replicate_1.23104.23104.3	23104	62.69	1177.83	GTAGNALMDGASQLMGENR	sp|P02675|FIBB_HUMAN(pre=R,post=T);	394;	Hex(5)HexNAc(4)
N_Gly_replicate_1	N_Gly_replicate_1.23115.23115.3	23115	62.75	1213.83	FSDGLESNSSTQFEVK	sp|P0C0L4|CO4A_HUMAN(pre=R,post=K);sp|P0C0L5|CO4B_HUMAN(pre=R,post=K);	226;226;	Hex(9)HexNAc(2)
N_Gly_replicate_1	N_Gly_replicate_1.23116.23116.3	23116	62.75	1247.17	NHSCSEGQISIFR	sp|O75882|ATRN_HUMAN(pre=R,post=Y);	731;	Hex(5)HexNAc(4)NeuAc(2)
N_Gly_replicate_1	N_Gly_replicate_1.23117.23117.4	23117	62.75	935.63	NHSCSEGQISIFR	sp|O75882|ATRN_HUMAN(pre=R,post=Y);	731;	Hex(5)HexNAc(4)NeuAc(2)
N_Gly_replicate_1	N_Gly_replicate_1.23136.23136.3	23136	62.81	1103.8	GLNVTLSSTGR	sp|P0C0L4|CO4A_HUMAN(pre=R,post=N);sp|P0C0L5|CO4B_HUMAN(pre=R,post=N);	1328;1328;	Hex(5)HexNAc(4)NeuAc(2)
N_Gly_replicate_1	N_Gly_replicate_1.23141.23141.4	23141	62.81	1062.2	LSDLSINSTECLHVHCR	sp|P05156|CFAI_HUMAN(pre=K,post=G);	177;	Hex(5)HexNAc(4)NeuAc(2)
N_Gly_replicate_1	N_Gly_replicate_1.23145.23145.3	23145	62.81	1228.85	SWPAVGNCSSALR	sp|P02790|HEMO_HUMAN(pre=R,post=W);	187;	Hex(6)HexNAc(5)Fuc(2)
N_Gly_replicate_1	N_Gly_replicate_1.23156.23156.3	23156	62.87	1116.11	WEYCNLTR	sp|P08519|APOA_HUMAN(pre=R,post=C);sp|P08519|APOA_HUMAN(pre=R,post=C);sp|P08519|APOA_HUMAN(pre=R,post=C);sp|Q16609|LPAL2_HUMAN(pre=R,post=C);	3521/3969/4197;3521/3969/4197;3521/3969/4197;101;	Hex(5)HexNAc(4)NeuAc(2)
N_Gly_replicate_1	N_Gly_replicate_1.23163.23163.4	23163	62.87	1028.76	NHSCSEGQISIFR	sp|O75882|ATRN_HUMAN(pre=R,post=Y);	731;	Hex(4)HexNAc(3)Fuc(2)
N_Gly_replicate_1	N_Gly_replicate_1.23222.23222.3	23222	63.05	1539.98	GLTFQQNASSMCVPDQDTAIR	sp|P01871|IGHM_HUMAN(pre=R,post=V);	209;	Hex(5)HexNAc(5)NeuAc(1)Fuc(1)
N_Gly_replicate_1	N_Gly_replicate_1.23240.23240.4	23240	63.11	1104.46	GLTFQQNASSMCVPDQDTAIR	sp|P01871|IGHM_HUMAN(pre=R,post=V);	209;	Hex(5)HexNAc(4)NeuAc(1)Fuc(1)
N_Gly_replicate_1	N_Gly_replicate_1.23245.23245.3	23245	63.11	1472.29	GLTFQQNASSMCVPDQDTAIR	sp|P01871|IGHM_HUMAN(pre=R,post=V);	209;	Hex(5)HexNAc(4)NeuAc(1)Fuc(1)
N_Gly_replicate_1	N_Gly_replicate_1.23264.23264.3	23264	63.16	1213.83	FSDGLESNSSTQFEVK	sp|P0C0L4|CO4A_HUMAN(pre=R,post=K);sp|P0C0L5|CO4B_HUMAN(pre=R,post=K);	226;226;	Hex(9)HexNAc(2)
N_Gly_replicate_1	N_Gly_replicate_1.23345.23345.3	23345	63.4	1155.82	SWPAVGNCSSALR	sp|P02790|HEMO_HUMAN(pre=R,post=W);	187;	Hex(5)HexNAc(4)Fuc(3)
N_Gly_replicate_1	N_Gly_replicate_1.23347.23347.3	23347	63.4	1200.51	FNSSYLQGTNQITGR	sp|P04114|APOB_HUMAN(pre=R,post=Y);	1523;	Hex(5)HexNAc(4)NeuAc(1)
N_Gly_replicate_1	N_Gly_replicate_1.23349.23349.3	23349	63.4	1106.79	SWPAVGNCSSALR	sp|P02790|HEMO_HUMAN(pre=R,post=W);	187;	Hex(5)HexNAc(4)NeuAc(1)
N_Gly_replicate_1	N_Gly_replicate_1.23350.23350.4	23350	63.4	1114.72	GLTFQQNASSMCVPDQDTAIR	sp|P01871|IGHM_HUMAN(pre=R,post=V);	209;	Hex(4)HexNAc(5)NeuAc(1)Fuc(1)
N_Gly_replicate_1	N_Gly_replicate_1.23355.23355.4	23355	63.4	900.635	FNSSYLQGTNQITGR	sp|P04114|APOB_HUMAN(pre=R,post=Y);	1523;	Hex(5)HexNAc(4)NeuAc(1)
N_Gly_replicate_1	N_Gly_replicate_1.23358.23358.4	23358	63.4	1118.72	GLTFQQNASSMCVPDQDTAIR	sp|P01871|IGHM_HUMAN(pre=R,post=V);	209;	Hex(5)HexNAc(5)NeuAc(1)
N_Gly_replicate_1	N_Gly_replicate_1.23367.23367.2	23367	63.46	1659.69	SWPAVGNCSSALR	sp|P02790|HEMO_HUMAN(pre=R,post=W);	187;	Hex(5)HexNAc(4)NeuAc(1)
N_Gly_replicate_1	N_Gly_replicate_1.23368.23368.4	23368	63.46	956.393	GTAGNALMDGASQLMGENR	sp|P02675|FIBB_HUMAN(pre=R,post=T);	394;	Hex(5)HexNAc(4)NeuAc(1)
N_Gly_replicate_1	N_Gly_replicate_1.23370.23370.3	23370	63.46	1274.86	GTAGNALMDGASQLMGENR	sp|P02675|FIBB_HUMAN(pre=R,post=T);	394;	Hex(5)HexNAc(4)NeuAc(1)
N_Gly_replicate_1	N_Gly_replicate_1.23390.23390.4	23390	63.52	830.345	SWPAVGNCSSALR	sp|P02790|HEMO_HUMAN(pre=R,post=W);	187;	Hex(5)HexNAc(4)NeuAc(1)
N_Gly_replicate_1	N_Gly_replicate_1.23391.23391.4	23391	63.52	1258.03	ELHHLQEQNVSNAFLDK	sp|P00450|CERU_HUMAN(pre=K,post=G);	762;	Hex(6)HexNAc(5)NeuAc(3)Fuc(1)
N_Gly_replicate_1	N_Gly_replicate_1.23400.23400.5	23400	63.52	765.314	GTAGNALMDGASQLMGENR	sp|P02675|FIBB_HUMAN(pre=R,post=T);	394;	Hex(5)HexNAc(4)NeuAc(1)
N_Gly_replicate_1	N_Gly_replicate_1.23401.23401.3	23401	63.52	1485.96	GLTFQQNASSMCVPDQDTAIR	sp|P01871|IGHM_HUMAN(pre=R,post=V);	209;	Hex(4)HexNAc(5)NeuAc(1)Fuc(1)
N_Gly_replicate_1	N_Gly_replicate_1.23403.23403.6	23403	63.52	1062.2	LSDLSINSTECLHVHCR	sp|P05156|CFAI_HUMAN(pre=K,post=G);	177;	Hex(5)HexNAc(4)NeuAc(2)
N_Gly_replicate_1	N_Gly_replicate_1.23409.23409.3	23409	63.58	1093.11	SWPAVGNCSSALR	sp|P02790|HEMO_HUMAN(pre=R,post=W);	187;	Hex(6)HexNAc(3)NeuAc(1)
N_Gly_replicate_1	N_Gly_replicate_1.23410.23410.4	23410	63.58	1240.27	YPHKPEINSTTHPGADLQENFCR	sp|P00734|THRB_HUMAN(pre=R,post=N);	155;	Hex(4)HexNAc(5)NeuAc(1)Fuc(2)
N_Gly_replicate_1	N_Gly_replicate_1.23413.23413.4	23413	63.58	907.907	LGTSLSSGHVLMNGTLK	sp|P80108|PHLD_HUMAN(pre=K,post=Q);	659;	Hex(5)HexNAc(4)NeuAc(1)
N_Gly_replicate_1	N_Gly_replicate_1.23415.23415.3	23415	63.58	1213.83	FSDGLESNSSTQFEVK	sp|P0C0L4|CO4A_HUMAN(pre=R,post=K);sp|P0C0L5|CO4B_HUMAN(pre=R,post=K);	226;226;	Hex(9)HexNAc(2)
N_Gly_replicate_1	N_Gly_replicate_1.23428.23428.3	23428	63.64	1210.21	LGTSLSSGHVLMNGTLK	sp|P80108|PHLD_HUMAN(pre=K,post=Q);	659;	Hex(5)HexNAc(4)NeuAc(1)
N_Gly_replicate_1	N_Gly_replicate_1.23432.23432.5	23432	63.64	992.62	YPHKPEINSTTHPGADLQENFCR	sp|P00734|THRB_HUMAN(pre=R,post=N);	155;	Hex(4)HexNAc(5)Fuc(4)
N_Gly_replicate_1	N_Gly_replicate_1.23433.23433.4	23433	63.64	1221.51	ELHHLQEQNVSNAFLDK	sp|P00450|CERU_HUMAN(pre=K,post=G);	762;	Hex(6)HexNAc(5)NeuAc(3)
N_Gly_replicate_1	N_Gly_replicate_1.23441.23441.3	23441	63.64	1177.82	GTAGNALMDGASQLMGENR	sp|P02675|FIBB_HUMAN(pre=R,post=T);	394;	Hex(5)HexNAc(4)
N_Gly_replicate_1	N_Gly_replicate_1.23454.23454.3	23454	63.7	1201.14	LGNWSAMPSCK	sp|P02749|APOH_HUMAN(pre=K,post=A);	253;	Hex(5)HexNAc(4)NeuAc(2)Fuc(1)
N_Gly_replicate_1	N_Gly_replicate_1.23459.23459.3	23459	63.7	1472.94	DIVEYYNDSNGSHVLQGR	sp|P25311|ZA2G_HUMAN(pre=K,post=F);	109;	Hex(5)HexNAc(4)NeuAc(2)Fuc(1)
N_Gly_replicate_1	N_Gly_replicate_1.23464.23464.4	23464	63.7	1046.94	LVPHMNVSAVEK	sp|Q96KN2|CNDP1_HUMAN(pre=R,post=Q);	382;	Hex(6)HexNAc(5)NeuAc(3)
N_Gly_replicate_1	N_Gly_replicate_1.23487.23487.5	23487	63.76	977.412	ELHHLQEQNVSNAFLDK	sp|P00450|CERU_HUMAN(pre=K,post=G);	762;	Hex(6)HexNAc(5)NeuAc(3)
N_Gly_replicate_1	N_Gly_replicate_1.23490.23490.3	23490	63.82	1106.79	SWPAVGNCSSALR	sp|P02790|HEMO_HUMAN(pre=R,post=W);	187;	Hex(5)HexNAc(4)NeuAc(1)
N_Gly_replicate_1	N_Gly_replicate_1.23511.23511.3	23511	63.88	1274.86	GTAGNALMDGASQLMGENR	sp|P02675|FIBB_HUMAN(pre=R,post=T);	394;	Hex(5)HexNAc(4)NeuAc(1)
N_Gly_replicate_1	N_Gly_replicate_1.23512.23512.2	23512	63.88	1659.69	SWPAVGNCSSALR	sp|P02790|HEMO_HUMAN(pre=R,post=W);	187;	Hex(5)HexNAc(4)NeuAc(1)
N_Gly_replicate_1	N_Gly_replicate_1.23514.23514.4	23514	63.88	956.392	GTAGNALMDGASQLMGENR	sp|P02675|FIBB_HUMAN(pre=R,post=T);	394;	Hex(5)HexNAc(4)NeuAc(1)
N_Gly_replicate_1	N_Gly_replicate_1.23523.23523.4	23523	63.88	1102	KLHINHNNLTESVGPLPK	sp|P51884|LUM_HUMAN(pre=K,post=S);	127;	Hex(6)HexNAc(7)
N_Gly_replicate_1	N_Gly_replicate_1.23534.23534.3	23534	63.94	1271.24	TVLTPATNHMGNVTFTIPANR	sp|P01024|CO3_HUMAN(pre=K,post=E);	85;	Hex(7)HexNAc(2)
N_Gly_replicate_1	N_Gly_replicate_1.23543.23543.4	23543	63.94	830.346	SWPAVGNCSSALR	sp|P02790|HEMO_HUMAN(pre=R,post=W);	187;	Hex(5)HexNAc(4)NeuAc(1)
N_Gly_replicate_1	N_Gly_replicate_1.23554.23554.4	23554	64	953.682	TVLTPATNHMGNVTFTIPANR	sp|P01024|CO3_HUMAN(pre=K,post=E);	85;	Hex(7)HexNAc(2)
N_Gly_replicate_1	N_Gly_replicate_1.23563.23563.3	23563	64	1213.83	FSDGLESNSSTQFEVK	sp|P0C0L4|CO4A_HUMAN(pre=R,post=K);sp|P0C0L5|CO4B_HUMAN(pre=R,post=K);	226;226;	Hex(9)HexNAc(2)
N_Gly_replicate_1	N_Gly_replicate_1.23568.23568.2	23568	64	1547.67	HANWTLTPLK	sp|P27169|PON1_HUMAN(pre=K,post=S);	253;	Hex(5)HexNAc(4)NeuAc(1)
N_Gly_replicate_1	N_Gly_replicate_1.23569.23569.3	23569	64	1155.48	SWPAVGNCSSALR	sp|P02790|HEMO_HUMAN(pre=R,post=W);	187;	Hex(5)HexNAc(4)NeuAc(1)Fuc(1)
N_Gly_replicate_1	N_Gly_replicate_1.23581.23581.3	23581	64.06	1217.22	TVLTPATNHMGNVTFTIPANR	sp|P01024|CO3_HUMAN(pre=K,post=E);	85;	Hex(6)HexNAc(2)
N_Gly_replicate_1	N_Gly_replicate_1.23592.23592.4	23592	64.06	913.167	TVLTPATNHMGNVTFTIPANR	sp|P01024|CO3_HUMAN(pre=K,post=E);	85;	Hex(6)HexNAc(2)
N_Gly_replicate_1	N_Gly_replicate_1.23609.23609.3	23609	64.12	1152.46	LGNWSAMPSCK	sp|P02749|APOH_HUMAN(pre=K,post=A);	253;	Hex(5)HexNAc(4)NeuAc(2)
N_Gly_replicate_1	N_Gly_replicate_1.23619.23619.4	23619	64.18	864.594	LGNWSAMPSCK	sp|P02749|APOH_HUMAN(pre=K,post=A);	253;	Hex(5)HexNAc(4)NeuAc(2)
N_Gly_replicate_1	N_Gly_replicate_1.23624.23624.2	23624	64.18	1728.18	LGNWSAMPSCK	sp|P02749|APOH_HUMAN(pre=K,post=A);	253;	Hex(5)HexNAc(4)NeuAc(2)
N_Gly_replicate_1	N_Gly_replicate_1.23636.23636.3	23636	64.24	1106.79	SWPAVGNCSSALR	sp|P02790|HEMO_HUMAN(pre=R,post=W);	187;	Hex(5)HexNAc(4)NeuAc(1)
N_Gly_replicate_1	N_Gly_replicate_1.23639.23639.4	23639	64.24	1104.96	DIVEYYNDSNGSHVLQGR	sp|P25311|ZA2G_HUMAN(pre=K,post=F);	112;	Hex(5)HexNAc(4)NeuAc(2)Fuc(1)
N_Gly_replicate_1	N_Gly_replicate_1.23641.23641.3	23641	64.24	1472.94	DIVEYYNDSNGSHVLQGR	sp|P25311|ZA2G_HUMAN(pre=K,post=F);	112;	Hex(5)HexNAc(4)NeuAc(2)Fuc(1)
N_Gly_replicate_1	N_Gly_replicate_1.23661.23661.3	23661	64.3	933.712	LGNWSAMPSCK	sp|P02749|APOH_HUMAN(pre=K,post=A);	253;	Hex(4)HexNAc(3)NeuAc(1)
N_Gly_replicate_1	N_Gly_replicate_1.23663.23663.3	23663	64.3	1201.14	LGNWSAMPSCK	sp|P02749|APOH_HUMAN(pre=K,post=A);	253;	Hex(5)HexNAc(4)NeuAc(2)Fuc(1)
N_Gly_replicate_1	N_Gly_replicate_1.23667.23667.3	23667	64.3	1055.42	LGNWSAMPSCK	sp|P02749|APOH_HUMAN(pre=K,post=A);	253;	Hex(5)HexNAc(4)NeuAc(1)
N_Gly_replicate_1	N_Gly_replicate_1.23681.23681.3	23681	64.36	1163.2	TVLTPATNHMGNVTFTIPANR	sp|P01024|CO3_HUMAN(pre=K,post=E);	85;	Hex(5)HexNAc(2)
N_Gly_replicate_1	N_Gly_replicate_1.23688.23688.4	23688	64.36	872.654	TVLTPATNHMGNVTFTIPANR	sp|P01024|CO3_HUMAN(pre=K,post=E);	85;	Hex(5)HexNAc(2)
N_Gly_replicate_1	N_Gly_replicate_1.23689.23689.3	23689	64.36	1341.6	ADGTVNQIEGEATPVNLTEPAK	sp|P05090|APOD_HUMAN(pre=R,post=L);	98;	Hex(5)HexNAc(4)Fuc(1)
N_Gly_replicate_1	N_Gly_replicate_1.23694.23694.2	23694	64.36	1659.69	SWPAVGNCSSALR	sp|P02790|HEMO_HUMAN(pre=R,post=W);	187;	Hex(5)HexNAc(4)NeuAc(1)
N_Gly_replicate_1	N_Gly_replicate_1.23706.23706.4	23706	64.42	977.652	FNSSYLQGTNQITGR	sp|P04114|APOB_HUMAN(pre=R,post=Y);	1523;	Hex(6)HexNAc(4)NeuAc(1)Fuc(1)
N_Gly_replicate_1	N_Gly_replicate_1.23708.23708.3	23708	64.42	1032.12	HANWTLTPLK	sp|P27169|PON1_HUMAN(pre=K,post=S);	253;	Hex(5)HexNAc(4)NeuAc(1)
N_Gly_replicate_1	N_Gly_replicate_1.23721.23721.3	23721	64.48	1217.22	TVLTPATNHMGNVTFTIPANR	sp|P01024|CO3_HUMAN(pre=K,post=E);	85;	Hex(6)HexNAc(2)
N_Gly_replicate_1	N_Gly_replicate_1.23728.23728.3	23728	64.48	1213.83	FSDGLESNSSTQFEVK	sp|P0C0L4|CO4A_HUMAN(pre=R,post=K);sp|P0C0L5|CO4B_HUMAN(pre=R,post=K);	226;226;	Hex(9)HexNAc(2)
N_Gly_replicate_1	N_Gly_replicate_1.23731.23731.3	23731	64.48	1274.85	GTAGNALMDGASQLMGENR	sp|P02675|FIBB_HUMAN(pre=R,post=T);	394;	Hex(5)HexNAc(4)NeuAc(1)
N_Gly_replicate_1	N_Gly_replicate_1.23743.23743.4	23743	64.53	1068.44	DIVEYYNDSNGSHVLQGR	sp|P25311|ZA2G_HUMAN(pre=K,post=F);	112;	Hex(5)HexNAc(4)NeuAc(2)
N_Gly_replicate_1	N_Gly_replicate_1.23750.23750.3	23750	64.53	964.425	HANWTLTPLK	sp|P27169|PON1_HUMAN(pre=K,post=S);	253;	Hex(5)HexNAc(3)NeuAc(1)
N_Gly_replicate_1	N_Gly_replicate_1.23762.23762.3	23762	64.59	1152.46	LGNWSAMPSCK	sp|P02749|APOH_HUMAN(pre=K,post=A);	253;	Hex(5)HexNAc(4)NeuAc(2)
N_Gly_replicate_1	N_Gly_replicate_1.23780.23780.6	23780	64.59	1141.96	QNQCFYNSSYLNVQR	sp|P19652|A1AG2_HUMAN(pre=R,post=E);	93;	Hex(7)HexNAc(6)NeuAc(1)
N_Gly_replicate_1	N_Gly_replicate_1.23783.23783.3	23783	64.66	1424.26	DIVEYYNDSNGSHVLQGR	sp|P25311|ZA2G_HUMAN(pre=K,post=F);	112;	Hex(5)HexNAc(4)NeuAc(2)
N_Gly_replicate_1	N_Gly_replicate_1.23784.23784.3	23784	64.66	1106.79	SWPAVGNCSSALR	sp|P02790|HEMO_HUMAN(pre=R,post=W);	187;	Hex(5)HexNAc(4)NeuAc(1)
N_Gly_replicate_1	N_Gly_replicate_1.23795.23795.5	23795	64.66	864.596	LGNWSAMPSCK	sp|P02749|APOH_HUMAN(pre=K,post=A);	253;	Hex(5)HexNAc(4)NeuAc(2)
N_Gly_replicate_1	N_Gly_replicate_1.23796.23796.4	23796	64.66	956.391	GTAGNALMDGASQLMGENR	sp|P02675|FIBB_HUMAN(pre=R,post=T);	394;	Hex(5)HexNAc(4)NeuAc(1)
N_Gly_replicate_1	N_Gly_replicate_1.23800.23800.2	23800	64.66	1446.13	HANWTLTPLK	sp|P27169|PON1_HUMAN(pre=K,post=S);	253;	Hex(5)HexNAc(3)NeuAc(1)
N_Gly_replicate_1	N_Gly_replicate_1.23802.23802.3	23802	64.66	1522.62	QNQCFYNSSYLNVQR	sp|P19652|A1AG2_HUMAN(pre=R,post=E);	93;	Hex(7)HexNAc(6)Fuc(2)
N_Gly_replicate_1	N_Gly_replicate_1.23813.23813.4	23813	64.72	1155.23	GLTFQQNASSMCVPDQDTAIR	sp|P01871|IGHM_HUMAN(pre=R,post=V);	209;	Hex(5)HexNAc(5)NeuAc(1)Fuc(1)
N_Gly_replicate_1	N_Gly_replicate_1.23814.23814.2	23814	64.72	1728.19	LGNWSAMPSCK	sp|P02749|APOH_HUMAN(pre=K,post=A);	253;	Hex(5)HexNAc(4)NeuAc(2)
N_Gly_replicate_1	N_Gly_replicate_1.23818.23818.4	23818	64.72	864.593	LGNWSAMPSCK	sp|P02749|APOH_HUMAN(pre=K,post=A);	253;	Hex(5)HexNAc(4)NeuAc(2)
N_Gly_replicate_1	N_Gly_replicate_1.23835.23835.4	23835	64.78	1141.97	QNQCFYNSSYLNVQR	sp|P19652|A1AG2_HUMAN(pre=R,post=E);	93;	Hex(7)HexNAc(6)NeuAc(1)
N_Gly_replicate_1	N_Gly_replicate_1.23875.23875.3	23875	64.89	1213.83	FSDGLESNSSTQFEVK	sp|P0C0L4|CO4A_HUMAN(pre=R,post=K);sp|P0C0L5|CO4B_HUMAN(pre=R,post=K);	226;226;	Hex(9)HexNAc(2)
N_Gly_replicate_1	N_Gly_replicate_1.23877.23877.3	23877	64.89	1217.22	TVLTPATNHMGNVTFTIPANR	sp|P01024|CO3_HUMAN(pre=K,post=E);	85;	Hex(6)HexNAc(2)
N_Gly_replicate_1	N_Gly_replicate_1.23884.23884.4	23884	64.89	1029.17	GTAGNALMDGASQLMGENR	sp|P02675|FIBB_HUMAN(pre=R,post=T);	394;	Hex(5)HexNAc(4)NeuAc(2)
N_Gly_replicate_1	N_Gly_replicate_1.23892.23892.4	23892	64.95	1068.45	DIVEYYNDSNGSHVLQGR	sp|P25311|ZA2G_HUMAN(pre=K,post=F);	112;	Hex(5)HexNAc(4)NeuAc(2)
N_Gly_replicate_1	N_Gly_replicate_1.23910.23910.3	23910	65.01	1152.46	LGNWSAMPSCK	sp|P02749|APOH_HUMAN(pre=K,post=A);	253;	Hex(5)HexNAc(4)NeuAc(2)
N_Gly_replicate_1	N_Gly_replicate_1.23921.23921.3	23921	65.01	910.408	HANWTLTPLK	sp|P27169|PON1_HUMAN(pre=K,post=S);	253;	Hex(4)HexNAc(3)NeuAc(1)
N_Gly_replicate_1	N_Gly_replicate_1.23931.23931.3	23931	65.07	1106.79	SWPAVGNCSSALR	sp|P02790|HEMO_HUMAN(pre=R,post=W);	187;	Hex(5)HexNAc(4)NeuAc(1)
N_Gly_replicate_1	N_Gly_replicate_1.23936.23936.3	23936	65.07	1275.19	GTAGNALMDGASQLMGENR	sp|P02675|FIBB_HUMAN(pre=R,post=T);	394;	Hex(5)HexNAc(4)Fuc(2)
N_Gly_replicate_1	N_Gly_replicate_1.23943.23943.4	23943	65.07	1039.18	YEFCPFHNVTQHEQTFR	sp|Q9UJJ9|GNPTG_HUMAN(pre=K,post=W);	88;	Hex(5)HexNAc(4)NeuAc(1)
N_Gly_replicate_1	N_Gly_replicate_1.23958.23958.4	23958	65.13	956.639	GTAGNALMDGASQLMGENR	sp|P02675|FIBB_HUMAN(pre=R,post=T);	394;	Hex(5)HexNAc(4)Fuc(2)
N_Gly_replicate_1	N_Gly_replicate_1.23960.23960.4	23960	65.13	1155.23	GLTFQQNASSMCVPDQDTAIR	sp|P01871|IGHM_HUMAN(pre=R,post=V);	209;	Hex(5)HexNAc(5)NeuAc(1)Fuc(1)
N_Gly_replicate_1	N_Gly_replicate_1.23998.23998.4	23998	65.25	1140.72	QDQCIYNTTYLNVQR	sp|P02763|A1AG1_HUMAN(pre=R,post=E);	93;	Hex(7)HexNAc(6)NeuAc(1)
N_Gly_replicate_1	N_Gly_replicate_1.24009.24009.3	24009	65.25	1520.63	QDQCIYNTTYLNVQR	sp|P02763|A1AG1_HUMAN(pre=R,post=E);	93;	Hex(7)HexNAc(6)NeuAc(1)
N_Gly_replicate_1	N_Gly_replicate_1.24015.24015.3	24015	65.31	1217.22	TVLTPATNHMGNVTFTIPANR	sp|P01024|CO3_HUMAN(pre=K,post=E);	85;	Hex(6)HexNAc(2)
N_Gly_replicate_1	N_Gly_replicate_1.24029.24029.3	24029	65.31	1213.82	FSDGLESNSSTQFEVK	sp|P0C0L4|CO4A_HUMAN(pre=R,post=K);sp|P0C0L5|CO4B_HUMAN(pre=R,post=K);	226;226;	Hex(9)HexNAc(2)
N_Gly_replicate_1	N_Gly_replicate_1.24051.24051.5	24051	65.37	1155.22	GLTFQQNASSMCVPDQDTAIR	sp|P01871|IGHM_HUMAN(pre=R,post=V);	209;	Hex(5)HexNAc(5)NeuAc(1)Fuc(1)
N_Gly_replicate_1	N_Gly_replicate_1.24062.24062.4	24062	65.43	913.167	TVLTPATNHMGNVTFTIPANR	sp|P01024|CO3_HUMAN(pre=K,post=E);	85;	Hex(6)HexNAc(2)
N_Gly_replicate_1	N_Gly_replicate_1.24077.24077.3	24077	65.49	1106.79	SWPAVGNCSSALR	sp|P02790|HEMO_HUMAN(pre=R,post=W);	187;	Hex(5)HexNAc(4)NeuAc(1)
N_Gly_replicate_1	N_Gly_replicate_1.24085.24085.4	24085	65.49	1130.23	HGVIISSTVDTYENGSSVEYR	sp|P05160|F13B_HUMAN(pre=K,post=C);	545;	Hex(5)HexNAc(4)NeuAc(2)
N_Gly_replicate_1	N_Gly_replicate_1.24088.24088.3	24088	65.49	1159.81	FSDGLESNSSTQFEVK	sp|P0C0L4|CO4A_HUMAN(pre=R,post=K);sp|P0C0L5|CO4B_HUMAN(pre=R,post=K);	226;226;	Hex(8)HexNAc(2)
N_Gly_replicate_1	N_Gly_replicate_1.24112.24112.4	24112	65.55	1062.2	LSDLSINSTECLHVHCR	sp|P05156|CFAI_HUMAN(pre=K,post=G);	177;	Hex(5)HexNAc(4)NeuAc(2)
N_Gly_replicate_1	N_Gly_replicate_1.24151.24151.3	24151	65.67	1188.17	NTTCQDLQIEVTVK	sp|P0C0L4|CO4A_HUMAN(pre=K,post=G);sp|P0C0L5|CO4B_HUMAN(pre=K,post=G);	1391;1391;	Hex(5)HexNAc(4)NeuAc(1)
N_Gly_replicate_1	N_Gly_replicate_1.24164.24164.3	24164	65.73	1217.22	TVLTPATNHMGNVTFTIPANR	sp|P01024|CO3_HUMAN(pre=K,post=E);	85;	Hex(6)HexNAc(2)
N_Gly_replicate_1	N_Gly_replicate_1.24180.24180.4	24180	65.73	1269.01	DIVEYYNDSNGSHVLQGR	sp|P25311|ZA2G_HUMAN(pre=K,post=F);	109;	Hex(6)HexNAc(5)NeuAc(3)Fuc(1)
N_Gly_replicate_1	N_Gly_replicate_1.24189.24189.4	24189	65.79	1155.23	GLTFQQNASSMCVPDQDTAIR	sp|P01871|IGHM_HUMAN(pre=R,post=V);	209;	Hex(5)HexNAc(5)NeuAc(1)Fuc(1)
N_Gly_replicate_1	N_Gly_replicate_1.24207.24207.4	24207	65.85	1068.7	DIVEYYNDSNGSHVLQGR	sp|P25311|ZA2G_HUMAN(pre=K,post=F);	109/112;	Hex(5)HexNAc(4)NeuAc(1)Fuc(2)
N_Gly_replicate_1	N_Gly_replicate_1.24211.24211.3	24211	65.85	1424.6	DIVEYYNDSNGSHVLQGR	sp|P25311|ZA2G_HUMAN(pre=K,post=F);	109;	Hex(5)HexNAc(4)NeuAc(1)Fuc(2)
N_Gly_replicate_1	N_Gly_replicate_1.24212.24212.3	24212	65.85	1213.83	FSDGLESNSSTQFEVK	sp|P0C0L4|CO4A_HUMAN(pre=R,post=K);sp|P0C0L5|CO4B_HUMAN(pre=R,post=K);	226;226;	Hex(9)HexNAc(2)
N_Gly_replicate_1	N_Gly_replicate_1.24213.24213.4	24213	65.85	1152.96	LGNWSAMPSCK	sp|P02749|APOH_HUMAN(pre=K,post=A);	253;	Hex(8)HexNAc(8)NeuAc(1)Fuc(1)
N_Gly_replicate_1	N_Gly_replicate_1.24218.24218.4	24218	65.85	1049.44	QDQCIYNTTYLNVQR	sp|P02763|A1AG1_HUMAN(pre=R,post=E);	93;	Hex(6)HexNAc(5)NeuAc(1)
N_Gly_replicate_1	N_Gly_replicate_1.24221.24221.3	24221	65.85	1274.85	GTAGNALMDGASQLMGENR	sp|P02675|FIBB_HUMAN(pre=R,post=T);	394;	Hex(5)HexNAc(4)NeuAc(1)
N_Gly_replicate_1	N_Gly_replicate_1.24229.24229.4	24229	65.91	956.393	GTAGNALMDGASQLMGENR	sp|P02675|FIBB_HUMAN(pre=R,post=T);	394;	Hex(5)HexNAc(4)NeuAc(1)
N_Gly_replicate_1	N_Gly_replicate_1.24230.24230.3	24230	65.91	1106.8	SWPAVGNCSSALR	sp|P02790|HEMO_HUMAN(pre=R,post=W);	187;	Hex(5)HexNAc(4)NeuAc(1)
N_Gly_replicate_1	N_Gly_replicate_1.24268.24268.5	24268	66.03	765.316	GTAGNALMDGASQLMGENR	sp|P02675|FIBB_HUMAN(pre=R,post=T);	394;	Hex(5)HexNAc(4)NeuAc(1)
N_Gly_replicate_1	N_Gly_replicate_1.24276.24276.3	24276	66.03	1307.56	VIDFNCTTSSVSSALANTK	sp|P04196|HRG_HUMAN(pre=R,post=D);	125;	Hex(8)HexNAc(3)
N_Gly_replicate_1	N_Gly_replicate_1.24284.24284.4	24284	66.03	913.168	TVLTPATNHMGNVTFTIPANR	sp|P01024|CO3_HUMAN(pre=K,post=E);	85;	Hex(6)HexNAc(2)
N_Gly_replicate_1	N_Gly_replicate_1.24310.24310.4	24310	66.15	1177.24	GLTFQQNASSMCVPDQDTAIR	sp|P01871|IGHM_HUMAN(pre=R,post=V);	209;	Hex(5)HexNAc(4)NeuAc(2)Fuc(1)
N_Gly_replicate_1	N_Gly_replicate_1.24312.24312.3	24312	66.15	1217.22	TVLTPATNHMGNVTFTIPANR	sp|P01024|CO3_HUMAN(pre=K,post=E);	85;	Hex(6)HexNAc(2)
N_Gly_replicate_1	N_Gly_replicate_1.24314.24314.4	24314	66.15	1228.01	GLTFQQNASSMCVPDQDTAIR	sp|P01871|IGHM_HUMAN(pre=R,post=V);	209;	Hex(5)HexNAc(5)NeuAc(2)Fuc(1)
N_Gly_replicate_1	N_Gly_replicate_1.24318.24318.3	24318	66.15	1569.32	GLTFQQNASSMCVPDQDTAIR	sp|P01871|IGHM_HUMAN(pre=R,post=V);	209;	Hex(5)HexNAc(4)NeuAc(2)Fuc(1)
N_Gly_replicate_1	N_Gly_replicate_1.24340.24340.3	24340	66.21	1637.01	GLTFQQNASSMCVPDQDTAIR	sp|P01871|IGHM_HUMAN(pre=R,post=V);	209;	Hex(5)HexNAc(5)NeuAc(2)Fuc(1)
N_Gly_replicate_1	N_Gly_replicate_1.24347.24347.4	24347	66.21	1269.02	DIVEYYNDSNGSHVLQGR	sp|P25311|ZA2G_HUMAN(pre=K,post=F);	112;	Hex(6)HexNAc(5)NeuAc(3)Fuc(1)
N_Gly_replicate_1	N_Gly_replicate_1.24350.24350.4	24350	66.27	1068.69	EERGMGALIATNTTENSTR	sp|Q76L83|ASXL2_HUMAN(pre=K,post=E);	1001;	Hex(5)HexNAc(4)NeuAc(2)
N_Gly_replicate_1	N_Gly_replicate_1.24374.24374.3	24374	66.33	1180.83	NLTTSLTESVDR	sp|P80108|PHLD_HUMAN(pre=R,post=N);	307;	Hex(5)HexNAc(4)NeuAc(2)
N_Gly_replicate_1	N_Gly_replicate_1.24375.24375.4	24375	66.33	956.395	GTAGNALMDGASQLMGENR	sp|P02675|FIBB_HUMAN(pre=R,post=T);	394;	Hex(5)HexNAc(4)NeuAc(1)
N_Gly_replicate_1	N_Gly_replicate_1.24376.24376.3	24376	66.33	1274.86	GTAGNALMDGASQLMGENR	sp|P02675|FIBB_HUMAN(pre=R,post=T);	394;	Hex(5)HexNAc(4)NeuAc(1)
N_Gly_replicate_1	N_Gly_replicate_1.24379.24379.4	24379	66.33	1232.5	DIVEYYNDSNGSHVLQGR	sp|P25311|ZA2G_HUMAN(pre=K,post=F);	112;	Hex(6)HexNAc(5)NeuAc(3)
N_Gly_replicate_1	N_Gly_replicate_1.24381.24381.3	24381	66.33	1188.52	NTTCQDLQIEVTVK	sp|P0C0L4|CO4A_HUMAN(pre=K,post=G);sp|P0C0L5|CO4B_HUMAN(pre=K,post=G);	1391;1391;	Hex(5)HexNAc(4)Fuc(2)
N_Gly_replicate_1	N_Gly_replicate_1.24389.24389.3	24389	66.33	1472.94	DIVEYYNDSNGSHVLQGR	sp|P25311|ZA2G_HUMAN(pre=K,post=F);	109;	Hex(5)HexNAc(4)NeuAc(2)Fuc(1)
N_Gly_replicate_1	N_Gly_replicate_1.24398.24398.4	24398	66.39	885.872	NLTTSLTESVDR	sp|P80108|PHLD_HUMAN(pre=R,post=N);	307;	Hex(5)HexNAc(4)NeuAc(2)
N_Gly_replicate_1	N_Gly_replicate_1.24400.24400.5	24400	66.39	1032.65	SRYPHKPEINSTTHPGADLQENFCR	sp|P00734|THRB_HUMAN(pre=R,post=N);	143;	Hex(5)HexNAc(4)NeuAc(2)
N_Gly_replicate_1	N_Gly_replicate_1.24421.24421.4	24421	66.45	1104.95	DIVEYYNDSNGSHVLQGR	sp|P25311|ZA2G_HUMAN(pre=K,post=F);	112;	Hex(5)HexNAc(4)NeuAc(2)Fuc(1)
N_Gly_replicate_1	N_Gly_replicate_1.24422.24422.5	24422	66.45	765.315	GTAGNALMDGASQLMGENR	sp|P02675|FIBB_HUMAN(pre=R,post=T);	394;	Hex(5)HexNAc(4)NeuAc(1)
N_Gly_replicate_1	N_Gly_replicate_1.24437.24437.3	24437	66.51	1106.79	SWPAVGNCSSALR	sp|P02790|HEMO_HUMAN(pre=R,post=W);	187;	Hex(5)HexNAc(4)NeuAc(1)
N_Gly_replicate_1	N_Gly_replicate_1.24443.24443.3	24443	66.51	1374.22	SWPAVGNCSSALR	sp|P02790|HEMO_HUMAN(pre=R,post=W);	187;	Hex(6)HexNAc(5)NeuAc(2)Fuc(1)
N_Gly_replicate_1	N_Gly_replicate_1.24446.24446.4	24446	66.51	883.618	GTAGNALMDGASQLMGENR	sp|P02675|FIBB_HUMAN(pre=R,post=T);	394;	Hex(5)HexNAc(4)
N_Gly_replicate_1	N_Gly_replicate_1.24458.24458.4	24458	66.57	1029.17	GTAGNALMDGASQLMGENR	sp|P02675|FIBB_HUMAN(pre=R,post=T);	394;	Hex(5)HexNAc(4)NeuAc(2)
N_Gly_replicate_1	N_Gly_replicate_1.24461.24461.3	24461	66.57	1217.22	TVLTPATNHMGNVTFTIPANR	sp|P01024|CO3_HUMAN(pre=K,post=E);	85;	Hex(6)HexNAc(2)
N_Gly_replicate_1	N_Gly_replicate_1.24468.24468.4	24468	66.57	1084.47	LAGKPTHVNVSVVMAEVDGTCY	sp|P01876|IGHA1_HUMAN(pre=R,post=-);	340;	Hex(5)HexNAc(5)Fuc(1)
N_Gly_replicate_1	N_Gly_replicate_1.24473.24473.3	24473	66.57	1643	DIVEYYNDSNGSHVLQGR	sp|P25311|ZA2G_HUMAN(pre=K,post=F);	112;	Hex(6)HexNAc(5)NeuAc(3)
N_Gly_replicate_1	N_Gly_replicate_1.24479.24479.3	24479	66.63	1371.89	GTAGNALMDGASQLMGENR	sp|P02675|FIBB_HUMAN(pre=R,post=T);	394;	Hex(5)HexNAc(4)NeuAc(2)
N_Gly_replicate_1	N_Gly_replicate_1.24486.24486.5	24486	66.63	823.535	GTAGNALMDGASQLMGENR	sp|P02675|FIBB_HUMAN(pre=R,post=T);	394;	Hex(5)HexNAc(4)NeuAc(2)
N_Gly_replicate_1	N_Gly_replicate_1.24488.24488.3	24488	66.63	1325.54	SWPAVGNCSSALR	sp|P02790|HEMO_HUMAN(pre=R,post=W);	187;	Hex(6)HexNAc(5)NeuAc(2)
N_Gly_replicate_1	N_Gly_replicate_1.24494.24494.4	24494	66.63	1155.23	GLTFQQNASSMCVPDQDTAIR	sp|P01871|IGHM_HUMAN(pre=R,post=V);	209;	Hex(5)HexNAc(5)NeuAc(1)Fuc(1)
N_Gly_replicate_1	N_Gly_replicate_1.24503.24503.3	24503	66.69	1213.83	FSDGLESNSSTQFEVK	sp|P0C0L4|CO4A_HUMAN(pre=R,post=K);sp|P0C0L5|CO4B_HUMAN(pre=R,post=K);	226;226;	Hex(9)HexNAc(2)
N_Gly_replicate_1	N_Gly_replicate_1.24506.24506.4	24506	66.69	994.406	SWPAVGNCSSALR	sp|P02790|HEMO_HUMAN(pre=R,post=W);	187;	Hex(6)HexNAc(5)NeuAc(2)
N_Gly_replicate_1	N_Gly_replicate_1.24513.24513.4	24513	66.69	913.168	TVLTPATNHMGNVTFTIPANR	sp|P01024|CO3_HUMAN(pre=K,post=E);	85;	Hex(6)HexNAc(2)
N_Gly_replicate_1	N_Gly_replicate_1.24522.24522.6	24522	66.75	860.706	SRYPHKPEINSTTHPGADLQENFCR	sp|P00734|THRB_HUMAN(pre=R,post=N);	143;	Hex(5)HexNAc(4)NeuAc(2)
N_Gly_replicate_1	N_Gly_replicate_1.24523.24523.3	24523	66.75	1274.86	GTAGNALMDGASQLMGENR	sp|P02675|FIBB_HUMAN(pre=R,post=T);	394;	Hex(5)HexNAc(4)NeuAc(1)
N_Gly_replicate_1	N_Gly_replicate_1.24524.24524.4	24524	66.75	956.393	GTAGNALMDGASQLMGENR	sp|P02675|FIBB_HUMAN(pre=R,post=T);	394;	Hex(5)HexNAc(4)NeuAc(1)
N_Gly_replicate_1	N_Gly_replicate_1.24528.24528.4	24528	66.75	1232.5	DIVEYYNDSNGSHVLQGR	sp|P25311|ZA2G_HUMAN(pre=K,post=F);	112;	Hex(6)HexNAc(5)NeuAc(3)
N_Gly_replicate_1	N_Gly_replicate_1.24532.24532.4	24532	66.75	1062.7	LSDLSINSTECLHVHCR	sp|P05156|CFAI_HUMAN(pre=K,post=G);	177;	Hex(5)HexNAc(4)Fuc(4)
N_Gly_replicate_1	N_Gly_replicate_1.24539.24539.5	24539	66.81	1032.65	SRYPHKPEINSTTHPGADLQENFCR	sp|P00734|THRB_HUMAN(pre=R,post=N);	143;	Hex(5)HexNAc(4)NeuAc(2)
N_Gly_replicate_1	N_Gly_replicate_1.24549.24549.3	24549	66.81	1098.47	TWNQSIALR	sp|P12259|FA5_HUMAN(pre=K,post=L);	2209;	Hex(5)HexNAc(4)NeuAc(2)
N_Gly_replicate_1	N_Gly_replicate_1.24553.24553.3	24553	66.81	1391.62	LAGKPTHVNVSVVMAEVDGTCY	sp|P01876|IGHA1_HUMAN(pre=R,post=-);	340;	Hex(4)HexNAc(5)Fuc(1)
N_Gly_replicate_1	N_Gly_replicate_1.24582.24582.3	24582	66.92	1106.79	SWPAVGNCSSALR	sp|P02790|HEMO_HUMAN(pre=R,post=W);	187;	Hex(5)HexNAc(4)NeuAc(1)
N_Gly_replicate_1	N_Gly_replicate_1.24585.24585.4	24585	66.92	1068.69	DIVEYYNDSNGSHVLQGR	sp|P25311|ZA2G_HUMAN(pre=K,post=F);	109;	Hex(5)HexNAc(4)NeuAc(1)Fuc(2)
N_Gly_replicate_1	N_Gly_replicate_1.24592.24592.3	24592	66.92	1424.59	DIVEYYNDSNGSHVLQGR	sp|P25311|ZA2G_HUMAN(pre=K,post=F);	109;	Hex(5)HexNAc(4)NeuAc(1)Fuc(2)
N_Gly_replicate_1	N_Gly_replicate_1.24595.24595.3	24595	66.92	1115.8	LNAENNATFYFK	sp|P01042|KNG1_HUMAN(pre=K,post=I);	294;	Hex(5)HexNAc(4)NeuAc(1)
N_Gly_replicate_1	N_Gly_replicate_1.24603.24603.4	24603	66.98	1029.17	GTAGNALMDGASQLMGENR	sp|P02675|FIBB_HUMAN(pre=R,post=T);	394;	Hex(5)HexNAc(4)NeuAc(2)
N_Gly_replicate_1	N_Gly_replicate_1.24604.24604.3	24604	66.98	1193.87	LAGKPTHVNVSVVMAEVDGTCY	sp|P01876|IGHA1_HUMAN(pre=R,post=-);	340;	Hex(5)HexNAc(2)
N_Gly_replicate_1	N_Gly_replicate_1.24607.24607.4	24607	66.98	973.665	FNSSYLQGTNQITGR	sp|P04114|APOB_HUMAN(pre=R,post=Y);	1523;	Hex(5)HexNAc(4)NeuAc(1)Fuc(2)
N_Gly_replicate_1	N_Gly_replicate_1.24610.24610.4	24610	66.98	1065.17	LGNWSAMPSCK	sp|P02749|APOH_HUMAN(pre=K,post=A);	253;	Hex(6)HexNAc(5)NeuAc(3)Fuc(1)
N_Gly_replicate_1	N_Gly_replicate_1.24615.24615.5	24615	66.98	1213.83	FSDGLESNSSTQFEVK	sp|P0C0L4|CO4A_HUMAN(pre=R,post=K);sp|P0C0L5|CO4B_HUMAN(pre=R,post=K);	226;226;	Hex(9)HexNAc(2)
N_Gly_replicate_1	N_Gly_replicate_1.24617.24617.3	24617	66.98	1419.89	LGNWSAMPSCK	sp|P02749|APOH_HUMAN(pre=K,post=A);	253;	Hex(6)HexNAc(5)NeuAc(3)Fuc(1)
N_Gly_replicate_1	N_Gly_replicate_1.24625.24625.3	24625	67.04	1371.89	GTAGNALMDGASQLMGENR	sp|P02675|FIBB_HUMAN(pre=R,post=T);	394;	Hex(5)HexNAc(4)NeuAc(2)
N_Gly_replicate_1	N_Gly_replicate_1.24638.24638.3	24638	67.04	1217.22	TVLTPATNHMGNVTFTIPANR	sp|P01024|CO3_HUMAN(pre=K,post=E);	85;	Hex(6)HexNAc(2)
N_Gly_replicate_1	N_Gly_replicate_1.24645.24645.3	24645	67.1	1325.54	SWPAVGNCSSALR	sp|P02790|HEMO_HUMAN(pre=R,post=W);	187;	Hex(6)HexNAc(5)NeuAc(2)
N_Gly_replicate_1	N_Gly_replicate_1.24650.24650.4	24650	67.1	994.405	SWPAVGNCSSALR	sp|P02790|HEMO_HUMAN(pre=R,post=W);	187;	Hex(6)HexNAc(5)NeuAc(2)
N_Gly_replicate_1	N_Gly_replicate_1.24653.24653.4	24653	67.1	1105.46	YRGTAGNALMDGASQLMGENR	sp|P02675|FIBB_HUMAN(pre=K,post=T);	394;	Hex(5)HexNAc(4)Fuc(4)
N_Gly_replicate_1	N_Gly_replicate_1.24675.24675.4	24675	67.16	973.47	VVTVAALGTNISIHKDEIGK	sp|Q9Y6R7|FCGBP_HUMAN(pre=R,post=V);sp|Q9Y6R7|FCGBP_HUMAN(pre=R,post=V);sp|Q9Y6R7|FCGBP_HUMAN(pre=R,post=V);	1743/2944/4145;1743/2944/4145;1743/2944/4145;	Hex(5)HexNAc(5)
N_Gly_replicate_1	N_Gly_replicate_1.24680.24680.3	24680	67.16	1213.83	FSDGLESNSSTQFEVK	sp|P0C0L4|CO4A_HUMAN(pre=R,post=K);sp|P0C0L5|CO4B_HUMAN(pre=R,post=K);	226;226;	Hex(9)HexNAc(2)
N_Gly_replicate_1	N_Gly_replicate_1.24684.24684.4	24684	67.16	956.392	GTAGNALMDGASQLMGENR	sp|P02675|FIBB_HUMAN(pre=R,post=T);	394;	Hex(5)HexNAc(4)NeuAc(1)
N_Gly_replicate_1	N_Gly_replicate_1.24709.24709.4	24709	67.28	939.635	SWPAVGNCSSALR	sp|P02790|HEMO_HUMAN(pre=R,post=W);	187;	Hex(5)HexNAc(4)NeuAc(2)Fuc(1)
N_Gly_replicate_1	N_Gly_replicate_1.24714.24714.4	24714	67.28	1020.67	YNSQNQSNNQFVLYR	sp|P01042|KNG1_HUMAN(pre=K,post=I);	52;	Hex(5)HexNAc(4)NeuAc(2)
N_Gly_replicate_1	N_Gly_replicate_1.24732.24732.3	24732	67.34	1360.56	YNSQNQSNNQFVLYR	sp|P01042|KNG1_HUMAN(pre=K,post=I);	52;	Hex(5)HexNAc(4)NeuAc(2)
N_Gly_replicate_1	N_Gly_replicate_1.24736.24736.3	24736	67.34	1188.18	NTTCQDLQIEVTVK	sp|P0C0L4|CO4A_HUMAN(pre=K,post=G);sp|P0C0L5|CO4B_HUMAN(pre=K,post=G);	1391;1391;	Hex(5)HexNAc(4)NeuAc(1)
N_Gly_replicate_1	N_Gly_replicate_1.24750.24750.3	24750	67.4	1115.8	LNAENNATFYFK	sp|P01042|KNG1_HUMAN(pre=K,post=I);	294;	Hex(5)HexNAc(4)NeuAc(1)
N_Gly_replicate_1	N_Gly_replicate_1.24751.24751.3	24751	67.4	1269.52	GTAGNALMDGASQLMGENR	sp|P02675|FIBB_HUMAN(pre=R,post=T);	394;	Hex(5)HexNAc(4)NeuAc(1)
N_Gly_replicate_1	N_Gly_replicate_1.24752.24752.4	24752	67.4	952.395	GTAGNALMDGASQLMGENR	sp|P02675|FIBB_HUMAN(pre=R,post=T);	394;	Hex(5)HexNAc(4)NeuAc(1)
N_Gly_replicate_1	N_Gly_replicate_1.24755.24755.4	24755	67.4	1028.65	LGNWSAMPSCK	sp|P02749|APOH_HUMAN(pre=K,post=A);	253;	Hex(6)HexNAc(5)NeuAc(3)
N_Gly_replicate_1	N_Gly_replicate_1.24760.24760.3	24760	67.4	1203.83	SWPAVGNCSSALR	sp|P02790|HEMO_HUMAN(pre=R,post=W);	187;	Hex(5)HexNAc(4)NeuAc(2)
N_Gly_replicate_1	N_Gly_replicate_1.24770.24770.3	24770	67.45	1252.51	SWPAVGNCSSALR	sp|P02790|HEMO_HUMAN(pre=R,post=W);	187;	Hex(5)HexNAc(4)NeuAc(2)Fuc(1)
N_Gly_replicate_1	N_Gly_replicate_1.24771.24771.3	24771	67.45	1371.2	LGNWSAMPSCK	sp|P02749|APOH_HUMAN(pre=K,post=A);	253;	Hex(6)HexNAc(5)NeuAc(3)
N_Gly_replicate_1	N_Gly_replicate_1.24789.24789.3	24789	67.45	1301.54	SWPAVGNCSSALR	sp|P02790|HEMO_HUMAN(pre=R,post=W);	187;	Hex(5)HexNAc(4)NeuAc(1)Fuc(4)
N_Gly_replicate_1	N_Gly_replicate_1.24792.24792.3	24792	67.51	1325.53	SWPAVGNCSSALR	sp|P02790|HEMO_HUMAN(pre=R,post=W);	187;	Hex(6)HexNAc(5)NeuAc(2)
N_Gly_replicate_1	N_Gly_replicate_1.24795.24795.3	24795	67.51	1106.79	SWPAVGNCSSALR	sp|P02790|HEMO_HUMAN(pre=R,post=W);	187;	Hex(5)HexNAc(4)NeuAc(1)
N_Gly_replicate_1	N_Gly_replicate_1.24800.24800.4	24800	67.51	1078.46	GLTFQQNASSMCVPDQDTAIR	sp|P01871|IGHM_HUMAN(pre=R,post=V);	209;	Hex(5)HexNAc(5)Fuc(1)
N_Gly_replicate_1	N_Gly_replicate_1.24803.24803.3	24803	67.51	1274.85	GTAGNALMDGASQLMGENR	sp|P02675|FIBB_HUMAN(pre=R,post=T);	394;	Hex(5)HexNAc(4)NeuAc(1)
N_Gly_replicate_1	N_Gly_replicate_1.24806.24806.3	24806	67.51	985.08	SWPAVGNCSSALR	sp|P02790|HEMO_HUMAN(pre=R,post=W);	187;	Hex(4)HexNAc(3)NeuAc(1)
N_Gly_replicate_1	N_Gly_replicate_1.24815.24815.3	24815	67.57	1369.92	GLTFQQNASSMCVPDQDTAIR	sp|P01871|IGHM_HUMAN(pre=R,post=V);	209;	Hex(5)HexNAc(4)Fuc(1)
N_Gly_replicate_1	N_Gly_replicate_1.24816.24816.4	24816	67.57	1027.69	GLTFQQNASSMCVPDQDTAIR	sp|P01871|IGHM_HUMAN(pre=R,post=V);	209;	Hex(5)HexNAc(4)Fuc(1)
N_Gly_replicate_1	N_Gly_replicate_1.24820.24820.3	24820	67.57	1437.61	GLTFQQNASSMCVPDQDTAIR	sp|P01871|IGHM_HUMAN(pre=R,post=V);	209;	Hex(5)HexNAc(5)Fuc(1)
N_Gly_replicate_1	N_Gly_replicate_1.24821.24821.2	24821	67.57	1477.12	SWPAVGNCSSALR	sp|P02790|HEMO_HUMAN(pre=R,post=W);	187;	Hex(4)HexNAc(3)NeuAc(1)
N_Gly_replicate_1	N_Gly_replicate_1.24823.24823.3	24823	67.57	1217.22	TVLTPATNHMGNVTFTIPANR	sp|P01024|CO3_HUMAN(pre=K,post=E);	85;	Hex(6)HexNAc(2)
N_Gly_replicate_1	N_Gly_replicate_1.24835.24835.4	24835	67.62	903.118	SWPAVGNCSSALR	sp|P02790|HEMO_HUMAN(pre=R,post=W);	187;	Hex(5)HexNAc(4)NeuAc(2)
N_Gly_replicate_1	N_Gly_replicate_1.24838.24838.3	24838	67.62	1199.85	LANLTQGEDQYYLR	sp|P10909|CLUS_HUMAN(pre=R,post=V);	374;	Hex(5)HexNAc(4)NeuAc(1)
N_Gly_replicate_1	N_Gly_replicate_1.24842.24842.4	24842	67.62	900.136	LANLTQGEDQYYLR	sp|P10909|CLUS_HUMAN(pre=R,post=V);	374;	Hex(5)HexNAc(4)NeuAc(1)
N_Gly_replicate_1	N_Gly_replicate_1.24848.24848.3	24848	67.62	1315.9	GLTFQQNASSMCVPDQDTAIR	sp|P01871|IGHM_HUMAN(pre=R,post=V);	209;	Hex(4)HexNAc(4)Fuc(1)
N_Gly_replicate_1	N_Gly_replicate_1.24856.24856.3	24856	67.68	1199.85	LANLTQGEDQYYLR	sp|P10909|CLUS_HUMAN(pre=R,post=V);	374;	Hex(5)HexNAc(4)NeuAc(1)
N_Gly_replicate_1	N_Gly_replicate_1.24858.24858.3	24858	67.68	1307.24	LGTSLSSGHVLMNGTLK	sp|P80108|PHLD_HUMAN(pre=K,post=Q);	659;	Hex(5)HexNAc(4)NeuAc(2)
N_Gly_replicate_1	N_Gly_replicate_1.24859.24859.4	24859	67.68	900.134	LANLTQGEDQYYLR	sp|P10909|CLUS_HUMAN(pre=R,post=V);	374;	Hex(5)HexNAc(4)NeuAc(1)
N_Gly_replicate_1	N_Gly_replicate_1.24860.24860.4	24860	67.68	830.342	SWPAVGNCSSALR	sp|P02790|HEMO_HUMAN(pre=R,post=W);	187;	Hex(5)HexNAc(4)NeuAc(1)
N_Gly_replicate_1	N_Gly_replicate_1.24866.24866.4	24866	67.68	980.678	LGTSLSSGHVLMNGTLK	sp|P80108|PHLD_HUMAN(pre=K,post=Q);	659;	Hex(5)HexNAc(4)NeuAc(2)
N_Gly_replicate_1	N_Gly_replicate_1.24869.24869.4	24869	67.68	956.389	GTAGNALMDGASQLMGENR	sp|P02675|FIBB_HUMAN(pre=R,post=T);	394;	Hex(5)HexNAc(4)NeuAc(1)
N_Gly_replicate_1	N_Gly_replicate_1.24882.24882.4	24882	67.73	939.628	SWPAVGNCSSALR	sp|P02790|HEMO_HUMAN(pre=R,post=W);	187;	Hex(5)HexNAc(4)NeuAc(2)Fuc(1)
N_Gly_replicate_1	N_Gly_replicate_1.24896.24896.3	24896	67.79	1188.18	NTTCQDLQIEVTVK	sp|P0C0L4|CO4A_HUMAN(pre=K,post=G);sp|P0C0L5|CO4B_HUMAN(pre=K,post=G);	1391;1391;	Hex(5)HexNAc(4)NeuAc(1)
N_Gly_replicate_1	N_Gly_replicate_1.24900.24900.4	24900	67.79	939.633	SWPAVGNCSSALR	sp|P02790|HEMO_HUMAN(pre=R,post=W);	187;	Hex(5)HexNAc(4)NeuAc(2)Fuc(1)
N_Gly_replicate_1	N_Gly_replicate_1.24906.24906.4	24906	67.79	1041.94	GLTFQQNASSMCVPDQDTAIR	sp|P01871|IGHM_HUMAN(pre=R,post=V);	209;	Hex(5)HexNAc(5)
N_Gly_replicate_1	N_Gly_replicate_1.24917.24917.3	24917	67.85	1203.83	SWPAVGNCSSALR	sp|P02790|HEMO_HUMAN(pre=R,post=W);	187;	Hex(5)HexNAc(4)NeuAc(2)
N_Gly_replicate_1	N_Gly_replicate_1.24919.24919.3	24919	67.85	1252.51	SWPAVGNCSSALR	sp|P02790|HEMO_HUMAN(pre=R,post=W);	187;	Hex(5)HexNAc(4)NeuAc(2)Fuc(1)
N_Gly_replicate_1	N_Gly_replicate_1.24924.24924.3	24924	67.85	1383.6	GLTFQQNASSMCVPDQDTAIR	sp|P01871|IGHM_HUMAN(pre=R,post=V);	209;	Hex(4)HexNAc(5)Fuc(1)
N_Gly_replicate_1	N_Gly_replicate_1.24925.24925.3	24925	67.85	1257.84	SWPAVGNCSSALR	sp|P02790|HEMO_HUMAN(pre=R,post=W);	187;	Hex(6)HexNAc(4)NeuAc(2)
N_Gly_replicate_1	N_Gly_replicate_1.24927.24927.3	24927	67.85	1217.22	TVLTPATNHMGNVTFTIPANR	sp|P01024|CO3_HUMAN(pre=K,post=E);	85;	Hex(6)HexNAc(2)
N_Gly_replicate_1	N_Gly_replicate_1.24928.24928.4	24928	67.85	1037.95	GLTFQQNASSMCVPDQDTAIR	sp|P01871|IGHM_HUMAN(pre=R,post=V);	209;	Hex(4)HexNAc(5)Fuc(1)
N_Gly_replicate_1	N_Gly_replicate_1.24932.24932.3	24932	67.85	1371.2	LGNWSAMPSCK	sp|P02749|APOH_HUMAN(pre=K,post=A);	253;	Hex(6)HexNAc(5)NeuAc(3)
N_Gly_replicate_1	N_Gly_replicate_1.24934.24934.3	24934	67.85	1193.87	LAGKPTHVNVSVVMAEVDGTCY	sp|P01876|IGHA1_HUMAN(pre=R,post=-);	340;	Hex(5)HexNAc(2)
N_Gly_replicate_1	N_Gly_replicate_1.24946.24946.4	24946	67.9	1155.22	GLTFQQNASSMCVPDQDTAIR	sp|P01871|IGHM_HUMAN(pre=R,post=V);	209;	Hex(5)HexNAc(5)NeuAc(1)Fuc(1)
N_Gly_replicate_1	N_Gly_replicate_1.24960.24960.4	24960	67.95	1079.22	ADGTVNQIEGEATPVNLTEPAK	sp|P05090|APOD_HUMAN(pre=R,post=L);	98;	Hex(5)HexNAc(4)NeuAc(1)Fuc(1)
N_Gly_replicate_1	N_Gly_replicate_1.24989.24989.3	24989	68.01	1438.63	ADGTVNQIEGEATPVNLTEPAK	sp|P05090|APOD_HUMAN(pre=R,post=L);	98;	Hex(5)HexNAc(4)NeuAc(1)Fuc(1)
N_Gly_replicate_1	N_Gly_replicate_1.25036.25036.3	25036	68.11	1188.17	NTTCQDLQIEVTVK	sp|P0C0L4|CO4A_HUMAN(pre=K,post=G);sp|P0C0L5|CO4B_HUMAN(pre=K,post=G);	1391;1391;	Hex(5)HexNAc(4)NeuAc(1)
N_Gly_replicate_1	N_Gly_replicate_1.25045.25045.4	25045	68.16	903.12	SWPAVGNCSSALR	sp|P02790|HEMO_HUMAN(pre=R,post=W);	187;	Hex(5)HexNAc(4)NeuAc(2)
N_Gly_replicate_1	N_Gly_replicate_1.25046.25046.4	25046	68.16	1251.5	QNQCFYNSSYLNVQR	sp|P19652|A1AG2_HUMAN(pre=R,post=E);	93;	Hex(7)HexNAc(6)NeuAc(1)Fuc(3)
N_Gly_replicate_1	N_Gly_replicate_1.25048.25048.3	25048	68.16	1106.79	SWPAVGNCSSALR	sp|P02790|HEMO_HUMAN(pre=R,post=W);	187;	Hex(5)HexNAc(4)NeuAc(1)
N_Gly_replicate_1	N_Gly_replicate_1.25053.25053.3	25053	68.16	1619.3	QNQCFYNSSYLNVQR	sp|P19652|A1AG2_HUMAN(pre=R,post=E);	93;	Hex(7)HexNAc(6)NeuAc(2)
N_Gly_replicate_1	N_Gly_replicate_1.25055.25055.3	25055	68.16	1320.57	KVCQDCPLLAPLNDTR	sp|P02765|FETUA_HUMAN(pre=R,post=V);	156;	Hex(5)HexNAc(4)NeuAc(1)Fuc(1)
N_Gly_replicate_1	N_Gly_replicate_1.25056.25056.3	25056	68.16	1325.9	KVCQDCPLLAPLNDTR	sp|P02765|FETUA_HUMAN(pre=R,post=V);	156;	Hex(6)HexNAc(4)NeuAc(1)
N_Gly_replicate_1	N_Gly_replicate_1.25070.25070.4	25070	68.21	997.433	GLTFQQNASSMCVPDQDTAIR	sp|P01871|IGHM_HUMAN(pre=R,post=V);	209;	Hex(3)HexNAc(5)Fuc(1)
N_Gly_replicate_1	N_Gly_replicate_1.25071.25071.3	25071	68.21	1329.58	GLTFQQNASSMCVPDQDTAIR	sp|P01871|IGHM_HUMAN(pre=R,post=V);	209;	Hex(3)HexNAc(5)Fuc(1)
N_Gly_replicate_1	N_Gly_replicate_1.25073.25073.4	25073	68.21	994.681	KVCQDCPLLAPLNDTR	sp|P02765|FETUA_HUMAN(pre=R,post=V);	156;	Hex(6)HexNAc(4)NeuAc(1)
N_Gly_replicate_1	N_Gly_replicate_1.25074.25074.3	25074	68.21	985.081	SWPAVGNCSSALR	sp|P02790|HEMO_HUMAN(pre=R,post=W);	187;	Hex(4)HexNAc(3)NeuAc(1)
N_Gly_replicate_1	N_Gly_replicate_1.25076.25076.4	25076	68.21	1232.5	DIVEYYNDSNGSHVLQGR	sp|P25311|ZA2G_HUMAN(pre=K,post=F);	109;	Hex(6)HexNAc(5)NeuAc(3)
N_Gly_replicate_1	N_Gly_replicate_1.25082.25082.3	25082	68.21	1316.92	ADGTVNQIEGEATPVNLTEPAK	sp|P05090|APOD_HUMAN(pre=R,post=L);	98;	Hex(4)HexNAc(3)NeuAc(1)Fuc(1)
N_Gly_replicate_1	N_Gly_replicate_1.25085.25085.3	25085	68.28	1203.83	SWPAVGNCSSALR	sp|P02790|HEMO_HUMAN(pre=R,post=W);	187;	Hex(5)HexNAc(4)NeuAc(2)
N_Gly_replicate_1	N_Gly_replicate_1.25089.25089.3	25089	68.28	1619.31	QNQCFYNSSYLNVQR	sp|P19652|A1AG2_HUMAN(pre=R,post=E);	93;	Hex(7)HexNAc(6)NeuAc(2)
N_Gly_replicate_1	N_Gly_replicate_1.25093.25093.3	25093	68.28	1217.22	TVLTPATNHMGNVTFTIPANR	sp|P01024|CO3_HUMAN(pre=K,post=E);	85;	Hex(6)HexNAc(2)
N_Gly_replicate_1	N_Gly_replicate_1.25098.25098.4	25098	68.28	1294.28	HGVIISSTVDTYENGSSVEYR	sp|P05160|F13B_HUMAN(pre=K,post=C);	545;	Hex(6)HexNAc(5)NeuAc(3)
N_Gly_replicate_1	N_Gly_replicate_1.25104.25104.4	25104	68.28	990.673	KVCQDCPLLAPLNDTR	sp|P02765|FETUA_HUMAN(pre=R,post=V);	156;	Hex(5)HexNAc(4)NeuAc(1)Fuc(1)
N_Gly_replicate_1	N_Gly_replicate_1.25115.25115.4	25115	68.33	1042.71	ADGTVNQIEGEATPVNLTEPAK	sp|P05090|APOD_HUMAN(pre=R,post=L);	98;	Hex(5)HexNAc(4)NeuAc(1)
N_Gly_replicate_1	N_Gly_replicate_1.25116.25116.3	25116	68.33	1199.85	LANLTQGEDQYYLR	sp|P10909|CLUS_HUMAN(pre=R,post=V);	374;	Hex(5)HexNAc(4)NeuAc(1)
N_Gly_replicate_1	N_Gly_replicate_1.25129.25129.3	25129	68.39	1271.89	KVCQDCPLLAPLNDTR	sp|P02765|FETUA_HUMAN(pre=R,post=V);	156;	Hex(5)HexNAc(4)NeuAc(1)
N_Gly_replicate_1	N_Gly_replicate_1.25136.25136.4	25136	68.39	1078.46	GLTFQQNASSMCVPDQDTAIR	sp|P01871|IGHM_HUMAN(pre=R,post=V);	209;	Hex(5)HexNAc(5)Fuc(1)
N_Gly_replicate_1	N_Gly_replicate_1.25137.25137.3	25137	68.39	1252.5	SWPAVGNCSSALR	sp|P02790|HEMO_HUMAN(pre=R,post=W);	187;	Hex(5)HexNAc(4)NeuAc(2)Fuc(1)
N_Gly_replicate_1	N_Gly_replicate_1.25152.25152.4	25152	68.44	954.165	KVCQDCPLLAPLNDTR	sp|P02765|FETUA_HUMAN(pre=R,post=V);	156;	Hex(5)HexNAc(4)NeuAc(1)
N_Gly_replicate_1	N_Gly_replicate_1.25157.25157.3	25157	68.44	1306.28	IIVPLNNRENISDPTSPLR	sp|P01591|IGJ_HUMAN(pre=R,post=T);	71;	Hex(5)HexNAc(4)Fuc(1)
N_Gly_replicate_1	N_Gly_replicate_1.25160.25160.4	25160	68.44	979.965	IIVPLNNRENISDPTSPLR	sp|P01591|IGJ_HUMAN(pre=R,post=T);	71;	Hex(5)HexNAc(4)Fuc(1)
N_Gly_replicate_1	N_Gly_replicate_1.25175.25175.4	25175	68.49	1030.74	IIVPLNNRENISDPTSPLR	sp|P01591|IGJ_HUMAN(pre=R,post=T);	71;	Hex(5)HexNAc(5)Fuc(1)
N_Gly_replicate_1	N_Gly_replicate_1.25177.25177.4	25177	68.49	1397.62	ADGTVNQIEGEATPVNLTEPAKLEVK	sp|P05090|APOD_HUMAN(pre=R,post=F);	88;	Hex(8)HexNAc(7)Fuc(1)
N_Gly_replicate_1	N_Gly_replicate_1.25194.25194.3	25194	68.55	1373.98	IIVPLNNRENISDPTSPLR	sp|P01591|IGJ_HUMAN(pre=R,post=T);	71;	Hex(5)HexNAc(5)Fuc(1)
N_Gly_replicate_1	N_Gly_replicate_1.25196.25196.3	25196	68.55	1150.18	KVCQDCPLLAPLNDTR	sp|P02765|FETUA_HUMAN(pre=R,post=V);	156;	Hex(4)HexNAc(3)NeuAc(1)
N_Gly_replicate_1	N_Gly_replicate_1.25199.25199.3	25199	68.55	1188.17	NTTCQDLQIEVTVK	sp|P0C0L4|CO4A_HUMAN(pre=K,post=G);sp|P0C0L5|CO4B_HUMAN(pre=K,post=G);	1391;1391;	Hex(5)HexNAc(4)NeuAc(1)
N_Gly_replicate_1	N_Gly_replicate_1.25204.25204.4	25204	68.55	1250.01	QDQCIYNTTYLNVQR	sp|P02763|A1AG1_HUMAN(pre=R,post=E);	93;	Hex(7)HexNAc(6)NeuAc(2)Fuc(1)
N_Gly_replicate_1	N_Gly_replicate_1.25213.25213.3	25213	68.6	1129.15	HANWTLTPLK	sp|P27169|PON1_HUMAN(pre=K,post=S);	253;	Hex(5)HexNAc(4)NeuAc(2)
N_Gly_replicate_1	N_Gly_replicate_1.25214.25214.4	25214	68.6	1213.5	QDQCIYNTTYLNVQR	sp|P02763|A1AG1_HUMAN(pre=R,post=E);	93;	Hex(7)HexNAc(6)NeuAc(2)
N_Gly_replicate_1	N_Gly_replicate_1.25225.25225.2	25225	68.6	1693.22	HANWTLTPLK	sp|P27169|PON1_HUMAN(pre=K,post=S);	253;	Hex(5)HexNAc(4)NeuAc(2)
N_Gly_replicate_1	N_Gly_replicate_1.25228.25228.4	25228	68.6	943.452	IIVPLNNRENISDPTSPLR	sp|P01591|IGJ_HUMAN(pre=R,post=T);	71;	Hex(5)HexNAc(4)
N_Gly_replicate_1	N_Gly_replicate_1.25234.25234.4	25234	68.66	847.115	HANWTLTPLK	sp|P27169|PON1_HUMAN(pre=K,post=S);	253;	Hex(5)HexNAc(4)NeuAc(2)
N_Gly_replicate_1	N_Gly_replicate_1.25236.25236.3	25236	68.66	1325.29	IIVPLNNRENISDPTSPLR	sp|P01591|IGJ_HUMAN(pre=R,post=T);	71;	Hex(5)HexNAc(5)
N_Gly_replicate_1	N_Gly_replicate_1.25238.25238.4	25238	68.66	990.222	IIVPLNNRENISDPTSPLR	sp|P01591|IGJ_HUMAN(pre=R,post=T);	71;	Hex(4)HexNAc(5)Fuc(1)
N_Gly_replicate_1	N_Gly_replicate_1.25240.25240.3	25240	68.66	1050.43	YDFNSSMLYSTAK	sp|P04114|APOB_HUMAN(pre=K,post=G);	3465;	Hex(5)HexNAc(4)
N_Gly_replicate_1	N_Gly_replicate_1.25244.25244.3	25244	68.66	1319.96	IIVPLNNRENISDPTSPLR	sp|P01591|IGJ_HUMAN(pre=R,post=T);	71;	Hex(4)HexNAc(5)Fuc(1)
N_Gly_replicate_1	N_Gly_replicate_1.25245.25245.3	25245	68.66	1666.35	QDQCIYNTTYLNVQR	sp|P02763|A1AG1_HUMAN(pre=R,post=E);	93;	Hex(7)HexNAc(6)NeuAc(2)Fuc(1)
N_Gly_replicate_1	N_Gly_replicate_1.25250.25250.3	25250	68.66	1617.66	QDQCIYNTTYLNVQR	sp|P02763|A1AG1_HUMAN(pre=R,post=E);	93;	Hex(7)HexNAc(6)NeuAc(2)
N_Gly_replicate_1	N_Gly_replicate_1.25251.25251.4	25251	68.66	1034.73	IIVPLNNRENISDPTSPLR	sp|P01591|IGJ_HUMAN(pre=R,post=T);	71;	Hex(6)HexNAc(5)
N_Gly_replicate_1	N_Gly_replicate_1.25254.25254.3	25254	68.72	1203.83	SWPAVGNCSSALR	sp|P02790|HEMO_HUMAN(pre=R,post=W);	187;	Hex(5)HexNAc(4)NeuAc(2)
N_Gly_replicate_1	N_Gly_replicate_1.25256.25256.4	25256	68.72	1157.25	LAGKPTHVNVSVVMAEVDGTCY	sp|P01876|IGHA1_HUMAN(pre=R,post=-);	340;	Hex(5)HexNAc(5)NeuAc(1)Fuc(1)
N_Gly_replicate_1	N_Gly_replicate_1.25257.25257.4	25257	68.72	1123.45	QNQCFYNSSYLNVQR	sp|P19652|A1AG2_HUMAN(pre=R,post=E);	93;	Hex(6)HexNAc(5)NeuAc(2)
N_Gly_replicate_1	N_Gly_replicate_1.25261.25261.3	25261	68.72	1497.6	QNQCFYNSSYLNVQR	sp|P19652|A1AG2_HUMAN(pre=R,post=E);	93;	Hex(6)HexNAc(5)NeuAc(2)
N_Gly_replicate_1	N_Gly_replicate_1.25269.25269.3	25269	68.72	1542.99	LAGKPTHVNVSVVMAEVDGTCY	sp|P01876|IGHA1_HUMAN(pre=R,post=-);	340;	Hex(5)HexNAc(5)Fuc(3)
N_Gly_replicate_1	N_Gly_replicate_1.25272.25272.4	25272	68.72	1210.52	SLTFNETYQDISELVYGAK	sp|P01008|ANT3_HUMAN(pre=K,post=L);	187;	Hex(8)HexNAc(6)Fuc(1)
N_Gly_replicate_1	N_Gly_replicate_1.25278.25278.3	25278	68.77	1543.01	LAGKPTHVNVSVVMAEVDGTCY	sp|P01876|IGHA1_HUMAN(pre=R,post=-);	340;	Hex(5)HexNAc(5)Fuc(3)
N_Gly_replicate_1	N_Gly_replicate_1.25286.25286.4	25286	68.77	1106.48	LAGKPTHVNVSVVMAEVDGTCY	sp|P01876|IGHA1_HUMAN(pre=R,post=-);	340;	Hex(5)HexNAc(4)NeuAc(1)Fuc(1)
N_Gly_replicate_1	N_Gly_replicate_1.25296.25296.3	25296	68.83	1271.89	KVCQDCPLLAPLNDTR	sp|P02765|FETUA_HUMAN(pre=R,post=V);	156;	Hex(5)HexNAc(4)NeuAc(1)
N_Gly_replicate_1	N_Gly_replicate_1.25299.25299.4	25299	68.83	995.472	VVTVAALGTNISIHKDEIGK	sp|Q9Y6R7|FCGBP_HUMAN(pre=R,post=V);sp|Q9Y6R7|FCGBP_HUMAN(pre=R,post=V);sp|Q9Y6R7|FCGBP_HUMAN(pre=R,post=V);	1743/2944/4145;1743/2944/4145;1743/2944/4145;	Hex(5)HexNAc(4)NeuAc(1)
N_Gly_replicate_1	N_Gly_replicate_1.25306.25306.3	25306	68.83	1238.59	IIVPLNNRENISDPTSPLR	sp|P01591|IGJ_HUMAN(pre=R,post=T);	71;	Hex(5)HexNAc(3)Fuc(1)
N_Gly_replicate_1	N_Gly_replicate_1.25319.25319.4	25319	68.88	956.392	GTAGNALMDGASQLMGENR	sp|P02675|FIBB_HUMAN(pre=R,post=T);	394;	Hex(5)HexNAc(4)NeuAc(1)
N_Gly_replicate_1	N_Gly_replicate_1.25323.25323.4	25323	68.88	929.194	IIVPLNNRENISDPTSPLR	sp|P01591|IGJ_HUMAN(pre=R,post=T);	71;	Hex(5)HexNAc(3)Fuc(1)
N_Gly_replicate_1	N_Gly_replicate_1.25328.25328.3	25328	68.88	1475.31	LAGKPTHVNVSVVMAEVDGTCY	sp|P01876|IGHA1_HUMAN(pre=R,post=-);	340;	Hex(5)HexNAc(4)Fuc(3)
N_Gly_replicate_1	N_Gly_replicate_1.25343.25343.4	25343	68.93	1232.75	DIVEYYNDSNGSHVLQGR	sp|P25311|ZA2G_HUMAN(pre=K,post=F);	109;	Hex(6)HexNAc(5)NeuAc(2)Fuc(2)
N_Gly_replicate_1	N_Gly_replicate_1.25344.25344.4	25344	68.93	954.164	KVCQDCPLLAPLNDTR	sp|P02765|FETUA_HUMAN(pre=R,post=V);	156;	Hex(5)HexNAc(4)NeuAc(1)
N_Gly_replicate_1	N_Gly_replicate_1.25354.25354.4	25354	68.93	1177.75	KQVHFFVNASDVDNVK	sp|Q96IY4|CBPB2_HUMAN(pre=K,post=A);	73;	Hex(6)HexNAc(5)NeuAc(3)
N_Gly_replicate_1	N_Gly_replicate_1.25361.25361.3	25361	68.99	1271.28	IIVPLNNRENISDPTSPLR	sp|P01591|IGJ_HUMAN(pre=R,post=T);	71;	Hex(4)HexNAc(5)
N_Gly_replicate_1	N_Gly_replicate_1.25367.25367.4	25367	68.99	1250	QDQCIYNTTYLNVQR	sp|P02763|A1AG1_HUMAN(pre=R,post=E);	93;	Hex(7)HexNAc(6)NeuAc(2)Fuc(1)
N_Gly_replicate_1	N_Gly_replicate_1.25370.25370.4	25370	68.99	1221.75	QDQCIYNTTYLNVQR	sp|P02763|A1AG1_HUMAN(pre=R,post=E);	93;	Hex(9)HexNAc(6)NeuAc(1)
N_Gly_replicate_1	N_Gly_replicate_1.25379.25379.4	25379	69.05	1213.5	QDQCIYNTTYLNVQR	sp|P02763|A1AG1_HUMAN(pre=R,post=E);	93;	Hex(7)HexNAc(6)NeuAc(2)
N_Gly_replicate_1	N_Gly_replicate_1.25380.25380.3	25380	69.05	1129.73	WNPCLEPHRFNDTEVLQR	sp|P43251|BTD_HUMAN(pre=R,post=L);	150;	Hex(5)HexNAc(4)NeuAc(2)
N_Gly_replicate_1	N_Gly_replicate_1.25382.25382.4	25382	69.05	1129.73	WNPCLEPHRFNDTEVLQR	sp|P43251|BTD_HUMAN(pre=R,post=L);	150;	Hex(5)HexNAc(4)NeuAc(2)
N_Gly_replicate_1	N_Gly_replicate_1.25388.25388.4	25388	69.05	1158.72	QDQCIYNTTYLNVQR	sp|P02763|A1AG1_HUMAN(pre=R,post=E);	93;	Hex(6)HexNAc(5)NeuAc(2)Fuc(1)
N_Gly_replicate_1	N_Gly_replicate_1.25394.25394.3	25394	69.05	1012.08	WSDIWNATK	sp|P06276|CHLE_HUMAN(pre=K,post=Y);	85;	Hex(5)HexNAc(4)NeuAc(1)
N_Gly_replicate_1	N_Gly_replicate_1.25397.25397.4	25397	69.05	1078.46	GLTFQQNASSMCVPDQDTAIR	sp|P01871|IGHM_HUMAN(pre=R,post=V);	209;	Hex(5)HexNAc(5)Fuc(1)
N_Gly_replicate_1	N_Gly_replicate_1.25400.25400.3	25400	69.1	1617.66	QDQCIYNTTYLNVQR	sp|P02763|A1AG1_HUMAN(pre=R,post=E);	93;	Hex(7)HexNAc(6)NeuAc(2)
N_Gly_replicate_1	N_Gly_replicate_1.25411.25411.4	25411	69.1	954.165	KVCQDCPLLAPLNDTR	sp|P02765|FETUA_HUMAN(pre=R,post=V);	156;	Hex(5)HexNAc(4)NeuAc(1)
N_Gly_replicate_1	N_Gly_replicate_1.25417.25417.3	25417	69.1	1265.94	IIVPLNNRENISDPTSPLR	sp|P01591|IGJ_HUMAN(pre=R,post=T);	71;	Hex(3)HexNAc(5)Fuc(1)
N_Gly_replicate_1	N_Gly_replicate_1.25429.25429.3	25429	69.16	1184.58	IIVPLNNRENISDPTSPLR	sp|P01591|IGJ_HUMAN(pre=R,post=T);	71;	Hex(4)HexNAc(3)Fuc(1)
N_Gly_replicate_1	N_Gly_replicate_1.25435.25435.4	25435	69.16	1029.17	GTAGNALMDGASQLMGENR	sp|P02675|FIBB_HUMAN(pre=R,post=T);	394;	Hex(5)HexNAc(4)NeuAc(2)
N_Gly_replicate_1	N_Gly_replicate_1.25439.25439.4	25439	69.16	1155.23	GLTFQQNASSMCVPDQDTAIR	sp|P01871|IGHM_HUMAN(pre=R,post=V);	209;	Hex(5)HexNAc(5)NeuAc(1)Fuc(1)
N_Gly_replicate_1	N_Gly_replicate_1.25448.25448.3	25448	69.22	1185.84	VYSGILNQSEIK	sp|P03951|FA11_HUMAN(pre=R,post=E);	450;	Hex(5)HexNAc(4)NeuAc(2)
N_Gly_replicate_1	N_Gly_replicate_1.25452.25452.3	25452	69.22	1203.82	SWPAVGNCSSALR	sp|P02790|HEMO_HUMAN(pre=R,post=W);	187;	Hex(5)HexNAc(4)NeuAc(2)
N_Gly_replicate_1	N_Gly_replicate_1.25457.25457.3	25457	69.22	1217.22	TVLTPATNHMGNVTFTIPANR	sp|P01024|CO3_HUMAN(pre=K,post=E);	85;	Hex(6)HexNAc(2)
N_Gly_replicate_1	N_Gly_replicate_1.25461.25461.4	25461	69.22	1122.22	QDQCIYNTTYLNVQR	sp|P02763|A1AG1_HUMAN(pre=R,post=E);	93;	Hex(6)HexNAc(5)NeuAc(2)
N_Gly_replicate_1	N_Gly_replicate_1.25470.25470.3	25470	69.28	1271.88	KVCQDCPLLAPLNDTR	sp|P02765|FETUA_HUMAN(pre=R,post=V);	156;	Hex(5)HexNAc(4)NeuAc(1)
N_Gly_replicate_1	N_Gly_replicate_1.25471.25471.3	25471	69.28	1274.86	GTAGNALMDGASQLMGENR	sp|P02675|FIBB_HUMAN(pre=R,post=T);	394;	Hex(5)HexNAc(4)NeuAc(1)
N_Gly_replicate_1	N_Gly_replicate_1.25474.25474.4	25474	69.28	956.391	GTAGNALMDGASQLMGENR	sp|P02675|FIBB_HUMAN(pre=R,post=T);	394;	Hex(5)HexNAc(4)NeuAc(1)
N_Gly_replicate_1	N_Gly_replicate_1.25478.25478.5	25478	69.28	823.534	GTAGNALMDGASQLMGENR	sp|P02675|FIBB_HUMAN(pre=R,post=T);	394;	Hex(5)HexNAc(4)NeuAc(2)
N_Gly_replicate_1	N_Gly_replicate_1.25486.25486.3	25486	69.33	1495.95	QDQCIYNTTYLNVQR	sp|P02763|A1AG1_HUMAN(pre=R,post=E);	93;	Hex(6)HexNAc(5)NeuAc(2)
N_Gly_replicate_1	N_Gly_replicate_1.25499.25499.3	25499	69.33	1188.18	NTTCQDLQIEVTVK	sp|P0C0L4|CO4A_HUMAN(pre=K,post=G);sp|P0C0L5|CO4B_HUMAN(pre=K,post=G);	1391;1391;	Hex(5)HexNAc(4)NeuAc(1)
N_Gly_replicate_1	N_Gly_replicate_1.25501.25501.3	25501	69.33	1544.63	QDQCIYNTTYLNVQR	sp|P02763|A1AG1_HUMAN(pre=R,post=E);	93;	Hex(6)HexNAc(5)NeuAc(2)Fuc(1)
N_Gly_replicate_1	N_Gly_replicate_1.25510.25510.4	25510	69.38	1157.25	LAGKPTHVNVSVVMAEVDGTCY	sp|P01876|IGHA1_HUMAN(pre=R,post=-);	340;	Hex(5)HexNAc(5)NeuAc(1)Fuc(1)
N_Gly_replicate_1	N_Gly_replicate_1.25514.25514.5	25514	69.38	878.376	QEPERNECFLQHKDDNPNLPR	sp|P02768|ALBU_HUMAN(pre=K,post=L);	123;	Hex(4)HexNAc(4)NeuAc(1)
N_Gly_replicate_1	N_Gly_replicate_1.25521.25521.4	25521	69.38	1258.51	QDQCIYNTTYLNVQR	sp|P02763|A1AG1_HUMAN(pre=R,post=E);	93;	Hex(9)HexNAc(6)Fuc(3)
N_Gly_replicate_1	N_Gly_replicate_1.25528.25528.3	25528	69.43	1215.06	ADGTVNQIEGEATPVNLTEPAKLEVK	sp|P05090|APOD_HUMAN(pre=R,post=F);	98;	Hex(6)HexNAc(5)Fuc(1)
N_Gly_replicate_1	N_Gly_replicate_1.25542.25542.3	25542	69.43	1542.66	LAGKPTHVNVSVVMAEVDGTCY	sp|P01876|IGHA1_HUMAN(pre=R,post=-);	340;	Hex(5)HexNAc(5)NeuAc(1)Fuc(1)
N_Gly_replicate_1	N_Gly_replicate_1.25550.25550.3	25550	69.49	954.166	KVCQDCPLLAPLNDTR	sp|P02765|FETUA_HUMAN(pre=R,post=V);	156;	Hex(5)HexNAc(4)NeuAc(1)
N_Gly_replicate_1	N_Gly_replicate_1.25551.25551.4	25551	69.49	1106.48	LAGKPTHVNVSVVMAEVDGTCY	sp|P01876|IGHA1_HUMAN(pre=R,post=-);	340;	Hex(5)HexNAc(4)NeuAc(1)Fuc(1)
N_Gly_replicate_1	N_Gly_replicate_1.25555.25555.4	25555	69.49	1132	LGHCPDPVLVNGEFSSSGPVNVSDK	sp|P20851|C4BPB_HUMAN(pre=R,post=I);	98;	Hex(5)HexNAc(4)NeuAc(1)
N_Gly_replicate_1	N_Gly_replicate_1.25557.25557.4	25557	69.49	1091.25	KLHINHNNLTESVGPLPK	sp|P51884|LUM_HUMAN(pre=K,post=S);	127;	Hex(5)HexNAc(4)NeuAc(2)Fuc(1)
N_Gly_replicate_1	N_Gly_replicate_1.25579.25579.3	25579	69.55	1474.97	LAGKPTHVNVSVVMAEVDGTCY	sp|P01876|IGHA1_HUMAN(pre=R,post=-);	340;	Hex(5)HexNAc(4)NeuAc(1)Fuc(1)
N_Gly_replicate_1	N_Gly_replicate_1.25580.25580.3	25580	69.55	1269.52	GTAGNALMDGASQLMGENR	sp|P02675|FIBB_HUMAN(pre=R,post=T);	394;	Hex(5)HexNAc(4)NeuAc(1)
N_Gly_replicate_1	N_Gly_replicate_1.25594.25594.4	25594	69.6	1029.17	GTAGNALMDGASQLMGENR	sp|P02675|FIBB_HUMAN(pre=R,post=T);	394;	Hex(5)HexNAc(4)NeuAc(2)
N_Gly_replicate_1	N_Gly_replicate_1.25595.25595.4	25595	69.6	1151.24	GLTFQQNASSMCVPDQDTAIR	sp|P01871|IGHM_HUMAN(pre=R,post=V);	209;	Hex(5)HexNAc(5)NeuAc(1)Fuc(1)
N_Gly_replicate_1	N_Gly_replicate_1.25596.25596.4	25596	69.6	1155.23	GLTFQQNASSMCVPDQDTAIR	sp|P01871|IGHM_HUMAN(pre=R,post=V);	209;	Hex(5)HexNAc(5)NeuAc(1)Fuc(1)
N_Gly_replicate_1	N_Gly_replicate_1.25598.25598.5	25598	69.6	974.427	SRYPHKPEINSTTHPGADLQENFCR	sp|P00734|THRB_HUMAN(pre=R,post=N);	143;	Hex(5)HexNAc(4)NeuAc(1)
N_Gly_replicate_1	N_Gly_replicate_1.25602.25602.4	25602	69.6	1069.97	LAGKPTHVNVSVVMAEVDGTCY	sp|P01876|IGHA1_HUMAN(pre=R,post=-);	340;	Hex(5)HexNAc(4)NeuAc(1)
N_Gly_replicate_1	N_Gly_replicate_1.25612.25612.3	25612	69.65	1271.89	KVCQDCPLLAPLNDTR	sp|P02765|FETUA_HUMAN(pre=R,post=V);	156;	Hex(5)HexNAc(4)NeuAc(1)
N_Gly_replicate_1	N_Gly_replicate_1.25614.25614.4	25614	69.65	954.168	KVCQDCPLLAPLNDTR	sp|P02765|FETUA_HUMAN(pre=R,post=V);	156;	Hex(5)HexNAc(4)NeuAc(1)
N_Gly_replicate_1	N_Gly_replicate_1.25623.25623.3	25623	69.65	1534.65	GLTFQQNASSMCVPDQDTAIR	sp|P01871|IGHM_HUMAN(pre=R,post=V);	209;	Hex(5)HexNAc(5)NeuAc(1)Fuc(1)
N_Gly_replicate_1	N_Gly_replicate_1.25641.25641.4	25641	69.71	1122.21	QDQCIYNTTYLNVQR	sp|P02763|A1AG1_HUMAN(pre=R,post=E);	93;	Hex(6)HexNAc(5)NeuAc(2)
N_Gly_replicate_1	N_Gly_replicate_1.25643.25643.3	25643	69.71	1274.86	GTAGNALMDGASQLMGENR	sp|P02675|FIBB_HUMAN(pre=R,post=T);	394;	Hex(5)HexNAc(4)NeuAc(1)
N_Gly_replicate_1	N_Gly_replicate_1.25644.25644.4	25644	69.71	956.393	GTAGNALMDGASQLMGENR	sp|P02675|FIBB_HUMAN(pre=R,post=T);	394;	Hex(5)HexNAc(4)NeuAc(1)
N_Gly_replicate_1	N_Gly_replicate_1.25646.25646.4	25646	69.71	1100.47	GLTFQQNASSMCVPDQDTAIR	sp|P01871|IGHM_HUMAN(pre=R,post=V);	209;	Hex(5)HexNAc(4)NeuAc(1)Fuc(1)
N_Gly_replicate_1	N_Gly_replicate_1.25653.25653.3	25653	69.76	1495.95	QDQCIYNTTYLNVQR	sp|P02763|A1AG1_HUMAN(pre=R,post=E);	93;	Hex(6)HexNAc(5)NeuAc(2)
N_Gly_replicate_1	N_Gly_replicate_1.25657.25657.5	25657	69.76	823.535	GTAGNALMDGASQLMGENR	sp|P02675|FIBB_HUMAN(pre=R,post=T);	394;	Hex(5)HexNAc(4)NeuAc(2)
N_Gly_replicate_1	N_Gly_replicate_1.25665.25665.4	25665	69.76	1104.47	GLTFQQNASSMCVPDQDTAIR	sp|P01871|IGHM_HUMAN(pre=R,post=V);	209;	Hex(5)HexNAc(4)NeuAc(1)Fuc(1)
N_Gly_replicate_1	N_Gly_replicate_1.25707.25707.4	25707	69.87	974.428	SRYPHKPEINSTTHPGADLQENFCR	sp|P00734|THRB_HUMAN(pre=R,post=N);	143;	Hex(5)HexNAc(4)NeuAc(1)
N_Gly_replicate_1	N_Gly_replicate_1.25734.25734.4	25734	69.92	964.158	NTTCQDLQIEVTVK	sp|P0C0L4|CO4A_HUMAN(pre=K,post=G);sp|P0C0L5|CO4B_HUMAN(pre=K,post=G);	1391;1391;	Hex(5)HexNAc(4)NeuAc(2)
N_Gly_replicate_1	N_Gly_replicate_1.25738.25738.3	25738	69.98	1374.24	QDQCIYNTTYLNVQR	sp|P02763|A1AG1_HUMAN(pre=R,post=E);	93;	Hex(5)HexNAc(4)NeuAc(2)
N_Gly_replicate_1	N_Gly_replicate_1.25740.25740.4	25740	69.98	1030.93	QDQCIYNTTYLNVQR	sp|P02763|A1AG1_HUMAN(pre=R,post=E);	93;	Hex(5)HexNAc(4)NeuAc(2)
N_Gly_replicate_1	N_Gly_replicate_1.25741.25741.3	25741	69.98	1213.83	FSDGLESNSSTQFEVK	sp|P0C0L4|CO4A_HUMAN(pre=R,post=K);sp|P0C0L5|CO4B_HUMAN(pre=R,post=K);	226;226;	Hex(9)HexNAc(2)
N_Gly_replicate_1	N_Gly_replicate_1.25765.25765.4	25765	70.04	1103.69	SWPAVGNCSSALR	sp|P02790|HEMO_HUMAN(pre=R,post=W);	187;	Hex(6)HexNAc(5)NeuAc(3)Fuc(1)
N_Gly_replicate_1	N_Gly_replicate_1.25770.25770.3	25770	70.04	1471.26	SWPAVGNCSSALR	sp|P02790|HEMO_HUMAN(pre=R,post=W);	187;	Hex(6)HexNAc(5)NeuAc(3)Fuc(1)
N_Gly_replicate_1	N_Gly_replicate_1.25776.25776.4	25776	70.04	1123.77	ADGTVNQIEGEATPVNLTEPAKLEVK	sp|P05090|APOD_HUMAN(pre=R,post=F);	98;	Hex(5)HexNAc(4)Fuc(1)
N_Gly_replicate_1	N_Gly_replicate_1.25780.25780.4	25780	70.09	1029.17	GTAGNALMDGASQLMGENR	sp|P02675|FIBB_HUMAN(pre=R,post=T);	394;	Hex(5)HexNAc(4)NeuAc(2)
N_Gly_replicate_1	N_Gly_replicate_1.25781.25781.3	25781	70.09	1371.88	GTAGNALMDGASQLMGENR	sp|P02675|FIBB_HUMAN(pre=R,post=T);	394;	Hex(5)HexNAc(4)NeuAc(2)
N_Gly_replicate_1	N_Gly_replicate_1.25786.25786.3	25786	70.09	1498.04	ADGTVNQIEGEATPVNLTEPAKLEVK	sp|P05090|APOD_HUMAN(pre=R,post=F);	98;	Hex(5)HexNAc(4)Fuc(1)
[truncated: 9,579 more rows]
