# Supplementary material for: Sustainable Phosphorylated Cellulose Nanocrystals: A Dual‐Affinity Platform for High‐Efficiency Enrichment of Intact Glycopeptides and Phosphopeptides
Source: Adv Sci (Weinh). 2026 Feb 27;13(27):e23858. doi: 10.1002/advs.202523858 (PMC13170199; doi:10.1002/advs.202523858)
Supplement: Supplementary file 2 — Supporting File 2: advs74615‐sup‐0002‐Data.zip. [file ADVS-13-e23858-s001.zip › advs74615-sup-0002-Data/Data S2.xlsx]

## Sheet: Sheet1
N-linked glycopeptides identified from Human Serum Using Click maltose-HILIC
File	Title	Scan	RT(min)	PrecursorMZ	Peptide	Protein	GlycoSite	GlycanComposition
HF_20230916_YXY_AD_Ngly_1	HF_20230916_YXY_AD_Ngly_1.4732.4732.3	4732	17.08	953.379	HNSTGCLR	sp|P10909|CLUS_HUMAN(pre=R,post=M);	291;	Hex(5)HexNAc(4)NeuAc(1)
HF_20230916_YXY_AD_Ngly_1	HF_20230916_YXY_AD_Ngly_1.4734.4734.3	4734	17.08	1127.76	HNFSHCCSK	sp|P43652|AFAM_HUMAN(pre=K,post=V);	109;	Hex(5)HexNAc(4)NeuAc(2)
HF_20230916_YXY_AD_Ngly_1	HF_20230916_YXY_AD_Ngly_1.4738.4738.2	4738	17.08	1328.02	SYNETK	sp|P04114|APOB_HUMAN(pre=K,post=I);	3224;	Hex(5)HexNAc(4)NeuAc(1)
HF_20230916_YXY_AD_Ngly_1	HF_20230916_YXY_AD_Ngly_1.4744.4744.4	4744	17.08	846.068	HNFSHCCSK	sp|P43652|AFAM_HUMAN(pre=K,post=V);	109;	Hex(5)HexNAc(4)NeuAc(2)
HF_20230916_YXY_AD_Ngly_1	HF_20230916_YXY_AD_Ngly_1.4757.4757.2	4757	17.12	1355.52	NEEYNK	sp|P02763|A1AG1_HUMAN(pre=R,post=S);sp|P19652|A1AG2_HUMAN(pre=R,post=S);	56;56;	Hex(5)HexNAc(4)NeuAc(1)
HF_20230916_YXY_AD_Ngly_1	HF_20230916_YXY_AD_Ngly_1.4765.4765.4	4765	17.12	884.884	KKKEDALNETR	sp|P10909|CLUS_HUMAN(pre=K,post=E);	86;	Hex(5)HexNAc(4)NeuAc(2)
HF_20230916_YXY_AD_Ngly_1	HF_20230916_YXY_AD_Ngly_1.4771.4771.3	4771	17.16	1045.1	NGTAVCATNRR	sp|P05156|CFAI_HUMAN(pre=K,post=S);	70;	Hex(5)HexNAc(4)NeuAc(1)
HF_20230916_YXY_AD_Ngly_1	HF_20230916_YXY_AD_Ngly_1.4778.4778.3	4778	17.16	1018.43	YKNNSDISSTR	sp|P01871|IGHM_HUMAN(pre=K,post=G);	46;	Hex(5)HexNAc(4)Fuc(1)
HF_20230916_YXY_AD_Ngly_1	HF_20230916_YXY_AD_Ngly_1.4780.4780.3	4780	17.16	1179.51	KKKEDALNETR	sp|P10909|CLUS_HUMAN(pre=K,post=E);	86;	Hex(5)HexNAc(4)NeuAc(2)
HF_20230916_YXY_AD_Ngly_1	HF_20230916_YXY_AD_Ngly_1.4783.4783.3	4783	17.16	887.621	YKNNSDISSTR	sp|P01871|IGHM_HUMAN(pre=K,post=G);	46;	Hex(5)HexNAc(5)NeuAc(1)Fuc(1)
HF_20230916_YXY_AD_Ngly_1	HF_20230916_YXY_AD_Ngly_1.4785.4785.2	4785	17.16	1251.03	YKNNSDISSTR	sp|P01871|IGHM_HUMAN(pre=K,post=G);	46;	Hex(5)HexNAc(2)
HF_20230916_YXY_AD_Ngly_1	HF_20230916_YXY_AD_Ngly_1.4786.4786.3	4786	17.16	904.018	NEEYNK	sp|P02763|A1AG1_HUMAN(pre=R,post=S);sp|P19652|A1AG2_HUMAN(pre=R,post=S);	56;56;	Hex(5)HexNAc(4)NeuAc(1)
HF_20230916_YXY_AD_Ngly_1	HF_20230916_YXY_AD_Ngly_1.4792.4792.3	4792	17.21	1050.41	HNSTGCLR	sp|P10909|CLUS_HUMAN(pre=R,post=M);	291;	Hex(5)HexNAc(4)NeuAc(2)
HF_20230916_YXY_AD_Ngly_1	HF_20230916_YXY_AD_Ngly_1.4794.4794.3	4794	17.21	1086.12	YKNNSDISSTR	sp|P01871|IGHM_HUMAN(pre=K,post=G);	46;	Hex(5)HexNAc(5)Fuc(1)
HF_20230916_YXY_AD_Ngly_1	HF_20230916_YXY_AD_Ngly_1.4796.4796.2	4796	17.21	1575.12	HNSTGCLR	sp|P10909|CLUS_HUMAN(pre=R,post=M);	291;	Hex(5)HexNAc(4)NeuAc(2)
HF_20230916_YXY_AD_Ngly_1	HF_20230916_YXY_AD_Ngly_1.4798.4798.3	4798	17.21	1172.12	HNSTGCLR	sp|P10909|CLUS_HUMAN(pre=R,post=M);	291;	Hex(6)HexNAc(5)NeuAc(2)
HF_20230916_YXY_AD_Ngly_1	HF_20230916_YXY_AD_Ngly_1.4800.4800.2	4800	17.21	1527.14	YKNNSDISSTR	sp|P01871|IGHM_HUMAN(pre=K,post=G);	46;	Hex(5)HexNAc(4)Fuc(1)
HF_20230916_YXY_AD_Ngly_1	HF_20230916_YXY_AD_Ngly_1.4801.4801.2	4801	17.21	1628.68	YKNNSDISSTR	sp|P01871|IGHM_HUMAN(pre=K,post=G);	46;	Hex(5)HexNAc(5)Fuc(1)
HF_20230916_YXY_AD_Ngly_1	HF_20230916_YXY_AD_Ngly_1.4802.4802.3	4802	17.21	1032.1	YKNNSDISSTR	sp|P01871|IGHM_HUMAN(pre=K,post=G);	46;	Hex(4)HexNAc(5)Fuc(1)
HF_20230916_YXY_AD_Ngly_1	HF_20230916_YXY_AD_Ngly_1.4803.4803.3	4803	17.21	1037.44	YKNNSDISSTR	sp|P01871|IGHM_HUMAN(pre=K,post=G);	46;	Hex(5)HexNAc(5)
HF_20230916_YXY_AD_Ngly_1	HF_20230916_YXY_AD_Ngly_1.4812.4812.3	4812	17.27	971.762	TKPREEQYNSTYR	sp|P01857|IGHG1_HUMAN(pre=K,post=V);	180;	Hex(3)HexNAc(3)Fuc(1)
HF_20230916_YXY_AD_Ngly_1	HF_20230916_YXY_AD_Ngly_1.4813.4813.4	4813	17.27	860.871	TKPREEQYNSTYR	sp|P01857|IGHG1_HUMAN(pre=K,post=V);	180;	Hex(5)HexNAc(4)Fuc(1)
HF_20230916_YXY_AD_Ngly_1	HF_20230916_YXY_AD_Ngly_1.4815.4815.3	4815	17.27	1115.46	YKNNSDISSTR	sp|P01871|IGHM_HUMAN(pre=K,post=G);	46;	Hex(5)HexNAc(4)NeuAc(1)Fuc(1)
HF_20230916_YXY_AD_Ngly_1	HF_20230916_YXY_AD_Ngly_1.4816.4816.3	4816	17.27	1025.78	TKPREEQYNSTYR	sp|P01857|IGHG1_HUMAN(pre=K,post=V);	180;	Hex(4)HexNAc(3)Fuc(1)
HF_20230916_YXY_AD_Ngly_1	HF_20230916_YXY_AD_Ngly_1.4821.4821.2	4821	17.27	1672.69	YKNNSDISSTR	sp|P01871|IGHM_HUMAN(pre=K,post=G);	46;	Hex(5)HexNAc(4)NeuAc(1)Fuc(1)
HF_20230916_YXY_AD_Ngly_1	HF_20230916_YXY_AD_Ngly_1.4825.4825.3	4825	17.27	1098.8	TKPREEQYNSTYR	sp|P01857|IGHG1_HUMAN(pre=K,post=V);	180;	Hex(5)HexNAc(4)
HF_20230916_YXY_AD_Ngly_1	HF_20230916_YXY_AD_Ngly_1.4827.4827.4	4827	17.27	824.354	TKPREEQYNSTYR	sp|P01857|IGHG1_HUMAN(pre=K,post=V);	180;	Hex(5)HexNAc(4)
HF_20230916_YXY_AD_Ngly_1	HF_20230916_YXY_AD_Ngly_1.4832.4832.4	4832	17.3	783.84	TKPREEQYNSTYR	sp|P01857|IGHG1_HUMAN(pre=K,post=V);	180;	Hex(4)HexNAc(4)
HF_20230916_YXY_AD_Ngly_1	HF_20230916_YXY_AD_Ngly_1.4833.4833.3	4833	17.3	1183.15	YKNNSDISSTR	sp|P01871|IGHM_HUMAN(pre=K,post=G);	46;	Hex(5)HexNAc(5)NeuAc(1)Fuc(1)
HF_20230916_YXY_AD_Ngly_1	HF_20230916_YXY_AD_Ngly_1.4834.4834.3	4834	17.3	923.074	TKPREEQYNSTYR	sp|P01857|IGHG1_HUMAN(pre=K,post=V);	180;	Hex(3)HexNAc(3)
HF_20230916_YXY_AD_Ngly_1	HF_20230916_YXY_AD_Ngly_1.4835.4835.4	4835	17.3	887.614	YKNNSDISSTR	sp|P01871|IGHM_HUMAN(pre=K,post=G);	46;	Hex(5)HexNAc(5)NeuAc(1)Fuc(1)
HF_20230916_YXY_AD_Ngly_1	HF_20230916_YXY_AD_Ngly_1.4836.4836.3	4836	17.3	993.746	YKNNSDISSTR	sp|P01871|IGHM_HUMAN(pre=K,post=G);	46;	Hex(4)HexNAc(3)NeuAc(1)Fuc(1)
HF_20230916_YXY_AD_Ngly_1	HF_20230916_YXY_AD_Ngly_1.4839.4839.4	4839	17.3	836.844	YKNNSDISSTR	sp|P01871|IGHM_HUMAN(pre=K,post=G);	46;	Hex(5)HexNAc(4)NeuAc(1)Fuc(1)
HF_20230916_YXY_AD_Ngly_1	HF_20230916_YXY_AD_Ngly_1.4841.4841.3	4841	17.3	1134.46	YKNNSDISSTR	sp|P01871|IGHM_HUMAN(pre=K,post=G);	46;	Hex(5)HexNAc(5)NeuAc(1)
HF_20230916_YXY_AD_Ngly_1	HF_20230916_YXY_AD_Ngly_1.4842.4842.3	4842	17.3	1048.94	KKKEDALNETR	sp|P10909|CLUS_HUMAN(pre=K,post=E);	86;	Hex(6)HexNAc(5)NeuAc(3)
HF_20230916_YXY_AD_Ngly_1	HF_20230916_YXY_AD_Ngly_1.4844.4844.4	4844	17.3	871.125	TKPREEQYNSTYR	sp|P01857|IGHG1_HUMAN(pre=K,post=V);	180;	Hex(4)HexNAc(5)Fuc(1)
HF_20230916_YXY_AD_Ngly_1	HF_20230916_YXY_AD_Ngly_1.4848.4848.2	4848	17.3	1501.07	NEEYNK	sp|P02763|A1AG1_HUMAN(pre=R,post=S);sp|P19652|A1AG2_HUMAN(pre=R,post=S);	56;56;	Hex(5)HexNAc(4)NeuAc(2)
HF_20230916_YXY_AD_Ngly_1	HF_20230916_YXY_AD_Ngly_1.4849.4849.2	4849	17.3	1490.12	YKNNSDISSTR	sp|P01871|IGHM_HUMAN(pre=K,post=G);	46;	Hex(4)HexNAc(3)NeuAc(1)Fuc(1)
HF_20230916_YXY_AD_Ngly_1	HF_20230916_YXY_AD_Ngly_1.4850.4850.3	4850	17.3	1398.25	KKKEDALNETR	sp|P10909|CLUS_HUMAN(pre=K,post=E);	86;	Hex(6)HexNAc(5)NeuAc(3)
HF_20230916_YXY_AD_Ngly_1	HF_20230916_YXY_AD_Ngly_1.4852.4852.4	4852	17.33	820.355	TKPREEQYNSTYR	sp|P01857|IGHG1_HUMAN(pre=K,post=V);	180;	Hex(4)HexNAc(4)Fuc(1)
HF_20230916_YXY_AD_Ngly_1	HF_20230916_YXY_AD_Ngly_1.4856.4856.4	4856	17.33	911.639	TKPREEQYNSTYR	sp|P01857|IGHG1_HUMAN(pre=K,post=V);	180;	Hex(5)HexNAc(5)Fuc(1)
HF_20230916_YXY_AD_Ngly_1	HF_20230916_YXY_AD_Ngly_1.4857.4857.3	4857	17.33	1001.05	NEEYNK	sp|P02763|A1AG1_HUMAN(pre=R,post=S);sp|P19652|A1AG2_HUMAN(pre=R,post=S);	56;56;	Hex(5)HexNAc(4)NeuAc(2)
HF_20230916_YXY_AD_Ngly_1	HF_20230916_YXY_AD_Ngly_1.4860.4860.2	4860	17.33	1774.22	YKNNSDISSTR	sp|P01871|IGHM_HUMAN(pre=K,post=G);	46;	Hex(5)HexNAc(5)NeuAc(1)Fuc(1)
HF_20230916_YXY_AD_Ngly_1	HF_20230916_YXY_AD_Ngly_1.4861.4861.3	4861	17.33	1129.13	YKNNSDISSTR	sp|P01871|IGHM_HUMAN(pre=K,post=G);	46;	Hex(4)HexNAc(5)NeuAc(1)Fuc(1)
HF_20230916_YXY_AD_Ngly_1	HF_20230916_YXY_AD_Ngly_1.4862.4862.3	4862	17.33	1215.18	TKPREEQYNSTYR	sp|P01857|IGHG1_HUMAN(pre=K,post=V);	180;	Hex(5)HexNAc(5)Fuc(1)
HF_20230916_YXY_AD_Ngly_1	HF_20230916_YXY_AD_Ngly_1.4865.4865.3	4865	17.33	1112.48	TKPREEQYNSTYR	sp|P01857|IGHG1_HUMAN(pre=K,post=V);	180;	Hex(4)HexNAc(5)
HF_20230916_YXY_AD_Ngly_1	HF_20230916_YXY_AD_Ngly_1.4866.4866.3	4866	17.33	1193.48	YKNNSDISSTR	sp|P01871|IGHM_HUMAN(pre=K,post=G);	46;	Hex(5)HexNAc(3)NeuAc(2)Fuc(2)
HF_20230916_YXY_AD_Ngly_1	HF_20230916_YXY_AD_Ngly_1.4869.4869.3	4869	17.33	964.408	YKNNSDISSTR	sp|P01871|IGHM_HUMAN(pre=K,post=G);	46;	Hex(4)HexNAc(4)Fuc(1)
HF_20230916_YXY_AD_Ngly_1	HF_20230916_YXY_AD_Ngly_1.4871.4871.3	4871	17.33	1188.48	YKNNSDISSTR	sp|P01871|IGHM_HUMAN(pre=K,post=G);	46;	Hex(6)HexNAc(5)NeuAc(1)
HF_20230916_YXY_AD_Ngly_1	HF_20230916_YXY_AD_Ngly_1.4875.4875.3	4875	17.37	997.415	WVSNKTEGR	sp|P01008|ANT3_HUMAN(pre=K,post=I);	224;	Hex(5)HexNAc(4)NeuAc(1)
HF_20230916_YXY_AD_Ngly_1	HF_20230916_YXY_AD_Ngly_1.4877.4877.3	4877	17.37	1136.81	KKEDALNETR	sp|P10909|CLUS_HUMAN(pre=K,post=E);	86;	Hex(5)HexNAc(4)NeuAc(2)
HF_20230916_YXY_AD_Ngly_1	HF_20230916_YXY_AD_Ngly_1.4878.4878.4	4878	17.37	1493.07	NGTGHGNSTHHGPEYMR	sp|P02790|HEMO_HUMAN(pre=R,post=C);	246;	Hex(8)HexNAc(6)NeuAc(4)Fuc(3)
HF_20230916_YXY_AD_Ngly_1	HF_20230916_YXY_AD_Ngly_1.4880.4880.3	4880	17.37	1058.46	TKPREEQYNSTYR	sp|P01857|IGHG1_HUMAN(pre=K,post=V);	180;	Hex(3)HexNAc(5)
HF_20230916_YXY_AD_Ngly_1	HF_20230916_YXY_AD_Ngly_1.4883.4883.4	4883	17.37	944.142	KKEDALNETR	sp|P10909|CLUS_HUMAN(pre=K,post=E);	86;	Hex(6)HexNAc(5)NeuAc(2)
HF_20230916_YXY_AD_Ngly_1	HF_20230916_YXY_AD_Ngly_1.4884.4884.5	4884	17.37	1267.68	NGTGHGNSTHHGPEYMR	sp|P02790|HEMO_HUMAN(pre=R,post=C);	246;	Hex(9)HexNAc(7)NeuAc(4)Fuc(3)
HF_20230916_YXY_AD_Ngly_1	HF_20230916_YXY_AD_Ngly_1.4886.4886.4	4886	17.37	852.86	KKEDALNETR	sp|P10909|CLUS_HUMAN(pre=K,post=E);	86;	Hex(5)HexNAc(4)NeuAc(2)
HF_20230916_YXY_AD_Ngly_1	HF_20230916_YXY_AD_Ngly_1.4892.4892.4	4892	17.37	878.872	TKPREEQYNSTYR	sp|P01857|IGHG1_HUMAN(pre=K,post=V);	180;	Hex(4)HexNAc(3)NeuAc(1)Fuc(2)
HF_20230916_YXY_AD_Ngly_1	HF_20230916_YXY_AD_Ngly_1.4894.4894.3	4894	17.4	1258.52	KKEDALNETR	sp|P10909|CLUS_HUMAN(pre=K,post=E);	86;	Hex(6)HexNAc(5)NeuAc(2)
HF_20230916_YXY_AD_Ngly_1	HF_20230916_YXY_AD_Ngly_1.4902.4902.3	4902	17.4	993.065	NGTAVCATNR	sp|P05156|CFAI_HUMAN(pre=K,post=R);	70;	Hex(5)HexNAc(4)NeuAc(1)
HF_20230916_YXY_AD_Ngly_1	HF_20230916_YXY_AD_Ngly_1.4912.4912.2	4912	17.4	1489.1	NGTAVCATNR	sp|P05156|CFAI_HUMAN(pre=K,post=R);	70;	Hex(5)HexNAc(4)NeuAc(1)
HF_20230916_YXY_AD_Ngly_1	HF_20230916_YXY_AD_Ngly_1.4921.4921.3	4921	17.43	1212.49	YKNNSDISSTR	sp|P01871|IGHM_HUMAN(pre=K,post=G);	46;	Hex(5)HexNAc(4)NeuAc(2)Fuc(1)
HF_20230916_YXY_AD_Ngly_1	HF_20230916_YXY_AD_Ngly_1.4922.4922.3	4922	17.43	1244.52	TKPREEQYNSTYR	sp|P01857|IGHG1_HUMAN(pre=K,post=V);	180;	Hex(5)HexNAc(4)NeuAc(1)Fuc(1)
HF_20230916_YXY_AD_Ngly_1	HF_20230916_YXY_AD_Ngly_1.4923.4923.4	4923	17.43	933.644	TKPREEQYNSTYR	sp|P01857|IGHG1_HUMAN(pre=K,post=V);	180;	Hex(5)HexNAc(4)NeuAc(1)Fuc(1)
HF_20230916_YXY_AD_Ngly_1	HF_20230916_YXY_AD_Ngly_1.4925.4925.3	4925	17.43	1269.15	HNSTGCLR	sp|P10909|CLUS_HUMAN(pre=R,post=M);	291;	Hex(6)HexNAc(5)NeuAc(3)
HF_20230916_YXY_AD_Ngly_1	HF_20230916_YXY_AD_Ngly_1.4948.4948.4	4948	17.46	919.13	NAHGEEKENLTAR	sp|Q06033|ITIH3_HUMAN(pre=K,post=A);	580;	Hex(5)HexNAc(4)NeuAc(2)
HF_20230916_YXY_AD_Ngly_1	HF_20230916_YXY_AD_Ngly_1.4958.4958.3	4958	17.48	904.047	GHVNITR	sp|P00734|THRB_HUMAN(pre=R,post=S);	121;	Hex(5)HexNAc(4)NeuAc(1)
HF_20230916_YXY_AD_Ngly_1	HF_20230916_YXY_AD_Ngly_1.4962.4962.3	4962	17.48	1225.17	NAHGEEKENLTAR	sp|Q06033|ITIH3_HUMAN(pre=K,post=A);	580;	Hex(5)HexNAc(4)NeuAc(2)
HF_20230916_YXY_AD_Ngly_1	HF_20230916_YXY_AD_Ngly_1.4968.4968.3	4968	17.48	1195.84	TKPREEQYNSTYR	sp|P01857|IGHG1_HUMAN(pre=K,post=V);	180;	Hex(5)HexNAc(4)NeuAc(1)
HF_20230916_YXY_AD_Ngly_1	HF_20230916_YXY_AD_Ngly_1.4971.4971.3	4971	17.48	1280.18	YKNNSDISSTR	sp|P01871|IGHM_HUMAN(pre=K,post=G);	46;	Hex(5)HexNAc(5)NeuAc(2)Fuc(1)
HF_20230916_YXY_AD_Ngly_1	HF_20230916_YXY_AD_Ngly_1.4974.4974.3	4974	17.48	1190.5	TKPREEQYNSTYR	sp|P01857|IGHG1_HUMAN(pre=K,post=V);	180;	Hex(4)HexNAc(4)NeuAc(1)Fuc(1)
HF_20230916_YXY_AD_Ngly_1	HF_20230916_YXY_AD_Ngly_1.4975.4975.2	4975	17.48	1355.57	GHVNITR	sp|P00734|THRB_HUMAN(pre=R,post=S);	121;	Hex(5)HexNAc(4)NeuAc(1)
HF_20230916_YXY_AD_Ngly_1	HF_20230916_YXY_AD_Ngly_1.4978.4978.4	4978	17.51	897.129	TKPREEQYNSTYR	sp|P01857|IGHG1_HUMAN(pre=K,post=V);	180;	Hex(5)HexNAc(4)NeuAc(1)
HF_20230916_YXY_AD_Ngly_1	HF_20230916_YXY_AD_Ngly_1.4981.4981.4	4981	17.51	893.13	TKPREEQYNSTYR	sp|P01857|IGHG1_HUMAN(pre=K,post=V);	180;	Hex(4)HexNAc(4)NeuAc(1)Fuc(1)
HF_20230916_YXY_AD_Ngly_1	HF_20230916_YXY_AD_Ngly_1.4982.4982.4	4982	17.51	897.129	TKPREEQYNSTYR	sp|P01857|IGHG1_HUMAN(pre=K,post=V);	180;	Hex(5)HexNAc(4)NeuAc(1)
HF_20230916_YXY_AD_Ngly_1	HF_20230916_YXY_AD_Ngly_1.4992.4992.4	4992	17.51	1015.15	NGTGHGNSTHHGPEYMR	sp|P02790|HEMO_HUMAN(pre=R,post=C);	246;	Hex(5)HexNAc(4)NeuAc(1)Fuc(2)
HF_20230916_YXY_AD_Ngly_1	HF_20230916_YXY_AD_Ngly_1.4994.4994.3	4994	17.51	1231.83	YKNNSDISSTR	sp|P01871|IGHM_HUMAN(pre=K,post=G);	46;	Hex(5)HexNAc(5)NeuAc(1)Fuc(2)
HF_20230916_YXY_AD_Ngly_1	HF_20230916_YXY_AD_Ngly_1.4995.4995.4	4995	17.51	984.414	TKPREEQYNSTYR	sp|P01857|IGHG1_HUMAN(pre=K,post=V);	180;	Hex(5)HexNAc(5)NeuAc(1)Fuc(1)
HF_20230916_YXY_AD_Ngly_1	HF_20230916_YXY_AD_Ngly_1.5003.5003.3	5003	17.55	1353.19	NGTGHGNSTHHGPEYMR	sp|P02790|HEMO_HUMAN(pre=R,post=C);	246;	Hex(5)HexNAc(4)NeuAc(1)Fuc(2)
HF_20230916_YXY_AD_Ngly_1	HF_20230916_YXY_AD_Ngly_1.5005.5005.4	5005	17.55	856.611	TKPREEQYNSTYR	sp|P01857|IGHG1_HUMAN(pre=K,post=V);	180;	Hex(4)HexNAc(4)NeuAc(1)
HF_20230916_YXY_AD_Ngly_1	HF_20230916_YXY_AD_Ngly_1.5006.5006.4	5006	17.55	942.371	NGTGHGNSTHHGPEYMR	sp|P02790|HEMO_HUMAN(pre=R,post=C);	246;	Hex(5)HexNAc(4)Fuc(2)
HF_20230916_YXY_AD_Ngly_1	HF_20230916_YXY_AD_Ngly_1.5009.5009.3	5009	17.55	1268.48	NEEYNK	sp|P02763|A1AG1_HUMAN(pre=R,post=S);sp|P19652|A1AG2_HUMAN(pre=R,post=S);	56;56;	Hex(6)HexNAc(5)NeuAc(3)Fuc(1)
HF_20230916_YXY_AD_Ngly_1	HF_20230916_YXY_AD_Ngly_1.5010.5010.5	5010	17.55	812.317	NGTGHGNSTHHGPEYMR	sp|P02790|HEMO_HUMAN(pre=R,post=C);	246;	Hex(5)HexNAc(4)NeuAc(1)Fuc(2)
HF_20230916_YXY_AD_Ngly_1	HF_20230916_YXY_AD_Ngly_1.5018.5018.4	5018	17.55	1051.66	NGTGHGNSTHHGPEYMR	sp|P02790|HEMO_HUMAN(pre=R,post=C);	246;	Hex(5)HexNAc(4)NeuAc(1)Fuc(3)
HF_20230916_YXY_AD_Ngly_1	HF_20230916_YXY_AD_Ngly_1.5043.5043.3	5043	17.63	1031.75	NVTAEQAR	sp|P00748|FA12_HUMAN(pre=R,post=N);	249;	Hex(5)HexNAc(4)NeuAc(2)
HF_20230916_YXY_AD_Ngly_1	HF_20230916_YXY_AD_Ngly_1.5046.5046.3	5046	17.63	1404.24	KKEDALNETR	sp|P10909|CLUS_HUMAN(pre=K,post=E);	86;	Hex(6)HexNAc(5)NeuAc(3)Fuc(1)
HF_20230916_YXY_AD_Ngly_1	HF_20230916_YXY_AD_Ngly_1.5050.5050.3	5050	17.63	1219.79	NEEYNK	sp|P02763|A1AG1_HUMAN(pre=R,post=S);sp|P19652|A1AG2_HUMAN(pre=R,post=S);	56;56;	Hex(6)HexNAc(5)NeuAc(3)
HF_20230916_YXY_AD_Ngly_1	HF_20230916_YXY_AD_Ngly_1.5051.5051.2	5051	17.63	1479.58	EEQYNSTYR	sp|P01857|IGHG1_HUMAN(pre=R,post=V);	180;	Hex(5)HexNAc(4)Fuc(1)
HF_20230916_YXY_AD_Ngly_1	HF_20230916_YXY_AD_Ngly_1.5053.5053.2	5053	17.63	1398.56	EEQYNSTYR	sp|P01857|IGHG1_HUMAN(pre=R,post=V);	180;	Hex(4)HexNAc(4)Fuc(1)
HF_20230916_YXY_AD_Ngly_1	HF_20230916_YXY_AD_Ngly_1.5065.5065.3	5065	17.67	1094.45	WVSNKTEGR	sp|P01008|ANT3_HUMAN(pre=K,post=I);	224;	Hex(5)HexNAc(4)NeuAc(2)
HF_20230916_YXY_AD_Ngly_1	HF_20230916_YXY_AD_Ngly_1.5066.5066.4	5066	17.67	1016.92	KKEDALNETR	sp|P10909|CLUS_HUMAN(pre=K,post=E);	86;	Hex(6)HexNAc(5)NeuAc(3)
HF_20230916_YXY_AD_Ngly_1	HF_20230916_YXY_AD_Ngly_1.5077.5077.3	5077	17.67	1355.56	KKEDALNETR	sp|P10909|CLUS_HUMAN(pre=K,post=E);	86;	Hex(6)HexNAc(5)NeuAc(3)
HF_20230916_YXY_AD_Ngly_1	HF_20230916_YXY_AD_Ngly_1.5085.5085.2	5085	17.71	1641.17	WVSNKTEGR	sp|P01008|ANT3_HUMAN(pre=K,post=I);	224;	Hex(5)HexNAc(4)NeuAc(2)
HF_20230916_YXY_AD_Ngly_1	HF_20230916_YXY_AD_Ngly_1.5086.5086.4	5086	17.71	821.088	WVSNKTEGR	sp|P01008|ANT3_HUMAN(pre=K,post=I);	224;	Hex(5)HexNAc(4)NeuAc(2)
HF_20230916_YXY_AD_Ngly_1	HF_20230916_YXY_AD_Ngly_1.5095.5095.3	5095	17.71	878.689	EEQYNSTYR	sp|P01857|IGHG1_HUMAN(pre=R,post=V);	180;	Hex(3)HexNAc(4)Fuc(1)
HF_20230916_YXY_AD_Ngly_1	HF_20230916_YXY_AD_Ngly_1.5096.5096.2	5096	17.71	1215.99	EEQYNSTYR	sp|P01857|IGHG1_HUMAN(pre=R,post=V);	180;	Hex(3)HexNAc(3)Fuc(1)
HF_20230916_YXY_AD_Ngly_1	HF_20230916_YXY_AD_Ngly_1.5101.5101.3	5101	17.71	875.705	WVSNKTEGR	sp|P01008|ANT3_HUMAN(pre=K,post=I);	224;	Hex(4)HexNAc(3)NeuAc(1)
HF_20230916_YXY_AD_Ngly_1	HF_20230916_YXY_AD_Ngly_1.5110.5110.2	5110	17.74	1219.79	NEEYNK	sp|P02763|A1AG1_HUMAN(pre=R,post=S);sp|P19652|A1AG2_HUMAN(pre=R,post=S);	56;56;	Hex(6)HexNAc(5)NeuAc(3)
HF_20230916_YXY_AD_Ngly_1	HF_20230916_YXY_AD_Ngly_1.5119.5119.3	5119	17.74	986.722	EEQYNSTYR	sp|P01857|IGHG1_HUMAN(pre=R,post=V);	180;	Hex(5)HexNAc(4)Fuc(1)
HF_20230916_YXY_AD_Ngly_1	HF_20230916_YXY_AD_Ngly_1.5120.5120.3	5120	17.74	932.708	EEQYNSTYR	sp|P01857|IGHG1_HUMAN(pre=R,post=V);	180;	Hex(4)HexNAc(4)Fuc(1)
HF_20230916_YXY_AD_Ngly_1	HF_20230916_YXY_AD_Ngly_1.5139.5139.3	5139	17.78	1105.45	WVSNKTEGR	sp|P01008|ANT3_HUMAN(pre=K,post=I);	224;	Hex(7)HexNAc(4)NeuAc(1)
HF_20230916_YXY_AD_Ngly_1	HF_20230916_YXY_AD_Ngly_1.5167.5167.2	5167	17.84	1317.53	EEQYNSTYR	sp|P01857|IGHG1_HUMAN(pre=R,post=V);	180;	Hex(3)HexNAc(4)Fuc(1)
HF_20230916_YXY_AD_Ngly_1	HF_20230916_YXY_AD_Ngly_1.5201.5201.2	5201	17.87	1297.02	EEQYNSTYR	sp|P01857|IGHG1_HUMAN(pre=R,post=V);	180;	Hex(4)HexNAc(3)Fuc(1)
HF_20230916_YXY_AD_Ngly_1	HF_20230916_YXY_AD_Ngly_1.5206.5206.3	5206	17.87	917.745	TKPREEQFNSTYR	sp|P01861|IGHG4_HUMAN(pre=K,post=V);	177;	Hex(3)HexNAc(3)
HF_20230916_YXY_AD_Ngly_1	HF_20230916_YXY_AD_Ngly_1.5234.5234.2	5234	17.95	1487.58	EEQYNSTYR	sp|P01857|IGHG1_HUMAN(pre=R,post=V);	180;	Hex(6)HexNAc(4)
HF_20230916_YXY_AD_Ngly_1	HF_20230916_YXY_AD_Ngly_1.5239.5239.2	5239	17.95	1406.55	EEQYNSTYR	sp|P01857|IGHG1_HUMAN(pre=R,post=V);	180;	Hex(5)HexNAc(4)
HF_20230916_YXY_AD_Ngly_1	HF_20230916_YXY_AD_Ngly_1.5243.5243.4	5243	17.95	1006.42	TKPREEQYNSTYR	sp|P01857|IGHG1_HUMAN(pre=K,post=V);	180;	Hex(5)HexNAc(4)NeuAc(2)Fuc(1)
HF_20230916_YXY_AD_Ngly_1	HF_20230916_YXY_AD_Ngly_1.5246.5246.3	5246	17.95	938.036	EEQYNSTYR	sp|P01857|IGHG1_HUMAN(pre=R,post=V);	180;	Hex(5)HexNAc(4)
HF_20230916_YXY_AD_Ngly_1	HF_20230916_YXY_AD_Ngly_1.5247.5247.2	5247	17.95	1305.01	EEQYNSTYR	sp|P01857|IGHG1_HUMAN(pre=R,post=V);	180;	Hex(5)HexNAc(3)
HF_20230916_YXY_AD_Ngly_1	HF_20230916_YXY_AD_Ngly_1.5256.5256.3	5256	17.99	992.056	EEQYNSTYR	sp|P01857|IGHG1_HUMAN(pre=R,post=V);	180;	Hex(6)HexNAc(4)
HF_20230916_YXY_AD_Ngly_1	HF_20230916_YXY_AD_Ngly_1.5258.5258.2	5258	17.99	1223.98	EEQYNSTYR	sp|P01857|IGHG1_HUMAN(pre=R,post=V);	180;	Hex(4)HexNAc(3)
HF_20230916_YXY_AD_Ngly_1	HF_20230916_YXY_AD_Ngly_1.5261.5261.3	5261	17.99	865.014	EEQYNSTYR	sp|P01857|IGHG1_HUMAN(pre=R,post=V);	180;	Hex(4)HexNAc(3)Fuc(1)
HF_20230916_YXY_AD_Ngly_1	HF_20230916_YXY_AD_Ngly_1.5262.5262.4	5262	17.99	1443.07	EEQYNSTYR	sp|P01857|IGHG1_HUMAN(pre=R,post=V);	180;	Hex(4)HexNAc(3)Fuc(3)
HF_20230916_YXY_AD_Ngly_1	HF_20230916_YXY_AD_Ngly_1.5266.5266.4	5266	17.99	1447.57	EEQYNSTYR	sp|P01857|IGHG1_HUMAN(pre=R,post=V);	180;	Hex(3)HexNAc(6)
HF_20230916_YXY_AD_Ngly_1	HF_20230916_YXY_AD_Ngly_1.5267.5267.2	5267	17.99	1451.06	EEQYNSTYR	sp|P01857|IGHG1_HUMAN(pre=R,post=V);	180;	Hex(5)HexNAc(3)Fuc(2)
HF_20230916_YXY_AD_Ngly_1	HF_20230916_YXY_AD_Ngly_1.5268.5268.3	5268	17.99	884.021	EEQYNSTYR	sp|P01857|IGHG1_HUMAN(pre=R,post=V);	180;	Hex(4)HexNAc(4)
HF_20230916_YXY_AD_Ngly_1	HF_20230916_YXY_AD_Ngly_1.5270.5270.2	5270	17.99	1390.55	EEQYNSTYR	sp|P01857|IGHG1_HUMAN(pre=R,post=V);	180;	Hex(3)HexNAc(4)Fuc(2)
HF_20230916_YXY_AD_Ngly_1	HF_20230916_YXY_AD_Ngly_1.5272.5272.2	5272	18.03	1479.58	EEQYNSTYR	sp|P01857|IGHG1_HUMAN(pre=R,post=V);	180;	Hex(5)HexNAc(4)Fuc(1)
HF_20230916_YXY_AD_Ngly_1	HF_20230916_YXY_AD_Ngly_1.5276.5276.2	5276	18.03	1325.52	EEQYNSTYR	sp|P01857|IGHG1_HUMAN(pre=R,post=V);	180;	Hex(4)HexNAc(4)
HF_20230916_YXY_AD_Ngly_1	HF_20230916_YXY_AD_Ngly_1.5287.5287.3	5287	18.03	1121.48	AMREWQHTSNFDRMIFYEMAAK	sp|Q5VZR2|NTM2G_HUMAN(pre=R,post=F);	269;	Hex(1)HexNAc(2)
HF_20230916_YXY_AD_Ngly_1	HF_20230916_YXY_AD_Ngly_1.5293.5293.2	5293	18.08	1398.56	EEQYNSTYR	sp|P01857|IGHG1_HUMAN(pre=R,post=V);	180;	Hex(4)HexNAc(4)Fuc(1)
HF_20230916_YXY_AD_Ngly_1	HF_20230916_YXY_AD_Ngly_1.5296.5296.3	5296	18.08	1054.42	EEQYNSTYR	sp|P01857|IGHG1_HUMAN(pre=R,post=V);	180;	Hex(5)HexNAc(5)Fuc(1)
HF_20230916_YXY_AD_Ngly_1	HF_20230916_YXY_AD_Ngly_1.5297.5297.2	5297	18.08	1581.12	EEQYNSTYR	sp|P01857|IGHG1_HUMAN(pre=R,post=V);	180;	Hex(5)HexNAc(5)Fuc(1)
HF_20230916_YXY_AD_Ngly_1	HF_20230916_YXY_AD_Ngly_1.5305.5305.2	5305	18.08	1390.55	EEQYNSTYR	sp|P01857|IGHG1_HUMAN(pre=R,post=V);	180;	Hex(3)HexNAc(4)Fuc(2)
HF_20230916_YXY_AD_Ngly_1	HF_20230916_YXY_AD_Ngly_1.5307.5307.2	5307	18.08	1114.45	EEQYNSTYR	sp|P01857|IGHG1_HUMAN(pre=R,post=V);	180;	Hex(3)HexNAc(2)Fuc(1)
HF_20230916_YXY_AD_Ngly_1	HF_20230916_YXY_AD_Ngly_1.5314.5314.3	5314	18.13	878.689	EEQYNSTYR	sp|P01857|IGHG1_HUMAN(pre=R,post=V);	180;	Hex(3)HexNAc(4)Fuc(1)
HF_20230916_YXY_AD_Ngly_1	HF_20230916_YXY_AD_Ngly_1.5316.5316.3	5316	18.13	1000.4	EEQYNSTYR	sp|P01857|IGHG1_HUMAN(pre=R,post=V);	180;	Hex(4)HexNAc(5)Fuc(1)
HF_20230916_YXY_AD_Ngly_1	HF_20230916_YXY_AD_Ngly_1.5318.5318.2	5318	18.13	1349.52	EEQYNSTYR	sp|P01857|IGHG1_HUMAN(pre=R,post=V);	180;	Hex(5)HexNAc(2)Fuc(2)
HF_20230916_YXY_AD_Ngly_1	HF_20230916_YXY_AD_Ngly_1.5320.5320.3	5320	18.13	830.003	EEQYNSTYR	sp|P01857|IGHG1_HUMAN(pre=R,post=V);	180;	Hex(3)HexNAc(4)
HF_20230916_YXY_AD_Ngly_1	HF_20230916_YXY_AD_Ngly_1.5323.5323.2	5323	18.13	1244.5	EEQYNSTYR	sp|P01857|IGHG1_HUMAN(pre=R,post=V);	180;	Hex(3)HexNAc(4)
HF_20230916_YXY_AD_Ngly_1	HF_20230916_YXY_AD_Ngly_1.5332.5332.2	5332	18.13	1378.05	EEQYNSTYR	sp|P01857|IGHG1_HUMAN(pre=R,post=V);	180;	Hex(5)HexNAc(3)Fuc(1)
HF_20230916_YXY_AD_Ngly_1	HF_20230916_YXY_AD_Ngly_1.5335.5335.3	5335	18.18	932.706	EEQYNSTYR	sp|P01857|IGHG1_HUMAN(pre=R,post=V);	180;	Hex(4)HexNAc(4)Fuc(1)
HF_20230916_YXY_AD_Ngly_1	HF_20230916_YXY_AD_Ngly_1.5336.5336.2	5336	18.18	1142.96	EEQYNSTYR	sp|P01857|IGHG1_HUMAN(pre=R,post=V);	180;	Hex(3)HexNAc(3)
HF_20230916_YXY_AD_Ngly_1	HF_20230916_YXY_AD_Ngly_1.5338.5338.3	5338	18.18	1090.1	NGTAVCATNR	sp|P05156|CFAI_HUMAN(pre=K,post=R);	70;	Hex(5)HexNAc(4)NeuAc(2)
HF_20230916_YXY_AD_Ngly_1	HF_20230916_YXY_AD_Ngly_1.5340.5340.2	5340	18.18	1357.52	EEQYNSTYR	sp|P01857|IGHG1_HUMAN(pre=R,post=V);	180;	Hex(6)HexNAc(2)Fuc(1)
HF_20230916_YXY_AD_Ngly_1	HF_20230916_YXY_AD_Ngly_1.5342.5342.3	5342	18.18	810.996	EEQYNSTYR	sp|P01857|IGHG1_HUMAN(pre=R,post=V);	180;	Hex(3)HexNAc(3)Fuc(1)
HF_20230916_YXY_AD_Ngly_1	HF_20230916_YXY_AD_Ngly_1.5343.5343.2	5343	18.18	1515.59	EEQYNSTYR	sp|P01857|IGHG1_HUMAN(pre=R,post=V);	180;	Hex(4)HexNAc(3)NeuAc(1)Fuc(2)
HF_20230916_YXY_AD_Ngly_1	HF_20230916_YXY_AD_Ngly_1.5344.5344.4	5344	18.18	1406.55	EEQYNSTYR	sp|P01857|IGHG1_HUMAN(pre=R,post=V);	180;	Hex(5)HexNAc(4)
HF_20230916_YXY_AD_Ngly_1	HF_20230916_YXY_AD_Ngly_1.5346.5346.2	5346	18.18	1508.1	EEQYNSTYR	sp|P01857|IGHG1_HUMAN(pre=R,post=V);	180;	Hex(5)HexNAc(5)
HF_20230916_YXY_AD_Ngly_1	HF_20230916_YXY_AD_Ngly_1.5354.5354.2	5354	18.18	1419.06	EEQYNSTYR	sp|P01857|IGHG1_HUMAN(pre=R,post=V);	180;	Hex(3)HexNAc(5)Fuc(1)
HF_20230916_YXY_AD_Ngly_1	HF_20230916_YXY_AD_Ngly_1.5356.5356.2	5356	18.23	1317.53	EEQYNSTYR	sp|P01857|IGHG1_HUMAN(pre=R,post=V);	180;	Hex(3)HexNAc(4)Fuc(1)
HF_20230916_YXY_AD_Ngly_1	HF_20230916_YXY_AD_Ngly_1.5357.5357.2	5357	18.23	1500.1	EEQYNSTYR	sp|P01857|IGHG1_HUMAN(pre=R,post=V);	180;	Hex(4)HexNAc(5)Fuc(1)
HF_20230916_YXY_AD_Ngly_1	HF_20230916_YXY_AD_Ngly_1.5360.5360.2	5360	18.23	1524.1	EEQYNSTYR	sp|P01857|IGHG1_HUMAN(pre=R,post=V);	180;	Hex(5)HexNAc(3)Fuc(3)
HF_20230916_YXY_AD_Ngly_1	HF_20230916_YXY_AD_Ngly_1.5366.5366.2	5366	18.23	1419.07	EEQYNSTYR	sp|P01857|IGHG1_HUMAN(pre=R,post=V);	180;	Hex(3)HexNAc(5)Fuc(1)
HF_20230916_YXY_AD_Ngly_1	HF_20230916_YXY_AD_Ngly_1.5368.5368.4	5368	18.23	928.906	QINSYVKNKTQGK	sp|P08185|CBG_HUMAN(pre=R,post=I);	176;	Hex(5)HexNAc(4)NeuAc(2)
HF_20230916_YXY_AD_Ngly_1	HF_20230916_YXY_AD_Ngly_1.5374.5374.2	5374	18.23	1532.09	EEQYNSTYR	sp|P01857|IGHG1_HUMAN(pre=R,post=V);	180;	Hex(6)HexNAc(3)Fuc(2)
HF_20230916_YXY_AD_Ngly_1	HF_20230916_YXY_AD_Ngly_1.5379.5379.3	5379	18.29	946.381	EEQYNSTYR	sp|P01857|IGHG1_HUMAN(pre=R,post=V);	180;	Hex(3)HexNAc(5)Fuc(1)
HF_20230916_YXY_AD_Ngly_1	HF_20230916_YXY_AD_Ngly_1.5380.5380.3	5380	18.29	1005.73	EEQYNSTYR	sp|P01857|IGHG1_HUMAN(pre=R,post=V);	180;	Hex(5)HexNAc(5)
HF_20230916_YXY_AD_Ngly_1	HF_20230916_YXY_AD_Ngly_1.5386.5386.2	5386	18.29	1427.07	EEQYNSTYR	sp|P01857|IGHG1_HUMAN(pre=R,post=V);	180;	Hex(4)HexNAc(5)
HF_20230916_YXY_AD_Ngly_1	HF_20230916_YXY_AD_Ngly_1.5388.5388.3	5388	18.29	951.717	EEQYNSTYR	sp|P01857|IGHG1_HUMAN(pre=R,post=V);	180;	Hex(4)HexNAc(5)
HF_20230916_YXY_AD_Ngly_1	HF_20230916_YXY_AD_Ngly_1.5403.5403.4	5403	18.34	1463.08	EEQYNSTYR	sp|P01857|IGHG1_HUMAN(pre=R,post=V);	180;	Hex(3)HexNAc(4)NeuAc(1)Fuc(1)
HF_20230916_YXY_AD_Ngly_1	HF_20230916_YXY_AD_Ngly_1.5407.5407.2	5407	18.34	1443.06	EEQYNSTYR	sp|P01857|IGHG1_HUMAN(pre=R,post=V);	180;	Hex(4)HexNAc(3)Fuc(3)
HF_20230916_YXY_AD_Ngly_1	HF_20230916_YXY_AD_Ngly_1.5420.5420.2	5420	18.39	1406.56	EEQYNSTYR	sp|P01857|IGHG1_HUMAN(pre=R,post=V);	180;	Hex(5)HexNAc(4)
HF_20230916_YXY_AD_Ngly_1	HF_20230916_YXY_AD_Ngly_1.5440.5440.2	5440	18.44	1325.53	EEQYNSTYR	sp|P01857|IGHG1_HUMAN(pre=R,post=V);	180;	Hex(4)HexNAc(4)
HF_20230916_YXY_AD_Ngly_1	HF_20230916_YXY_AD_Ngly_1.5443.5443.2	5443	18.44	1346.04	EEQYNSTYR	sp|P01857|IGHG1_HUMAN(pre=R,post=V);	180;	Hex(3)HexNAc(5)
HF_20230916_YXY_AD_Ngly_1	HF_20230916_YXY_AD_Ngly_1.5446.5446.2	5446	18.44	1451.06	EEQYNSTYR	sp|P01857|IGHG1_HUMAN(pre=R,post=V);	180;	Hex(5)HexNAc(3)Fuc(2)
HF_20230916_YXY_AD_Ngly_1	HF_20230916_YXY_AD_Ngly_1.5452.5452.3	5452	18.44	1009.4	LISNCSK	sp|P05156|CFAI_HUMAN(pre=K,post=F);	494;	Hex(5)HexNAc(4)NeuAc(2)
HF_20230916_YXY_AD_Ngly_1	HF_20230916_YXY_AD_Ngly_1.5453.5453.2	5453	18.44	1513.59	LISNCSK	sp|P05156|CFAI_HUMAN(pre=K,post=F);	494;	Hex(5)HexNAc(4)NeuAc(2)
HF_20230916_YXY_AD_Ngly_1	HF_20230916_YXY_AD_Ngly_1.5454.5454.3	5454	18.44	1094.11	KEDALNETR	sp|P10909|CLUS_HUMAN(pre=K,post=E);	86;	Hex(5)HexNAc(4)NeuAc(2)
HF_20230916_YXY_AD_Ngly_1	HF_20230916_YXY_AD_Ngly_1.5461.5461.2	5461	18.5	1398.56	EEQYNSTYR	sp|P01857|IGHG1_HUMAN(pre=R,post=V);	180;	Hex(4)HexNAc(4)Fuc(1)
HF_20230916_YXY_AD_Ngly_1	HF_20230916_YXY_AD_Ngly_1.5464.5464.3	5464	18.5	897.698	EEQYNSTYR	sp|P01857|IGHG1_HUMAN(pre=R,post=V);	180;	Hex(3)HexNAc(5)
HF_20230916_YXY_AD_Ngly_1	HF_20230916_YXY_AD_Ngly_1.5469.5469.3	5469	18.5	1083.76	EEQYNSTYR	sp|P01857|IGHG1_HUMAN(pre=R,post=V);	180;	Hex(5)HexNAc(4)NeuAc(1)Fuc(1)
HF_20230916_YXY_AD_Ngly_1	HF_20230916_YXY_AD_Ngly_1.5478.5478.2	5478	18.5	1625.13	EEQYNSTYR	sp|P01857|IGHG1_HUMAN(pre=R,post=V);	180;	Hex(5)HexNAc(4)NeuAc(1)Fuc(1)
HF_20230916_YXY_AD_Ngly_1	HF_20230916_YXY_AD_Ngly_1.5482.5482.2	5482	18.54	1244.5	EEQYNSTYR	sp|P01857|IGHG1_HUMAN(pre=R,post=V);	180;	Hex(3)HexNAc(4)
HF_20230916_YXY_AD_Ngly_1	HF_20230916_YXY_AD_Ngly_1.5483.5483.3	5483	18.54	878.686	EEQYNSTYR	sp|P01857|IGHG1_HUMAN(pre=R,post=V);	180;	Hex(3)HexNAc(4)Fuc(1)
HF_20230916_YXY_AD_Ngly_1	HF_20230916_YXY_AD_Ngly_1.5488.5488.3	5488	18.54	1020.74	LISNCSK	sp|P05156|CFAI_HUMAN(pre=K,post=F);	494;	Hex(7)HexNAc(4)Fuc(2)
HF_20230916_YXY_AD_Ngly_1	HF_20230916_YXY_AD_Ngly_1.5492.5492.2	5492	18.54	1185.49	LISNCSK	sp|P05156|CFAI_HUMAN(pre=K,post=F);	494;	Hex(4)HexNAc(3)NeuAc(1)
HF_20230916_YXY_AD_Ngly_1	HF_20230916_YXY_AD_Ngly_1.5503.5503.2	5503	18.59	1142.96	EEQYNSTYR	sp|P01857|IGHG1_HUMAN(pre=R,post=V);	180;	Hex(3)HexNAc(3)
HF_20230916_YXY_AD_Ngly_1	HF_20230916_YXY_AD_Ngly_1.5521.5521.3	5521	18.59	986.722	EEQYNSTYR	sp|P01857|IGHG1_HUMAN(pre=R,post=V);	180;	Hex(5)HexNAc(4)Fuc(1)
HF_20230916_YXY_AD_Ngly_1	HF_20230916_YXY_AD_Ngly_1.5524.5524.2	5524	18.64	1317.53	EEQYNSTYR	sp|P01857|IGHG1_HUMAN(pre=R,post=V);	180;	Hex(3)HexNAc(4)Fuc(1)
HF_20230916_YXY_AD_Ngly_1	HF_20230916_YXY_AD_Ngly_1.5526.5526.3	5526	18.64	1001.08	GHVNITR	sp|P00734|THRB_HUMAN(pre=R,post=S);	121;	Hex(5)HexNAc(4)NeuAc(2)
HF_20230916_YXY_AD_Ngly_1	HF_20230916_YXY_AD_Ngly_1.5528.5528.2	5528	18.64	1501.12	GHVNITR	sp|P00734|THRB_HUMAN(pre=R,post=S);	121;	Hex(5)HexNAc(4)NeuAc(2)
HF_20230916_YXY_AD_Ngly_1	HF_20230916_YXY_AD_Ngly_1.5531.5531.3	5531	18.64	904.05	GHVNITR	sp|P00734|THRB_HUMAN(pre=R,post=S);	121;	Hex(5)HexNAc(4)NeuAc(1)
HF_20230916_YXY_AD_Ngly_1	HF_20230916_YXY_AD_Ngly_1.5532.5532.2	5532	18.64	1215.99	EEQYNSTYR	sp|P01857|IGHG1_HUMAN(pre=R,post=V);	180;	Hex(3)HexNAc(3)Fuc(1)
HF_20230916_YXY_AD_Ngly_1	HF_20230916_YXY_AD_Ngly_1.5533.5533.3	5533	18.64	932.706	EEQYNSTYR	sp|P01857|IGHG1_HUMAN(pre=R,post=V);	180;	Hex(4)HexNAc(4)Fuc(1)
HF_20230916_YXY_AD_Ngly_1	HF_20230916_YXY_AD_Ngly_1.5545.5545.4	5545	18.69	1179.2	NGTGHGNSTHHGPEYMR	sp|P02790|HEMO_HUMAN(pre=R,post=C);	246;	Hex(6)HexNAc(5)NeuAc(2)Fuc(2)
HF_20230916_YXY_AD_Ngly_1	HF_20230916_YXY_AD_Ngly_1.5546.5546.2	5546	18.69	1419.06	EEQYNSTYR	sp|P01857|IGHG1_HUMAN(pre=R,post=V);	180;	Hex(3)HexNAc(5)Fuc(1)
HF_20230916_YXY_AD_Ngly_1	HF_20230916_YXY_AD_Ngly_1.5548.5548.2	5548	18.69	1173	GHVNITR	sp|P00734|THRB_HUMAN(pre=R,post=S);	121;	Hex(4)HexNAc(3)NeuAc(1)
HF_20230916_YXY_AD_Ngly_1	HF_20230916_YXY_AD_Ngly_1.5550.5550.3	5550	18.69	782.337	GHVNITR	sp|P00734|THRB_HUMAN(pre=R,post=S);	121;	Hex(4)HexNAc(3)NeuAc(1)
HF_20230916_YXY_AD_Ngly_1	HF_20230916_YXY_AD_Ngly_1.5551.5551.4	5551	18.69	751.062	GHVNITR	sp|P00734|THRB_HUMAN(pre=R,post=S);	121;	Hex(5)HexNAc(4)NeuAc(2)
HF_20230916_YXY_AD_Ngly_1	HF_20230916_YXY_AD_Ngly_1.5555.5555.2	5555	18.69	1517.61	GHVNITR	sp|P00734|THRB_HUMAN(pre=R,post=S);	121;	Hex(7)HexNAc(4)NeuAc(1)
HF_20230916_YXY_AD_Ngly_1	HF_20230916_YXY_AD_Ngly_1.5582.5582.2	5582	18.73	1210.02	GHVNITR	sp|P00734|THRB_HUMAN(pre=R,post=S);	121;	Hex(5)HexNAc(4)
HF_20230916_YXY_AD_Ngly_1	HF_20230916_YXY_AD_Ngly_1.5588.5588.3	5588	18.78	807.015	GHVNITR	sp|P00734|THRB_HUMAN(pre=R,post=S);	121;	Hex(5)HexNAc(4)
HF_20230916_YXY_AD_Ngly_1	HF_20230916_YXY_AD_Ngly_1.5589.5589.3	5589	18.78	1049.77	GHVNITR	sp|P00734|THRB_HUMAN(pre=R,post=S);	121;	Hex(5)HexNAc(4)NeuAc(2)Fuc(1)
HF_20230916_YXY_AD_Ngly_1	HF_20230916_YXY_AD_Ngly_1.5593.5593.4	5593	18.78	1509.61	GHVNITR	sp|P00734|THRB_HUMAN(pre=R,post=S);	121;	Hex(6)HexNAc(4)NeuAc(1)Fuc(1)
HF_20230916_YXY_AD_Ngly_1	HF_20230916_YXY_AD_Ngly_1.5615.5615.3	5615	18.84	1063.11	SYNETKIK	sp|P04114|APOB_HUMAN(pre=K,post=F);	3224;	Hex(5)HexNAc(4)NeuAc(2)
HF_20230916_YXY_AD_Ngly_1	HF_20230916_YXY_AD_Ngly_1.5625.5625.3	5625	18.84	1055.1	GHVNITR	sp|P00734|THRB_HUMAN(pre=R,post=S);	121;	Hex(6)HexNAc(4)NeuAc(2)
HF_20230916_YXY_AD_Ngly_1	HF_20230916_YXY_AD_Ngly_1.5634.5634.2	5634	18.88	1427.06	EEQYNSTYR	sp|P01857|IGHG1_HUMAN(pre=R,post=V);	180;	Hex(4)HexNAc(5)
HF_20230916_YXY_AD_Ngly_1	HF_20230916_YXY_AD_Ngly_1.5637.5637.2	5637	18.88	1134.79	DVCKNYAEAK	sp|P02768|ALBU_HUMAN(pre=K,post=D);	342;	Hex(5)HexNAc(4)NeuAc(2)
HF_20230916_YXY_AD_Ngly_1	HF_20230916_YXY_AD_Ngly_1.5642.5642.2	5642	18.88	1574.15	GHVNITR	sp|P00734|THRB_HUMAN(pre=R,post=S);	121;	Hex(5)HexNAc(4)NeuAc(2)Fuc(1)
HF_20230916_YXY_AD_Ngly_1	HF_20230916_YXY_AD_Ngly_1.5658.5658.4	5658	18.94	1398.56	EEQYNSTYR	sp|P01857|IGHG1_HUMAN(pre=R,post=V);	180;	Hex(4)HexNAc(4)Fuc(1)
HF_20230916_YXY_AD_Ngly_1	HF_20230916_YXY_AD_Ngly_1.5702.5702.4	5702	19.03	1317.53	EEQYNSTYR	sp|P01857|IGHG1_HUMAN(pre=R,post=V);	180;	Hex(3)HexNAc(4)Fuc(1)
HF_20230916_YXY_AD_Ngly_1	HF_20230916_YXY_AD_Ngly_1.5714.5714.2	5714	19.07	1501.12	GHVNITR	sp|P00734|THRB_HUMAN(pre=R,post=S);	121;	Hex(5)HexNAc(4)NeuAc(2)
HF_20230916_YXY_AD_Ngly_1	HF_20230916_YXY_AD_Ngly_1.5750.5750.4	5750	19.12	1128.46	KEDALNETRESETK	sp|P10909|CLUS_HUMAN(pre=K,post=L);	86;	Hex(6)HexNAc(5)NeuAc(3)
HF_20230916_YXY_AD_Ngly_1	HF_20230916_YXY_AD_Ngly_1.5767.5767.3	5767	19.17	1137.78	EEQYNSTYR	sp|P01857|IGHG1_HUMAN(pre=R,post=V);	180;	Hex(6)HexNAc(4)NeuAc(1)Fuc(1)
HF_20230916_YXY_AD_Ngly_1	HF_20230916_YXY_AD_Ngly_1.5785.5785.3	5785	19.22	1118.8	VSNVSCQASVSR	sp|P55058|PLTP_HUMAN(pre=K,post=M);	143;	Hex(5)HexNAc(4)Fuc(3)
HF_20230916_YXY_AD_Ngly_1	HF_20230916_YXY_AD_Ngly_1.5799.5799.3	5799	19.26	1083.76	EEQYNSTYR	sp|P01857|IGHG1_HUMAN(pre=R,post=V);	180;	Hex(5)HexNAc(4)NeuAc(1)Fuc(1)
HF_20230916_YXY_AD_Ngly_1	HF_20230916_YXY_AD_Ngly_1.5820.5820.2	5820	19.31	1625.14	EEQYNSTYR	sp|P01857|IGHG1_HUMAN(pre=R,post=V);	180;	Hex(5)HexNAc(4)NeuAc(1)Fuc(1)
HF_20230916_YXY_AD_Ngly_1	HF_20230916_YXY_AD_Ngly_1.5823.5823.2	5823	19.31	1297.02	EEQYNSTYR	sp|P01857|IGHG1_HUMAN(pre=R,post=V);	180;	Hex(4)HexNAc(3)Fuc(1)
HF_20230916_YXY_AD_Ngly_1	HF_20230916_YXY_AD_Ngly_1.5836.5836.3	5836	19.31	986.723	EEQYNSTYR	sp|P01857|IGHG1_HUMAN(pre=R,post=V);	180;	Hex(5)HexNAc(4)Fuc(1)
HF_20230916_YXY_AD_Ngly_1	HF_20230916_YXY_AD_Ngly_1.5842.5842.4	5842	19.35	1633.13	EEQYNSTYR	sp|P01857|IGHG1_HUMAN(pre=R,post=V);	180;	Hex(6)HexNAc(4)NeuAc(1)
HF_20230916_YXY_AD_Ngly_1	HF_20230916_YXY_AD_Ngly_1.5846.5846.2	5846	19.35	1215.99	EEQYNSTYR	sp|P01857|IGHG1_HUMAN(pre=R,post=V);	180;	Hex(3)HexNAc(3)Fuc(1)
HF_20230916_YXY_AD_Ngly_1	HF_20230916_YXY_AD_Ngly_1.5850.5850.2	5850	19.35	1442.57	EEQYNSTYR	sp|P01857|IGHG1_HUMAN(pre=R,post=V);	180;	Hex(4)HexNAc(3)NeuAc(1)Fuc(1)
HF_20230916_YXY_AD_Ngly_1	HF_20230916_YXY_AD_Ngly_1.5852.5852.4	5852	19.35	813.069	EEQYNSTYR	sp|P01857|IGHG1_HUMAN(pre=R,post=V);	180;	Hex(5)HexNAc(4)NeuAc(1)Fuc(1)
HF_20230916_YXY_AD_Ngly_1	HF_20230916_YXY_AD_Ngly_1.5854.5854.2	5854	19.35	1479.59	EEQYNSTYR	sp|P01857|IGHG1_HUMAN(pre=R,post=V);	180;	Hex(5)HexNAc(4)Fuc(1)
HF_20230916_YXY_AD_Ngly_1	HF_20230916_YXY_AD_Ngly_1.5856.5856.3	5856	19.35	1136.83	TKPREEQFNSTFR	sp|P01859|IGHG2_HUMAN(pre=K,post=V);	176;	Hex(5)HexNAc(4)Fuc(1)
HF_20230916_YXY_AD_Ngly_1	HF_20230916_YXY_AD_Ngly_1.5873.5873.3	5873	19.39	1151.45	EEQYNSTYR	sp|P01857|IGHG1_HUMAN(pre=R,post=V);	180;	Hex(5)HexNAc(5)NeuAc(1)Fuc(1)
HF_20230916_YXY_AD_Ngly_1	HF_20230916_YXY_AD_Ngly_1.5875.5875.3	5875	19.39	961.099	TKPREEQFNSTFR	sp|P01859|IGHG2_HUMAN(pre=K,post=V);	176;	Hex(3)HexNAc(3)Fuc(1)
HF_20230916_YXY_AD_Ngly_1	HF_20230916_YXY_AD_Ngly_1.5887.5887.2	5887	19.44	1726.68	EEQYNSTYR	sp|P01857|IGHG1_HUMAN(pre=R,post=V);	180;	Hex(5)HexNAc(5)NeuAc(1)Fuc(1)
HF_20230916_YXY_AD_Ngly_1	HF_20230916_YXY_AD_Ngly_1.5905.5905.3	5905	19.49	1029.74	EEQYNSTYR	sp|P01857|IGHG1_HUMAN(pre=R,post=V);	180;	Hex(4)HexNAc(4)NeuAc(1)Fuc(1)
HF_20230916_YXY_AD_Ngly_1	HF_20230916_YXY_AD_Ngly_1.5906.5906.2	5906	19.49	1544.11	EEQYNSTYR	sp|P01857|IGHG1_HUMAN(pre=R,post=V);	180;	Hex(4)HexNAc(4)NeuAc(1)Fuc(1)
HF_20230916_YXY_AD_Ngly_1	HF_20230916_YXY_AD_Ngly_1.5908.5908.3	5908	19.49	1070.08	EEQYNSTYR	sp|P01857|IGHG1_HUMAN(pre=R,post=V);	180;	Hex(6)HexNAc(3)NeuAc(1)Fuc(1)
HF_20230916_YXY_AD_Ngly_1	HF_20230916_YXY_AD_Ngly_1.5915.5915.2	5915	19.49	1523.59	EEQYNSTYR	sp|P01857|IGHG1_HUMAN(pre=R,post=V);	180;	Hex(5)HexNAc(3)NeuAc(1)Fuc(1)
HF_20230916_YXY_AD_Ngly_1	HF_20230916_YXY_AD_Ngly_1.5923.5923.2	5923	19.55	1625.14	EEQYNSTYR	sp|P01857|IGHG1_HUMAN(pre=R,post=V);	180;	Hex(5)HexNAc(4)NeuAc(1)Fuc(1)
HF_20230916_YXY_AD_Ngly_1	HF_20230916_YXY_AD_Ngly_1.5926.5926.3	5926	19.55	1035.07	EEQYNSTYR	sp|P01857|IGHG1_HUMAN(pre=R,post=V);	180;	Hex(5)HexNAc(4)NeuAc(1)
HF_20230916_YXY_AD_Ngly_1	HF_20230916_YXY_AD_Ngly_1.5928.5928.2	5928	19.55	1552.11	EEQYNSTYR	sp|P01857|IGHG1_HUMAN(pre=R,post=V);	180;	Hex(5)HexNAc(4)NeuAc(1)
HF_20230916_YXY_AD_Ngly_1	HF_20230916_YXY_AD_Ngly_1.5935.5935.3	5935	19.55	1016.07	EEQYNSTYR	sp|P01857|IGHG1_HUMAN(pre=R,post=V);	180;	Hex(5)HexNAc(3)NeuAc(1)Fuc(1)
HF_20230916_YXY_AD_Ngly_1	HF_20230916_YXY_AD_Ngly_1.5937.5937.2	5937	19.55	1560.6	EEQYNSTYR	sp|P01857|IGHG1_HUMAN(pre=R,post=V);	180;	Hex(6)HexNAc(4)Fuc(1)
HF_20230916_YXY_AD_Ngly_1	HF_20230916_YXY_AD_Ngly_1.5949.5949.2	5949	19.59	1398.56	EEQYNSTYR	sp|P01857|IGHG1_HUMAN(pre=R,post=V);	180;	Hex(4)HexNAc(4)Fuc(1)
HF_20230916_YXY_AD_Ngly_1	HF_20230916_YXY_AD_Ngly_1.5950.5950.2	5950	19.59	1223.99	EEQYNSTYR	sp|P01857|IGHG1_HUMAN(pre=R,post=V);	180;	Hex(4)HexNAc(3)
HF_20230916_YXY_AD_Ngly_1	HF_20230916_YXY_AD_Ngly_1.5960.5960.4	5960	19.59	812.359	TKPREEQFNSTFR	sp|P01859|IGHG2_HUMAN(pre=K,post=V);	176;	Hex(4)HexNAc(4)Fuc(1)
HF_20230916_YXY_AD_Ngly_1	HF_20230916_YXY_AD_Ngly_1.5966.5966.3	5966	19.64	932.709	EEQYNSTYR	sp|P01857|IGHG1_HUMAN(pre=R,post=V);	180;	Hex(4)HexNAc(4)Fuc(1)
HF_20230916_YXY_AD_Ngly_1	HF_20230916_YXY_AD_Ngly_1.5968.5968.3	5968	19.64	1082.81	TKPREEQFNSTFR	sp|P01859|IGHG2_HUMAN(pre=K,post=V);	176;	Hex(4)HexNAc(4)Fuc(1)
HF_20230916_YXY_AD_Ngly_1	HF_20230916_YXY_AD_Ngly_1.5973.5973.2	5973	19.64	1568.6	EEQYNSTYR	sp|P01857|IGHG1_HUMAN(pre=R,post=V);	180;	Hex(7)HexNAc(4)
HF_20230916_YXY_AD_Ngly_1	HF_20230916_YXY_AD_Ngly_1.5990.5990.3	5990	19.69	1083.76	EEQYNSTYR	sp|P01857|IGHG1_HUMAN(pre=R,post=V);	180;	Hex(5)HexNAc(4)NeuAc(1)Fuc(1)
HF_20230916_YXY_AD_Ngly_1	HF_20230916_YXY_AD_Ngly_1.5992.5992.3	5992	19.69	962.048	EEQYNSTYR	sp|P01857|IGHG1_HUMAN(pre=R,post=V);	180;	Hex(4)HexNAc(3)NeuAc(1)Fuc(1)
HF_20230916_YXY_AD_Ngly_1	HF_20230916_YXY_AD_Ngly_1.5998.5998.3	5998	19.69	1102.76	EEQYNSTYR	sp|P01857|IGHG1_HUMAN(pre=R,post=V);	180;	Hex(5)HexNAc(5)NeuAc(1)
HF_20230916_YXY_AD_Ngly_1	HF_20230916_YXY_AD_Ngly_1.6002.6002.3	6002	19.69	1097.44	EEQYNSTYR	sp|P01857|IGHG1_HUMAN(pre=R,post=V);	180;	Hex(4)HexNAc(5)NeuAc(1)Fuc(1)
HF_20230916_YXY_AD_Ngly_1	HF_20230916_YXY_AD_Ngly_1.6012.6012.3	6012	19.74	1129.13	YKNNSDISSTR	sp|P01871|IGHM_HUMAN(pre=K,post=G);	46;	Hex(4)HexNAc(5)NeuAc(1)Fuc(1)
HF_20230916_YXY_AD_Ngly_1	HF_20230916_YXY_AD_Ngly_1.6019.6019.2	6019	19.74	1645.65	EEQYNSTYR	sp|P01857|IGHG1_HUMAN(pre=R,post=V);	180;	Hex(4)HexNAc(5)NeuAc(1)Fuc(1)
HF_20230916_YXY_AD_Ngly_1	HF_20230916_YXY_AD_Ngly_1.6028.6028.2	6028	19.79	1442.57	EEQYNSTYR	sp|P01857|IGHG1_HUMAN(pre=R,post=V);	180;	Hex(4)HexNAc(3)NeuAc(1)Fuc(1)
HF_20230916_YXY_AD_Ngly_1	HF_20230916_YXY_AD_Ngly_1.6030.6030.3	6030	19.79	981.057	EEQYNSTYR	sp|P01857|IGHG1_HUMAN(pre=R,post=V);	180;	Hex(4)HexNAc(4)NeuAc(1)
HF_20230916_YXY_AD_Ngly_1	HF_20230916_YXY_AD_Ngly_1.6032.6032.2	6032	19.79	1471.08	EEQYNSTYR	sp|P01857|IGHG1_HUMAN(pre=R,post=V);	180;	Hex(4)HexNAc(4)NeuAc(1)
HF_20230916_YXY_AD_Ngly_1	HF_20230916_YXY_AD_Ngly_1.6034.6034.3	6034	19.79	976.064	EEQFNSTFR	sp|P01859|IGHG2_HUMAN(pre=R,post=V);	176;	Hex(5)HexNAc(4)Fuc(1)
HF_20230916_YXY_AD_Ngly_1	HF_20230916_YXY_AD_Ngly_1.6056.6056.3	6056	19.84	1361.55	KEDALNETR	sp|P10909|CLUS_HUMAN(pre=K,post=E);	86;	Hex(6)HexNAc(5)NeuAc(3)Fuc(1)
HF_20230916_YXY_AD_Ngly_1	HF_20230916_YXY_AD_Ngly_1.6057.6057.3	6057	19.84	1197.16	YKNNSDISSTR	sp|P01871|IGHM_HUMAN(pre=K,post=G);	46;	Hex(4)HexNAc(6)Fuc(3)
HF_20230916_YXY_AD_Ngly_1	HF_20230916_YXY_AD_Ngly_1.6094.6094.3	6094	19.94	1144.81	HYTNSSQDVTVPCR	sp|P01877|IGHA2_HUMAN(pre=K,post=V);	92;	Hex(5)HexNAc(4)Fuc(1)
HF_20230916_YXY_AD_Ngly_1	HF_20230916_YXY_AD_Ngly_1.6106.6106.3	6106	19.94	1212.5	HYTNSSQDVTVPCR	sp|P01877|IGHA2_HUMAN(pre=K,post=V);	92;	Hex(5)HexNAc(5)Fuc(1)
HF_20230916_YXY_AD_Ngly_1	HF_20230916_YXY_AD_Ngly_1.6118.6118.3	6118	20	1312.86	KEDALNETR	sp|P10909|CLUS_HUMAN(pre=K,post=E);	86;	Hex(6)HexNAc(5)NeuAc(3)
HF_20230916_YXY_AD_Ngly_1	HF_20230916_YXY_AD_Ngly_1.6119.6119.3	6119	20	994.751	KTLFCNASK	sp|P20851|C4BPB_HUMAN(pre=K,post=E);	64;	Hex(5)HexNAc(4)NeuAc(1)
HF_20230916_YXY_AD_Ngly_1	HF_20230916_YXY_AD_Ngly_1.6133.6133.3	6133	20.04	1082.81	TKPREEQFNSTFR	sp|P01859|IGHG2_HUMAN(pre=K,post=V);	176;	Hex(4)HexNAc(4)Fuc(1)
HF_20230916_YXY_AD_Ngly_1	HF_20230916_YXY_AD_Ngly_1.6148.6148.3	6148	20.04	1158.48	HYTNSSQDVTVPCR	sp|P01877|IGHA2_HUMAN(pre=K,post=V);	92;	Hex(4)HexNAc(5)Fuc(1)
HF_20230916_YXY_AD_Ngly_1	HF_20230916_YXY_AD_Ngly_1.6149.6149.3	6149	20.04	1090.79	HYTNSSQDVTVPCR	sp|P01877|IGHA2_HUMAN(pre=K,post=V);	92;	Hex(4)HexNAc(4)Fuc(1)
HF_20230916_YXY_AD_Ngly_1	HF_20230916_YXY_AD_Ngly_1.6167.6167.2	6167	20.08	1737.22	HYTNSSQDVTVPCR	sp|P01877|IGHA2_HUMAN(pre=K,post=V);	92;	Hex(4)HexNAc(5)Fuc(1)
HF_20230916_YXY_AD_Ngly_1	HF_20230916_YXY_AD_Ngly_1.6187.6187.3	6187	20.13	1083.75	EEQYNSTYR	sp|P01857|IGHG1_HUMAN(pre=R,post=V);	180;	Hex(5)HexNAc(4)NeuAc(1)Fuc(1)
HF_20230916_YXY_AD_Ngly_1	HF_20230916_YXY_AD_Ngly_1.6215.6215.2	6215	20.18	1704.74	TKPREEQFNSTFR	sp|P01859|IGHG2_HUMAN(pre=K,post=V);	176;	Hex(5)HexNAc(4)Fuc(1)
HF_20230916_YXY_AD_Ngly_1	HF_20230916_YXY_AD_Ngly_1.6224.6224.3	6224	20.21	1190.85	TKPREEQFNSTFR	sp|P01859|IGHG2_HUMAN(pre=K,post=V);	176;	Hex(6)HexNAc(4)Fuc(1)
HF_20230916_YXY_AD_Ngly_1	HF_20230916_YXY_AD_Ngly_1.6227.6227.4	6227	20.21	893.385	TKPREEQFNSTFR	sp|P01859|IGHG2_HUMAN(pre=K,post=V);	176;	Hex(6)HexNAc(4)Fuc(1)
HF_20230916_YXY_AD_Ngly_1	HF_20230916_YXY_AD_Ngly_1.6238.6238.3	6238	20.25	961.099	TKPREEQFNSTFR	sp|P01859|IGHG2_HUMAN(pre=K,post=V);	176;	Hex(3)HexNAc(3)Fuc(1)
HF_20230916_YXY_AD_Ngly_1	HF_20230916_YXY_AD_Ngly_1.6241.6241.3	6241	20.25	1142.16	TKPREEQFNSTFR	sp|P01859|IGHG2_HUMAN(pre=K,post=V);	176;	Hex(6)HexNAc(4)
HF_20230916_YXY_AD_Ngly_1	HF_20230916_YXY_AD_Ngly_1.6242.6242.4	6242	20.25	816.357	TKPREEQFNSTFR	sp|P01859|IGHG2_HUMAN(pre=K,post=V);	176;	Hex(5)HexNAc(4)
HF_20230916_YXY_AD_Ngly_1	HF_20230916_YXY_AD_Ngly_1.6246.6246.3	6246	20.25	966.429	TKPREEQFNSTFR	sp|P01859|IGHG2_HUMAN(pre=K,post=V);	176;	Hex(4)HexNAc(3)
HF_20230916_YXY_AD_Ngly_1	HF_20230916_YXY_AD_Ngly_1.6256.6256.3	6256	20.25	1185.52	TKPREEQFNSTFR	sp|P01859|IGHG2_HUMAN(pre=K,post=V);	176;	Hex(5)HexNAc(4)Fuc(2)
HF_20230916_YXY_AD_Ngly_1	HF_20230916_YXY_AD_Ngly_1.6262.6262.3	6262	20.29	1034.12	TKPREEQFNSTFR	sp|P01859|IGHG2_HUMAN(pre=K,post=V);	176;	Hex(4)HexNAc(4)
HF_20230916_YXY_AD_Ngly_1	HF_20230916_YXY_AD_Ngly_1.6264.6264.4	6264	20.29	903.643	TKPREEQFNSTFR	sp|P01859|IGHG2_HUMAN(pre=K,post=V);	176;	Hex(5)HexNAc(5)Fuc(1)
HF_20230916_YXY_AD_Ngly_1	HF_20230916_YXY_AD_Ngly_1.6268.6268.4	6268	20.29	775.845	TKPREEQFNSTFR	sp|P01859|IGHG2_HUMAN(pre=K,post=V);	176;	Hex(4)HexNAc(4)
HF_20230916_YXY_AD_Ngly_1	HF_20230916_YXY_AD_Ngly_1.6269.6269.3	6269	20.29	1150.5	TKPREEQFNSTFR	sp|P01859|IGHG2_HUMAN(pre=K,post=V);	176;	Hex(4)HexNAc(5)Fuc(1)
HF_20230916_YXY_AD_Ngly_1	HF_20230916_YXY_AD_Ngly_1.6270.6270.4	6270	20.29	863.127	TKPREEQFNSTFR	sp|P01859|IGHG2_HUMAN(pre=K,post=V);	176;	Hex(4)HexNAc(5)Fuc(1)
HF_20230916_YXY_AD_Ngly_1	HF_20230916_YXY_AD_Ngly_1.6272.6272.3	6272	20.29	912.414	TKPREEQFNSTFR	sp|P01859|IGHG2_HUMAN(pre=K,post=V);	176;	Hex(3)HexNAc(3)
HF_20230916_YXY_AD_Ngly_1	HF_20230916_YXY_AD_Ngly_1.6277.6277.2	6277	20.29	1631.71	TKPREEQFNSTFR	sp|P01859|IGHG2_HUMAN(pre=K,post=V);	176;	Hex(5)HexNAc(4)
HF_20230916_YXY_AD_Ngly_1	HF_20230916_YXY_AD_Ngly_1.6282.6282.3	6282	20.33	1028.79	TKPREEQFNSTFR	sp|P01859|IGHG2_HUMAN(pre=K,post=V);	176;	Hex(3)HexNAc(4)Fuc(1)
HF_20230916_YXY_AD_Ngly_1	HF_20230916_YXY_AD_Ngly_1.6297.6297.3	6297	20.33	1077.47	TKPREEQFNSTFR	sp|P01859|IGHG2_HUMAN(pre=K,post=V);	176;	Hex(3)HexNAc(4)Fuc(2)
HF_20230916_YXY_AD_Ngly_1	HF_20230916_YXY_AD_Ngly_1.6299.6299.3	6299	20.33	1155.83	TKPREEQFNSTFR	sp|P01859|IGHG2_HUMAN(pre=K,post=V);	176;	Hex(5)HexNAc(5)
HF_20230916_YXY_AD_Ngly_1	HF_20230916_YXY_AD_Ngly_1.6303.6303.4	6303	20.38	852.872	TKPREEQFNSTFR	sp|P01859|IGHG2_HUMAN(pre=K,post=V);	176;	Hex(5)HexNAc(4)Fuc(1)
HF_20230916_YXY_AD_Ngly_1	HF_20230916_YXY_AD_Ngly_1.6304.6304.3	6304	20.38	1088.14	TKPREEQFNSTFR	sp|P01859|IGHG2_HUMAN(pre=K,post=V);	176;	Hex(5)HexNAc(4)
HF_20230916_YXY_AD_Ngly_1	HF_20230916_YXY_AD_Ngly_1.6305.6305.3	6305	20.38	980.107	TKPREEQFNSTFR	sp|P01859|IGHG2_HUMAN(pre=K,post=V);	176;	Hex(3)HexNAc(4)
HF_20230916_YXY_AD_Ngly_1	HF_20230916_YXY_AD_Ngly_1.6312.6312.3	6312	20.38	1160.83	TKPREEQFNSTFR	sp|P01859|IGHG2_HUMAN(pre=K,post=V);	176;	Hex(4)HexNAc(3)NeuAc(1)Fuc(2)
HF_20230916_YXY_AD_Ngly_1	HF_20230916_YXY_AD_Ngly_1.6313.6313.4	6313	20.38	867.128	TKPREEQFNSTFR	sp|P01859|IGHG2_HUMAN(pre=K,post=V);	176;	Hex(5)HexNAc(5)
HF_20230916_YXY_AD_Ngly_1	HF_20230916_YXY_AD_Ngly_1.6316.6316.4	6316	20.38	786.098	TKPREEQFNSTFR	sp|P01859|IGHG2_HUMAN(pre=K,post=V);	176;	Hex(3)HexNAc(5)
HF_20230916_YXY_AD_Ngly_1	HF_20230916_YXY_AD_Ngly_1.6317.6317.3	6317	20.38	1109.47	TKPREEQFNSTFR	sp|P01859|IGHG2_HUMAN(pre=K,post=V);	176;	Hex(7)HexNAc(2)Fuc(1)
HF_20230916_YXY_AD_Ngly_1	HF_20230916_YXY_AD_Ngly_1.6319.6319.4	6319	20.38	808.351	TKPREEQFNSTFR	sp|P01859|IGHG2_HUMAN(pre=K,post=V);	176;	Hex(3)HexNAc(4)Fuc(2)
HF_20230916_YXY_AD_Ngly_1	HF_20230916_YXY_AD_Ngly_1.6322.6322.3	6322	20.43	1082.81	TKPREEQFNSTFR	sp|P01859|IGHG2_HUMAN(pre=K,post=V);	176;	Hex(4)HexNAc(4)Fuc(1)
HF_20230916_YXY_AD_Ngly_1	HF_20230916_YXY_AD_Ngly_1.6326.6326.3	6326	20.43	893.407	TKPREEQFNSTFR	sp|P01859|IGHG2_HUMAN(pre=K,post=V);	176;	Hex(3)HexNAc(2)Fuc(1)
HF_20230916_YXY_AD_Ngly_1	HF_20230916_YXY_AD_Ngly_1.6328.6328.4	6328	20.43	870.874	TKPREEQFNSTFR	sp|P01859|IGHG2_HUMAN(pre=K,post=V);	176;	Hex(4)HexNAc(3)NeuAc(1)Fuc(2)
HF_20230916_YXY_AD_Ngly_1	HF_20230916_YXY_AD_Ngly_1.6343.6343.4	6343	20.48	812.359	TKPREEQFNSTFR	sp|P01859|IGHG2_HUMAN(pre=K,post=V);	176;	Hex(4)HexNAc(4)Fuc(1)
HF_20230916_YXY_AD_Ngly_1	HF_20230916_YXY_AD_Ngly_1.6359.6359.3	6359	20.48	1130.12	YAEDKFNETTEK	sp|P43652|AFAM_HUMAN(pre=R,post=S);	402;	Hex(5)HexNAc(4)NeuAc(1)
HF_20230916_YXY_AD_Ngly_1	HF_20230916_YXY_AD_Ngly_1.6374.6374.4	6374	20.53	721.074	TKPREEQFNSTFR	sp|P01859|IGHG2_HUMAN(pre=K,post=V);	176;	Hex(3)HexNAc(3)Fuc(1)
HF_20230916_YXY_AD_Ngly_1	HF_20230916_YXY_AD_Ngly_1.6392.6392.3	6392	20.58	1055.45	TKPREEQFNSTFR	sp|P01859|IGHG2_HUMAN(pre=K,post=V);	176;	Hex(6)HexNAc(2)Fuc(1)
HF_20230916_YXY_AD_Ngly_1	HF_20230916_YXY_AD_Ngly_1.6396.6396.2	6396	20.58	1694.69	YAEDKFNETTEK	sp|P43652|AFAM_HUMAN(pre=R,post=S);	402;	Hex(5)HexNAc(4)NeuAc(1)
HF_20230916_YXY_AD_Ngly_1	HF_20230916_YXY_AD_Ngly_1.6410.6410.3	6410	20.63	1071.42	GICNSSDVR	sp|O75882|ATRN_HUMAN(pre=R,post=G);	300;	Hex(5)HexNAc(4)NeuAc(2)
HF_20230916_YXY_AD_Ngly_1	HF_20230916_YXY_AD_Ngly_1.6411.6411.4	6411	20.63	826.615	TKPREEQFNSTFR	sp|P01859|IGHG2_HUMAN(pre=K,post=V);	176;	Hex(4)HexNAc(5)
HF_20230916_YXY_AD_Ngly_1	HF_20230916_YXY_AD_Ngly_1.6422.6422.4	6422	20.63	761.59	TKPREEQFNSTFR	sp|P01859|IGHG2_HUMAN(pre=K,post=V);	176;	Hex(4)HexNAc(3)Fuc(1)
HF_20230916_YXY_AD_Ngly_1	HF_20230916_YXY_AD_Ngly_1.6423.6423.4	6423	20.63	870.882	TKPREEQFNSTFR	sp|P01859|IGHG2_HUMAN(pre=K,post=V);	176;	Hex(4)HexNAc(3)NeuAc(1)Fuc(2)
HF_20230916_YXY_AD_Ngly_1	HF_20230916_YXY_AD_Ngly_1.6425.6425.2	6425	20.63	1469.66	TKPREEQFNSTFR	sp|P01859|IGHG2_HUMAN(pre=K,post=V);	176;	Hex(3)HexNAc(4)
HF_20230916_YXY_AD_Ngly_1	HF_20230916_YXY_AD_Ngly_1.6430.6430.3	6430	20.69	1034.12	TKPREEQFNSTFR	sp|P01859|IGHG2_HUMAN(pre=K,post=V);	176;	Hex(4)HexNAc(4)
HF_20230916_YXY_AD_Ngly_1	HF_20230916_YXY_AD_Ngly_1.6433.6433.3	6433	20.69	966.427	TKPREEQFNSTFR	sp|P01859|IGHG2_HUMAN(pre=K,post=V);	176;	Hex(4)HexNAc(3)
HF_20230916_YXY_AD_Ngly_1	HF_20230916_YXY_AD_Ngly_1.6450.6450.3	6450	20.74	1150.5	TKPREEQFNSTFR	sp|P01859|IGHG2_HUMAN(pre=K,post=V);	176;	Hex(4)HexNAc(5)Fuc(1)
HF_20230916_YXY_AD_Ngly_1	HF_20230916_YXY_AD_Ngly_1.6451.6451.3	6451	20.74	1101.82	TKPREEQFNSTFR	sp|P01859|IGHG2_HUMAN(pre=K,post=V);	176;	Hex(4)HexNAc(5)
HF_20230916_YXY_AD_Ngly_1	HF_20230916_YXY_AD_Ngly_1.6455.6455.3	6455	20.74	912.413	TKPREEQFNSTFR	sp|P01859|IGHG2_HUMAN(pre=K,post=V);	176;	Hex(3)HexNAc(3)
HF_20230916_YXY_AD_Ngly_1	HF_20230916_YXY_AD_Ngly_1.6477.6477.3	6477	20.79	1015.12	TKPREEQFNSTFR	sp|P01859|IGHG2_HUMAN(pre=K,post=V);	176;	Hex(4)HexNAc(3)Fuc(1)
HF_20230916_YXY_AD_Ngly_1	HF_20230916_YXY_AD_Ngly_1.6484.6484.4	6484	20.79	852.875	TKPREEQFNSTFR	sp|P01859|IGHG2_HUMAN(pre=K,post=V);	176;	Hex(5)HexNAc(4)Fuc(1)
HF_20230916_YXY_AD_Ngly_1	HF_20230916_YXY_AD_Ngly_1.6490.6490.3	6490	20.84	1082.81	TKPREEQFNSTFR	sp|P01859|IGHG2_HUMAN(pre=K,post=V);	176;	Hex(4)HexNAc(4)Fuc(1)
HF_20230916_YXY_AD_Ngly_1	HF_20230916_YXY_AD_Ngly_1.6499.6499.2	6499	20.84	1309.54	EEQFNSTYR	sp|P01861|IGHG4_HUMAN(pre=R,post=V);	177;	Hex(3)HexNAc(4)Fuc(1)
HF_20230916_YXY_AD_Ngly_1	HF_20230916_YXY_AD_Ngly_1.6511.6511.4	6511	20.88	812.36	TKPREEQFNSTFR	sp|P01859|IGHG2_HUMAN(pre=K,post=V);	176;	Hex(4)HexNAc(4)Fuc(1)
HF_20230916_YXY_AD_Ngly_1	HF_20230916_YXY_AD_Ngly_1.6599.6599.3	6599	21.07	1180.79	EEQYNSTYR	sp|P01857|IGHG1_HUMAN(pre=R,post=V);	180;	Hex(5)HexNAc(4)NeuAc(2)Fuc(1)
HF_20230916_YXY_AD_Ngly_1	HF_20230916_YXY_AD_Ngly_1.6614.6614.2	6614	21.07	1770.69	EEQYNSTYR	sp|P01857|IGHG1_HUMAN(pre=R,post=V);	180;	Hex(5)HexNAc(4)NeuAc(2)Fuc(1)
HF_20230916_YXY_AD_Ngly_1	HF_20230916_YXY_AD_Ngly_1.6618.6618.3	6618	21.12	1241.84	HYTNSSQDVTVPCR	sp|P01877|IGHA2_HUMAN(pre=K,post=V);	92;	Hex(5)HexNAc(4)NeuAc(1)Fuc(1)
HF_20230916_YXY_AD_Ngly_1	HF_20230916_YXY_AD_Ngly_1.6620.6620.4	6620	21.12	931.63	HYTNSSQDVTVPCR	sp|P01877|IGHA2_HUMAN(pre=K,post=V);	92;	Hex(5)HexNAc(4)NeuAc(1)Fuc(1)
HF_20230916_YXY_AD_Ngly_1	HF_20230916_YXY_AD_Ngly_1.6624.6624.2	6624	21.12	1471.59	EEQFNSTYR	sp|P01861|IGHG4_HUMAN(pre=R,post=V);	177;	Hex(5)HexNAc(4)Fuc(1)
HF_20230916_YXY_AD_Ngly_1	HF_20230916_YXY_AD_Ngly_1.6645.6645.3	6645	21.16	1552.3	ICAMEGLPQKHNFSHCCSK	sp|P43652|AFAM_HUMAN(pre=K,post=V);	109;	Hex(5)HexNAc(4)NeuAc(2)Fuc(1)
HF_20230916_YXY_AD_Ngly_1	HF_20230916_YXY_AD_Ngly_1.6647.6647.2	6647	21.16	1289.02	EEQFNSTYR	sp|P01861|IGHG4_HUMAN(pre=R,post=V);	177;	Hex(4)HexNAc(3)Fuc(1)
HF_20230916_YXY_AD_Ngly_1	HF_20230916_YXY_AD_Ngly_1.6654.6654.3	6654	21.16	1144.8	HYTNSSQDVTVPCR	sp|P01877|IGHA2_HUMAN(pre=K,post=V);	92;	Hex(5)HexNAc(4)Fuc(1)
HF_20230916_YXY_AD_Ngly_1	HF_20230916_YXY_AD_Ngly_1.6656.6656.3	6656	21.16	1023.09	HYTNSSQDVTVPCR	sp|P01877|IGHA2_HUMAN(pre=K,post=V);	92;	Hex(4)HexNAc(3)Fuc(1)
HF_20230916_YXY_AD_Ngly_1	HF_20230916_YXY_AD_Ngly_1.6660.6660.3	6660	21.21	1309.87	HYTNSSQDVTVPCR	sp|P01877|IGHA2_HUMAN(pre=K,post=V);	92;	Hex(5)HexNAc(5)Fuc(3)
HF_20230916_YXY_AD_Ngly_1	HF_20230916_YXY_AD_Ngly_1.6662.6662.2	6662	21.21	1390.56	EEQFNSTYR	sp|P01861|IGHG4_HUMAN(pre=R,post=V);	177;	Hex(4)HexNAc(4)Fuc(1)
HF_20230916_YXY_AD_Ngly_1	HF_20230916_YXY_AD_Ngly_1.6666.6666.2	6666	21.21	1208	EEQFNSTYR	sp|P01861|IGHG4_HUMAN(pre=R,post=V);	177;	Hex(3)HexNAc(3)Fuc(1)
HF_20230916_YXY_AD_Ngly_1	HF_20230916_YXY_AD_Ngly_1.6667.6667.3	6667	21.21	927.376	EEQFNSTYR	sp|P01861|IGHG4_HUMAN(pre=R,post=V);	177;	Hex(4)HexNAc(4)Fuc(1)
HF_20230916_YXY_AD_Ngly_1	HF_20230916_YXY_AD_Ngly_1.6673.6673.4	6673	21.21	945.884	HYTNSSQDVTVPCR	sp|P01877|IGHA2_HUMAN(pre=K,post=V);	92;	Hex(5)HexNAc(5)NeuAc(1)
HF_20230916_YXY_AD_Ngly_1	HF_20230916_YXY_AD_Ngly_1.6691.6691.3	6691	21.25	1049.09	EEQFNSTYR	sp|P01861|IGHG4_HUMAN(pre=R,post=V);	177;	Hex(5)HexNAc(5)Fuc(1)
HF_20230916_YXY_AD_Ngly_1	HF_20230916_YXY_AD_Ngly_1.6692.6692.3	6692	21.25	922.045	EEQFNSTFR	sp|P01859|IGHG2_HUMAN(pre=R,post=V);	176;	Hex(4)HexNAc(4)Fuc(1)
HF_20230916_YXY_AD_Ngly_1	HF_20230916_YXY_AD_Ngly_1.6697.6697.3	6697	21.25	1187.82	HYTNSSQDVTVPCR	sp|P01877|IGHA2_HUMAN(pre=K,post=V);	92;	Hex(4)HexNAc(4)NeuAc(1)Fuc(1)
HF_20230916_YXY_AD_Ngly_1	HF_20230916_YXY_AD_Ngly_1.6702.6702.2	6702	21.3	1573.13	EEQFNSTYR	sp|P01861|IGHG4_HUMAN(pre=R,post=V);	177;	Hex(5)HexNAc(5)Fuc(1)
HF_20230916_YXY_AD_Ngly_1	HF_20230916_YXY_AD_Ngly_1.6707.6707.2	6707	21.3	1398.56	EEQFNSTYR	sp|P01861|IGHG4_HUMAN(pre=R,post=V);	177;	Hex(5)HexNAc(4)
HF_20230916_YXY_AD_Ngly_1	HF_20230916_YXY_AD_Ngly_1.6710.6710.3	6710	21.3	868.029	EEQFNSTFR	sp|P01859|IGHG2_HUMAN(pre=R,post=V);	176;	Hex(3)HexNAc(4)Fuc(1)
HF_20230916_YXY_AD_Ngly_1	HF_20230916_YXY_AD_Ngly_1.6711.6711.2	6711	21.3	1492.1	EEQFNSTYR	sp|P01861|IGHG4_HUMAN(pre=R,post=V);	177;	Hex(4)HexNAc(5)Fuc(1)
HF_20230916_YXY_AD_Ngly_1	HF_20230916_YXY_AD_Ngly_1.6713.6713.3	6713	21.3	1082.81	TKPREEQFNSTFR	sp|P01859|IGHG2_HUMAN(pre=K,post=V);	176;	Hex(4)HexNAc(4)Fuc(1)
HF_20230916_YXY_AD_Ngly_1	HF_20230916_YXY_AD_Ngly_1.6736.6736.3	6736	21.35	1255.52	HYTNSSQDVTVPCR	sp|P01877|IGHA2_HUMAN(pre=K,post=V);	92;	Hex(4)HexNAc(5)NeuAc(1)Fuc(1)
HF_20230916_YXY_AD_Ngly_1	HF_20230916_YXY_AD_Ngly_1.6742.6742.4	6742	21.4	941.887	HYTNSSQDVTVPCR	sp|P01877|IGHA2_HUMAN(pre=K,post=V);	92;	Hex(4)HexNAc(5)NeuAc(1)Fuc(1)
HF_20230916_YXY_AD_Ngly_1	HF_20230916_YXY_AD_Ngly_1.6744.6744.2	6744	21.4	1309.54	EEQFNSTYR	sp|P01861|IGHG4_HUMAN(pre=R,post=V);	177;	Hex(3)HexNAc(4)Fuc(1)
HF_20230916_YXY_AD_Ngly_1	HF_20230916_YXY_AD_Ngly_1.6745.6745.3	6745	21.4	873.358	EEQFNSTYR	sp|P01861|IGHG4_HUMAN(pre=R,post=V);	177;	Hex(3)HexNAc(4)Fuc(1)
HF_20230916_YXY_AD_Ngly_1	HF_20230916_YXY_AD_Ngly_1.6766.6766.2	6766	21.44	1317.53	EEQFNSTYR	sp|P01861|IGHG4_HUMAN(pre=R,post=V);	177;	Hex(4)HexNAc(4)
HF_20230916_YXY_AD_Ngly_1	HF_20230916_YXY_AD_Ngly_1.6790.6790.2	6790	21.49	1411.07	EEQFNSTYR	sp|P01861|IGHG4_HUMAN(pre=R,post=V);	177;	Hex(3)HexNAc(5)Fuc(1)
HF_20230916_YXY_AD_Ngly_1	HF_20230916_YXY_AD_Ngly_1.6792.6792.4	6792	21.49	894.376	ANISHKDMQLGR	sp|P01031|CO5_HUMAN(pre=R,post=L);	741;	Hex(5)HexNAc(4)NeuAc(2)
HF_20230916_YXY_AD_Ngly_1	HF_20230916_YXY_AD_Ngly_1.6795.6795.3	6795	21.49	1192.17	ANISHKDMQLGR	sp|P01031|CO5_HUMAN(pre=R,post=L);	741;	Hex(5)HexNAc(4)NeuAc(2)
HF_20230916_YXY_AD_Ngly_1	HF_20230916_YXY_AD_Ngly_1.6801.6801.3	6801	21.49	941.049	EEQFNSTYR	sp|P01861|IGHG4_HUMAN(pre=R,post=V);	177;	Hex(3)HexNAc(5)Fuc(1)
HF_20230916_YXY_AD_Ngly_1	HF_20230916_YXY_AD_Ngly_1.6814.6814.4	6814	21.52	1419.08	EEQFNSTYR	sp|P01861|IGHG4_HUMAN(pre=R,post=V);	177;	Hex(4)HexNAc(5)
HF_20230916_YXY_AD_Ngly_1	HF_20230916_YXY_AD_Ngly_1.6824.6824.3	6824	21.52	1095.13	ANISHKDMQLGR	sp|P01031|CO5_HUMAN(pre=R,post=L);	741;	Hex(5)HexNAc(4)NeuAc(1)
HF_20230916_YXY_AD_Ngly_1	HF_20230916_YXY_AD_Ngly_1.6827.6827.2	6827	21.57	1134.96	EEQFNSTYR	sp|P01861|IGHG4_HUMAN(pre=R,post=V);	177;	Hex(3)HexNAc(3)
HF_20230916_YXY_AD_Ngly_1	HF_20230916_YXY_AD_Ngly_1.6838.6838.3	6838	21.57	1197.5	VTACHSSQPNATLYK	sp|P05543|THBG_HUMAN(pre=K,post=M);	36;	Hex(5)HexNAc(4)NeuAc(1)
HF_20230916_YXY_AD_Ngly_1	HF_20230916_YXY_AD_Ngly_1.6848.6848.2	6848	21.62	1390.56	EEQYNSTFR	sp|P01860|IGHG3_HUMAN(pre=R,post=V);	227;	Hex(4)HexNAc(4)Fuc(1)
HF_20230916_YXY_AD_Ngly_1	HF_20230916_YXY_AD_Ngly_1.6851.6851.3	6851	21.62	995.069	EEQYNSTFR	sp|P01860|IGHG3_HUMAN(pre=R,post=V);	227;	Hex(4)HexNAc(5)Fuc(1)
HF_20230916_YXY_AD_Ngly_1	HF_20230916_YXY_AD_Ngly_1.6853.6853.3	6853	21.62	927.378	EEQYNSTFR	sp|P01860|IGHG3_HUMAN(pre=R,post=V);	227;	Hex(4)HexNAc(4)Fuc(1)
HF_20230916_YXY_AD_Ngly_1	HF_20230916_YXY_AD_Ngly_1.6858.6858.3	6858	21.62	878.69	EEQYNSTFR	sp|P01860|IGHG3_HUMAN(pre=R,post=V);	227;	Hex(4)HexNAc(4)
HF_20230916_YXY_AD_Ngly_1	HF_20230916_YXY_AD_Ngly_1.6868.6868.2	6868	21.65	1419.07	EEQFNSTYR	sp|P01861|IGHG4_HUMAN(pre=R,post=V);	177;	Hex(4)HexNAc(5)
HF_20230916_YXY_AD_Ngly_1	HF_20230916_YXY_AD_Ngly_1.6874.6874.2	6874	21.65	1236.51	EEQFNSTYR	sp|P01861|IGHG4_HUMAN(pre=R,post=V);	177;	Hex(3)HexNAc(4)
HF_20230916_YXY_AD_Ngly_1	HF_20230916_YXY_AD_Ngly_1.6880.6880.2	6880	21.65	1500.09	EEQFNSTYR	sp|P01861|IGHG4_HUMAN(pre=R,post=V);	177;	Hex(5)HexNAc(5)
HF_20230916_YXY_AD_Ngly_1	HF_20230916_YXY_AD_Ngly_1.6883.6883.5	6883	21.65	905.764	ICAMEGLPQKHNFSHCCSK	sp|P43652|AFAM_HUMAN(pre=K,post=V);	109;	Hex(5)HexNAc(4)NeuAc(2)
HF_20230916_YXY_AD_Ngly_1	HF_20230916_YXY_AD_Ngly_1.6890.6890.4	6890	21.7	1131.95	ICAMEGLPQKHNFSHCCSK	sp|P43652|AFAM_HUMAN(pre=K,post=V);	109;	Hex(5)HexNAc(4)NeuAc(2)
HF_20230916_YXY_AD_Ngly_1	HF_20230916_YXY_AD_Ngly_1.6893.6893.3	6893	21.7	1213.5	GTANTTTAGVPCQR	sp|P26927|HGFL_HUMAN(pre=R,post=W);	296;	Hex(5)HexNAc(4)NeuAc(2)
HF_20230916_YXY_AD_Ngly_1	HF_20230916_YXY_AD_Ngly_1.6908.6908.3	6908	21.7	1509.27	ICAMEGLPQKHNFSHCCSK	sp|P43652|AFAM_HUMAN(pre=K,post=V);	109;	Hex(5)HexNAc(4)NeuAc(1)Fuc(2)
HF_20230916_YXY_AD_Ngly_1	HF_20230916_YXY_AD_Ngly_1.6916.6916.3	6916	21.75	1282.81	NCCNTENPPGCYR	sp|P43652|AFAM_HUMAN(pre=R,post=Y);	389;	Hex(5)HexNAc(4)NeuAc(2)
HF_20230916_YXY_AD_Ngly_1	HF_20230916_YXY_AD_Ngly_1.6931.6931.2	6931	21.8	1309.54	EEQYNSTFR	sp|P01860|IGHG3_HUMAN(pre=R,post=V);	227;	Hex(3)HexNAc(4)Fuc(1)
HF_20230916_YXY_AD_Ngly_1	HF_20230916_YXY_AD_Ngly_1.6952.6952.2	6952	21.84	1317.53	EEQYNSTFR	sp|P01860|IGHG3_HUMAN(pre=R,post=V);	227;	Hex(4)HexNAc(4)
HF_20230916_YXY_AD_Ngly_1	HF_20230916_YXY_AD_Ngly_1.6968.6968.3	6968	21.84	1070.42	GVNVCQETCTK	sp|P03952|KLKB1_HUMAN(pre=K,post=M);	316;	Hex(5)HexNAc(4)NeuAc(1)
HF_20230916_YXY_AD_Ngly_1	HF_20230916_YXY_AD_Ngly_1.6973.6973.2	6973	21.89	1411.08	EEQYNSTFR	sp|P01860|IGHG3_HUMAN(pre=R,post=V);	227;	Hex(3)HexNAc(5)Fuc(1)
HF_20230916_YXY_AD_Ngly_1	HF_20230916_YXY_AD_Ngly_1.6976.6976.4	6976	21.89	962.359	NCCNTENPPGCYR	sp|P43652|AFAM_HUMAN(pre=R,post=Y);	389;	Hex(5)HexNAc(4)NeuAc(2)
HF_20230916_YXY_AD_Ngly_1	HF_20230916_YXY_AD_Ngly_1.6979.6979.3	6979	21.89	1051.42	EDALNETR	sp|P10909|CLUS_HUMAN(pre=K,post=E);	86;	Hex(5)HexNAc(4)NeuAc(2)
HF_20230916_YXY_AD_Ngly_1	HF_20230916_YXY_AD_Ngly_1.6985.6985.3	6985	21.89	1149.46	DKMFSQNDTR	sp|P02750|A2GL_HUMAN(pre=K,post=C);	325;	Hex(5)HexNAc(4)NeuAc(2)
HF_20230916_YXY_AD_Ngly_1	HF_20230916_YXY_AD_Ngly_1.6991.6991.3	6991	21.89	824.675	EEQYNSTFR	sp|P01860|IGHG3_HUMAN(pre=R,post=V);	227;	Hex(3)HexNAc(4)
HF_20230916_YXY_AD_Ngly_1	HF_20230916_YXY_AD_Ngly_1.7000.7000.3	7000	21.94	909.361	CNYSIR	sp|P00736|C1R_HUMAN(pre=R,post=V);	221;	Hex(5)HexNAc(4)NeuAc(1)
HF_20230916_YXY_AD_Ngly_1	HF_20230916_YXY_AD_Ngly_1.7001.7001.2	7001	21.94	1363.54	CNYSIR	sp|P00736|C1R_HUMAN(pre=R,post=V);	221;	Hex(5)HexNAc(4)NeuAc(1)
HF_20230916_YXY_AD_Ngly_1	HF_20230916_YXY_AD_Ngly_1.7017.7017.4	7017	21.99	925.649	TKPREEQFNSTFR	sp|P01859|IGHG2_HUMAN(pre=K,post=V);	176;	Hex(5)HexNAc(4)NeuAc(1)Fuc(1)
HF_20230916_YXY_AD_Ngly_1	HF_20230916_YXY_AD_Ngly_1.7019.7019.3	7019	21.99	1233.86	TKPREEQFNSTFR	sp|P01859|IGHG2_HUMAN(pre=K,post=V);	176;	Hex(5)HexNAc(4)NeuAc(1)Fuc(1)
HF_20230916_YXY_AD_Ngly_1	HF_20230916_YXY_AD_Ngly_1.7024.7024.3	7024	21.99	1275.85	YAEDKFNETTEK	sp|P43652|AFAM_HUMAN(pre=R,post=S);	402;	Hex(5)HexNAc(4)NeuAc(2)Fuc(1)
HF_20230916_YXY_AD_Ngly_1	HF_20230916_YXY_AD_Ngly_1.7034.7034.3	7034	21.99	1348.87	YAEDKFNETTEK	sp|P43652|AFAM_HUMAN(pre=R,post=S);	402;	Hex(6)HexNAc(5)NeuAc(2)
HF_20230916_YXY_AD_Ngly_1	HF_20230916_YXY_AD_Ngly_1.7040.7040.3	7040	22.04	1136.83	TKPREEQFNSTFR	sp|P01859|IGHG2_HUMAN(pre=K,post=V);	176;	Hex(5)HexNAc(4)Fuc(1)
HF_20230916_YXY_AD_Ngly_1	HF_20230916_YXY_AD_Ngly_1.7044.7044.3	7044	22.04	1015.12	TKPREEQFNSTFR	sp|P01859|IGHG2_HUMAN(pre=K,post=V);	176;	Hex(4)HexNAc(3)Fuc(1)
HF_20230916_YXY_AD_Ngly_1	HF_20230916_YXY_AD_Ngly_1.7045.7045.4	7045	22.04	852.874	TKPREEQFNSTFR	sp|P01859|IGHG2_HUMAN(pre=K,post=V);	176;	Hex(5)HexNAc(4)Fuc(1)
HF_20230916_YXY_AD_Ngly_1	HF_20230916_YXY_AD_Ngly_1.7080.7080.3	7080	22.11	1227.16	YAEDKFNETTEK	sp|P43652|AFAM_HUMAN(pre=R,post=S);	402;	Hex(5)HexNAc(4)NeuAc(2)
HF_20230916_YXY_AD_Ngly_1	HF_20230916_YXY_AD_Ngly_1.7091.7091.3	7091	22.11	1082.81	TKPREEQFNSTFR	sp|P01859|IGHG2_HUMAN(pre=K,post=V);	176;	Hex(4)HexNAc(4)Fuc(1)
HF_20230916_YXY_AD_Ngly_1	HF_20230916_YXY_AD_Ngly_1.7094.7094.4	7094	22.11	889.134	TKPREEQFNSTFR	sp|P01859|IGHG2_HUMAN(pre=K,post=V);	176;	Hex(5)HexNAc(4)NeuAc(1)
HF_20230916_YXY_AD_Ngly_1	HF_20230916_YXY_AD_Ngly_1.7099.7099.3	7099	22.16	1282.8	NCCNTENPPGCYR	sp|P43652|AFAM_HUMAN(pre=R,post=Y);	386/389;	Hex(5)HexNAc(4)NeuAc(2)
HF_20230916_YXY_AD_Ngly_1	HF_20230916_YXY_AD_Ngly_1.7101.7101.4	7101	22.16	920.62	YAEDKFNETTEK	sp|P43652|AFAM_HUMAN(pre=R,post=S);	402;	Hex(5)HexNAc(4)NeuAc(2)
HF_20230916_YXY_AD_Ngly_1	HF_20230916_YXY_AD_Ngly_1.7103.7103.3	7103	22.16	1130.13	YAEDKFNETTEK	sp|P43652|AFAM_HUMAN(pre=R,post=S);	402;	Hex(5)HexNAc(4)NeuAc(1)
HF_20230916_YXY_AD_Ngly_1	HF_20230916_YXY_AD_Ngly_1.7108.7108.3	7108	22.16	1091.78	KTLFCNASK	sp|P20851|C4BPB_HUMAN(pre=K,post=E);	64;	Hex(5)HexNAc(4)NeuAc(2)
HF_20230916_YXY_AD_Ngly_1	HF_20230916_YXY_AD_Ngly_1.7110.7110.4	7110	22.16	885.133	TKPREEQFNSTFR	sp|P01859|IGHG2_HUMAN(pre=K,post=V);	176;	Hex(4)HexNAc(4)NeuAc(1)Fuc(1)
HF_20230916_YXY_AD_Ngly_1	HF_20230916_YXY_AD_Ngly_1.7111.7111.3	7111	22.16	961.103	TKPREEQFNSTFR	sp|P01859|IGHG2_HUMAN(pre=K,post=V);	176;	Hex(3)HexNAc(3)Fuc(1)
HF_20230916_YXY_AD_Ngly_1	HF_20230916_YXY_AD_Ngly_1.7112.7112.3	7112	22.16	1185.18	TKPREEQFNSTFR	sp|P01859|IGHG2_HUMAN(pre=K,post=V);	176;	Hex(5)HexNAc(4)NeuAc(1)
HF_20230916_YXY_AD_Ngly_1	HF_20230916_YXY_AD_Ngly_1.7115.7115.3	7115	22.16	1179.84	TKPREEQFNSTFR	sp|P01859|IGHG2_HUMAN(pre=K,post=V);	176;	Hex(4)HexNAc(4)NeuAc(1)Fuc(1)
HF_20230916_YXY_AD_Ngly_1	HF_20230916_YXY_AD_Ngly_1.7116.7116.4	7116	22.16	915.388	TKPREEQFNSTFR	sp|P01859|IGHG2_HUMAN(pre=K,post=V);	176;	Hex(6)HexNAc(3)NeuAc(1)Fuc(1)
HF_20230916_YXY_AD_Ngly_1	HF_20230916_YXY_AD_Ngly_1.7128.7128.3	7128	22.21	1238.15	YAEDKFNETTEK	sp|P43652|AFAM_HUMAN(pre=R,post=S);	402;	Hex(7)HexNAc(4)NeuAc(1)
HF_20230916_YXY_AD_Ngly_1	HF_20230916_YXY_AD_Ngly_1.7129.7129.3	7129	22.21	1008.41	YAEDKFNETTEK	sp|P43652|AFAM_HUMAN(pre=R,post=S);	402;	Hex(4)HexNAc(3)NeuAc(1)
HF_20230916_YXY_AD_Ngly_1	HF_20230916_YXY_AD_Ngly_1.7135.7135.3	7135	22.21	961.101	TKPREEQFNSTFR	sp|P01859|IGHG2_HUMAN(pre=K,post=V);	176;	Hex(3)HexNAc(3)Fuc(1)
HF_20230916_YXY_AD_Ngly_1	HF_20230916_YXY_AD_Ngly_1.7136.7136.4	7136	22.21	874.877	TKPREEQFNSTFR	sp|P01859|IGHG2_HUMAN(pre=K,post=V);	176;	Hex(5)HexNAc(3)NeuAc(1)Fuc(1)
HF_20230916_YXY_AD_Ngly_1	HF_20230916_YXY_AD_Ngly_1.7152.7152.4	7152	22.26	935.904	TKPREEQFNSTFR	sp|P01859|IGHG2_HUMAN(pre=K,post=V);	176;	Hex(4)HexNAc(5)NeuAc(1)Fuc(1)
HF_20230916_YXY_AD_Ngly_1	HF_20230916_YXY_AD_Ngly_1.7156.7156.3	7156	22.26	1166.17	TKPREEQFNSTFR	sp|P01859|IGHG2_HUMAN(pre=K,post=V);	176;	Hex(5)HexNAc(3)NeuAc(1)Fuc(1)
HF_20230916_YXY_AD_Ngly_1	HF_20230916_YXY_AD_Ngly_1.7175.7175.4	7175	22.31	848.619	TKPREEQFNSTFR	sp|P01859|IGHG2_HUMAN(pre=K,post=V);	176;	Hex(4)HexNAc(4)NeuAc(1)
HF_20230916_YXY_AD_Ngly_1	HF_20230916_YXY_AD_Ngly_1.7176.7176.3	7176	22.31	1247.54	TKPREEQFNSTFR	sp|P01859|IGHG2_HUMAN(pre=K,post=V);	176;	Hex(4)HexNAc(5)NeuAc(1)Fuc(1)
HF_20230916_YXY_AD_Ngly_1	HF_20230916_YXY_AD_Ngly_1.7185.7185.2	7185	22.36	1613.15	FLNNGTCTAEGK	sp|P05156|CFAI_HUMAN(pre=K,post=F);	103;	Hex(5)HexNAc(4)NeuAc(1)
HF_20230916_YXY_AD_Ngly_1	HF_20230916_YXY_AD_Ngly_1.7188.7188.2	7188	22.36	1309.53	EEQFNSTYR	sp|P01861|IGHG4_HUMAN(pre=R,post=V);	177;	Hex(3)HexNAc(4)Fuc(1)
HF_20230916_YXY_AD_Ngly_1	HF_20230916_YXY_AD_Ngly_1.7202.7202.3	7202	22.36	1261.49	ISEENETTCYMGK	sp|P08603|CFAH_HUMAN(pre=R,post=W);	911;	Hex(5)HexNAc(4)NeuAc(2)
HF_20230916_YXY_AD_Ngly_1	HF_20230916_YXY_AD_Ngly_1.7208.7208.2	7208	22.41	1309.53	EEQFNSTYR	sp|P01861|IGHG4_HUMAN(pre=R,post=V);	177;	Hex(3)HexNAc(4)Fuc(1)
HF_20230916_YXY_AD_Ngly_1	HF_20230916_YXY_AD_Ngly_1.7209.7209.3	7209	22.41	1335.21	RHEEGHMLNCTCFGQGR	sp|P02751|FINC_HUMAN(pre=K,post=G);	542;	Hex(5)HexNAc(4)Fuc(2)
HF_20230916_YXY_AD_Ngly_1	HF_20230916_YXY_AD_Ngly_1.7210.7210.4	7210	22.41	834.365	TKPREEQFNSTFR	sp|P01859|IGHG2_HUMAN(pre=K,post=V);	176;	Hex(4)HexNAc(3)NeuAc(1)Fuc(1)
HF_20230916_YXY_AD_Ngly_1	HF_20230916_YXY_AD_Ngly_1.7215.7215.5	7215	22.41	801.323	RHEEGHMLNCTCFGQGR	sp|P02751|FINC_HUMAN(pre=K,post=G);	542;	Hex(5)HexNAc(4)NeuAc(1)
HF_20230916_YXY_AD_Ngly_1	HF_20230916_YXY_AD_Ngly_1.7240.7240.3	7240	22.46	893.409	TKPREEQFNSTFR	sp|P01859|IGHG2_HUMAN(pre=K,post=V);	176;	Hex(3)HexNAc(2)Fuc(1)
HF_20230916_YXY_AD_Ngly_1	HF_20230916_YXY_AD_Ngly_1.7242.7242.4	7242	22.46	837.345	RHEEGHMLNCTCFGQGR	sp|P02751|FINC_HUMAN(pre=K,post=G);	542;	Hex(4)HexNAc(3)
HF_20230916_YXY_AD_Ngly_1	HF_20230916_YXY_AD_Ngly_1.7246.7246.3	7246	22.52	1227.16	YAEDKFNETTEK	sp|P43652|AFAM_HUMAN(pre=R,post=S);	402;	Hex(5)HexNAc(4)NeuAc(2)
HF_20230916_YXY_AD_Ngly_1	HF_20230916_YXY_AD_Ngly_1.7252.7252.3	7252	22.52	1338.87	HYTNSSQDVTVPCR	sp|P01877|IGHA2_HUMAN(pre=K,post=V);	92;	Hex(5)HexNAc(4)NeuAc(2)Fuc(1)
HF_20230916_YXY_AD_Ngly_1	HF_20230916_YXY_AD_Ngly_1.7253.7253.4	7253	22.52	1004.41	HYTNSSQDVTVPCR	sp|P01877|IGHA2_HUMAN(pre=K,post=V);	92;	Hex(5)HexNAc(4)NeuAc(2)Fuc(1)
HF_20230916_YXY_AD_Ngly_1	HF_20230916_YXY_AD_Ngly_1.7268.7268.4	7268	22.57	1001.4	RHEEGHMLNCTCFGQGR	sp|P02751|FINC_HUMAN(pre=K,post=G);	542;	Hex(5)HexNAc(4)NeuAc(1)
HF_20230916_YXY_AD_Ngly_1	HF_20230916_YXY_AD_Ngly_1.7298.7298.3	7298	22.62	1120.13	HYTNSSQDVTVPCR	sp|P01877|IGHA2_HUMAN(pre=K,post=V);	92;	Hex(4)HexNAc(3)NeuAc(1)Fuc(1)
HF_20230916_YXY_AD_Ngly_1	HF_20230916_YXY_AD_Ngly_1.7301.7301.3	7301	22.62	1241.84	HYTNSSQDVTVPCR	sp|P01877|IGHA2_HUMAN(pre=K,post=V);	92;	Hex(5)HexNAc(4)NeuAc(1)Fuc(1)
HF_20230916_YXY_AD_Ngly_1	HF_20230916_YXY_AD_Ngly_1.7312.7312.3	7312	22.67	1406.57	HYTNSSQDVTVPCR	sp|P01877|IGHA2_HUMAN(pre=K,post=V);	92;	Hex(5)HexNAc(5)NeuAc(2)Fuc(1)
HF_20230916_YXY_AD_Ngly_1	HF_20230916_YXY_AD_Ngly_1.7339.7339.4	7339	22.72	1340.78	HYTNSSQDVTVPCR	sp|P01877|IGHA2_HUMAN(pre=K,post=V);	92;	Hex(9)HexNAc(6)NeuAc(3)Fuc(1)
HF_20230916_YXY_AD_Ngly_1	HF_20230916_YXY_AD_Ngly_1.7358.7358.2	7358	22.77	1597.15	MDGASNVTCINSR	sp|P08603|CFAH_HUMAN(pre=K,post=W);	1029/1034;	Hex(5)HexNAc(4)Fuc(1)
HF_20230916_YXY_AD_Ngly_1	HF_20230916_YXY_AD_Ngly_1.7365.7365.3	7365	22.77	1065.09	MDGASNVTCINSR	sp|P08603|CFAH_HUMAN(pre=K,post=W);	1029/1034;	Hex(5)HexNAc(4)Fuc(1)
HF_20230916_YXY_AD_Ngly_1	HF_20230916_YXY_AD_Ngly_1.7378.7378.3	7378	22.82	1077.14	FVEGSHNSTVSLTTK	sp|P04114|APOB_HUMAN(pre=K,post=N);	3411;	Hex(5)HexNAc(4)
HF_20230916_YXY_AD_Ngly_1	HF_20230916_YXY_AD_Ngly_1.7385.7385.3	7385	22.82	1063.47	FVEGSHNSTVSLTTK	sp|P04114|APOB_HUMAN(pre=K,post=N);	3411;	Hex(6)HexNAc(3)
HF_20230916_YXY_AD_Ngly_1	HF_20230916_YXY_AD_Ngly_1.7395.7395.5	7395	22.87	998.226	GNVAVTVSGHTCQHWSAQTPHTHNR	sp|P00747|PLMN_HUMAN(pre=R,post=T);	308;	Hex(5)HexNAc(4)NeuAc(2)
HF_20230916_YXY_AD_Ngly_1	HF_20230916_YXY_AD_Ngly_1.7402.7402.4	7402	22.87	1247.53	GNVAVTVSGHTCQHWSAQTPHTHNR	sp|P00747|PLMN_HUMAN(pre=R,post=T);	308;	Hex(5)HexNAc(4)NeuAc(2)
HF_20230916_YXY_AD_Ngly_1	HF_20230916_YXY_AD_Ngly_1.7411.7411.5	7411	22.87	909.177	WGHSECGHKEDAAVNCTDISVQK	sp|Q86VB7|C163A_HUMAN(pre=R,post=T);	1027;	Hex(5)HexNAc(4)NeuAc(1)
HF_20230916_YXY_AD_Ngly_1	HF_20230916_YXY_AD_Ngly_1.7439.7439.3	7439	22.96	1009.45	FVEGSHNSTVSLTTK	sp|P04114|APOB_HUMAN(pre=K,post=N);	3411;	Hex(5)HexNAc(3)
HF_20230916_YXY_AD_Ngly_1	HF_20230916_YXY_AD_Ngly_1.7442.7442.3	7442	22.96	1078.43	EEQFNSTYR	sp|P01861|IGHG4_HUMAN(pre=R,post=V);	177;	Hex(5)HexNAc(4)NeuAc(1)Fuc(1)
HF_20230916_YXY_AD_Ngly_1	HF_20230916_YXY_AD_Ngly_1.7444.7444.2	7444	22.96	1617.15	EEQFNSTYR	sp|P01861|IGHG4_HUMAN(pre=R,post=V);	177;	Hex(5)HexNAc(4)NeuAc(1)Fuc(1)
HF_20230916_YXY_AD_Ngly_1	HF_20230916_YXY_AD_Ngly_1.7463.7463.3	7463	23.01	952.749	ICAMEGLPQKHNFSHCCSK	sp|P43652|AFAM_HUMAN(pre=K,post=V);	109;	HexNAc(2)Fuc(1)
HF_20230916_YXY_AD_Ngly_1	HF_20230916_YXY_AD_Ngly_1.7465.7465.3	7465	23.01	1128.15	VYKPSAGNNSLYR	sp|P02749|APOH_HUMAN(pre=R,post=D);	162;	Hex(5)HexNAc(4)NeuAc(1)
HF_20230916_YXY_AD_Ngly_1	HF_20230916_YXY_AD_Ngly_1.7469.7469.3	7469	23.01	1176.84	VYKPSAGNNSLYR	sp|P02749|APOH_HUMAN(pre=R,post=D);	162;	Hex(5)HexNAc(4)NeuAc(1)Fuc(1)
HF_20230916_YXY_AD_Ngly_1	HF_20230916_YXY_AD_Ngly_1.7473.7473.3	7473	23.01	1018.06	FGCEIENNR	sp|P25311|ZA2G_HUMAN(pre=R,post=S);	128;	Hex(5)HexNAc(4)NeuAc(1)
HF_20230916_YXY_AD_Ngly_1	HF_20230916_YXY_AD_Ngly_1.7491.7491.2	7491	23.06	1526.6	FGCEIENNR	sp|P25311|ZA2G_HUMAN(pre=R,post=S);	128;	Hex(5)HexNAc(4)NeuAc(1)
HF_20230916_YXY_AD_Ngly_1	HF_20230916_YXY_AD_Ngly_1.7507.7507.2	7507	23.09	1691.73	VYKPSAGNNSLYR	sp|P02749|APOH_HUMAN(pre=R,post=D);	162;	Hex(5)HexNAc(4)NeuAc(1)
HF_20230916_YXY_AD_Ngly_1	HF_20230916_YXY_AD_Ngly_1.7567.7567.2	7567	23.24	1536.11	EEQFNSTYR	sp|P01861|IGHG4_HUMAN(pre=R,post=V);	177;	Hex(4)HexNAc(4)NeuAc(1)Fuc(1)
HF_20230916_YXY_AD_Ngly_1	HF_20230916_YXY_AD_Ngly_1.7568.7568.3	7568	23.24	1294.54	VTACHSSQPNATLYK	sp|P05543|THBG_HUMAN(pre=K,post=M);	36;	Hex(5)HexNAc(4)NeuAc(2)
HF_20230916_YXY_AD_Ngly_1	HF_20230916_YXY_AD_Ngly_1.7575.7575.4	7575	23.24	971.155	VTACHSSQPNATLYK	sp|P05543|THBG_HUMAN(pre=K,post=M);	36;	Hex(5)HexNAc(4)NeuAc(2)
HF_20230916_YXY_AD_Ngly_1	HF_20230916_YXY_AD_Ngly_1.7577.7577.3	7577	23.24	1024.41	EEQFNSTYR	sp|P01861|IGHG4_HUMAN(pre=R,post=V);	177;	Hex(4)HexNAc(4)NeuAc(1)Fuc(1)
HF_20230916_YXY_AD_Ngly_1	HF_20230916_YXY_AD_Ngly_1.7579.7579.3	7579	23.24	990.401	DTFVNASR	sp|P05155|IC1_HUMAN(pre=R,post=T);	238;	Hex(5)HexNAc(4)NeuAc(1)Fuc(1)
HF_20230916_YXY_AD_Ngly_1	HF_20230916_YXY_AD_Ngly_1.7583.7583.4	7583	23.24	846.366	VYKPSAGNNSLYR	sp|P02749|APOH_HUMAN(pre=R,post=D);	162;	Hex(5)HexNAc(4)NeuAc(1)
HF_20230916_YXY_AD_Ngly_1	HF_20230916_YXY_AD_Ngly_1.7591.7591.3	7591	23.3	1197.5	VTACHSSQPNATLYK	sp|P05543|THBG_HUMAN(pre=K,post=M);	36;	Hex(5)HexNAc(4)NeuAc(1)
HF_20230916_YXY_AD_Ngly_1	HF_20230916_YXY_AD_Ngly_1.7618.7618.4	7618	23.36	846.361	VYKPSAGNNSLYR	sp|P02749|APOH_HUMAN(pre=R,post=D);	162;	Hex(5)HexNAc(4)NeuAc(1)
HF_20230916_YXY_AD_Ngly_1	HF_20230916_YXY_AD_Ngly_1.7628.7628.2	7628	23.4	1617.13	EEQYNSTFR	sp|P01860|IGHG3_HUMAN(pre=R,post=V);	227;	Hex(5)HexNAc(4)NeuAc(1)Fuc(1)
HF_20230916_YXY_AD_Ngly_1	HF_20230916_YXY_AD_Ngly_1.7632.7632.3	7632	23.4	1162.47	NHSCEPCQTLAVR	sp|P00748|FA12_HUMAN(pre=R,post=S);	433;	Hex(5)HexNAc(4)NeuAc(1)
HF_20230916_YXY_AD_Ngly_1	HF_20230916_YXY_AD_Ngly_1.7656.7656.3	7656	23.46	1128.15	VYKPSAGNNSLYR	sp|P02749|APOH_HUMAN(pre=R,post=D);	162;	Hex(5)HexNAc(4)NeuAc(1)
HF_20230916_YXY_AD_Ngly_1	HF_20230916_YXY_AD_Ngly_1.7688.7688.3	7688	23.5	1176.84	VYKPSAGNNSLYR	sp|P02749|APOH_HUMAN(pre=R,post=D);	162;	Hex(5)HexNAc(4)NeuAc(1)Fuc(1)
HF_20230916_YXY_AD_Ngly_1	HF_20230916_YXY_AD_Ngly_1.7692.7692.2	7692	23.55	1412.07	DTFVNASR	sp|P05155|IC1_HUMAN(pre=R,post=T);	238;	Hex(5)HexNAc(4)NeuAc(1)
HF_20230916_YXY_AD_Ngly_1	HF_20230916_YXY_AD_Ngly_1.7693.7693.3	7693	23.55	941.715	DTFVNASR	sp|P05155|IC1_HUMAN(pre=R,post=T);	238;	Hex(5)HexNAc(4)NeuAc(1)
HF_20230916_YXY_AD_Ngly_1	HF_20230916_YXY_AD_Ngly_1.7723.7723.3	7723	23.6	1257.89	KLINDYVKNGTR	sp|P01011|AACT_HUMAN(pre=K,post=G);	186;	Hex(5)HexNAc(4)NeuAc(2)Fuc(1)
HF_20230916_YXY_AD_Ngly_1	HF_20230916_YXY_AD_Ngly_1.7724.7724.3	7724	23.6	1494.59	YAEDKFNETTEK	sp|P43652|AFAM_HUMAN(pre=R,post=S);	402;	Hex(6)HexNAc(5)NeuAc(3)Fuc(1)
HF_20230916_YXY_AD_Ngly_1	HF_20230916_YXY_AD_Ngly_1.7727.7727.2	7727	23.6	1083.95	DTFVNASR	sp|P05155|IC1_HUMAN(pre=R,post=T);	238;	Hex(4)HexNAc(3)
HF_20230916_YXY_AD_Ngly_1	HF_20230916_YXY_AD_Ngly_1.7738.7738.4	7738	23.65	1128.2	SHEIWTHSCPQSPGNGTDASH	sp|P04278|SHBG_HUMAN(pre=R,post=-);	396;	Hex(5)HexNAc(4)NeuAc(2)
HF_20230916_YXY_AD_Ngly_1	HF_20230916_YXY_AD_Ngly_1.7739.7739.3	7739	23.65	1112.17	KLINDYVKNGTR	sp|P01011|AACT_HUMAN(pre=K,post=G);	186;	Hex(5)HexNAc(4)NeuAc(1)
HF_20230916_YXY_AD_Ngly_1	HF_20230916_YXY_AD_Ngly_1.7746.7746.3	7746	23.65	1167.45	GVNVCQETCTK	sp|P03952|KLKB1_HUMAN(pre=K,post=M);	316;	Hex(5)HexNAc(4)NeuAc(2)
HF_20230916_YXY_AD_Ngly_1	HF_20230916_YXY_AD_Ngly_1.7747.7747.3	7747	23.65	1294.54	VTACHSSQPNATLYK	sp|P05543|THBG_HUMAN(pre=K,post=M);	36;	Hex(5)HexNAc(4)NeuAc(2)
HF_20230916_YXY_AD_Ngly_1	HF_20230916_YXY_AD_Ngly_1.7758.7758.5	7758	23.7	844.347	ICAMEGLPQKHNFSHCCSK	sp|P43652|AFAM_HUMAN(pre=K,post=V);	109;	Hex(5)HexNAc(4)NeuAc(1)
HF_20230916_YXY_AD_Ngly_1	HF_20230916_YXY_AD_Ngly_1.7759.7759.3	7759	23.7	990.455	KLINDYVKNGTR	sp|P01011|AACT_HUMAN(pre=K,post=G);	186;	Hex(4)HexNAc(3)NeuAc(1)
HF_20230916_YXY_AD_Ngly_1	HF_20230916_YXY_AD_Ngly_1.7760.7760.4	7760	23.7	1055.18	ICAMEGLPQKHNFSHCCSK	sp|P43652|AFAM_HUMAN(pre=K,post=V);	109;	Hex(5)HexNAc(4)NeuAc(1)
HF_20230916_YXY_AD_Ngly_1	HF_20230916_YXY_AD_Ngly_1.7761.7761.3	7761	23.7	1445.9	YAEDKFNETTEK	sp|P43652|AFAM_HUMAN(pre=R,post=S);	402;	Hex(6)HexNAc(5)NeuAc(3)
HF_20230916_YXY_AD_Ngly_1	HF_20230916_YXY_AD_Ngly_1.7768.7768.4	7768	23.7	834.37	KLINDYVKNGTR	sp|P01011|AACT_HUMAN(pre=K,post=G);	186;	Hex(5)HexNAc(4)NeuAc(1)
HF_20230916_YXY_AD_Ngly_1	HF_20230916_YXY_AD_Ngly_1.7769.7769.3	7769	23.7	1406.58	ICAMEGLPQKHNFSHCCSK	sp|P43652|AFAM_HUMAN(pre=K,post=V);	109;	Hex(5)HexNAc(4)NeuAc(1)
HF_20230916_YXY_AD_Ngly_1	HF_20230916_YXY_AD_Ngly_1.7770.7770.2	7770	23.7	1301.54	EEQFNSTFR	sp|P01859|IGHG2_HUMAN(pre=R,post=V);	176;	Hex(3)HexNAc(4)Fuc(1)
HF_20230916_YXY_AD_Ngly_1	HF_20230916_YXY_AD_Ngly_1.7779.7779.5	7779	23.75	986.823	HYTNSSQDVTVPCRVPPPPPCCHPR	sp|P01877|IGHA2_HUMAN(pre=K,post=L);	92;	Hex(5)HexNAc(5)Fuc(1)
HF_20230916_YXY_AD_Ngly_1	HF_20230916_YXY_AD_Ngly_1.7795.7795.3	7795	23.8	1209.2	KLINDYVKNGTR	sp|P01011|AACT_HUMAN(pre=K,post=G);	186;	Hex(5)HexNAc(4)NeuAc(2)
HF_20230916_YXY_AD_Ngly_1	HF_20230916_YXY_AD_Ngly_1.7802.7802.4	7802	23.8	1233.28	HYTNSSQDVTVPCRVPPPPPCCHPR	sp|P01877|IGHA2_HUMAN(pre=K,post=L);	92;	Hex(5)HexNAc(5)Fuc(1)
HF_20230916_YXY_AD_Ngly_1	HF_20230916_YXY_AD_Ngly_1.7832.7832.4	7832	23.84	1141.99	HYTNSSQDVTVPCRVPPPPPCCHPR	sp|P01877|IGHA2_HUMAN(pre=K,post=L);	92;	Hex(4)HexNAc(4)Fuc(1)
HF_20230916_YXY_AD_Ngly_1	HF_20230916_YXY_AD_Ngly_1.7850.7850.5	7850	23.9	954.414	HYTNSSQDVTVPCRVPPPPPCCHPR	sp|P01877|IGHA2_HUMAN(pre=K,post=L);	92;	Hex(4)HexNAc(5)Fuc(1)
HF_20230916_YXY_AD_Ngly_1	HF_20230916_YXY_AD_Ngly_1.7853.7853.3	7853	23.9	1128.15	VYKPSAGNNSLYR	sp|P02749|APOH_HUMAN(pre=R,post=D);	162;	Hex(5)HexNAc(4)NeuAc(1)
HF_20230916_YXY_AD_Ngly_1	HF_20230916_YXY_AD_Ngly_1.7895.7895.4	7895	23.98	1192.77	HYTNSSQDVTVPCRVPPPPPCCHPR	sp|P01877|IGHA2_HUMAN(pre=K,post=L);	92;	Hex(4)HexNAc(5)Fuc(1)
HF_20230916_YXY_AD_Ngly_1	HF_20230916_YXY_AD_Ngly_1.7914.7914.3	7914	24.02	1665.68	NLFLNHSENATAK	sp|P00738|HPT_HUMAN(pre=K,post=D);sp|P00739|HPTR_HUMAN(pre=K,post=D);	211;153;	Hex(10)HexNAc(8)NeuAc(1)
HF_20230916_YXY_AD_Ngly_1	HF_20230916_YXY_AD_Ngly_1.7961.7961.2	7961	24.11	1463.6	EEQFNSTFR	sp|P01859|IGHG2_HUMAN(pre=R,post=V);	176;	Hex(5)HexNAc(4)Fuc(1)
HF_20230916_YXY_AD_Ngly_1	HF_20230916_YXY_AD_Ngly_1.7966.7966.3	7966	24.17	1215.81	MDGASNVTCINSR	sp|P08603|CFAH_HUMAN(pre=K,post=W);	1029;	Hex(5)HexNAc(4)NeuAc(2)
HF_20230916_YXY_AD_Ngly_1	HF_20230916_YXY_AD_Ngly_1.7967.7967.3	7967	24.17	976.064	EEQFNSTFR	sp|P01859|IGHG2_HUMAN(pre=R,post=V);	176;	Hex(5)HexNAc(4)Fuc(1)
HF_20230916_YXY_AD_Ngly_1	HF_20230916_YXY_AD_Ngly_1.7973.7973.5	7973	24.17	986.823	HYTNSSQDVTVPCRVPPPPPCCHPR	sp|P01877|IGHA2_HUMAN(pre=K,post=L);	92;	Hex(5)HexNAc(5)Fuc(1)
HF_20230916_YXY_AD_Ngly_1	HF_20230916_YXY_AD_Ngly_1.7977.7977.3	7977	24.17	1074.17	RHEEGHMLNCTCFGQGR	sp|P02751|FINC_HUMAN(pre=K,post=G);	542;	Hex(5)HexNAc(4)NeuAc(2)
HF_20230916_YXY_AD_Ngly_1	HF_20230916_YXY_AD_Ngly_1.7979.7979.3	7979	24.17	1177.17	VYKPSAGNNSLYR	sp|P02749|APOH_HUMAN(pre=R,post=D);	162;	Hex(5)HexNAc(4)Fuc(3)
HF_20230916_YXY_AD_Ngly_1	HF_20230916_YXY_AD_Ngly_1.7995.7995.3	7995	24.23	1431.9	RHEEGHMLNCTCFGQGR	sp|P02751|FINC_HUMAN(pre=K,post=G);	542;	Hex(5)HexNAc(4)NeuAc(2)
HF_20230916_YXY_AD_Ngly_1	HF_20230916_YXY_AD_Ngly_1.8007.8007.5	8007	24.27	859.543	RHEEGHMLNCTCFGQGR	sp|P02751|FINC_HUMAN(pre=K,post=G);	542;	Hex(5)HexNAc(4)NeuAc(2)
HF_20230916_YXY_AD_Ngly_1	HF_20230916_YXY_AD_Ngly_1.8009.8009.2	8009	24.27	1382.57	EEQFNSTFR	sp|P01859|IGHG2_HUMAN(pre=R,post=V);	176;	Hex(4)HexNAc(4)Fuc(1)
HF_20230916_YXY_AD_Ngly_1	HF_20230916_YXY_AD_Ngly_1.8012.8012.3	8012	24.27	1006.39	CNYSIR	sp|P00736|C1R_HUMAN(pre=R,post=V);	221;	Hex(5)HexNAc(4)NeuAc(2)
HF_20230916_YXY_AD_Ngly_1	HF_20230916_YXY_AD_Ngly_1.8016.8016.5	8016	24.27	910.116	RHEEGHMLNCTCFGQGR	sp|P02751|FINC_HUMAN(pre=K,post=G);	542;	Hex(4)HexNAc(3)NeuAc(1)
HF_20230916_YXY_AD_Ngly_1	HF_20230916_YXY_AD_Ngly_1.8022.8022.4	8022	24.27	922.048	EEQFNSTFR	sp|P01859|IGHG2_HUMAN(pre=R,post=V);	176;	Hex(4)HexNAc(4)Fuc(1)
HF_20230916_YXY_AD_Ngly_1	HF_20230916_YXY_AD_Ngly_1.8028.8028.4	8028	24.31	1074.18	RHEEGHMLNCTCFGQGR	sp|P02751|FINC_HUMAN(pre=K,post=G);	542;	Hex(5)HexNAc(4)NeuAc(2)
HF_20230916_YXY_AD_Ngly_1	HF_20230916_YXY_AD_Ngly_1.8055.8055.3	8055	24.34	922.045	EEQFNSTFR	sp|P01859|IGHG2_HUMAN(pre=R,post=V);	176;	Hex(4)HexNAc(4)Fuc(1)
HF_20230916_YXY_AD_Ngly_1	HF_20230916_YXY_AD_Ngly_1.8062.8062.3	8062	24.34	1128.48	VYKPSAGNNSLYR	sp|P02749|APOH_HUMAN(pre=R,post=D);	162;	Hex(5)HexNAc(4)Fuc(2)
HF_20230916_YXY_AD_Ngly_1	HF_20230916_YXY_AD_Ngly_1.8104.8104.3	8104	24.43	1074.17	RHEEGHMLNCTCFGQGR	sp|P02751|FINC_HUMAN(pre=K,post=G);	542;	Hex(5)HexNAc(4)NeuAc(2)
HF_20230916_YXY_AD_Ngly_1	HF_20230916_YXY_AD_Ngly_1.8143.8143.2	8143	24.51	1301.54	EEQFNSTFR	sp|P01859|IGHG2_HUMAN(pre=R,post=V);	176;	Hex(3)HexNAc(4)Fuc(1)
HF_20230916_YXY_AD_Ngly_1	HF_20230916_YXY_AD_Ngly_1.8167.8167.4	8167	24.55	1160.73	FVEGSHNSTVSLTTK	sp|P04114|APOB_HUMAN(pre=K,post=N);	3411;	Hex(4)HexNAc(6)NeuAc(2)Fuc(4)
HF_20230916_YXY_AD_Ngly_1	HF_20230916_YXY_AD_Ngly_1.8173.8173.3	8173	24.59	1282.83	HEEGHMLNCTCFGQGR	sp|P02751|FINC_HUMAN(pre=R,post=G);	542;	Hex(5)HexNAc(4)NeuAc(1)
HF_20230916_YXY_AD_Ngly_1	HF_20230916_YXY_AD_Ngly_1.8179.8179.2	8179	24.59	1669.66	MDGASNVTCINSR	sp|P08603|CFAH_HUMAN(pre=K,post=W);	1029;	Hex(5)HexNAc(4)NeuAc(1)
HF_20230916_YXY_AD_Ngly_1	HF_20230916_YXY_AD_Ngly_1.8181.8181.3	8181	24.59	1113.44	MDGASNVTCINSR	sp|P08603|CFAH_HUMAN(pre=K,post=W);	1029;	Hex(5)HexNAc(4)NeuAc(1)
HF_20230916_YXY_AD_Ngly_1	HF_20230916_YXY_AD_Ngly_1.8182.8182.2	8182	24.59	1463.59	EEQFNSTFR	sp|P01859|IGHG2_HUMAN(pre=R,post=V);	176;	Hex(5)HexNAc(4)Fuc(1)
HF_20230916_YXY_AD_Ngly_1	HF_20230916_YXY_AD_Ngly_1.8183.8183.3	8183	24.59	1106.48	FVEGSHNSTVSLTTK	sp|P04114|APOB_HUMAN(pre=K,post=N);	3411;	Hex(5)HexNAc(3)NeuAc(1)
HF_20230916_YXY_AD_Ngly_1	HF_20230916_YXY_AD_Ngly_1.8184.8184.3	8184	24.59	868.024	EEQFNSTFR	sp|P01859|IGHG2_HUMAN(pre=R,post=V);	176;	Hex(3)HexNAc(4)Fuc(1)
HF_20230916_YXY_AD_Ngly_1	HF_20230916_YXY_AD_Ngly_1.8199.8199.2	8199	24.64	1427.58	TLFCNASK	sp|P20851|C4BPB_HUMAN(pre=K,post=E);	64;	Hex(5)HexNAc(4)NeuAc(1)
HF_20230916_YXY_AD_Ngly_1	HF_20230916_YXY_AD_Ngly_1.8204.8204.3	8204	24.64	976.056	EEQFNSTFR	sp|P01859|IGHG2_HUMAN(pre=R,post=V);	176;	Hex(5)HexNAc(4)Fuc(1)
HF_20230916_YXY_AD_Ngly_1	HF_20230916_YXY_AD_Ngly_1.8208.8208.3	8208	24.64	1395.58	VYKPSAGNNSLYR	sp|P02749|APOH_HUMAN(pre=R,post=D);	162;	Hex(6)HexNAc(5)NeuAc(2)Fuc(1)
HF_20230916_YXY_AD_Ngly_1	HF_20230916_YXY_AD_Ngly_1.8219.8219.5	8219	24.7	1004.43	HYTNSSQDVTVPCRVPPPPPCCHPR	sp|P01877|IGHA2_HUMAN(pre=K,post=L);	92;	Hex(5)HexNAc(4)NeuAc(1)Fuc(1)
HF_20230916_YXY_AD_Ngly_1	HF_20230916_YXY_AD_Ngly_1.8221.8221.5	8221	24.7	1045.04	HYTNSSQDVTVPCRVPPPPPCCHPR	sp|P01877|IGHA2_HUMAN(pre=K,post=L);	92;	Hex(5)HexNAc(5)NeuAc(1)Fuc(1)
HF_20230916_YXY_AD_Ngly_1	HF_20230916_YXY_AD_Ngly_1.8222.8222.2	8222	24.7	1403.08	EEQFNSTFR	sp|P01859|IGHG2_HUMAN(pre=R,post=V);	176;	Hex(3)HexNAc(5)Fuc(1)
HF_20230916_YXY_AD_Ngly_1	HF_20230916_YXY_AD_Ngly_1.8223.8223.3	8223	24.7	1395.58	VYKPSAGNNSLYR	sp|P02749|APOH_HUMAN(pre=R,post=D);	162;	Hex(6)HexNAc(5)NeuAc(2)Fuc(1)
HF_20230916_YXY_AD_Ngly_1	HF_20230916_YXY_AD_Ngly_1.8230.8230.2	8230	24.7	1743.18	MDGASNVTCINSR	sp|P08603|CFAH_HUMAN(pre=K,post=W);	1029/1034;	Hex(5)HexNAc(4)Fuc(3)
HF_20230916_YXY_AD_Ngly_1	HF_20230916_YXY_AD_Ngly_1.8233.8233.4	8233	24.7	1306.06	HYTNSSQDVTVPCRVPPPPPCCHPR	sp|P01877|IGHA2_HUMAN(pre=K,post=L);	92;	Hex(5)HexNAc(5)NeuAc(1)Fuc(1)
HF_20230916_YXY_AD_Ngly_1	HF_20230916_YXY_AD_Ngly_1.8238.8238.4	8238	24.75	1255.29	HYTNSSQDVTVPCRVPPPPPCCHPR	sp|P01877|IGHA2_HUMAN(pre=K,post=L);	92;	Hex(5)HexNAc(4)NeuAc(1)Fuc(1)
HF_20230916_YXY_AD_Ngly_1	HF_20230916_YXY_AD_Ngly_1.8240.8240.6	8240	24.75	871.038	HYTNSSQDVTVPCRVPPPPPCCHPR	sp|P01877|IGHA2_HUMAN(pre=K,post=L);	92;	Hex(5)HexNAc(5)NeuAc(1)Fuc(1)
HF_20230916_YXY_AD_Ngly_1	HF_20230916_YXY_AD_Ngly_1.8242.8242.3	8242	24.75	1346.9	VYKPSAGNNSLYR	sp|P02749|APOH_HUMAN(pre=R,post=D);	162;	Hex(6)HexNAc(5)NeuAc(2)
HF_20230916_YXY_AD_Ngly_1	HF_20230916_YXY_AD_Ngly_1.8243.8243.6	8243	24.75	837.19	HYTNSSQDVTVPCRVPPPPPCCHPR	sp|P01877|IGHA2_HUMAN(pre=K,post=L);	92;	Hex(5)HexNAc(4)NeuAc(1)Fuc(1)
HF_20230916_YXY_AD_Ngly_1	HF_20230916_YXY_AD_Ngly_1.8244.8244.2	8244	24.75	1382.57	EEQFNSTFR	sp|P01859|IGHG2_HUMAN(pre=R,post=V);	176;	Hex(4)HexNAc(4)Fuc(1)
HF_20230916_YXY_AD_Ngly_1	HF_20230916_YXY_AD_Ngly_1.8260.8260.2	8260	24.79	1465.65	TPLTANITK	sp|P01877|IGHA2_HUMAN(pre=K,post=S);	205;	Hex(5)HexNAc(5)Fuc(1)
HF_20230916_YXY_AD_Ngly_1	HF_20230916_YXY_AD_Ngly_1.8262.8262.2	8262	24.79	1364.11	TPLTANITK	sp|P01877|IGHA2_HUMAN(pre=K,post=S);	205;	Hex(5)HexNAc(4)Fuc(1)
HF_20230916_YXY_AD_Ngly_1	HF_20230916_YXY_AD_Ngly_1.8264.8264.6	8264	24.79	909.738	TPLTANITK	sp|P01877|IGHA2_HUMAN(pre=K,post=S);	205;	Hex(5)HexNAc(4)Fuc(1)
HF_20230916_YXY_AD_Ngly_1	HF_20230916_YXY_AD_Ngly_1.8268.8268.2	8268	24.79	1283.08	TPLTANITK	sp|P01877|IGHA2_HUMAN(pre=K,post=S);	205;	Hex(4)HexNAc(4)Fuc(1)
HF_20230916_YXY_AD_Ngly_1	HF_20230916_YXY_AD_Ngly_1.8274.8274.3	8274	24.79	922.046	EEQFNSTFR	sp|P01859|IGHG2_HUMAN(pre=R,post=V);	176;	Hex(4)HexNAc(4)Fuc(1)
HF_20230916_YXY_AD_Ngly_1	HF_20230916_YXY_AD_Ngly_1.8285.8285.2	8285	24.83	1181.54	TPLTANITK	sp|P01877|IGHA2_HUMAN(pre=K,post=S);	205;	Hex(4)HexNAc(3)Fuc(1)
HF_20230916_YXY_AD_Ngly_1	HF_20230916_YXY_AD_Ngly_1.8288.8288.5	8288	24.83	1016.43	ICAMEGLPQKHNFSHCCSKVDAQR	sp|P43652|AFAM_HUMAN(pre=K,post=R);	109;	Hex(5)HexNAc(4)NeuAc(2)
HF_20230916_YXY_AD_Ngly_1	HF_20230916_YXY_AD_Ngly_1.8293.8293.4	8293	24.83	1010.43	VYKPSAGNNSLYR	sp|P02749|APOH_HUMAN(pre=R,post=D);	162;	Hex(6)HexNAc(5)NeuAc(2)
HF_20230916_YXY_AD_Ngly_1	HF_20230916_YXY_AD_Ngly_1.8303.8303.3	8303	24.87	923.418	TPLTANITK	sp|P01877|IGHA2_HUMAN(pre=K,post=S);	205;	Hex(4)HexNAc(5)Fuc(1)
HF_20230916_YXY_AD_Ngly_1	HF_20230916_YXY_AD_Ngly_1.8306.8306.2	8306	24.87	1384.62	TPLTANITK	sp|P01877|IGHA2_HUMAN(pre=K,post=S);	205;	Hex(4)HexNAc(5)Fuc(1)
HF_20230916_YXY_AD_Ngly_1	HF_20230916_YXY_AD_Ngly_1.8307.8307.2	8307	24.87	1202.06	TPLTANITK	sp|P01877|IGHA2_HUMAN(pre=K,post=S);	205;	Hex(3)HexNAc(4)Fuc(1)
HF_20230916_YXY_AD_Ngly_1	HF_20230916_YXY_AD_Ngly_1.8309.8309.3	8309	24.87	1273.87	VYKPSAGNNSLYR	sp|P02749|APOH_HUMAN(pre=R,post=D);	162;	Hex(5)HexNAc(4)NeuAc(2)Fuc(1)
HF_20230916_YXY_AD_Ngly_1	HF_20230916_YXY_AD_Ngly_1.8310.8310.2	8310	24.87	1100.51	TPLTANITK	sp|P01877|IGHA2_HUMAN(pre=K,post=S);	205;	Hex(3)HexNAc(3)Fuc(1)
HF_20230916_YXY_AD_Ngly_1	HF_20230916_YXY_AD_Ngly_1.8314.8314.2	8314	24.87	1484.11	EEQFNSTFR	sp|P01859|IGHG2_HUMAN(pre=R,post=V);	176;	Hex(4)HexNAc(5)Fuc(1)
HF_20230916_YXY_AD_Ngly_1	HF_20230916_YXY_AD_Ngly_1.8315.8315.3	8315	24.87	1225.18	VYKPSAGNNSLYR	sp|P02749|APOH_HUMAN(pre=R,post=D);	162;	Hex(5)HexNAc(4)NeuAc(2)
HF_20230916_YXY_AD_Ngly_1	HF_20230916_YXY_AD_Ngly_1.8325.8325.4	8325	24.92	955.655	VYKPSAGNNSLYR	sp|P02749|APOH_HUMAN(pre=R,post=D);	162;	Hex(5)HexNAc(4)NeuAc(2)Fuc(1)
HF_20230916_YXY_AD_Ngly_1	HF_20230916_YXY_AD_Ngly_1.8328.8328.4	8328	24.92	919.14	VYKPSAGNNSLYR	sp|P02749|APOH_HUMAN(pre=R,post=D);	162;	Hex(5)HexNAc(4)NeuAc(2)
HF_20230916_YXY_AD_Ngly_1	HF_20230916_YXY_AD_Ngly_1.8341.8341.3	8341	24.96	977.434	TPLTANITK	sp|P01877|IGHA2_HUMAN(pre=K,post=S);	205;	Hex(5)HexNAc(5)Fuc(1)
HF_20230916_YXY_AD_Ngly_1	HF_20230916_YXY_AD_Ngly_1.8344.8344.3	8344	24.96	1128.15	VYKPSAGNNSLYR	sp|P02749|APOH_HUMAN(pre=R,post=D);	162;	Hex(5)HexNAc(4)NeuAc(1)
HF_20230916_YXY_AD_Ngly_1	HF_20230916_YXY_AD_Ngly_1.8345.8345.6	8345	24.96	994.26	GNVAVTVSGHTCQHWSAQTPHTHNRTPENFPCK	sp|P00747|PLMN_HUMAN(pre=R,post=N);	308;	Hex(5)HexNAc(4)NeuAc(2)
HF_20230916_YXY_AD_Ngly_1	HF_20230916_YXY_AD_Ngly_1.8346.8346.3	8346	24.96	1176.84	VYKPSAGNNSLYR	sp|P02749|APOH_HUMAN(pre=R,post=D);	162;	Hex(5)HexNAc(4)NeuAc(1)Fuc(1)
HF_20230916_YXY_AD_Ngly_1	HF_20230916_YXY_AD_Ngly_1.8358.8358.5	8358	24.96	1192.91	GNVAVTVSGHTCQHWSAQTPHTHNRTPENFPCK	sp|P00747|PLMN_HUMAN(pre=R,post=N);	308;	Hex(5)HexNAc(4)NeuAc(2)
HF_20230916_YXY_AD_Ngly_1	HF_20230916_YXY_AD_Ngly_1.8360.8360.3	8360	24.96	1055.13	VYKPSAGNNSLYR	sp|P02749|APOH_HUMAN(pre=R,post=D);	162;	Hex(4)HexNAc(3)NeuAc(1)Fuc(1)
HF_20230916_YXY_AD_Ngly_1	HF_20230916_YXY_AD_Ngly_1.8365.8365.2	8365	25.01	1301.54	EEQFNSTFR	sp|P01859|IGHG2_HUMAN(pre=R,post=V);	176;	Hex(3)HexNAc(4)Fuc(1)
HF_20230916_YXY_AD_Ngly_1	HF_20230916_YXY_AD_Ngly_1.8366.8366.4	8366	25.01	846.365	VYKPSAGNNSLYR	sp|P02749|APOH_HUMAN(pre=R,post=D);	162;	Hex(5)HexNAc(4)NeuAc(1)
HF_20230916_YXY_AD_Ngly_1	HF_20230916_YXY_AD_Ngly_1.8373.8373.3	8373	25.01	1230.85	VYKPSAGNNSLYR	sp|P02749|APOH_HUMAN(pre=R,post=D);	162;	Hex(6)HexNAc(4)NeuAc(1)Fuc(1)
HF_20230916_YXY_AD_Ngly_1	HF_20230916_YXY_AD_Ngly_1.8377.8377.3	8377	25.01	1159.12	ISEENETTCYMGK	sp|P08603|CFAH_HUMAN(pre=R,post=W);	911;	Hex(5)HexNAc(4)NeuAc(1)
HF_20230916_YXY_AD_Ngly_1	HF_20230916_YXY_AD_Ngly_1.8381.8381.3	8381	25.01	868.028	EEQFNSTFR	sp|P01859|IGHG2_HUMAN(pre=R,post=V);	176;	Hex(3)HexNAc(4)Fuc(1)
HF_20230916_YXY_AD_Ngly_1	HF_20230916_YXY_AD_Ngly_1.8384.8384.2	8384	25.06	1738.18	ISEENETTCYMGK	sp|P08603|CFAH_HUMAN(pre=R,post=W);	911;	Hex(5)HexNAc(4)NeuAc(1)
HF_20230916_YXY_AD_Ngly_1	HF_20230916_YXY_AD_Ngly_1.8385.8385.2	8385	25.06	1303.6	TPLTANITK	sp|P01877|IGHA2_HUMAN(pre=K,post=S);	205;	Hex(3)HexNAc(5)Fuc(1)
HF_20230916_YXY_AD_Ngly_1	HF_20230916_YXY_AD_Ngly_1.8386.8386.3	8386	25.06	869.399	TPLTANITK	sp|P01877|IGHA2_HUMAN(pre=K,post=S);	205;	Hex(3)HexNAc(5)Fuc(1)
HF_20230916_YXY_AD_Ngly_1	HF_20230916_YXY_AD_Ngly_1.8391.8391.3	8391	25.06	1236.51	VYKPSAGNNSLYR	sp|P02749|APOH_HUMAN(pre=R,post=D);	162;	Hex(7)HexNAc(4)Fuc(2)
HF_20230916_YXY_AD_Ngly_1	HF_20230916_YXY_AD_Ngly_1.8396.8396.3	8396	25.06	1024.74	DFVNASSK	sp|P05546|HEP2_HUMAN(pre=K,post=Y);	188;	Hex(5)HexNAc(4)NeuAc(2)
HF_20230916_YXY_AD_Ngly_1	HF_20230916_YXY_AD_Ngly_1.8399.8399.2	8399	25.06	1536.61	DFVNASSK	sp|P05546|HEP2_HUMAN(pre=K,post=Y);	188;	Hex(5)HexNAc(4)NeuAc(2)
HF_20230916_YXY_AD_Ngly_1	HF_20230916_YXY_AD_Ngly_1.8401.8401.3	8401	25.06	976.063	EEQFNSTFR	sp|P01859|IGHG2_HUMAN(pre=R,post=V);	176;	Hex(5)HexNAc(4)Fuc(1)
HF_20230916_YXY_AD_Ngly_1	HF_20230916_YXY_AD_Ngly_1.8405.8405.2	8405	25.11	1403.08	EEQFNSTFR	sp|P01859|IGHG2_HUMAN(pre=R,post=V);	176;	Hex(3)HexNAc(5)Fuc(1)
HF_20230916_YXY_AD_Ngly_1	HF_20230916_YXY_AD_Ngly_1.8406.8406.2	8406	25.11	1463.59	EEQFNSTFR	sp|P01859|IGHG2_HUMAN(pre=R,post=V);	176;	Hex(5)HexNAc(4)Fuc(1)
HF_20230916_YXY_AD_Ngly_1	HF_20230916_YXY_AD_Ngly_1.8407.8407.3	8407	25.11	1259.5	NHSCEPCQTLAVR	sp|P00748|FA12_HUMAN(pre=R,post=S);	433;	Hex(5)HexNAc(4)NeuAc(2)
HF_20230916_YXY_AD_Ngly_1	HF_20230916_YXY_AD_Ngly_1.8408.8408.2	8408	25.11	1281.02	EEQFNSTFR	sp|P01859|IGHG2_HUMAN(pre=R,post=V);	176;	Hex(4)HexNAc(3)Fuc(1)
HF_20230916_YXY_AD_Ngly_1	HF_20230916_YXY_AD_Ngly_1.8410.8410.4	8410	25.11	944.879	NHSCEPCQTLAVR	sp|P00748|FA12_HUMAN(pre=R,post=S);	433;	Hex(5)HexNAc(4)NeuAc(2)
HF_20230916_YXY_AD_Ngly_1	HF_20230916_YXY_AD_Ngly_1.8417.8417.5	8417	25.11	902.567	ICAMEGLPQKHNFSHCCSK	sp|P43652|AFAM_HUMAN(pre=K,post=V);	109;	Hex(5)HexNAc(4)NeuAc(2)
HF_20230916_YXY_AD_Ngly_1	HF_20230916_YXY_AD_Ngly_1.8428.8428.4	8428	25.15	1127.95	ICAMEGLPQKHNFSHCCSK	sp|P43652|AFAM_HUMAN(pre=K,post=V);	109;	Hex(5)HexNAc(4)NeuAc(2)
HF_20230916_YXY_AD_Ngly_1	HF_20230916_YXY_AD_Ngly_1.8430.8430.3	8430	25.15	1503.61	ICAMEGLPQKHNFSHCCSK	sp|P43652|AFAM_HUMAN(pre=K,post=V);	109;	Hex(5)HexNAc(4)NeuAc(2)
HF_20230916_YXY_AD_Ngly_1	HF_20230916_YXY_AD_Ngly_1.8434.8434.5	8434	25.15	1045.04	HYTNSSQDVTVPCRVPPPPPCCHPR	sp|P01877|IGHA2_HUMAN(pre=K,post=L);	92;	Hex(5)HexNAc(5)NeuAc(1)Fuc(1)
HF_20230916_YXY_AD_Ngly_1	HF_20230916_YXY_AD_Ngly_1.8435.8435.3	8435	25.15	1040.76	NHSCEPCQTLAVR	sp|P00748|FA12_HUMAN(pre=R,post=S);	433;	Hex(4)HexNAc(3)NeuAc(1)
HF_20230916_YXY_AD_Ngly_1	HF_20230916_YXY_AD_Ngly_1.8438.8438.5	8438	25.15	1004.43	HYTNSSQDVTVPCRVPPPPPCCHPR	sp|P01877|IGHA2_HUMAN(pre=K,post=L);	92;	Hex(5)HexNAc(4)NeuAc(1)Fuc(1)
HF_20230916_YXY_AD_Ngly_1	HF_20230916_YXY_AD_Ngly_1.8440.8440.4	8440	25.15	1055.18	ICAMEGLPQKHNFSHCCSK	sp|P43652|AFAM_HUMAN(pre=K,post=V);	109;	Hex(5)HexNAc(4)NeuAc(1)
HF_20230916_YXY_AD_Ngly_1	HF_20230916_YXY_AD_Ngly_1.8441.8441.2	8441	25.15	1544.62	EEQFNSTFR	sp|P01859|IGHG2_HUMAN(pre=R,post=V);	176;	Hex(6)HexNAc(4)Fuc(1)
HF_20230916_YXY_AD_Ngly_1	HF_20230916_YXY_AD_Ngly_1.8448.8448.2	8448	25.19	1382.56	EEQFNSTFR	sp|P01859|IGHG2_HUMAN(pre=R,post=V);	176;	Hex(4)HexNAc(4)Fuc(1)
HF_20230916_YXY_AD_Ngly_1	HF_20230916_YXY_AD_Ngly_1.8449.8449.3	8449	25.19	1043.76	EEQFNSTFR	sp|P01859|IGHG2_HUMAN(pre=R,post=V);	176;	Hex(5)HexNAc(5)Fuc(1)
HF_20230916_YXY_AD_Ngly_1	HF_20230916_YXY_AD_Ngly_1.8450.8450.2	8450	25.19	1565.13	EEQFNSTFR	sp|P01859|IGHG2_HUMAN(pre=R,post=V);	176;	Hex(5)HexNAc(5)Fuc(1)
HF_20230916_YXY_AD_Ngly_1	HF_20230916_YXY_AD_Ngly_1.8452.8452.3	8452	25.19	1115.1	FGCEIENNR	sp|P25311|ZA2G_HUMAN(pre=R,post=S);	128;	Hex(5)HexNAc(4)NeuAc(2)
HF_20230916_YXY_AD_Ngly_1	HF_20230916_YXY_AD_Ngly_1.8458.8458.2	8458	25.19	1672.14	FGCEIENNR	sp|P25311|ZA2G_HUMAN(pre=R,post=S);	128;	Hex(5)HexNAc(4)NeuAc(2)
HF_20230916_YXY_AD_Ngly_1	HF_20230916_YXY_AD_Ngly_1.8469.8469.3	8469	25.24	922.044	EEQFNSTFR	sp|P01859|IGHG2_HUMAN(pre=R,post=V);	176;	Hex(4)HexNAc(4)Fuc(1)
HF_20230916_YXY_AD_Ngly_1	HF_20230916_YXY_AD_Ngly_1.8473.8473.3	8473	25.24	1265.51	LQNNENNISCVER	sp|P36980|FHR2_HUMAN(pre=R,post=G);sp|Q03591|FHR1_HUMAN(pre=R,post=G);	126;126;	Hex(5)HexNAc(4)NeuAc(2)
HF_20230916_YXY_AD_Ngly_1	HF_20230916_YXY_AD_Ngly_1.8484.8484.4	8484	25.24	963.901	ICAMEGLPQKHNFSHCCSK	sp|P43652|AFAM_HUMAN(pre=K,post=V);	109;	Hex(4)HexNAc(3)NeuAc(1)
HF_20230916_YXY_AD_Ngly_1	HF_20230916_YXY_AD_Ngly_1.8485.8485.4	8485	25.24	949.386	LQNNENNISCVER	sp|P36980|FHR2_HUMAN(pre=R,post=G);sp|Q03591|FHR1_HUMAN(pre=R,post=G);	126;126;	Hex(5)HexNAc(4)NeuAc(2)
HF_20230916_YXY_AD_Ngly_1	HF_20230916_YXY_AD_Ngly_1.8486.8486.4	8486	25.24	1071.21	KLINDYVKNGTR	sp|P01011|AACT_HUMAN(pre=K,post=G);	186;	Hex(6)HexNAc(5)NeuAc(3)
HF_20230916_YXY_AD_Ngly_1	HF_20230916_YXY_AD_Ngly_1.8490.8490.3	8490	25.27	989.738	EEQFNSTFR	sp|P01859|IGHG2_HUMAN(pre=R,post=V);	176;	Hex(4)HexNAc(5)Fuc(1)
HF_20230916_YXY_AD_Ngly_1	HF_20230916_YXY_AD_Ngly_1.8498.8498.3	8498	25.27	854.353	EEQFNSTFR	sp|P01859|IGHG2_HUMAN(pre=R,post=V);	176;	Hex(4)HexNAc(3)Fuc(1)
HF_20230916_YXY_AD_Ngly_1	HF_20230916_YXY_AD_Ngly_1.8504.8504.2	8504	25.27	1390.56	EEQFNSTFR	sp|P01859|IGHG2_HUMAN(pre=R,post=V);	176;	Hex(5)HexNAc(4)
HF_20230916_YXY_AD_Ngly_1	HF_20230916_YXY_AD_Ngly_1.8506.8506.2	8506	25.27	1455.59	EEQFNSTFR	sp|P01859|IGHG2_HUMAN(pre=R,post=V);	176;	Hex(4)HexNAc(4)Fuc(2)
HF_20230916_YXY_AD_Ngly_1	HF_20230916_YXY_AD_Ngly_1.8510.8510.2	8510	25.32	1484.1	EEQFNSTFR	sp|P01859|IGHG2_HUMAN(pre=R,post=V);	176;	Hex(4)HexNAc(5)Fuc(1)
HF_20230916_YXY_AD_Ngly_1	HF_20230916_YXY_AD_Ngly_1.8512.8512.3	8512	25.32	1225.19	VYKPSAGNNSLYR	sp|P02749|APOH_HUMAN(pre=R,post=D);	162;	Hex(5)HexNAc(4)NeuAc(2)
HF_20230916_YXY_AD_Ngly_1	HF_20230916_YXY_AD_Ngly_1.8523.8523.2	8523	25.32	1207.99	EEQFNSTFR	sp|P01859|IGHG2_HUMAN(pre=R,post=V);	176;	Hex(4)HexNAc(3)
HF_20230916_YXY_AD_Ngly_1	HF_20230916_YXY_AD_Ngly_1.8533.8533.5	8533	25.38	862.944	RHEEGHMLNCTCFGQGR	sp|P02751|FINC_HUMAN(pre=K,post=G);	542;	Hex(6)HexNAc(4)NeuAc(1)Fuc(1)
HF_20230916_YXY_AD_Ngly_1	HF_20230916_YXY_AD_Ngly_1.8534.8534.2	8534	25.38	1362.05	EEQFNSTFR	sp|P01859|IGHG2_HUMAN(pre=R,post=V);	176;	Hex(5)HexNAc(3)Fuc(1)
HF_20230916_YXY_AD_Ngly_1	HF_20230916_YXY_AD_Ngly_1.8544.8544.2	8544	25.38	1309.54	EEQFNSTFR	sp|P01859|IGHG2_HUMAN(pre=R,post=V);	176;	Hex(4)HexNAc(4)
HF_20230916_YXY_AD_Ngly_1	HF_20230916_YXY_AD_Ngly_1.8547.8547.4	8547	25.38	1306.3	HYTNSSQDVTVPCRVPPPPPCCHPR	sp|P01877|IGHA2_HUMAN(pre=K,post=L);	92;	Hex(5)HexNAc(5)Fuc(3)
HF_20230916_YXY_AD_Ngly_1	HF_20230916_YXY_AD_Ngly_1.8552.8552.2	8552	25.43	1301.54	EEQFNSTFR	sp|P01859|IGHG2_HUMAN(pre=R,post=V);	176;	Hex(3)HexNAc(4)Fuc(1)
HF_20230916_YXY_AD_Ngly_1	HF_20230916_YXY_AD_Ngly_1.8559.8559.2	8559	25.43	1098.46	EEQFNSTFR	sp|P01859|IGHG2_HUMAN(pre=R,post=V);	176;	Hex(3)HexNAc(2)Fuc(1)
HF_20230916_YXY_AD_Ngly_1	HF_20230916_YXY_AD_Ngly_1.8568.8568.3	8568	25.43	1086.45	GINYNSSVAK	sp|P03951|FA11_HUMAN(pre=K,post=S);	126;	Hex(5)HexNAc(4)NeuAc(2)
HF_20230916_YXY_AD_Ngly_1	HF_20230916_YXY_AD_Ngly_1.8569.8569.2	8569	25.43	1309.53	EEQFNSTFR	sp|P01859|IGHG2_HUMAN(pre=R,post=V);	176;	Hex(4)HexNAc(4)
HF_20230916_YXY_AD_Ngly_1	HF_20230916_YXY_AD_Ngly_1.8572.8572.3	8572	25.48	868.026	EEQFNSTFR	sp|P01859|IGHG2_HUMAN(pre=R,post=V);	176;	Hex(3)HexNAc(4)Fuc(1)
HF_20230916_YXY_AD_Ngly_1	HF_20230916_YXY_AD_Ngly_1.8575.8575.3	8575	25.48	927.374	EEQFNSTFR	sp|P01859|IGHG2_HUMAN(pre=R,post=V);	176;	Hex(5)HexNAc(4)
HF_20230916_YXY_AD_Ngly_1	HF_20230916_YXY_AD_Ngly_1.8576.8576.2	8576	25.48	1126.97	EEQFNSTFR	sp|P01859|IGHG2_HUMAN(pre=R,post=V);	176;	Hex(3)HexNAc(3)
HF_20230916_YXY_AD_Ngly_1	HF_20230916_YXY_AD_Ngly_1.8591.8591.3	8591	25.48	800.334	EEQFNSTFR	sp|P01859|IGHG2_HUMAN(pre=R,post=V);	176;	Hex(3)HexNAc(3)Fuc(1)
HF_20230916_YXY_AD_Ngly_1	HF_20230916_YXY_AD_Ngly_1.8595.8595.5	8595	25.53	969.008	QEPERNECFLQHKDDNPNLPR	sp|P02768|ALBU_HUMAN(pre=K,post=L);	123;	Hex(5)HexNAc(4)NeuAc(2)
HF_20230916_YXY_AD_Ngly_1	HF_20230916_YXY_AD_Ngly_1.8598.8598.2	8598	25.53	1463.59	EEQFNSTFR	sp|P01859|IGHG2_HUMAN(pre=R,post=V);	176;	Hex(5)HexNAc(4)Fuc(1)
HF_20230916_YXY_AD_Ngly_1	HF_20230916_YXY_AD_Ngly_1.8599.8599.4	8599	25.53	1211.01	QEPERNECFLQHKDDNPNLPR	sp|P02768|ALBU_HUMAN(pre=K,post=L);	123;	Hex(5)HexNAc(4)NeuAc(2)
HF_20230916_YXY_AD_Ngly_1	HF_20230916_YXY_AD_Ngly_1.8603.8603.3	8603	25.53	819.343	EEQFNSTFR	sp|P01859|IGHG2_HUMAN(pre=R,post=V);	176;	Hex(3)HexNAc(4)
HF_20230916_YXY_AD_Ngly_1	HF_20230916_YXY_AD_Ngly_1.8604.8604.3	8604	25.53	1087.43	DTFVNASR	sp|P05155|IC1_HUMAN(pre=R,post=T);	238;	Hex(5)HexNAc(4)NeuAc(2)Fuc(1)
HF_20230916_YXY_AD_Ngly_1	HF_20230916_YXY_AD_Ngly_1.8608.8608.3	8608	25.53	976.062	EEQFNSTFR	sp|P01859|IGHG2_HUMAN(pre=R,post=V);	176;	Hex(5)HexNAc(4)Fuc(1)
HF_20230916_YXY_AD_Ngly_1	HF_20230916_YXY_AD_Ngly_1.8610.8610.2	8610	25.53	1228.51	EEQFNSTFR	sp|P01859|IGHG2_HUMAN(pre=R,post=V);	176;	Hex(3)HexNAc(4)
HF_20230916_YXY_AD_Ngly_1	HF_20230916_YXY_AD_Ngly_1.8619.8619.2	8619	25.58	1403.07	EEQFNSTFR	sp|P01859|IGHG2_HUMAN(pre=R,post=V);	176;	Hex(3)HexNAc(5)Fuc(1)
HF_20230916_YXY_AD_Ngly_1	HF_20230916_YXY_AD_Ngly_1.8620.8620.3	8620	25.58	1166.5	LINDYVKNGTR	sp|P01011|AACT_HUMAN(pre=K,post=G);	186;	Hex(5)HexNAc(4)NeuAc(2)
HF_20230916_YXY_AD_Ngly_1	HF_20230916_YXY_AD_Ngly_1.8635.8635.2	8635	25.63	1382.56	EEQFNSTFR	sp|P01859|IGHG2_HUMAN(pre=R,post=V);	176;	Hex(4)HexNAc(4)Fuc(1)
HF_20230916_YXY_AD_Ngly_1	HF_20230916_YXY_AD_Ngly_1.8636.8636.3	8636	25.63	922.045	EEQFNSTFR	sp|P01859|IGHG2_HUMAN(pre=R,post=V);	176;	Hex(4)HexNAc(4)Fuc(1)
HF_20230916_YXY_AD_Ngly_1	HF_20230916_YXY_AD_Ngly_1.8640.8640.3	8640	25.63	935.72	EEQFNSTFR	sp|P01859|IGHG2_HUMAN(pre=R,post=V);	176;	Hex(3)HexNAc(5)Fuc(1)
HF_20230916_YXY_AD_Ngly_1	HF_20230916_YXY_AD_Ngly_1.8653.8653.2	8653	25.63	1411.08	EEQFNSTFR	sp|P01859|IGHG2_HUMAN(pre=R,post=V);	176;	Hex(4)HexNAc(5)
HF_20230916_YXY_AD_Ngly_1	HF_20230916_YXY_AD_Ngly_1.8657.8657.3	8657	25.67	989.738	EEQFNSTFR	sp|P01859|IGHG2_HUMAN(pre=R,post=V);	176;	Hex(4)HexNAc(5)Fuc(1)
HF_20230916_YXY_AD_Ngly_1	HF_20230916_YXY_AD_Ngly_1.8673.8673.2	8673	25.67	1592.15	IDSTGNVTNELR	sp|O75882|ATRN_HUMAN(pre=K,post=V);	416;	Hex(9)HexNAc(2)
HF_20230916_YXY_AD_Ngly_1	HF_20230916_YXY_AD_Ngly_1.8675.8675.2	8675	25.67	1098.45	EEQFNSTFR	sp|P01859|IGHG2_HUMAN(pre=R,post=V);	176;	Hex(3)HexNAc(2)Fuc(1)
HF_20230916_YXY_AD_Ngly_1	HF_20230916_YXY_AD_Ngly_1.8678.8678.2	8678	25.72	1484.1	EEQFNSTFR	sp|P01859|IGHG2_HUMAN(pre=R,post=V);	176;	Hex(4)HexNAc(5)Fuc(1)
HF_20230916_YXY_AD_Ngly_1	HF_20230916_YXY_AD_Ngly_1.8681.8681.5	8681	25.72	974.423	SRYPHKPEINSTTHPGADLQENFCR	sp|P00734|THRB_HUMAN(pre=R,post=N);	143;	Hex(5)HexNAc(4)NeuAc(1)
HF_20230916_YXY_AD_Ngly_1	HF_20230916_YXY_AD_Ngly_1.8683.8683.3	8683	25.72	1762.7	NLFLNHSENATAK	sp|P00738|HPT_HUMAN(pre=K,post=D);sp|P00739|HPTR_HUMAN(pre=K,post=D);	211;153;	Hex(10)HexNAc(8)NeuAc(2)
HF_20230916_YXY_AD_Ngly_1	HF_20230916_YXY_AD_Ngly_1.8698.8698.2	8698	25.77	1187.48	EEQFNSTFR	sp|P01859|IGHG2_HUMAN(pre=R,post=V);	176;	Hex(5)HexNAc(2)
HF_20230916_YXY_AD_Ngly_1	HF_20230916_YXY_AD_Ngly_1.8700.8700.3	8700	25.77	873.358	EEQFNSTFR	sp|P01859|IGHG2_HUMAN(pre=R,post=V);	176;	Hex(4)HexNAc(4)
HF_20230916_YXY_AD_Ngly_1	HF_20230916_YXY_AD_Ngly_1.8702.8702.4	8702	25.77	1217.78	SRYPHKPEINSTTHPGADLQENFCR	sp|P00734|THRB_HUMAN(pre=R,post=N);	143;	Hex(5)HexNAc(4)NeuAc(1)
HF_20230916_YXY_AD_Ngly_1	HF_20230916_YXY_AD_Ngly_1.8706.8706.6	8706	25.77	812.189	SRYPHKPEINSTTHPGADLQENFCR	sp|P00734|THRB_HUMAN(pre=R,post=N);	143;	Hex(5)HexNAc(4)NeuAc(1)
HF_20230916_YXY_AD_Ngly_1	HF_20230916_YXY_AD_Ngly_1.8710.8710.2	8710	25.77	1511.14	IDSTGNVTNELR	sp|O75882|ATRN_HUMAN(pre=K,post=V);	416;	Hex(8)HexNAc(2)
HF_20230916_YXY_AD_Ngly_1	HF_20230916_YXY_AD_Ngly_1.8719.8719.2	8719	25.83	1301.54	EEQFNSTFR	sp|P01859|IGHG2_HUMAN(pre=R,post=V);	176;	Hex(3)HexNAc(4)Fuc(1)
HF_20230916_YXY_AD_Ngly_1	HF_20230916_YXY_AD_Ngly_1.8726.8726.2	8726	25.83	1411.07	EEQFNSTFR	sp|P01859|IGHG2_HUMAN(pre=R,post=V);	176;	Hex(4)HexNAc(5)
HF_20230916_YXY_AD_Ngly_1	HF_20230916_YXY_AD_Ngly_1.8740.8740.3	8740	25.88	868.027	EEQFNSTFR	sp|P01859|IGHG2_HUMAN(pre=R,post=V);	176;	Hex(3)HexNAc(4)Fuc(1)
HF_20230916_YXY_AD_Ngly_1	HF_20230916_YXY_AD_Ngly_1.8741.8741.2	8741	25.88	1309.53	EEQFNSTFR	sp|P01859|IGHG2_HUMAN(pre=R,post=V);	176;	Hex(4)HexNAc(4)
HF_20230916_YXY_AD_Ngly_1	HF_20230916_YXY_AD_Ngly_1.8742.8742.2	8742	25.88	1126.97	EEQFNSTFR	sp|P01859|IGHG2_HUMAN(pre=R,post=V);	176;	Hex(3)HexNAc(3)
HF_20230916_YXY_AD_Ngly_1	HF_20230916_YXY_AD_Ngly_1.8745.8745.5	8745	25.88	1062.65	HYTNSSQDVTVPCRVPPPPPCCHPR	sp|P01877|IGHA2_HUMAN(pre=K,post=L);	92;	Hex(5)HexNAc(4)NeuAc(2)Fuc(1)
HF_20230916_YXY_AD_Ngly_1	HF_20230916_YXY_AD_Ngly_1.8752.8752.4	8752	25.88	984.425	IPCSQPPQIEHGTINSSR	sp|P08603|CFAH_HUMAN(pre=K,post=S);	882;	Hex(5)HexNAc(4)NeuAc(1)
HF_20230916_YXY_AD_Ngly_1	HF_20230916_YXY_AD_Ngly_1.8758.8758.5	8758	25.88	1103.26	HYTNSSQDVTVPCRVPPPPPCCHPR	sp|P01877|IGHA2_HUMAN(pre=K,post=L);	92;	Hex(5)HexNAc(5)NeuAc(2)Fuc(1)
HF_20230916_YXY_AD_Ngly_1	HF_20230916_YXY_AD_Ngly_1.8764.8764.3	8764	25.93	1038.75	DTFVNASR	sp|P05155|IC1_HUMAN(pre=R,post=T);	238;	Hex(5)HexNAc(4)NeuAc(2)
HF_20230916_YXY_AD_Ngly_1	HF_20230916_YXY_AD_Ngly_1.8766.8766.2	8766	25.93	1430.11	IDSTGNVTNELR	sp|O75882|ATRN_HUMAN(pre=K,post=V);	416;	Hex(7)HexNAc(2)
HF_20230916_YXY_AD_Ngly_1	HF_20230916_YXY_AD_Ngly_1.8770.8770.3	8770	25.93	800.333	EEQFNSTFR	sp|P01859|IGHG2_HUMAN(pre=R,post=V);	176;	Hex(3)HexNAc(3)Fuc(1)
HF_20230916_YXY_AD_Ngly_1	HF_20230916_YXY_AD_Ngly_1.8771.8771.3	8771	25.93	1312.23	IPCSQPPQIEHGTINSSR	sp|P08603|CFAH_HUMAN(pre=K,post=S);	882;	Hex(5)HexNAc(4)NeuAc(1)
HF_20230916_YXY_AD_Ngly_1	HF_20230916_YXY_AD_Ngly_1.8772.8772.2	8772	25.93	1463.59	EEQFNSTFR	sp|P01859|IGHG2_HUMAN(pre=R,post=V);	176;	Hex(5)HexNAc(4)Fuc(1)
HF_20230916_YXY_AD_Ngly_1	HF_20230916_YXY_AD_Ngly_1.8782.8782.2	8782	25.98	1403.08	EEQFNSTFR	sp|P01859|IGHG2_HUMAN(pre=R,post=V);	176;	Hex(3)HexNAc(5)Fuc(1)
HF_20230916_YXY_AD_Ngly_1	HF_20230916_YXY_AD_Ngly_1.8783.8783.2	8783	25.98	1200	EEQFNSTFR	sp|P01859|IGHG2_HUMAN(pre=R,post=V);	176;	Hex(3)HexNAc(3)Fuc(1)
HF_20230916_YXY_AD_Ngly_1	HF_20230916_YXY_AD_Ngly_1.8785.8785.2	8785	25.98	1228.51	EEQFNSTFR	sp|P01859|IGHG2_HUMAN(pre=R,post=V);	176;	Hex(3)HexNAc(4)
HF_20230916_YXY_AD_Ngly_1	HF_20230916_YXY_AD_Ngly_1.8794.8794.4	8794	25.98	1025.18	IPCSQPPQIEHGTINSSR	sp|P08603|CFAH_HUMAN(pre=K,post=S);	882;	Hex(6)HexNAc(4)Fuc(2)
HF_20230916_YXY_AD_Ngly_1	HF_20230916_YXY_AD_Ngly_1.8798.8798.3	8798	25.98	1265.84	LQNNENNISCVER	sp|P36980|FHR2_HUMAN(pre=R,post=G);sp|Q03591|FHR1_HUMAN(pre=R,post=G);	126;126;	Hex(5)HexNAc(4)NeuAc(1)Fuc(2)
HF_20230916_YXY_AD_Ngly_1	HF_20230916_YXY_AD_Ngly_1.8804.8804.2	8804	26.02	1382.57	EEQFNSTFR	sp|P01859|IGHG2_HUMAN(pre=R,post=V);	176;	Hex(4)HexNAc(4)Fuc(1)
HF_20230916_YXY_AD_Ngly_1	HF_20230916_YXY_AD_Ngly_1.8811.8811.4	8811	26.02	945.696	KLHINHNNLTESVGPLPK	sp|P51884|LUM_HUMAN(pre=K,post=S);	127;	Hex(5)HexNAc(4)Fuc(1)
HF_20230916_YXY_AD_Ngly_1	HF_20230916_YXY_AD_Ngly_1.8817.8817.5	8817	26.02	1103.26	HYTNSSQDVTVPCRVPPPPPCCHPR	sp|P01877|IGHA2_HUMAN(pre=K,post=L);	92;	Hex(5)HexNAc(5)NeuAc(2)Fuc(1)
HF_20230916_YXY_AD_Ngly_1	HF_20230916_YXY_AD_Ngly_1.8827.8827.3	8827	26.07	935.721	EEQFNSTFR	sp|P01859|IGHG2_HUMAN(pre=R,post=V);	176;	Hex(3)HexNAc(5)Fuc(1)
HF_20230916_YXY_AD_Ngly_1	HF_20230916_YXY_AD_Ngly_1.8831.8831.3	8831	26.07	922.045	EEQFNSTFR	sp|P01859|IGHG2_HUMAN(pre=R,post=V);	176;	Hex(4)HexNAc(4)Fuc(1)
HF_20230916_YXY_AD_Ngly_1	HF_20230916_YXY_AD_Ngly_1.8837.8837.4	8837	26.07	1328.06	HYTNSSQDVTVPCRVPPPPPCCHPR	sp|P01877|IGHA2_HUMAN(pre=K,post=L);	92;	Hex(5)HexNAc(4)NeuAc(2)Fuc(1)
HF_20230916_YXY_AD_Ngly_1	HF_20230916_YXY_AD_Ngly_1.8840.8840.3	8840	26.07	1252.5	CNDTIPEDYETHQLR	sp|P49747|COMP_HUMAN(pre=R,post=Q);	742;	Hex(9)HexNAc(2)
HF_20230916_YXY_AD_Ngly_1	HF_20230916_YXY_AD_Ngly_1.8841.8841.5	8841	26.07	901.398	SRYPHKPEINSTTHPGADLQENFCR	sp|P00734|THRB_HUMAN(pre=R,post=N);	143;	Hex(4)HexNAc(3)NeuAc(1)
HF_20230916_YXY_AD_Ngly_1	HF_20230916_YXY_AD_Ngly_1.8842.8842.6	8842	26.07	885.709	HYTNSSQDVTVPCRVPPPPPCCHPR	sp|P01877|IGHA2_HUMAN(pre=K,post=L);	92;	Hex(5)HexNAc(4)NeuAc(2)Fuc(1)
HF_20230916_YXY_AD_Ngly_1	HF_20230916_YXY_AD_Ngly_1.8850.8850.2	8850	26.11	1330.05	EEQFNSTFR	sp|P01859|IGHG2_HUMAN(pre=R,post=V);	176;	Hex(3)HexNAc(5)
HF_20230916_YXY_AD_Ngly_1	HF_20230916_YXY_AD_Ngly_1.8855.8855.4	8855	26.11	1378.83	HYTNSSQDVTVPCRVPPPPPCCHPR	sp|P01877|IGHA2_HUMAN(pre=K,post=L);	92;	Hex(5)HexNAc(5)NeuAc(2)Fuc(1)
HF_20230916_YXY_AD_Ngly_1	HF_20230916_YXY_AD_Ngly_1.8857.8857.3	8857	26.11	1087.44	DTFVNASR	sp|P05155|IC1_HUMAN(pre=R,post=T);	238;	Hex(5)HexNAc(4)NeuAc(2)Fuc(1)
HF_20230916_YXY_AD_Ngly_1	HF_20230916_YXY_AD_Ngly_1.8861.8861.5	8861	26.11	1004.43	HYTNSSQDVTVPCRVPPPPPCCHPR	sp|P01877|IGHA2_HUMAN(pre=K,post=L);	92;	Hex(5)HexNAc(4)NeuAc(1)Fuc(1)
HF_20230916_YXY_AD_Ngly_1	HF_20230916_YXY_AD_Ngly_1.8867.8867.5	8867	26.16	974.426	SRYPHKPEINSTTHPGADLQENFCR	sp|P00734|THRB_HUMAN(pre=R,post=N);	143;	Hex(5)HexNAc(4)NeuAc(1)
HF_20230916_YXY_AD_Ngly_1	HF_20230916_YXY_AD_Ngly_1.8877.8877.3	8877	26.16	1225.52	VYKPSAGNNSLYR	sp|P02749|APOH_HUMAN(pre=R,post=D);	162;	Hex(5)HexNAc(4)NeuAc(1)Fuc(2)
HF_20230916_YXY_AD_Ngly_1	HF_20230916_YXY_AD_Ngly_1.8887.8887.4	8887	26.2	1217.78	SRYPHKPEINSTTHPGADLQENFCR	sp|P00734|THRB_HUMAN(pre=R,post=N);	143;	Hex(5)HexNAc(4)NeuAc(1)
HF_20230916_YXY_AD_Ngly_1	HF_20230916_YXY_AD_Ngly_1.8888.8888.4	8888	26.2	1020.94	IPCSQPPQIEHGTINSSR	sp|P08603|CFAH_HUMAN(pre=K,post=S);	882;	Hex(5)HexNAc(4)NeuAc(1)Fuc(1)
HF_20230916_YXY_AD_Ngly_1	HF_20230916_YXY_AD_Ngly_1.8900.8900.3	8900	26.2	887.038	EEQFNSTFR	sp|P01859|IGHG2_HUMAN(pre=R,post=V);	176;	Hex(3)HexNAc(5)
HF_20230916_YXY_AD_Ngly_1	HF_20230916_YXY_AD_Ngly_1.8908.8908.2	8908	26.24	1301.54	EEQFNSTFR	sp|P01859|IGHG2_HUMAN(pre=R,post=V);	176;	Hex(3)HexNAc(4)Fuc(1)
HF_20230916_YXY_AD_Ngly_1	HF_20230916_YXY_AD_Ngly_1.8913.8913.2	8913	26.24	1268.05	IDSTGNVTNELR	sp|O75882|ATRN_HUMAN(pre=K,post=V);	416;	Hex(5)HexNAc(2)
HF_20230916_YXY_AD_Ngly_1	HF_20230916_YXY_AD_Ngly_1.8929.8929.3	8929	26.28	868.024	EEQFNSTFR	sp|P01859|IGHG2_HUMAN(pre=R,post=V);	176;	Hex(3)HexNAc(4)Fuc(1)
HF_20230916_YXY_AD_Ngly_1	HF_20230916_YXY_AD_Ngly_1.8930.8930.5	8930	26.28	1062.65	HYTNSSQDVTVPCRVPPPPPCCHPR	sp|P01877|IGHA2_HUMAN(pre=K,post=L);	92;	Hex(5)HexNAc(4)NeuAc(2)Fuc(1)
HF_20230916_YXY_AD_Ngly_1	HF_20230916_YXY_AD_Ngly_1.8936.8936.3	8936	26.28	1124.8	NLFLNHSENATAK	sp|P00738|HPT_HUMAN(pre=K,post=D);sp|P00739|HPTR_HUMAN(pre=K,post=D);	207;149;	Hex(5)HexNAc(4)NeuAc(1)
HF_20230916_YXY_AD_Ngly_1	HF_20230916_YXY_AD_Ngly_1.8938.8938.3	8938	26.28	791.687	IDSTGNVTNELR	sp|O75882|ATRN_HUMAN(pre=K,post=V);	416;	Hex(4)HexNAc(2)
HF_20230916_YXY_AD_Ngly_1	HF_20230916_YXY_AD_Ngly_1.8951.8951.4	8951	26.33	984.426	IPCSQPPQIEHGTINSSR	sp|P08603|CFAH_HUMAN(pre=K,post=S);	882;	Hex(5)HexNAc(4)NeuAc(1)
HF_20230916_YXY_AD_Ngly_1	HF_20230916_YXY_AD_Ngly_1.8955.8955.2	8955	26.33	1609.14	EEQFNSTFR	sp|P01859|IGHG2_HUMAN(pre=R,post=V);	176;	Hex(5)HexNAc(4)NeuAc(1)Fuc(1)
HF_20230916_YXY_AD_Ngly_1	HF_20230916_YXY_AD_Ngly_1.8962.8962.2	8962	26.33	1259.5	MDGASNVTCINSR	sp|P08603|CFAH_HUMAN(pre=K,post=W);	1029/1034;	Hex(5)HexNAc(4)NeuAc(1)Fuc(3)
HF_20230916_YXY_AD_Ngly_1	HF_20230916_YXY_AD_Ngly_1.8968.8968.2	8968	26.33	1686.72	NLFLNHSENATAK	sp|P00738|HPT_HUMAN(pre=K,post=D);sp|P00739|HPTR_HUMAN(pre=K,post=D);	207;149;	Hex(5)HexNAc(4)NeuAc(1)
HF_20230916_YXY_AD_Ngly_1	HF_20230916_YXY_AD_Ngly_1.8972.8972.3	8972	26.38	1312.23	IPCSQPPQIEHGTINSSR	sp|P08603|CFAH_HUMAN(pre=K,post=S);	882;	Hex(5)HexNAc(4)NeuAc(1)
HF_20230916_YXY_AD_Ngly_1	HF_20230916_YXY_AD_Ngly_1.8978.8978.3	8978	26.38	1073.1	EEQFNSTFR	sp|P01859|IGHG2_HUMAN(pre=R,post=V);	176;	Hex(5)HexNAc(4)NeuAc(1)Fuc(1)
HF_20230916_YXY_AD_Ngly_1	HF_20230916_YXY_AD_Ngly_1.8983.8983.2	8983	26.38	1228.51	EEQFNSTFR	sp|P01859|IGHG2_HUMAN(pre=R,post=V);	176;	Hex(3)HexNAc(4)
HF_20230916_YXY_AD_Ngly_1	HF_20230916_YXY_AD_Ngly_1.8986.8986.3	8986	26.38	976.063	EEQFNSTFR	sp|P01859|IGHG2_HUMAN(pre=R,post=V);	176;	Hex(5)HexNAc(4)Fuc(1)
HF_20230916_YXY_AD_Ngly_1	HF_20230916_YXY_AD_Ngly_1.8987.8987.5	8987	26.38	1107.09	KLHINHNNLTESVGPLPK	sp|P51884|LUM_HUMAN(pre=K,post=S);	127;	Hex(9)HexNAc(8)NeuAc(1)Fuc(1)
HF_20230916_YXY_AD_Ngly_1	HF_20230916_YXY_AD_Ngly_1.9000.9000.2	9000	26.43	1382.57	EEQFNSTFR	sp|P01859|IGHG2_HUMAN(pre=R,post=V);	176;	Hex(4)HexNAc(4)Fuc(1)
HF_20230916_YXY_AD_Ngly_1	HF_20230916_YXY_AD_Ngly_1.9001.9001.4	9001	26.43	1109.96	KCGNCSLTTLKDEDFCKR	sp|P49908|SEPP1_HUMAN(pre=K,post=V);	174;	Hex(5)HexNAc(4)NeuAc(2)
HF_20230916_YXY_AD_Ngly_1	HF_20230916_YXY_AD_Ngly_1.9017.9017.4	9017	26.48	1119.72	VYKPSAGNNSLYR	sp|P02749|APOH_HUMAN(pre=R,post=D);	162;	Hex(6)HexNAc(5)NeuAc(3)Fuc(1)
HF_20230916_YXY_AD_Ngly_1	HF_20230916_YXY_AD_Ngly_1.9019.9019.5	9019	26.48	888.168	KCGNCSLTTLKDEDFCKR	sp|P49908|SEPP1_HUMAN(pre=K,post=V);	174;	Hex(5)HexNAc(4)NeuAc(2)
HF_20230916_YXY_AD_Ngly_1	HF_20230916_YXY_AD_Ngly_1.9020.9020.3	9020	26.48	1492.62	VYKPSAGNNSLYR	sp|P02749|APOH_HUMAN(pre=R,post=D);	162;	Hex(6)HexNAc(5)NeuAc(3)Fuc(1)
HF_20230916_YXY_AD_Ngly_1	HF_20230916_YXY_AD_Ngly_1.9030.9030.3	9030	26.48	1271.21	FVEGSHNSTVSLTTK	sp|P04114|APOB_HUMAN(pre=K,post=N);	3411;	Hex(5)HexNAc(4)NeuAc(2)
HF_20230916_YXY_AD_Ngly_1	HF_20230916_YXY_AD_Ngly_1.9037.9037.3	9037	26.52	1541.31	VYKPSAGNNSLYR	sp|P02749|APOH_HUMAN(pre=R,post=D);	162;	Hex(6)HexNAc(5)NeuAc(3)Fuc(2)
HF_20230916_YXY_AD_Ngly_1	HF_20230916_YXY_AD_Ngly_1.9038.9038.4	9038	26.52	1156.23	VYKPSAGNNSLYR	sp|P02749|APOH_HUMAN(pre=R,post=D);	162;	Hex(6)HexNAc(5)NeuAc(3)Fuc(2)
HF_20230916_YXY_AD_Ngly_1	HF_20230916_YXY_AD_Ngly_1.9039.9039.3	9039	26.52	1443.93	VYKPSAGNNSLYR	sp|P02749|APOH_HUMAN(pre=R,post=D);	162;	Hex(6)HexNAc(5)NeuAc(3)
HF_20230916_YXY_AD_Ngly_1	HF_20230916_YXY_AD_Ngly_1.9040.9040.3	9040	26.52	1379.87	HEEGHMLNCTCFGQGR	sp|P02751|FINC_HUMAN(pre=R,post=G);	542;	Hex(5)HexNAc(4)NeuAc(2)
HF_20230916_YXY_AD_Ngly_1	HF_20230916_YXY_AD_Ngly_1.9042.9042.3	9042	26.52	1210.48	MDGASNVTCINSR	sp|P08603|CFAH_HUMAN(pre=K,post=W);	1029;	Hex(5)HexNAc(4)NeuAc(2)
HF_20230916_YXY_AD_Ngly_1	HF_20230916_YXY_AD_Ngly_1.9057.9057.4	9057	26.58	1083.2	VYKPSAGNNSLYR	sp|P02749|APOH_HUMAN(pre=R,post=D);	162;	Hex(6)HexNAc(5)NeuAc(3)
HF_20230916_YXY_AD_Ngly_1	HF_20230916_YXY_AD_Ngly_1.9059.9059.4	9059	26.58	1035.15	HEEGHMLNCTCFGQGR	sp|P02751|FINC_HUMAN(pre=R,post=G);	542;	Hex(5)HexNAc(4)NeuAc(2)
HF_20230916_YXY_AD_Ngly_1	HF_20230916_YXY_AD_Ngly_1.9060.9060.4	9060	26.58	908.11	MDGASNVTCINSR	sp|P08603|CFAH_HUMAN(pre=K,post=W);	1029;	Hex(5)HexNAc(4)NeuAc(2)
HF_20230916_YXY_AD_Ngly_1	HF_20230916_YXY_AD_Ngly_1.9065.9065.3	9065	26.58	1395.59	VYKPSAGNNSLYR	sp|P02749|APOH_HUMAN(pre=R,post=D);	162;	Hex(6)HexNAc(5)NeuAc(2)Fuc(1)
HF_20230916_YXY_AD_Ngly_1	HF_20230916_YXY_AD_Ngly_1.9066.9066.3	9066	26.58	1346.9	VYKPSAGNNSLYR	sp|P02749|APOH_HUMAN(pre=R,post=D);	162;	Hex(6)HexNAc(5)NeuAc(2)
HF_20230916_YXY_AD_Ngly_1	HF_20230916_YXY_AD_Ngly_1.9069.9069.3	9069	26.58	1225.19	VYKPSAGNNSLYR	sp|P02749|APOH_HUMAN(pre=R,post=D);	162;	Hex(5)HexNAc(4)NeuAc(2)
HF_20230916_YXY_AD_Ngly_1	HF_20230916_YXY_AD_Ngly_1.9074.9074.4	9074	26.58	1292.32	KLHINHNNLTESVGPLPK	sp|P51884|LUM_HUMAN(pre=K,post=S);	127;	Hex(8)HexNAc(7)NeuAc(1)Fuc(1)
HF_20230916_YXY_AD_Ngly_1	HF_20230916_YXY_AD_Ngly_1.9092.9092.4	9092	26.63	1010.42	VYKPSAGNNSLYR	sp|P02749|APOH_HUMAN(pre=R,post=D);	162;	Hex(6)HexNAc(5)NeuAc(2)
HF_20230916_YXY_AD_Ngly_1	HF_20230916_YXY_AD_Ngly_1.9094.9094.2	9094	26.63	1487.1	MDGASNVTCINSR	sp|P08603|CFAH_HUMAN(pre=K,post=W);	1029;	Hex(4)HexNAc(3)NeuAc(1)
HF_20230916_YXY_AD_Ngly_1	HF_20230916_YXY_AD_Ngly_1.9104.9104.3	9104	26.68	1301.53	EEQFNSTFR	sp|P01859|IGHG2_HUMAN(pre=R,post=V);	176;	Hex(3)HexNAc(4)Fuc(1)
HF_20230916_YXY_AD_Ngly_1	HF_20230916_YXY_AD_Ngly_1.9108.9108.3	9108	26.68	991.734	MDGASNVTCINSR	sp|P08603|CFAH_HUMAN(pre=K,post=W);	1029;	Hex(4)HexNAc(3)NeuAc(1)
HF_20230916_YXY_AD_Ngly_1	HF_20230916_YXY_AD_Ngly_1.9112.9112.2	9112	26.68	1528.12	EEQFNSTFR	sp|P01859|IGHG2_HUMAN(pre=R,post=V);	176;	Hex(4)HexNAc(4)NeuAc(1)Fuc(1)
HF_20230916_YXY_AD_Ngly_1	HF_20230916_YXY_AD_Ngly_1.9116.9116.3	9116	26.68	922.042	EEQFNSTFR	sp|P01859|IGHG2_HUMAN(pre=R,post=V);	176;	Hex(4)HexNAc(4)Fuc(1)
HF_20230916_YXY_AD_Ngly_1	HF_20230916_YXY_AD_Ngly_1.9143.9143.3	9143	26.77	922.041	EEQFNSTFR	sp|P01859|IGHG2_HUMAN(pre=R,post=V);	176;	Hex(4)HexNAc(4)Fuc(1)
HF_20230916_YXY_AD_Ngly_1	HF_20230916_YXY_AD_Ngly_1.9178.9178.3	9178	26.82	1182.81	DIENFNSTQK	sp|P43652|AFAM_HUMAN(pre=R,post=F);	33;	Hex(5)HexNAc(4)NeuAc(2)Fuc(1)
HF_20230916_YXY_AD_Ngly_1	HF_20230916_YXY_AD_Ngly_1.9181.9181.2	9181	26.87	1382.57	EEQFNSTFR	sp|P01859|IGHG2_HUMAN(pre=R,post=V);	176;	Hex(4)HexNAc(4)Fuc(1)
HF_20230916_YXY_AD_Ngly_1	HF_20230916_YXY_AD_Ngly_1.9190.9190.3	9190	26.87	1060.76	LGNWSAMPSCK	sp|P02749|APOH_HUMAN(pre=K,post=A);	253;	Hex(5)HexNAc(4)NeuAc(1)
HF_20230916_YXY_AD_Ngly_1	HF_20230916_YXY_AD_Ngly_1.9192.9192.3	9192	26.87	1123.16	TPLTANITK	sp|P01877|IGHA2_HUMAN(pre=K,post=S);	205;	Hex(5)HexNAc(5)NeuAc(1)Fuc(2)
HF_20230916_YXY_AD_Ngly_1	HF_20230916_YXY_AD_Ngly_1.9194.9194.5	9194	26.87	1032.64	SRYPHKPEINSTTHPGADLQENFCR	sp|P00734|THRB_HUMAN(pre=R,post=N);	143;	Hex(5)HexNAc(4)NeuAc(2)
HF_20230916_YXY_AD_Ngly_1	HF_20230916_YXY_AD_Ngly_1.9209.9209.2	9209	26.92	1199.99	EEQFNSTFR	sp|P01859|IGHG2_HUMAN(pre=R,post=V);	176;	Hex(3)HexNAc(3)Fuc(1)
HF_20230916_YXY_AD_Ngly_1	HF_20230916_YXY_AD_Ngly_1.9216.9216.4	9216	26.92	1290.56	SRYPHKPEINSTTHPGADLQENFCR	sp|P00734|THRB_HUMAN(pre=R,post=N);	143;	Hex(5)HexNAc(4)NeuAc(2)
HF_20230916_YXY_AD_Ngly_1	HF_20230916_YXY_AD_Ngly_1.9217.9217.2	9217	26.92	1609.14	EEQFNSTFR	sp|P01859|IGHG2_HUMAN(pre=R,post=V);	176;	Hex(5)HexNAc(4)NeuAc(1)Fuc(1)
HF_20230916_YXY_AD_Ngly_1	HF_20230916_YXY_AD_Ngly_1.9221.9221.3	9221	26.92	1259.16	MDGASNVTCINSR	sp|P08603|CFAH_HUMAN(pre=K,post=W);	1034;	Hex(5)HexNAc(4)NeuAc(2)Fuc(1)
HF_20230916_YXY_AD_Ngly_1	HF_20230916_YXY_AD_Ngly_1.9223.9223.3	9223	26.96	1210.48	MDGASNVTCINSR	sp|P08603|CFAH_HUMAN(pre=K,post=W);	1029;	Hex(5)HexNAc(4)NeuAc(2)
HF_20230916_YXY_AD_Ngly_1	HF_20230916_YXY_AD_Ngly_1.9224.9224.6	9224	26.96	860.705	SRYPHKPEINSTTHPGADLQENFCR	sp|P00734|THRB_HUMAN(pre=R,post=N);	143;	Hex(5)HexNAc(4)NeuAc(2)
HF_20230916_YXY_AD_Ngly_1	HF_20230916_YXY_AD_Ngly_1.9230.9230.5	9230	26.96	974.424	SRYPHKPEINSTTHPGADLQENFCR	sp|P00734|THRB_HUMAN(pre=R,post=N);	143;	Hex(5)HexNAc(4)NeuAc(1)
HF_20230916_YXY_AD_Ngly_1	HF_20230916_YXY_AD_Ngly_1.9249.9249.3	9249	27.01	1074.47	TPLTANITK	sp|P01877|IGHA2_HUMAN(pre=K,post=S);	205;	Hex(5)HexNAc(5)NeuAc(1)Fuc(1)
HF_20230916_YXY_AD_Ngly_1	HF_20230916_YXY_AD_Ngly_1.9251.9251.3	9251	27.01	1256.15	ISEENETTCYMGK	sp|P08603|CFAH_HUMAN(pre=R,post=W);	911;	Hex(5)HexNAc(4)NeuAc(2)
HF_20230916_YXY_AD_Ngly_1	HF_20230916_YXY_AD_Ngly_1.9252.9252.2	9252	27.01	1611.2	TPLTANITK	sp|P01877|IGHA2_HUMAN(pre=K,post=S);	205;	Hex(5)HexNAc(5)NeuAc(1)Fuc(1)
HF_20230916_YXY_AD_Ngly_1	HF_20230916_YXY_AD_Ngly_1.9255.9255.4	9255	27.01	1109.76	KLHINHNNLTESVGPLPK	sp|P51884|LUM_HUMAN(pre=K,post=S);	127;	Hex(6)HexNAc(5)NeuAc(1)Fuc(1)
HF_20230916_YXY_AD_Ngly_1	HF_20230916_YXY_AD_Ngly_1.9257.9257.3	9257	27.01	1720.4	SRYPHKPEINSTTHPGADLQENFCR	sp|P00734|THRB_HUMAN(pre=R,post=N);	143;	Hex(5)HexNAc(4)NeuAc(2)
HF_20230916_YXY_AD_Ngly_1	HF_20230916_YXY_AD_Ngly_1.9269.9269.3	9269	27.05	1006.77	TPLTANITK	sp|P01877|IGHA2_HUMAN(pre=K,post=S);	205;	Hex(5)HexNAc(4)NeuAc(1)Fuc(1)
HF_20230916_YXY_AD_Ngly_1	HF_20230916_YXY_AD_Ngly_1.9270.9270.2	9270	27.05	1509.66	TPLTANITK	sp|P01877|IGHA2_HUMAN(pre=K,post=S);	205;	Hex(5)HexNAc(4)NeuAc(1)Fuc(1)
HF_20230916_YXY_AD_Ngly_1	HF_20230916_YXY_AD_Ngly_1.9277.9277.5	9277	27.05	901.398	SRYPHKPEINSTTHPGADLQENFCR	sp|P00734|THRB_HUMAN(pre=R,post=N);	143;	Hex(4)HexNAc(3)NeuAc(1)
HF_20230916_YXY_AD_Ngly_1	HF_20230916_YXY_AD_Ngly_1.9278.9278.4	9278	27.05	1305.06	SRYPHKPEINSTTHPGADLQENFCR	sp|P00734|THRB_HUMAN(pre=R,post=N);	155;	Hex(5)HexNAc(5)NeuAc(1)Fuc(1)
HF_20230916_YXY_AD_Ngly_1	HF_20230916_YXY_AD_Ngly_1.9279.9279.3	9279	27.05	1128.48	TPLTANITK	sp|P01877|IGHA2_HUMAN(pre=K,post=S);	205;	Hex(6)HexNAc(5)NeuAc(1)Fuc(1)
HF_20230916_YXY_AD_Ngly_1	HF_20230916_YXY_AD_Ngly_1.9284.9284.3	9284	27.05	1479.34	KLHINHNNLTESVGPLPK	sp|P51884|LUM_HUMAN(pre=K,post=S);	127;	Hex(6)HexNAc(5)NeuAc(1)Fuc(1)
HF_20230916_YXY_AD_Ngly_1	HF_20230916_YXY_AD_Ngly_1.9287.9287.4	9287	27.09	1327.08	SRYPHKPEINSTTHPGADLQENFCR	sp|P00734|THRB_HUMAN(pre=R,post=N);	143;	Hex(5)HexNAc(4)NeuAc(2)Fuc(1)
HF_20230916_YXY_AD_Ngly_1	HF_20230916_YXY_AD_Ngly_1.9290.9290.5	9290	27.09	1061.85	SRYPHKPEINSTTHPGADLQENFCR	sp|P00734|THRB_HUMAN(pre=R,post=N);	143;	Hex(5)HexNAc(4)NeuAc(2)Fuc(1)
HF_20230916_YXY_AD_Ngly_1	HF_20230916_YXY_AD_Ngly_1.9294.9294.2	9294	27.09	1283.08	TPLTANITK	sp|P01877|IGHA2_HUMAN(pre=K,post=S);	205;	Hex(4)HexNAc(4)Fuc(1)
HF_20230916_YXY_AD_Ngly_1	HF_20230916_YXY_AD_Ngly_1.9296.9296.4	9296	27.09	942.366	ISEENETTCYMGK	sp|P08603|CFAH_HUMAN(pre=R,post=W);	911;	Hex(5)HexNAc(4)NeuAc(2)
HF_20230916_YXY_AD_Ngly_1	HF_20230916_YXY_AD_Ngly_1.9301.9301.4	9301	27.09	806.099	TPLTANITK	sp|P01877|IGHA2_HUMAN(pre=K,post=S);	205;	Hex(5)HexNAc(5)NeuAc(1)Fuc(1)
HF_20230916_YXY_AD_Ngly_1	HF_20230916_YXY_AD_Ngly_1.9303.9303.3	9303	27.09	977.436	TPLTANITK	sp|P01877|IGHA2_HUMAN(pre=K,post=S);	205;	Hex(5)HexNAc(5)Fuc(1)
HF_20230916_YXY_AD_Ngly_1	HF_20230916_YXY_AD_Ngly_1.9308.9308.2	9308	27.13	1181.54	TPLTANITK	sp|P01877|IGHA2_HUMAN(pre=K,post=S);	205;	Hex(4)HexNAc(3)Fuc(1)
HF_20230916_YXY_AD_Ngly_1	HF_20230916_YXY_AD_Ngly_1.9313.9313.2	9313	27.13	1364.11	TPLTANITK	sp|P01877|IGHA2_HUMAN(pre=K,post=S);	205;	Hex(5)HexNAc(4)Fuc(1)
HF_20230916_YXY_AD_Ngly_1	HF_20230916_YXY_AD_Ngly_1.9315.9315.2	9315	27.13	1100.52	TPLTANITK	sp|P01877|IGHA2_HUMAN(pre=K,post=S);	205;	Hex(3)HexNAc(3)Fuc(1)
HF_20230916_YXY_AD_Ngly_1	HF_20230916_YXY_AD_Ngly_1.9326.9326.3	9326	27.13	909.74	TPLTANITK	sp|P01877|IGHA2_HUMAN(pre=K,post=S);	205;	Hex(5)HexNAc(4)Fuc(1)
HF_20230916_YXY_AD_Ngly_1	HF_20230916_YXY_AD_Ngly_1.9328.9328.3	9328	27.18	952.755	TPLTANITK	sp|P01877|IGHA2_HUMAN(pre=K,post=S);	205;	Hex(4)HexNAc(4)NeuAc(1)Fuc(1)
HF_20230916_YXY_AD_Ngly_1	HF_20230916_YXY_AD_Ngly_1.9337.9337.2	9337	27.18	1465.65	TPLTANITK	sp|P01877|IGHA2_HUMAN(pre=K,post=S);	205;	Hex(5)HexNAc(5)Fuc(1)
HF_20230916_YXY_AD_Ngly_1	HF_20230916_YXY_AD_Ngly_1.9360.9360.3	9360	27.23	1049.08	TLFCNASK	sp|P20851|C4BPB_HUMAN(pre=K,post=E);	64;	Hex(5)HexNAc(4)NeuAc(2)
HF_20230916_YXY_AD_Ngly_1	HF_20230916_YXY_AD_Ngly_1.9361.9361.3	9361	27.23	1019.42	EEQFNSTFR	sp|P01859|IGHG2_HUMAN(pre=R,post=V);	176;	Hex(4)HexNAc(4)Fuc(3)
HF_20230916_YXY_AD_Ngly_1	HF_20230916_YXY_AD_Ngly_1.9367.9367.2	9367	27.23	1528.11	EEQFNSTFR	sp|P01859|IGHG2_HUMAN(pre=R,post=V);	176;	Hex(4)HexNAc(4)NeuAc(1)Fuc(1)
HF_20230916_YXY_AD_Ngly_1	HF_20230916_YXY_AD_Ngly_1.9370.9370.5	9370	27.29	1032.64	SRYPHKPEINSTTHPGADLQENFCR	sp|P00734|THRB_HUMAN(pre=R,post=N);	143;	Hex(5)HexNAc(4)NeuAc(2)
HF_20230916_YXY_AD_Ngly_1	HF_20230916_YXY_AD_Ngly_1.9377.9377.3	9377	27.29	1025.78	TPLTANITK	sp|P01877|IGHA2_HUMAN(pre=K,post=S);	205;	Hex(5)HexNAc(5)NeuAc(1)
HF_20230916_YXY_AD_Ngly_1	HF_20230916_YXY_AD_Ngly_1.9380.9380.3	9380	27.29	1134.12	DIENFNSTQK	sp|P43652|AFAM_HUMAN(pre=R,post=F);	33;	Hex(5)HexNAc(4)NeuAc(2)
HF_20230916_YXY_AD_Ngly_1	HF_20230916_YXY_AD_Ngly_1.9384.9384.2	9384	27.29	1538.17	TPLTANITK	sp|P01877|IGHA2_HUMAN(pre=K,post=S);	205;	Hex(5)HexNAc(5)NeuAc(1)
HF_20230916_YXY_AD_Ngly_1	HF_20230916_YXY_AD_Ngly_1.9385.9385.3	9385	27.29	1310.54	FSDGLESNSSTQFEVKK	sp|P0C0L4|CO4A_HUMAN(pre=R,post=Y);sp|P0C0L5|CO4B_HUMAN(pre=R,post=Y);	226;226;	Hex(10)HexNAc(2)
HF_20230916_YXY_AD_Ngly_1	HF_20230916_YXY_AD_Ngly_1.9387.9387.2	9387	27.29	1573.13	TLFCNASK	sp|P20851|C4BPB_HUMAN(pre=K,post=E);	64;	Hex(5)HexNAc(4)NeuAc(2)
HF_20230916_YXY_AD_Ngly_1	HF_20230916_YXY_AD_Ngly_1.9392.9392.4	9392	27.33	1290.56	SRYPHKPEINSTTHPGADLQENFCR	sp|P00734|THRB_HUMAN(pre=R,post=N);	143;	Hex(5)HexNAc(4)NeuAc(2)
HF_20230916_YXY_AD_Ngly_1	HF_20230916_YXY_AD_Ngly_1.9395.9395.2	9395	27.33	1700.68	DIENFNSTQK	sp|P43652|AFAM_HUMAN(pre=R,post=F);	33;	Hex(5)HexNAc(4)NeuAc(2)
HF_20230916_YXY_AD_Ngly_1	HF_20230916_YXY_AD_Ngly_1.9400.9400.3	9400	27.33	958.087	TPLTANITK	sp|P01877|IGHA2_HUMAN(pre=K,post=S);	205;	Hex(5)HexNAc(4)NeuAc(1)
HF_20230916_YXY_AD_Ngly_1	HF_20230916_YXY_AD_Ngly_1.9403.9403.3	9403	27.33	1202.51	FSDGLESNSSTQFEVKK	sp|P0C0L4|CO4A_HUMAN(pre=R,post=Y);sp|P0C0L5|CO4B_HUMAN(pre=R,post=Y);	226;226;	Hex(8)HexNAc(2)
HF_20230916_YXY_AD_Ngly_1	HF_20230916_YXY_AD_Ngly_1.9408.9408.3	9408	27.33	1148.49	FSDGLESNSSTQFEVKK	sp|P0C0L4|CO4A_HUMAN(pre=R,post=Y);sp|P0C0L5|CO4B_HUMAN(pre=R,post=Y);	226;226;	Hex(7)HexNAc(2)
HF_20230916_YXY_AD_Ngly_1	HF_20230916_YXY_AD_Ngly_1.9412.9412.6	9412	27.37	860.704	SRYPHKPEINSTTHPGADLQENFCR	sp|P00734|THRB_HUMAN(pre=R,post=N);	143;	Hex(5)HexNAc(4)NeuAc(2)
HF_20230916_YXY_AD_Ngly_1	HF_20230916_YXY_AD_Ngly_1.9416.9416.4	9416	27.37	1018.47	KLHINHNNLTESVGPLPK	sp|P51884|LUM_HUMAN(pre=K,post=S);	127;	Hex(5)HexNAc(4)NeuAc(1)Fuc(1)
HF_20230916_YXY_AD_Ngly_1	HF_20230916_YXY_AD_Ngly_1.9420.9420.5	9420	27.37	925.798	YPHKPEINSTTHPGADLQENFCR	sp|P00734|THRB_HUMAN(pre=R,post=N);	155;	Hex(5)HexNAc(4)NeuAc(1)
HF_20230916_YXY_AD_Ngly_1	HF_20230916_YXY_AD_Ngly_1.9424.9424.3	9424	27.37	1053.13	QSVPAHFVALNGSK	sp|P06681|CO2_HUMAN(pre=K,post=L);	621;	Hex(8)HexNAc(2)
HF_20230916_YXY_AD_Ngly_1	HF_20230916_YXY_AD_Ngly_1.9425.9425.3	9425	27.37	999.112	QSVPAHFVALNGSK	sp|P06681|CO2_HUMAN(pre=K,post=L);	621;	Hex(7)HexNAc(2)
HF_20230916_YXY_AD_Ngly_1	HF_20230916_YXY_AD_Ngly_1.9427.9427.4	9427	27.37	945.696	KLHINHNNLTESVGPLPK	sp|P51884|LUM_HUMAN(pre=K,post=S);	127;	Hex(5)HexNAc(4)Fuc(1)
HF_20230916_YXY_AD_Ngly_1	HF_20230916_YXY_AD_Ngly_1.9429.9429.2	9429	27.37	1436.62	TPLTANITK	sp|P01877|IGHA2_HUMAN(pre=K,post=S);	205;	Hex(5)HexNAc(4)NeuAc(1)
HF_20230916_YXY_AD_Ngly_1	HF_20230916_YXY_AD_Ngly_1.9434.9434.3	9434	27.42	1074.47	TPLTANITK	sp|P01877|IGHA2_HUMAN(pre=K,post=S);	205;	Hex(5)HexNAc(5)NeuAc(1)Fuc(1)
HF_20230916_YXY_AD_Ngly_1	HF_20230916_YXY_AD_Ngly_1.9435.9435.3	9435	27.42	1020.45	TPLTANITK	sp|P01877|IGHA2_HUMAN(pre=K,post=S);	205;	Hex(4)HexNAc(5)NeuAc(1)Fuc(1)
HF_20230916_YXY_AD_Ngly_1	HF_20230916_YXY_AD_Ngly_1.9438.9438.2	9438	27.42	1530.17	TPLTANITK	sp|P01877|IGHA2_HUMAN(pre=K,post=S);	205;	Hex(4)HexNAc(5)NeuAc(1)Fuc(1)
HF_20230916_YXY_AD_Ngly_1	HF_20230916_YXY_AD_Ngly_1.9444.9444.3	9444	27.42	1357.63	KLHINHNNLTESVGPLPK	sp|P51884|LUM_HUMAN(pre=K,post=S);	127;	Hex(5)HexNAc(4)NeuAc(1)Fuc(1)
HF_20230916_YXY_AD_Ngly_1	HF_20230916_YXY_AD_Ngly_1.9445.9445.2	9445	27.42	1436.63	TPLTANITK	sp|P01877|IGHA2_HUMAN(pre=K,post=S);	205;	Hex(5)HexNAc(4)NeuAc(1)
HF_20230916_YXY_AD_Ngly_1	HF_20230916_YXY_AD_Ngly_1.9449.9449.4	9449	27.42	1156.99	YPHKPEINSTTHPGADLQENFCR	sp|P00734|THRB_HUMAN(pre=R,post=N);	143;	Hex(5)HexNAc(4)NeuAc(1)
HF_20230916_YXY_AD_Ngly_1	HF_20230916_YXY_AD_Ngly_1.9451.9451.3	9451	27.42	1457.95	IPCSQPPQIEHGTINSSR	sp|P08603|CFAH_HUMAN(pre=K,post=S);	882;	Hex(5)HexNAc(4)NeuAc(2)Fuc(1)
HF_20230916_YXY_AD_Ngly_1	HF_20230916_YXY_AD_Ngly_1.9454.9454.3	9454	27.46	1006.77	TPLTANITK	sp|P01877|IGHA2_HUMAN(pre=K,post=S);	205;	Hex(5)HexNAc(4)NeuAc(1)Fuc(1)
HF_20230916_YXY_AD_Ngly_1	HF_20230916_YXY_AD_Ngly_1.9455.9455.2	9455	27.46	1509.66	TPLTANITK	sp|P01877|IGHA2_HUMAN(pre=K,post=S);	205;	Hex(5)HexNAc(4)NeuAc(1)Fuc(1)
HF_20230916_YXY_AD_Ngly_1	HF_20230916_YXY_AD_Ngly_1.9457.9457.4	9457	27.46	1057.2	IPCSQPPQIEHGTINSSR	sp|P08603|CFAH_HUMAN(pre=K,post=S);	882;	Hex(5)HexNAc(4)NeuAc(2)
HF_20230916_YXY_AD_Ngly_1	HF_20230916_YXY_AD_Ngly_1.9458.9458.3	9458	27.46	1409.27	IPCSQPPQIEHGTINSSR	sp|P08603|CFAH_HUMAN(pre=K,post=S);	882;	Hex(5)HexNAc(4)NeuAc(2)
HF_20230916_YXY_AD_Ngly_1	HF_20230916_YXY_AD_Ngly_1.9472.9472.2	9472	27.46	1426.11	ENISDPTSPLR	sp|P01591|IGJ_HUMAN(pre=R,post=T);	71;	Hex(5)HexNAc(4)
HF_20230916_YXY_AD_Ngly_1	HF_20230916_YXY_AD_Ngly_1.9478.9478.2	9478	27.5	1428.63	TPLTANITK	sp|P01877|IGHA2_HUMAN(pre=K,post=S);	205;	Hex(4)HexNAc(4)NeuAc(1)Fuc(1)
HF_20230916_YXY_AD_Ngly_1	HF_20230916_YXY_AD_Ngly_1.9484.9484.4	9484	27.5	1148.49	FSDGLESNSSTQFEVKK	sp|P0C0L4|CO4A_HUMAN(pre=R,post=Y);sp|P0C0L5|CO4B_HUMAN(pre=R,post=Y);	226;226;	Hex(7)HexNAc(2)
HF_20230916_YXY_AD_Ngly_1	HF_20230916_YXY_AD_Ngly_1.9499.9499.4	9499	27.56	1394.81	NLFLNHSENATAK	sp|P00738|HPT_HUMAN(pre=K,post=D);sp|P00739|HPTR_HUMAN(pre=K,post=D);	211;153;	Hex(8)HexNAc(6)NeuAc(4)Fuc(3)
HF_20230916_YXY_AD_Ngly_1	HF_20230916_YXY_AD_Ngly_1.9501.9501.3	9501	27.56	945.093	QSVPAHFVALNGSK	sp|P06681|CO2_HUMAN(pre=K,post=L);	621;	Hex(6)HexNAc(2)
HF_20230916_YXY_AD_Ngly_1	HF_20230916_YXY_AD_Ngly_1.9504.9504.3	9504	27.56	1085.11	AFGSNPNLTK	sp|P22792|CPN2_HUMAN(pre=R,post=V);	74;	Hex(5)HexNAc(4)NeuAc(2)
HF_20230916_YXY_AD_Ngly_1	HF_20230916_YXY_AD_Ngly_1.9505.9505.2	9505	27.56	1527.65	ENISDPTSPLR	sp|P01591|IGJ_HUMAN(pre=R,post=T);	71;	Hex(5)HexNAc(5)
HF_20230916_YXY_AD_Ngly_1	HF_20230916_YXY_AD_Ngly_1.9506.9506.3	9506	27.56	1190.52	IPCSQPPQIEHGTINSSR	sp|P08603|CFAH_HUMAN(pre=K,post=S);	882;	Hex(4)HexNAc(3)NeuAc(1)
HF_20230916_YXY_AD_Ngly_1	HF_20230916_YXY_AD_Ngly_1.9510.9510.3	9510	27.56	1142.14	EVFVHPNYSK	sp|P04070|PROC_HUMAN(pre=K,post=S);	290;	Hex(5)HexNAc(4)NeuAc(2)
HF_20230916_YXY_AD_Ngly_1	HF_20230916_YXY_AD_Ngly_1.9512.9512.4	9512	27.56	984.428	IPCSQPPQIEHGTINSSR	sp|P08603|CFAH_HUMAN(pre=K,post=S);	882;	Hex(5)HexNAc(4)NeuAc(1)
HF_20230916_YXY_AD_Ngly_1	HF_20230916_YXY_AD_Ngly_1.9515.9515.5	9515	27.56	845.964	IPCSQPPQIEHGTINSSR	sp|P08603|CFAH_HUMAN(pre=K,post=S);	882;	Hex(5)HexNAc(4)NeuAc(2)
HF_20230916_YXY_AD_Ngly_1	HF_20230916_YXY_AD_Ngly_1.9517.9517.3	9517	27.6	952.753	TPLTANITK	sp|P01877|IGHA2_HUMAN(pre=K,post=S);	205;	Hex(4)HexNAc(4)NeuAc(1)Fuc(1)
HF_20230916_YXY_AD_Ngly_1	HF_20230916_YXY_AD_Ngly_1.9527.9527.2	9527	27.6	1627.17	AFGSNPNLTK	sp|P22792|CPN2_HUMAN(pre=R,post=V);	74;	Hex(5)HexNAc(4)NeuAc(2)
HF_20230916_YXY_AD_Ngly_1	HF_20230916_YXY_AD_Ngly_1.9535.9535.2	9535	27.6	1417.14	QSVPAHFVALNGSK	sp|P06681|CO2_HUMAN(pre=K,post=L);	621;	Hex(6)HexNAc(2)
HF_20230916_YXY_AD_Ngly_1	HF_20230916_YXY_AD_Ngly_1.9536.9536.4	9536	27.6	1093.71	IPCSQPPQIEHGTINSSR	sp|P08603|CFAH_HUMAN(pre=K,post=S);	882;	Hex(5)HexNAc(4)NeuAc(2)Fuc(1)
HF_20230916_YXY_AD_Ngly_1	HF_20230916_YXY_AD_Ngly_1.9545.9545.3	9545	27.65	1312.24	IPCSQPPQIEHGTINSSR	sp|P08603|CFAH_HUMAN(pre=K,post=S);	882;	Hex(5)HexNAc(4)NeuAc(1)
HF_20230916_YXY_AD_Ngly_1	HF_20230916_YXY_AD_Ngly_1.9548.9548.3	9548	27.65	964.75	ENISDPTSPLR	sp|P01591|IGJ_HUMAN(pre=R,post=T);	71;	Hex(4)HexNAc(5)
HF_20230916_YXY_AD_Ngly_1	HF_20230916_YXY_AD_Ngly_1.9555.9555.2	9555	27.65	1446.62	ENISDPTSPLR	sp|P01591|IGJ_HUMAN(pre=R,post=T);	71;	Hex(4)HexNAc(5)
HF_20230916_YXY_AD_Ngly_1	HF_20230916_YXY_AD_Ngly_1.9562.9562.3	9562	27.69	1073.09	EEQFNSTFR	sp|P01859|IGHG2_HUMAN(pre=R,post=V);	176;	Hex(5)HexNAc(4)NeuAc(1)Fuc(1)
HF_20230916_YXY_AD_Ngly_1	HF_20230916_YXY_AD_Ngly_1.9563.9563.2	9563	27.69	1609.14	EEQFNSTFR	sp|P01859|IGHG2_HUMAN(pre=R,post=V);	176;	Hex(5)HexNAc(4)NeuAc(1)Fuc(1)
HF_20230916_YXY_AD_Ngly_1	HF_20230916_YXY_AD_Ngly_1.9567.9567.3	9567	27.69	891.075	QSVPAHFVALNGSK	sp|P06681|CO2_HUMAN(pre=K,post=L);	621;	Hex(5)HexNAc(2)
HF_20230916_YXY_AD_Ngly_1	HF_20230916_YXY_AD_Ngly_1.9573.9573.3	9573	27.69	1140.79	EEQFNSTFR	sp|P01859|IGHG2_HUMAN(pre=R,post=V);	176;	Hex(5)HexNAc(5)NeuAc(1)Fuc(1)
HF_20230916_YXY_AD_Ngly_1	HF_20230916_YXY_AD_Ngly_1.9576.9576.2	9576	27.69	1389.58	GVNFNVSK	sp|P03952|KLKB1_HUMAN(pre=R,post=V);	127;	Hex(5)HexNAc(4)NeuAc(1)
HF_20230916_YXY_AD_Ngly_1	HF_20230916_YXY_AD_Ngly_1.9591.9591.3	9591	27.73	926.72	GVNFNVSK	sp|P03952|KLKB1_HUMAN(pre=R,post=V);	127;	Hex(5)HexNAc(4)NeuAc(1)
HF_20230916_YXY_AD_Ngly_1	HF_20230916_YXY_AD_Ngly_1.9594.9594.2	9594	27.73	1200	EEQFNSTFR	sp|P01859|IGHG2_HUMAN(pre=R,post=V);	176;	Hex(3)HexNAc(3)Fuc(1)
HF_20230916_YXY_AD_Ngly_1	HF_20230916_YXY_AD_Ngly_1.9599.9599.2	9599	27.73	1426.57	EEQFNSTFR	sp|P01859|IGHG2_HUMAN(pre=R,post=V);	176;	Hex(4)HexNAc(3)NeuAc(1)Fuc(1)
HF_20230916_YXY_AD_Ngly_1	HF_20230916_YXY_AD_Ngly_1.9607.9607.3	9607	27.77	976.062	EEQFNSTFR	sp|P01859|IGHG2_HUMAN(pre=R,post=V);	176;	Hex(5)HexNAc(4)Fuc(1)
HF_20230916_YXY_AD_Ngly_1	HF_20230916_YXY_AD_Ngly_1.9610.9610.4	9610	27.77	805.074	EEQFNSTFR	sp|P01859|IGHG2_HUMAN(pre=R,post=V);	176;	Hex(5)HexNAc(4)NeuAc(1)Fuc(1)
HF_20230916_YXY_AD_Ngly_1	HF_20230916_YXY_AD_Ngly_1.9620.9620.3	9620	27.77	1318.2	EHEGAIYPDNTTDFQR	sp|P00450|CERU_HUMAN(pre=K,post=A);	138;	Hex(5)HexNAc(4)NeuAc(1)Fuc(1)
HF_20230916_YXY_AD_Ngly_1	HF_20230916_YXY_AD_Ngly_1.9643.9643.4	9643	27.87	1057.2	IPCSQPPQIEHGTINSSR	sp|P08603|CFAH_HUMAN(pre=K,post=S);	882;	Hex(5)HexNAc(4)NeuAc(2)
HF_20230916_YXY_AD_Ngly_1	HF_20230916_YXY_AD_Ngly_1.9644.9644.3	9644	27.87	1409.26	IPCSQPPQIEHGTINSSR	sp|P08603|CFAH_HUMAN(pre=K,post=S);	882;	Hex(5)HexNAc(4)NeuAc(2)
HF_20230916_YXY_AD_Ngly_1	HF_20230916_YXY_AD_Ngly_1.9645.9645.3	9645	27.87	1269.52	EHEGAIYPDNTTDFQR	sp|P00450|CERU_HUMAN(pre=K,post=A);	138;	Hex(5)HexNAc(4)NeuAc(1)
HF_20230916_YXY_AD_Ngly_1	HF_20230916_YXY_AD_Ngly_1.9649.9649.3	9649	27.87	1059.42	EEQFNSTFR	sp|P01859|IGHG2_HUMAN(pre=R,post=V);	176;	Hex(6)HexNAc(3)NeuAc(1)Fuc(1)
HF_20230916_YXY_AD_Ngly_1	HF_20230916_YXY_AD_Ngly_1.9653.9653.2	9653	27.87	1588.63	EEQFNSTFR	sp|P01859|IGHG2_HUMAN(pre=R,post=V);	176;	Hex(6)HexNAc(3)NeuAc(1)Fuc(1)
HF_20230916_YXY_AD_Ngly_1	HF_20230916_YXY_AD_Ngly_1.9687.9687.3	9687	27.97	1019.08	EEQFNSTFR	sp|P01859|IGHG2_HUMAN(pre=R,post=V);	176;	Hex(4)HexNAc(4)NeuAc(1)Fuc(1)
HF_20230916_YXY_AD_Ngly_1	HF_20230916_YXY_AD_Ngly_1.9688.9688.2	9688	27.97	1528.12	EEQFNSTFR	sp|P01859|IGHG2_HUMAN(pre=R,post=V);	176;	Hex(4)HexNAc(4)NeuAc(1)Fuc(1)
HF_20230916_YXY_AD_Ngly_1	HF_20230916_YXY_AD_Ngly_1.9698.9698.3	9698	27.97	1086.77	EEQFNSTFR	sp|P01859|IGHG2_HUMAN(pre=R,post=V);	176;	Hex(4)HexNAc(5)NeuAc(1)Fuc(1)
HF_20230916_YXY_AD_Ngly_1	HF_20230916_YXY_AD_Ngly_1.9719.9719.2	9719	28.02	1382.56	EEQFNSTFR	sp|P01859|IGHG2_HUMAN(pre=R,post=V);	176;	Hex(4)HexNAc(4)Fuc(1)
HF_20230916_YXY_AD_Ngly_1	HF_20230916_YXY_AD_Ngly_1.9721.9721.2	9721	28.02	1507.6	EEQFNSTFR	sp|P01859|IGHG2_HUMAN(pre=R,post=V);	176;	Hex(5)HexNAc(3)NeuAc(1)Fuc(1)
HF_20230916_YXY_AD_Ngly_1	HF_20230916_YXY_AD_Ngly_1.9725.9725.3	9725	28.02	1005.4	EEQFNSTFR	sp|P01859|IGHG2_HUMAN(pre=R,post=V);	176;	Hex(5)HexNAc(3)NeuAc(1)Fuc(1)
HF_20230916_YXY_AD_Ngly_1	HF_20230916_YXY_AD_Ngly_1.9740.9740.3	9740	28.07	922.045	EEQFNSTFR	sp|P01859|IGHG2_HUMAN(pre=R,post=V);	176;	Hex(4)HexNAc(4)Fuc(1)
HF_20230916_YXY_AD_Ngly_1	HF_20230916_YXY_AD_Ngly_1.9756.9756.2	9756	28.11	1536.11	EEQFNSTFR	sp|P01859|IGHG2_HUMAN(pre=R,post=V);	176;	Hex(5)HexNAc(4)NeuAc(1)
HF_20230916_YXY_AD_Ngly_1	HF_20230916_YXY_AD_Ngly_1.9763.9763.3	9763	28.11	1073.09	EEQFNSTFR	sp|P01859|IGHG2_HUMAN(pre=R,post=V);	176;	Hex(5)HexNAc(4)NeuAc(1)Fuc(1)
HF_20230916_YXY_AD_Ngly_1	HF_20230916_YXY_AD_Ngly_1.9775.9775.2	9775	28.17	1200	EEQFNSTFR	sp|P01859|IGHG2_HUMAN(pre=R,post=V);	176;	Hex(3)HexNAc(3)Fuc(1)
HF_20230916_YXY_AD_Ngly_1	HF_20230916_YXY_AD_Ngly_1.9776.9776.3	9776	28.17	1024.41	EEQFNSTFR	sp|P01859|IGHG2_HUMAN(pre=R,post=V);	176;	Hex(5)HexNAc(4)NeuAc(1)
HF_20230916_YXY_AD_Ngly_1	HF_20230916_YXY_AD_Ngly_1.9785.9785.2	9785	28.17	1426.57	EEQFNSTFR	sp|P01859|IGHG2_HUMAN(pre=R,post=V);	176;	Hex(4)HexNAc(3)NeuAc(1)Fuc(1)
HF_20230916_YXY_AD_Ngly_1	HF_20230916_YXY_AD_Ngly_1.9807.9807.2	9807	28.21	1629.66	EEQFNSTFR	sp|P01859|IGHG2_HUMAN(pre=R,post=V);	176;	Hex(4)HexNAc(5)NeuAc(1)Fuc(1)
HF_20230916_YXY_AD_Ngly_1	HF_20230916_YXY_AD_Ngly_1.9841.9841.3	9841	28.31	951.383	EEQFNSTFR	sp|P01859|IGHG2_HUMAN(pre=R,post=V);	176;	Hex(4)HexNAc(3)NeuAc(1)Fuc(1)
HF_20230916_YXY_AD_Ngly_1	HF_20230916_YXY_AD_Ngly_1.9851.9851.4	9851	28.31	1273.81	KLHINHNNLTESVGPLPK	sp|P51884|LUM_HUMAN(pre=K,post=S);	127;	Hex(7)HexNAc(6)NeuAc(2)Fuc(1)
HF_20230916_YXY_AD_Ngly_1	HF_20230916_YXY_AD_Ngly_1.9874.9874.2	9874	28.41	1528.11	EEQFNSTFR	sp|P01859|IGHG2_HUMAN(pre=R,post=V);	176;	Hex(4)HexNAc(4)NeuAc(1)Fuc(1)
HF_20230916_YXY_AD_Ngly_1	HF_20230916_YXY_AD_Ngly_1.9875.9875.3	9875	28.41	1019.08	EEQFNSTFR	sp|P01859|IGHG2_HUMAN(pre=R,post=V);	176;	Hex(4)HexNAc(4)NeuAc(1)Fuc(1)
HF_20230916_YXY_AD_Ngly_1	HF_20230916_YXY_AD_Ngly_1.9911.9911.2	9911	28.46	1455.09	EEQFNSTFR	sp|P01859|IGHG2_HUMAN(pre=R,post=V);	176;	Hex(4)HexNAc(4)NeuAc(1)
HF_20230916_YXY_AD_Ngly_1	HF_20230916_YXY_AD_Ngly_1.9951.9951.4	9951	28.55	1018.72	KLHINHNNLTESVGPLPK	sp|P51884|LUM_HUMAN(pre=K,post=S);	127;	Hex(5)HexNAc(4)Fuc(3)
HF_20230916_YXY_AD_Ngly_1	HF_20230916_YXY_AD_Ngly_1.9961.9961.3	9961	28.6	1180.14	GGSSGWSGGLAQNR	sp|P07357|CO8A_HUMAN(pre=R,post=S);	437;	Hex(5)HexNAc(4)NeuAc(2)
HF_20230916_YXY_AD_Ngly_1	HF_20230916_YXY_AD_Ngly_1.9986.9986.2	9986	28.65	1769.72	GGSSGWSGGLAQNR	sp|P07357|CO8A_HUMAN(pre=R,post=S);	437;	Hex(5)HexNAc(4)NeuAc(2)
HF_20230916_YXY_AD_Ngly_1	HF_20230916_YXY_AD_Ngly_1.10012.10012.5	10012	28.7	984.018	YPHKPEINSTTHPGADLQENFCR	sp|P00734|THRB_HUMAN(pre=R,post=N);	155;	Hex(5)HexNAc(4)NeuAc(2)
HF_20230916_YXY_AD_Ngly_1	HF_20230916_YXY_AD_Ngly_1.10018.10018.4	10018	28.7	1182.53	KLHINHNNLTESVGPLPK	sp|P51884|LUM_HUMAN(pre=K,post=S);	127;	Hex(6)HexNAc(5)NeuAc(2)Fuc(1)
HF_20230916_YXY_AD_Ngly_1	HF_20230916_YXY_AD_Ngly_1.10023.10023.4	10023	28.75	1229.77	YPHKPEINSTTHPGADLQENFCR	sp|P00734|THRB_HUMAN(pre=R,post=N);	143;	Hex(5)HexNAc(4)NeuAc(2)
HF_20230916_YXY_AD_Ngly_1	HF_20230916_YXY_AD_Ngly_1.10028.10028.3	10028	28.75	1221.85	NLFLNHSENATAK	sp|P00738|HPT_HUMAN(pre=K,post=D);sp|P00739|HPTR_HUMAN(pre=K,post=D);	207;149;	Hex(5)HexNAc(4)NeuAc(2)
HF_20230916_YXY_AD_Ngly_1	HF_20230916_YXY_AD_Ngly_1.10036.10036.4	10036	28.75	1099.23	KFVQGNSTEVACHPGYGLPK	sp|Q02985|FHR3_HUMAN(pre=R,post=A);	108;	Hex(5)HexNAc(4)NeuAc(2)
HF_20230916_YXY_AD_Ngly_1	HF_20230916_YXY_AD_Ngly_1.10050.10050.3	10050	28.8	1639.36	YPHKPEINSTTHPGADLQENFCR	sp|P00734|THRB_HUMAN(pre=R,post=N);	143;	Hex(5)HexNAc(4)NeuAc(2)
HF_20230916_YXY_AD_Ngly_1	HF_20230916_YXY_AD_Ngly_1.10053.10053.4	10053	28.8	916.635	NLFLNHSENATAK	sp|P00738|HPT_HUMAN(pre=K,post=D);sp|P00739|HPTR_HUMAN(pre=K,post=D);	207;149;	Hex(5)HexNAc(4)NeuAc(2)
HF_20230916_YXY_AD_Ngly_1	HF_20230916_YXY_AD_Ngly_1.10075.10075.3	10075	28.84	1465.29	KFVQGNSTEVACHPGYGLPK	sp|Q02985|FHR3_HUMAN(pre=R,post=A);	108;	Hex(5)HexNAc(4)NeuAc(2)
HF_20230916_YXY_AD_Ngly_1	HF_20230916_YXY_AD_Ngly_1.10082.10082.4	10082	28.84	1260.3	LHINHNNLTESVGPLPK	sp|P51884|LUM_HUMAN(pre=K,post=S);	127;	Hex(8)HexNAc(7)NeuAc(1)Fuc(1)
HF_20230916_YXY_AD_Ngly_1	HF_20230916_YXY_AD_Ngly_1.10150.10150.5	10150	29.04	1221.25	NLFLNHSENATAK	sp|P00738|HPT_HUMAN(pre=K,post=D);sp|P00739|HPTR_HUMAN(pre=K,post=D);	211;153;	Hex(10)HexNAc(6)Fuc(4)
HF_20230916_YXY_AD_Ngly_1	HF_20230916_YXY_AD_Ngly_1.10160.10160.3	10160	29.04	1280.19	GTAGNALMDGASQLMGENR	sp|P02675|FIBB_HUMAN(pre=R,post=T);	394;	Hex(5)HexNAc(4)NeuAc(1)
HF_20230916_YXY_AD_Ngly_1	HF_20230916_YXY_AD_Ngly_1.10163.10163.4	10163	29.04	960.39	GTAGNALMDGASQLMGENR	sp|P02675|FIBB_HUMAN(pre=R,post=T);	394;	Hex(5)HexNAc(4)NeuAc(1)
HF_20230916_YXY_AD_Ngly_1	HF_20230916_YXY_AD_Ngly_1.10186.10186.4	10186	29.09	1061.44	GTAGNALMDGASQLMGENR	sp|P02675|FIBB_HUMAN(pre=R,post=T);	394;	Hex(4)HexNAc(3)
HF_20230916_YXY_AD_Ngly_1	HF_20230916_YXY_AD_Ngly_1.10191.10191.4	10191	29.14	1077.93	CGNCSLTTLKDEDFCKR	sp|P49908|SEPP1_HUMAN(pre=K,post=V);	174;	Hex(5)HexNAc(4)NeuAc(2)
HF_20230916_YXY_AD_Ngly_1	HF_20230916_YXY_AD_Ngly_1.10192.10192.3	10192	29.14	1157.79	LGNWSAMPSCK	sp|P02749|APOH_HUMAN(pre=K,post=A);	253;	Hex(5)HexNAc(4)NeuAc(2)
HF_20230916_YXY_AD_Ngly_1	HF_20230916_YXY_AD_Ngly_1.10206.10206.2	10206	29.14	1736.19	LGNWSAMPSCK	sp|P02749|APOH_HUMAN(pre=K,post=A);	253;	Hex(5)HexNAc(4)NeuAc(2)
HF_20230916_YXY_AD_Ngly_1	HF_20230916_YXY_AD_Ngly_1.10207.10207.3	10207	29.14	1436.9	CGNCSLTTLKDEDFCKR	sp|P49908|SEPP1_HUMAN(pre=K,post=V);	174;	Hex(5)HexNAc(4)NeuAc(2)
HF_20230916_YXY_AD_Ngly_1	HF_20230916_YXY_AD_Ngly_1.10233.10233.4	10233	29.24	1091.25	KLHINHNNLTESVGPLPK	sp|P51884|LUM_HUMAN(pre=K,post=S);	127;	Hex(5)HexNAc(4)NeuAc(2)Fuc(1)
HF_20230916_YXY_AD_Ngly_1	HF_20230916_YXY_AD_Ngly_1.10241.10241.4	10241	29.24	1018.47	KLHINHNNLTESVGPLPK	sp|P51884|LUM_HUMAN(pre=K,post=S);	127;	Hex(5)HexNAc(4)NeuAc(1)Fuc(1)
HF_20230916_YXY_AD_Ngly_1	HF_20230916_YXY_AD_Ngly_1.10267.10267.3	10267	29.3	1455	KLHINHNNLTESVGPLPK	sp|P51884|LUM_HUMAN(pre=K,post=S);	127;	Hex(5)HexNAc(4)NeuAc(1)Fuc(3)
HF_20230916_YXY_AD_Ngly_1	HF_20230916_YXY_AD_Ngly_1.10305.10305.6	10305	29.41	1077.73	LHINHNNLTESVGPLPK	sp|P51884|LUM_HUMAN(pre=K,post=S);	127;	Hex(6)HexNAc(5)NeuAc(1)Fuc(1)
HF_20230916_YXY_AD_Ngly_1	HF_20230916_YXY_AD_Ngly_1.10316.10316.2	10316	29.48	1644.69	ENISDPTSPLR	sp|P01591|IGJ_HUMAN(pre=R,post=T);	71;	Hex(5)HexNAc(4)NeuAc(1)Fuc(1)
HF_20230916_YXY_AD_Ngly_1	HF_20230916_YXY_AD_Ngly_1.10326.10326.2	10326	29.48	1571.66	ENISDPTSPLR	sp|P01591|IGJ_HUMAN(pre=R,post=T);	71;	Hex(5)HexNAc(4)NeuAc(1)
HF_20230916_YXY_AD_Ngly_1	HF_20230916_YXY_AD_Ngly_1.10328.10328.3	10328	29.48	1096.8	ENISDPTSPLR	sp|P01591|IGJ_HUMAN(pre=R,post=T);	71;	Hex(5)HexNAc(4)NeuAc(1)Fuc(1)
HF_20230916_YXY_AD_Ngly_1	HF_20230916_YXY_AD_Ngly_1.10329.10329.3	10329	29.48	1048.11	ENISDPTSPLR	sp|P01591|IGJ_HUMAN(pre=R,post=T);	71;	Hex(5)HexNAc(4)NeuAc(1)
HF_20230916_YXY_AD_Ngly_1	HF_20230916_YXY_AD_Ngly_1.10357.10357.2	10357	29.59	1673.2	ENISDPTSPLR	sp|P01591|IGJ_HUMAN(pre=R,post=T);	71;	Hex(5)HexNAc(5)NeuAc(1)
HF_20230916_YXY_AD_Ngly_1	HF_20230916_YXY_AD_Ngly_1.10372.10372.3	10372	29.59	1415.23	EHEGAIYPDNTTDFQR	sp|P00450|CERU_HUMAN(pre=K,post=A);	138;	Hex(5)HexNAc(4)NeuAc(2)Fuc(1)
HF_20230916_YXY_AD_Ngly_1	HF_20230916_YXY_AD_Ngly_1.10384.10384.4	10384	29.65	1061.68	EHEGAIYPDNTTDFQR	sp|P00450|CERU_HUMAN(pre=K,post=A);	138;	Hex(5)HexNAc(4)NeuAc(2)Fuc(1)
HF_20230916_YXY_AD_Ngly_1	HF_20230916_YXY_AD_Ngly_1.10391.10391.2	10391	29.65	1655.21	TPLTANITK	sp|P01877|IGHA2_HUMAN(pre=K,post=S);	205;	Hex(5)HexNAc(4)NeuAc(2)Fuc(1)
HF_20230916_YXY_AD_Ngly_1	HF_20230916_YXY_AD_Ngly_1.10403.10403.3	10403	29.71	1103.8	TPLTANITK	sp|P01877|IGHA2_HUMAN(pre=K,post=S);	205;	Hex(5)HexNAc(4)NeuAc(2)Fuc(1)
HF_20230916_YXY_AD_Ngly_1	HF_20230916_YXY_AD_Ngly_1.10416.10416.2	10416	29.71	1543.15	ENISDPTSPLR	sp|P01591|IGJ_HUMAN(pre=R,post=T);	71;	Hex(5)HexNAc(3)NeuAc(1)Fuc(1)
HF_20230916_YXY_AD_Ngly_1	HF_20230916_YXY_AD_Ngly_1.10420.10420.3	10420	29.77	1029.1	ENISDPTSPLR	sp|P01591|IGJ_HUMAN(pre=R,post=T);	71;	Hex(5)HexNAc(3)NeuAc(1)Fuc(1)
HF_20230916_YXY_AD_Ngly_1	HF_20230916_YXY_AD_Ngly_1.10422.10422.3	10422	29.77	1171.5	TPLTANITK	sp|P01877|IGHA2_HUMAN(pre=K,post=S);	205;	Hex(5)HexNAc(5)NeuAc(2)Fuc(1)
HF_20230916_YXY_AD_Ngly_1	HF_20230916_YXY_AD_Ngly_1.10426.10426.4	10426	29.77	986.447	LHINHNNLTESVGPLPK	sp|P51884|LUM_HUMAN(pre=K,post=S);	127;	Hex(5)HexNAc(4)NeuAc(1)Fuc(1)
HF_20230916_YXY_AD_Ngly_1	HF_20230916_YXY_AD_Ngly_1.10429.10429.2	10429	29.77	1327.09	TPLTANITK	sp|P01877|IGHA2_HUMAN(pre=K,post=S);	205;	Hex(4)HexNAc(3)NeuAc(1)Fuc(1)
HF_20230916_YXY_AD_Ngly_1	HF_20230916_YXY_AD_Ngly_1.10433.10433.3	10433	29.77	1315.26	LHINHNNLTESVGPLPK	sp|P51884|LUM_HUMAN(pre=K,post=S);	127;	Hex(5)HexNAc(4)Fuc(3)
HF_20230916_YXY_AD_Ngly_1	HF_20230916_YXY_AD_Ngly_1.10438.10438.2	10438	29.77	1756.74	TPLTANITK	sp|P01877|IGHA2_HUMAN(pre=K,post=S);	205;	Hex(5)HexNAc(5)NeuAc(2)Fuc(1)
HF_20230916_YXY_AD_Ngly_1	HF_20230916_YXY_AD_Ngly_1.10439.10439.3	10439	29.77	1270.51	EYESYSDFERNVTEK	sp|P07358|CO8B_HUMAN(pre=K,post=M);	243;	Hex(5)HexNAc(4)NeuAc(1)
HF_20230916_YXY_AD_Ngly_1	HF_20230916_YXY_AD_Ngly_1.10446.10446.3	10446	29.83	1366.55	EHEGAIYPDNTTDFQR	sp|P00450|CERU_HUMAN(pre=K,post=A);	138;	Hex(5)HexNAc(4)NeuAc(2)
HF_20230916_YXY_AD_Ngly_1	HF_20230916_YXY_AD_Ngly_1.10454.10454.2	10454	29.83	1470.12	ENISDPTSPLR	sp|P01591|IGJ_HUMAN(pre=R,post=T);	71;	Hex(5)HexNAc(3)NeuAc(1)
HF_20230916_YXY_AD_Ngly_1	HF_20230916_YXY_AD_Ngly_1.10459.10459.4	10459	29.83	1025.16	EHEGAIYPDNTTDFQR	sp|P00450|CERU_HUMAN(pre=K,post=A);	138;	Hex(5)HexNAc(4)NeuAc(2)
HF_20230916_YXY_AD_Ngly_1	HF_20230916_YXY_AD_Ngly_1.10491.10491.3	10491	29.95	1269.52	EHEGAIYPDNTTDFQR	sp|P00450|CERU_HUMAN(pre=K,post=A);	138;	Hex(5)HexNAc(4)NeuAc(1)
HF_20230916_YXY_AD_Ngly_1	HF_20230916_YXY_AD_Ngly_1.10523.10523.2	10523	30.01	1462.12	ENISDPTSPLR	sp|P01591|IGJ_HUMAN(pre=R,post=T);	71;	Hex(4)HexNAc(3)NeuAc(1)Fuc(1)
HF_20230916_YXY_AD_Ngly_1	HF_20230916_YXY_AD_Ngly_1.10583.10583.6	10583	30.19	991.275	NLASRPYTFHSHGITYYKEHEGAIYPDNTTDFQR	sp|P00450|CERU_HUMAN(pre=K,post=A);	138;	Hex(5)HexNAc(4)NeuAc(1)
HF_20230916_YXY_AD_Ngly_1	HF_20230916_YXY_AD_Ngly_1.10634.10634.4	10634	30.37	1023.75	GVNFNVSK	sp|P03952|KLKB1_HUMAN(pre=R,post=V);	127;	Hex(5)HexNAc(4)NeuAc(2)
HF_20230916_YXY_AD_Ngly_1	HF_20230916_YXY_AD_Ngly_1.10654.10654.2	10654	30.43	1535.13	GVNFNVSK	sp|P03952|KLKB1_HUMAN(pre=R,post=V);	127;	Hex(5)HexNAc(4)NeuAc(2)
HF_20230916_YXY_AD_Ngly_1	HF_20230916_YXY_AD_Ngly_1.10695.10695.3	10695	30.54	1023.75	GVNFNVSK	sp|P03952|KLKB1_HUMAN(pre=R,post=V);	127;	Hex(5)HexNAc(4)NeuAc(2)
HF_20230916_YXY_AD_Ngly_1	HF_20230916_YXY_AD_Ngly_1.10726.10726.3	10726	30.6	1292.23	PVTPIAQNQTTLGSSR	sp|Q9NZP8|C1RL_HUMAN(pre=R,post=A);	242;	Hex(5)HexNAc(4)NeuAc(2)
HF_20230916_YXY_AD_Ngly_1	HF_20230916_YXY_AD_Ngly_1.10760.10760.2	10760	30.72	1368.59	VLNFTTK	sp|P13671|CO6_HUMAN(pre=K,post=A);	324;	Hex(5)HexNAc(4)NeuAc(1)
HF_20230916_YXY_AD_Ngly_1	HF_20230916_YXY_AD_Ngly_1.10820.10820.4	10820	30.9	1377.21	GTAGNALMDGASQLMGENR	sp|P02675|FIBB_HUMAN(pre=R,post=T);	394;	Hex(5)HexNAc(4)NeuAc(2)
HF_20230916_YXY_AD_Ngly_1	HF_20230916_YXY_AD_Ngly_1.10822.10822.4	10822	30.9	1033.17	GTAGNALMDGASQLMGENR	sp|P02675|FIBB_HUMAN(pre=R,post=T);	394;	Hex(5)HexNAc(4)NeuAc(2)
HF_20230916_YXY_AD_Ngly_1	HF_20230916_YXY_AD_Ngly_1.10834.10834.4	10834	30.9	1172.74	KEHETCLAPELYNGNYSTTQK	sp|P05160|F13B_HUMAN(pre=R,post=T);	162;	Hex(5)HexNAc(4)NeuAc(2)
HF_20230916_YXY_AD_Ngly_1	HF_20230916_YXY_AD_Ngly_1.10898.10898.3	10898	31.08	1377.22	GTAGNALMDGASQLMGENR	sp|P02675|FIBB_HUMAN(pre=R,post=T);	394;	Hex(5)HexNAc(4)NeuAc(2)
HF_20230916_YXY_AD_Ngly_1	HF_20230916_YXY_AD_Ngly_1.10924.10924.6	10924	31.2	1064.46	NLASRPYTFHSHGITYYKEHEGAIYPDNTTDFQR	sp|P00450|CERU_HUMAN(pre=K,post=A);	138;	Hex(5)HexNAc(4)Fuc(5)
HF_20230916_YXY_AD_Ngly_1	HF_20230916_YXY_AD_Ngly_1.10960.10960.5	10960	31.26	1247.55	NLASRPYTFHSHGITYYKEHEGAIYPDNTTDFQR	sp|P00450|CERU_HUMAN(pre=K,post=A);	138;	Hex(5)HexNAc(4)NeuAc(2)
HF_20230916_YXY_AD_Ngly_1	HF_20230916_YXY_AD_Ngly_1.10981.10981.6	10981	31.32	930.418	NLASRPYTFHSHGITYYKEHEGAIYPDNTTDFQR	sp|P00450|CERU_HUMAN(pre=K,post=A);	138;	Hex(4)HexNAc(3)NeuAc(1)
HF_20230916_YXY_AD_Ngly_1	HF_20230916_YXY_AD_Ngly_1.10998.10998.3	10998	31.38	1006.77	GLNVTLSSTGR	sp|P0C0L4|CO4A_HUMAN(pre=R,post=N);sp|P0C0L5|CO4B_HUMAN(pre=R,post=N);	1328;1328;	Hex(5)HexNAc(4)NeuAc(1)
HF_20230916_YXY_AD_Ngly_1	HF_20230916_YXY_AD_Ngly_1.11005.11005.2	11005	31.38	1509.65	GLNVTLSSTGR	sp|P0C0L4|CO4A_HUMAN(pre=R,post=N);sp|P0C0L5|CO4B_HUMAN(pre=R,post=N);	1328;1328;	Hex(5)HexNAc(4)NeuAc(1)
HF_20230916_YXY_AD_Ngly_1	HF_20230916_YXY_AD_Ngly_1.11021.11021.5	11021	31.43	1342.15	THTNISESHPNATFSAVGEASICEDDWNSGER	sp|P01871|IGHM_HUMAN(pre=K,post=F);	272;	Hex(10)HexNAc(7)Fuc(1)
HF_20230916_YXY_AD_Ngly_1	HF_20230916_YXY_AD_Ngly_1.11036.11036.3	11036	31.49	1213.83	FSDGLESNSSTQFEVK	sp|P0C0L4|CO4A_HUMAN(pre=R,post=K);sp|P0C0L5|CO4B_HUMAN(pre=R,post=K);	226;226;	Hex(9)HexNAc(2)
HF_20230916_YXY_AD_Ngly_1	HF_20230916_YXY_AD_Ngly_1.11042.11042.5	11042	31.49	1168.7	PYTFHSHGITYYKEHEGAIYPDNTTDFQR	sp|P00450|CERU_HUMAN(pre=R,post=A);	138;	Hex(5)HexNAc(4)NeuAc(1)Fuc(3)
HF_20230916_YXY_AD_Ngly_1	HF_20230916_YXY_AD_Ngly_1.11043.11043.3	11043	31.49	1267.85	FSDGLESNSSTQFEVK	sp|P0C0L4|CO4A_HUMAN(pre=R,post=K);sp|P0C0L5|CO4B_HUMAN(pre=R,post=K);	226;226;	Hex(10)HexNAc(2)
HF_20230916_YXY_AD_Ngly_1	HF_20230916_YXY_AD_Ngly_1.11045.11045.5	11045	31.49	1309.73	THTNISESHPNATFSAVGEASICEDDWNSGER	sp|P01871|IGHM_HUMAN(pre=K,post=F);	272;	Hex(9)HexNAc(7)Fuc(1)
HF_20230916_YXY_AD_Ngly_1	HF_20230916_YXY_AD_Ngly_1.11047.11047.6	11047	31.49	973.918	PYTFHSHGITYYKEHEGAIYPDNTTDFQR	sp|P00450|CERU_HUMAN(pre=R,post=A);	138;	Hex(5)HexNAc(4)NeuAc(2)Fuc(1)
HF_20230916_YXY_AD_Ngly_1	HF_20230916_YXY_AD_Ngly_1.11056.11056.4	11056	31.55	1636.92	THTNISESHPNATFSAVGEASICEDDWNSGER	sp|P01871|IGHM_HUMAN(pre=K,post=F);	279;	Hex(9)HexNAc(7)Fuc(1)
HF_20230916_YXY_AD_Ngly_1	HF_20230916_YXY_AD_Ngly_1.11057.11057.3	11057	31.55	1159.81	FSDGLESNSSTQFEVK	sp|P0C0L4|CO4A_HUMAN(pre=R,post=K);sp|P0C0L5|CO4B_HUMAN(pre=R,post=K);	226;226;	Hex(8)HexNAc(2)
HF_20230916_YXY_AD_Ngly_1	HF_20230916_YXY_AD_Ngly_1.11068.11068.3	11068	31.55	1529.33	NNATVHEQVGGPSLTSDLQAQSK	sp|P04004|VTNC_HUMAN(pre=K,post=G);	86;	Hex(5)HexNAc(4)NeuAc(2)
HF_20230916_YXY_AD_Ngly_1	HF_20230916_YXY_AD_Ngly_1.11078.11078.5	11078	31.61	1139.29	PYTFHSHGITYYKEHEGAIYPDNTTDFQR	sp|P00450|CERU_HUMAN(pre=R,post=A);	138;	Hex(5)HexNAc(4)NeuAc(2)
HF_20230916_YXY_AD_Ngly_1	HF_20230916_YXY_AD_Ngly_1.11079.11079.3	11079	31.61	1193.83	ENISDPTSPLR	sp|P01591|IGJ_HUMAN(pre=R,post=T);	71;	Hex(5)HexNAc(4)NeuAc(2)Fuc(1)
HF_20230916_YXY_AD_Ngly_1	HF_20230916_YXY_AD_Ngly_1.11086.11086.4	11086	31.61	1189.52	LETTVNYTDSQRPICLPSKGDR	sp|P03951|FA11_HUMAN(pre=K,post=N);	491;	Hex(5)HexNAc(4)NeuAc(2)
HF_20230916_YXY_AD_Ngly_1	HF_20230916_YXY_AD_Ngly_1.11093.11093.4	11093	31.67	1147.25	NNATVHEQVGGPSLTSDLQAQSK	sp|P04004|VTNC_HUMAN(pre=K,post=G);	86;	Hex(5)HexNAc(4)NeuAc(2)
HF_20230916_YXY_AD_Ngly_1	HF_20230916_YXY_AD_Ngly_1.11094.11094.6	11094	31.67	949.572	PYTFHSHGITYYKEHEGAIYPDNTTDFQR	sp|P00450|CERU_HUMAN(pre=R,post=A);	138;	Hex(5)HexNAc(4)NeuAc(2)
HF_20230916_YXY_AD_Ngly_1	HF_20230916_YXY_AD_Ngly_1.11101.11101.4	11101	31.67	1093.97	ELHHLQEQNVSNAFLDK	sp|P00450|CERU_HUMAN(pre=K,post=G);	762;	Hex(5)HexNAc(4)NeuAc(2)Fuc(1)
HF_20230916_YXY_AD_Ngly_1	HF_20230916_YXY_AD_Ngly_1.11108.11108.2	11108	31.67	1739.21	FSDGLESNSSTQFEVK	sp|P0C0L4|CO4A_HUMAN(pre=R,post=K);sp|P0C0L5|CO4B_HUMAN(pre=R,post=K);	226;226;	Hex(8)HexNAc(2)
HF_20230916_YXY_AD_Ngly_1	HF_20230916_YXY_AD_Ngly_1.11137.11137.3	11137	31.78	1367.55	EYESYSDFERNVTEK	sp|P07358|CO8B_HUMAN(pre=K,post=M);	243;	Hex(5)HexNAc(4)NeuAc(2)
HF_20230916_YXY_AD_Ngly_1	HF_20230916_YXY_AD_Ngly_1.11159.11159.3	11159	31.84	1145.14	ENISDPTSPLR	sp|P01591|IGJ_HUMAN(pre=R,post=T);	71;	Hex(5)HexNAc(4)NeuAc(2)
HF_20230916_YXY_AD_Ngly_1	HF_20230916_YXY_AD_Ngly_1.11168.11168.3	11168	31.84	1633.98	EHEGAIYPDNTTDFQR	sp|P00450|CERU_HUMAN(pre=K,post=A);	138;	Hex(6)HexNAc(5)NeuAc(3)Fuc(1)
HF_20230916_YXY_AD_Ngly_1	HF_20230916_YXY_AD_Ngly_1.11177.11177.3	11177	31.9	1213.83	FSDGLESNSSTQFEVK	sp|P0C0L4|CO4A_HUMAN(pre=R,post=K);sp|P0C0L5|CO4B_HUMAN(pre=R,post=K);	226;226;	Hex(9)HexNAc(2)
HF_20230916_YXY_AD_Ngly_1	HF_20230916_YXY_AD_Ngly_1.11180.11180.2	11180	31.9	1717.21	ENISDPTSPLR	sp|P01591|IGJ_HUMAN(pre=R,post=T);	71;	Hex(5)HexNAc(4)NeuAc(2)
HF_20230916_YXY_AD_Ngly_1	HF_20230916_YXY_AD_Ngly_1.11185.11185.4	11185	31.9	1057.46	ELHHLQEQNVSNAFLDK	sp|P00450|CERU_HUMAN(pre=K,post=G);	762;	Hex(5)HexNAc(4)NeuAc(2)
HF_20230916_YXY_AD_Ngly_1	HF_20230916_YXY_AD_Ngly_1.11189.11189.4	11189	31.9	1225.73	EHEGAIYPDNTTDFQR	sp|P00450|CERU_HUMAN(pre=K,post=A);	138;	Hex(6)HexNAc(5)NeuAc(3)Fuc(1)
HF_20230916_YXY_AD_Ngly_1	HF_20230916_YXY_AD_Ngly_1.11192.11192.4	11192	31.9	1189.22	EHEGAIYPDNTTDFQR	sp|P00450|CERU_HUMAN(pre=K,post=A);	138;	Hex(6)HexNAc(5)NeuAc(3)
HF_20230916_YXY_AD_Ngly_1	HF_20230916_YXY_AD_Ngly_1.11193.11193.3	11193	31.9	1182.84	SPDVINGSPISQK	sp|P08603|CFAH_HUMAN(pre=K,post=I);	217;	Hex(5)HexNAc(4)NeuAc(2)
HF_20230916_YXY_AD_Ngly_1	HF_20230916_YXY_AD_Ngly_1.11194.11194.3	11194	31.9	1585.29	EHEGAIYPDNTTDFQR	sp|P00450|CERU_HUMAN(pre=K,post=A);	138;	Hex(6)HexNAc(5)NeuAc(3)
HF_20230916_YXY_AD_Ngly_1	HF_20230916_YXY_AD_Ngly_1.11203.11203.3	11203	31.96	1409.61	ELHHLQEQNVSNAFLDK	sp|P00450|CERU_HUMAN(pre=K,post=G);	762;	Hex(5)HexNAc(4)NeuAc(2)
HF_20230916_YXY_AD_Ngly_1	HF_20230916_YXY_AD_Ngly_1.11209.11209.4	11209	31.96	1098.71	LSDLSINSTECLHVHCR	sp|P05156|CFAI_HUMAN(pre=K,post=G);	177;	Hex(5)HexNAc(4)NeuAc(2)Fuc(1)
HF_20230916_YXY_AD_Ngly_1	HF_20230916_YXY_AD_Ngly_1.11226.11226.6	11226	32.02	1172.45	ISNSSDTVECECSENWKGEACDIPHCTDNCGFPHR	sp|O75882|ATRN_HUMAN(pre=K,post=G);	276;	Hex(6)HexNAc(5)NeuAc(3)
HF_20230916_YXY_AD_Ngly_1	HF_20230916_YXY_AD_Ngly_1.11236.11236.3	11236	32.02	1411.96	LHINHNNLTESVGPLPK	sp|P51884|LUM_HUMAN(pre=K,post=S);	127;	Hex(5)HexNAc(4)NeuAc(2)Fuc(1)
HF_20230916_YXY_AD_Ngly_1	HF_20230916_YXY_AD_Ngly_1.11246.11246.4	11246	32.07	1062.2	LSDLSINSTECLHVHCR	sp|P05156|CFAI_HUMAN(pre=K,post=G);	177;	Hex(5)HexNAc(4)NeuAc(2)
HF_20230916_YXY_AD_Ngly_1	HF_20230916_YXY_AD_Ngly_1.11247.11247.4	11247	32.07	1059.22	LHINHNNLTESVGPLPK	sp|P51884|LUM_HUMAN(pre=K,post=S);	127;	Hex(5)HexNAc(4)NeuAc(2)Fuc(1)
HF_20230916_YXY_AD_Ngly_1	HF_20230916_YXY_AD_Ngly_1.11268.11268.3	11268	32.13	1415.93	LSDLSINSTECLHVHCR	sp|P05156|CFAI_HUMAN(pre=K,post=G);	177;	Hex(5)HexNAc(4)NeuAc(2)
HF_20230916_YXY_AD_Ngly_1	HF_20230916_YXY_AD_Ngly_1.11271.11271.6	11271	32.13	1173.51	NLASRPYTFHSHGITYYKEHEGAIYPDNTTDFQR	sp|P00450|CERU_HUMAN(pre=K,post=A);	138;	Hex(6)HexNAc(5)NeuAc(3)Fuc(1)
HF_20230916_YXY_AD_Ngly_1	HF_20230916_YXY_AD_Ngly_1.11290.11290.3	11290	32.19	1176.84	LVPHMNVSAVEK	sp|Q96KN2|CNDP1_HUMAN(pre=R,post=Q);	382;	Hex(5)HexNAc(4)NeuAc(2)
HF_20230916_YXY_AD_Ngly_1	HF_20230916_YXY_AD_Ngly_1.11295.11295.6	11295	32.19	1149.16	NLASRPYTFHSHGITYYKEHEGAIYPDNTTDFQR	sp|P00450|CERU_HUMAN(pre=K,post=A);	138;	Hex(6)HexNAc(5)NeuAc(3)
HF_20230916_YXY_AD_Ngly_1	HF_20230916_YXY_AD_Ngly_1.11325.11325.6	11325	32.31	1149.16	NLASRPYTFHSHGITYYKEHEGAIYPDNTTDFQR	sp|P00450|CERU_HUMAN(pre=K,post=A);	138;	Hex(6)HexNAc(5)NeuAc(3)
HF_20230916_YXY_AD_Ngly_1	HF_20230916_YXY_AD_Ngly_1.11327.11327.3	11327	32.31	1213.83	FSDGLESNSSTQFEVK	sp|P0C0L4|CO4A_HUMAN(pre=R,post=K);sp|P0C0L5|CO4B_HUMAN(pre=R,post=K);	226;226;	Hex(9)HexNAc(2)
HF_20230916_YXY_AD_Ngly_1	HF_20230916_YXY_AD_Ngly_1.11351.11351.3	11351	32.37	1055.43	LGNWSAMPSCK	sp|P02749|APOH_HUMAN(pre=K,post=A);	253;	Hex(5)HexNAc(4)NeuAc(1)
HF_20230916_YXY_AD_Ngly_1	HF_20230916_YXY_AD_Ngly_1.11353.11353.2	11353	32.37	1582.64	LGNWSAMPSCK	sp|P02749|APOH_HUMAN(pre=K,post=A);	253;	Hex(5)HexNAc(4)NeuAc(1)
HF_20230916_YXY_AD_Ngly_1	HF_20230916_YXY_AD_Ngly_1.11384.11384.3	11384	32.43	1254.52	LGNWSAMPSCK	sp|P02749|APOH_HUMAN(pre=K,post=A);	253;	Hex(4)HexNAc(3)
HF_20230916_YXY_AD_Ngly_1	HF_20230916_YXY_AD_Ngly_1.11418.11418.4	11418	32.54	1062.19	LSDLSINSTECLHVHCR	sp|P05156|CFAI_HUMAN(pre=K,post=G);	177;	Hex(5)HexNAc(4)NeuAc(2)
HF_20230916_YXY_AD_Ngly_1	HF_20230916_YXY_AD_Ngly_1.11435.11435.4	11435	32.6	1181.03	LEPVHLQLQCMSQEQLAQVAANATK	sp|Q96PD5|PGRP2_HUMAN(pre=R,post=E);	367;	Hex(5)HexNAc(4)NeuAc(1)
HF_20230916_YXY_AD_Ngly_1	HF_20230916_YXY_AD_Ngly_1.11457.11457.4	11457	32.66	1750.21	THTNISESHPNATFSAVGEASICEDDWNSGER	sp|P01871|IGHM_HUMAN(pre=K,post=F);	279;	Hex(10)HexNAc(7)NeuAc(1)Fuc(1)
HF_20230916_YXY_AD_Ngly_1	HF_20230916_YXY_AD_Ngly_1.11492.11492.3	11492	32.76	1213.82	FSDGLESNSSTQFEVK	sp|P0C0L4|CO4A_HUMAN(pre=R,post=K);sp|P0C0L5|CO4B_HUMAN(pre=R,post=K);	226;226;	Hex(9)HexNAc(2)
HF_20230916_YXY_AD_Ngly_1	HF_20230916_YXY_AD_Ngly_1.11493.11493.3	11493	32.76	1206.84	ITYSIVQTNCSK	sp|P01042|KNG1_HUMAN(pre=R,post=E);	205;	Hex(5)HexNAc(4)NeuAc(2)
HF_20230916_YXY_AD_Ngly_1	HF_20230916_YXY_AD_Ngly_1.11503.11503.3	11503	32.76	1147.48	FGYILHTDNR	sp|P48740|MASP1_HUMAN(pre=R,post=T);	178;	Hex(5)HexNAc(4)NeuAc(2)
HF_20230916_YXY_AD_Ngly_1	HF_20230916_YXY_AD_Ngly_1.11524.11524.4	11524	32.81	905.378	ITYSIVQTNCSK	sp|P01042|KNG1_HUMAN(pre=R,post=E);	205;	Hex(5)HexNAc(4)NeuAc(2)
HF_20230916_YXY_AD_Ngly_1	HF_20230916_YXY_AD_Ngly_1.11610.11610.4	11610	33.01	909.168	TVLTPATNHMGNVTFTIPANR	sp|P01024|CO3_HUMAN(pre=K,post=E);	85;	Hex(6)HexNAc(2)
HF_20230916_YXY_AD_Ngly_1	HF_20230916_YXY_AD_Ngly_1.11621.11621.3	11621	33.06	1270.29	TVLTPATNHMGNVTFTIPANR	sp|P01024|CO3_HUMAN(pre=K,post=E);	85;	Hex(8)HexNAc(6)Fuc(2)
HF_20230916_YXY_AD_Ngly_1	HF_20230916_YXY_AD_Ngly_1.11630.11630.4	11630	33.06	953.683	TVLTPATNHMGNVTFTIPANR	sp|P01024|CO3_HUMAN(pre=K,post=E);	85;	Hex(7)HexNAc(2)
HF_20230916_YXY_AD_Ngly_1	HF_20230916_YXY_AD_Ngly_1.11640.11640.3	11640	33.11	1217.22	TVLTPATNHMGNVTFTIPANR	sp|P01024|CO3_HUMAN(pre=K,post=E);	85;	Hex(6)HexNAc(2)
HF_20230916_YXY_AD_Ngly_1	HF_20230916_YXY_AD_Ngly_1.11641.11641.5	11641	33.11	890.603	VYIHPFHLVIHNESTCEQLAK	sp|P01019|ANGT_HUMAN(pre=R,post=A);	47;	Hex(5)HexNAc(4)NeuAc(1)
HF_20230916_YXY_AD_Ngly_1	HF_20230916_YXY_AD_Ngly_1.11644.11644.4	11644	33.11	1113	VYIHPFHLVIHNESTCEQLAK	sp|P01019|ANGT_HUMAN(pre=R,post=A);	47;	Hex(5)HexNAc(4)NeuAc(1)
HF_20230916_YXY_AD_Ngly_1	HF_20230916_YXY_AD_Ngly_1.11653.11653.4	11653	33.11	1040.23	VYIHPFHLVIHNESTCEQLAK	sp|P01019|ANGT_HUMAN(pre=R,post=A);	47;	Hex(5)HexNAc(4)
HF_20230916_YXY_AD_Ngly_1	HF_20230916_YXY_AD_Ngly_1.11661.11661.4	11661	33.17	913.168	TVLTPATNHMGNVTFTIPANR	sp|P01024|CO3_HUMAN(pre=K,post=E);	85;	Hex(6)HexNAc(2)
HF_20230916_YXY_AD_Ngly_1	HF_20230916_YXY_AD_Ngly_1.11665.11665.4	11665	33.17	872.656	TVLTPATNHMGNVTFTIPANR	sp|P01024|CO3_HUMAN(pre=K,post=E);	85;	Hex(5)HexNAc(2)
HF_20230916_YXY_AD_Ngly_1	HF_20230916_YXY_AD_Ngly_1.11668.11668.3	11668	33.17	1483.67	VYIHPFHLVIHNESTCEQLAK	sp|P01019|ANGT_HUMAN(pre=R,post=A);	47;	Hex(5)HexNAc(4)NeuAc(1)
HF_20230916_YXY_AD_Ngly_1	HF_20230916_YXY_AD_Ngly_1.11723.11723.3	11723	33.34	1210.21	LGTSLSSGHVLMNGTLK	sp|P80108|PHLD_HUMAN(pre=K,post=Q);	659;	Hex(5)HexNAc(4)NeuAc(1)
HF_20230916_YXY_AD_Ngly_1	HF_20230916_YXY_AD_Ngly_1.11726.11726.4	11726	33.34	913.169	TVLTPATNHMGNVTFTIPANR	sp|P01024|CO3_HUMAN(pre=K,post=E);	85;	Hex(6)HexNAc(2)
HF_20230916_YXY_AD_Ngly_1	HF_20230916_YXY_AD_Ngly_1.11729.11729.3	11729	33.34	1210.21	LGTSLSSGHVLMNGTLK	sp|P80108|PHLD_HUMAN(pre=K,post=Q);	659;	Hex(5)HexNAc(4)NeuAc(1)
HF_20230916_YXY_AD_Ngly_1	HF_20230916_YXY_AD_Ngly_1.11756.11756.4	11756	33.4	1062.19	LSDLSINSTECLHVHCR	sp|P05156|CFAI_HUMAN(pre=K,post=G);	177;	Hex(5)HexNAc(4)NeuAc(2)
HF_20230916_YXY_AD_Ngly_1	HF_20230916_YXY_AD_Ngly_1.11762.11762.4	11762	33.4	907.906	LGTSLSSGHVLMNGTLK	sp|P80108|PHLD_HUMAN(pre=K,post=Q);	659;	Hex(5)HexNAc(4)NeuAc(1)
HF_20230916_YXY_AD_Ngly_1	HF_20230916_YXY_AD_Ngly_1.11767.11767.3	11767	33.46	1163.2	TVLTPATNHMGNVTFTIPANR	sp|P01024|CO3_HUMAN(pre=K,post=E);	85;	Hex(5)HexNAc(2)
HF_20230916_YXY_AD_Ngly_1	HF_20230916_YXY_AD_Ngly_1.11776.11776.3	11776	33.46	1213.82	FSDGLESNSSTQFEVK	sp|P0C0L4|CO4A_HUMAN(pre=R,post=K);sp|P0C0L5|CO4B_HUMAN(pre=R,post=K);	226;226;	Hex(9)HexNAc(2)
HF_20230916_YXY_AD_Ngly_1	HF_20230916_YXY_AD_Ngly_1.11846.11846.4	11846	33.64	1258.03	ELHHLQEQNVSNAFLDK	sp|P00450|CERU_HUMAN(pre=K,post=G);	762;	Hex(6)HexNAc(5)NeuAc(3)Fuc(1)
HF_20230916_YXY_AD_Ngly_1	HF_20230916_YXY_AD_Ngly_1.11877.11877.3	11877	33.76	1193.87	LAGKPTHVNVSVVMAEVDGTCY	sp|P01876|IGHA1_HUMAN(pre=R,post=-);	340;	Hex(5)HexNAc(2)
HF_20230916_YXY_AD_Ngly_1	HF_20230916_YXY_AD_Ngly_1.11884.11884.3	11884	33.76	1155.48	SWPAVGNCSSALR	sp|P02790|HEMO_HUMAN(pre=R,post=W);	187;	Hex(5)HexNAc(4)NeuAc(1)Fuc(1)
HF_20230916_YXY_AD_Ngly_1	HF_20230916_YXY_AD_Ngly_1.11906.11906.5	11906	33.82	1014.04	AFHYNVSSHGCQLLPWTQHSPHTR	sp|P26927|HGFL_HUMAN(pre=R,post=L);	72;	Hex(5)HexNAc(4)NeuAc(1)Fuc(2)
HF_20230916_YXY_AD_Ngly_1	HF_20230916_YXY_AD_Ngly_1.11916.11916.3	11916	33.88	1274.86	GTAGNALMDGASQLMGENR	sp|P02675|FIBB_HUMAN(pre=R,post=T);	394;	Hex(5)HexNAc(4)NeuAc(1)
HF_20230916_YXY_AD_Ngly_1	HF_20230916_YXY_AD_Ngly_1.11921.11921.2	11921	33.88	1514.14	VLNFTTK	sp|P13671|CO6_HUMAN(pre=K,post=A);	324;	Hex(5)HexNAc(4)NeuAc(2)
HF_20230916_YXY_AD_Ngly_1	HF_20230916_YXY_AD_Ngly_1.11923.11923.3	11923	33.88	1106.79	SWPAVGNCSSALR	sp|P02790|HEMO_HUMAN(pre=R,post=W);	187;	Hex(5)HexNAc(4)NeuAc(1)
HF_20230916_YXY_AD_Ngly_1	HF_20230916_YXY_AD_Ngly_1.11930.11930.2	11930	33.88	1659.68	SWPAVGNCSSALR	sp|P02790|HEMO_HUMAN(pre=R,post=W);	187;	Hex(5)HexNAc(4)NeuAc(1)
HF_20230916_YXY_AD_Ngly_1	HF_20230916_YXY_AD_Ngly_1.11940.11940.3	11940	33.94	1217.21	TVLTPATNHMGNVTFTIPANR	sp|P01024|CO3_HUMAN(pre=K,post=E);	85;	Hex(6)HexNAc(2)
HF_20230916_YXY_AD_Ngly_1	HF_20230916_YXY_AD_Ngly_1.11941.11941.3	11941	33.94	1177.82	GTAGNALMDGASQLMGENR	sp|P02675|FIBB_HUMAN(pre=R,post=T);	394;	Hex(5)HexNAc(4)
HF_20230916_YXY_AD_Ngly_1	HF_20230916_YXY_AD_Ngly_1.11943.11943.6	11943	33.94	1056.1	GTAGNALMDGASQLMGENR	sp|P02675|FIBB_HUMAN(pre=R,post=T);	394;	Hex(4)HexNAc(3)
HF_20230916_YXY_AD_Ngly_1	HF_20230916_YXY_AD_Ngly_1.11965.11965.4	11965	34	956.391	GTAGNALMDGASQLMGENR	sp|P02675|FIBB_HUMAN(pre=R,post=T);	394;	Hex(5)HexNAc(4)NeuAc(1)
HF_20230916_YXY_AD_Ngly_1	HF_20230916_YXY_AD_Ngly_1.11978.11978.3	11978	34.05	1103.79	GLNVTLSSTGR	sp|P0C0L4|CO4A_HUMAN(pre=R,post=N);sp|P0C0L5|CO4B_HUMAN(pre=R,post=N);	1328;1328;	Hex(5)HexNAc(4)NeuAc(2)
HF_20230916_YXY_AD_Ngly_1	HF_20230916_YXY_AD_Ngly_1.11979.11979.3	11979	34.05	1247.17	NHSCSEGQISIFR	sp|O75882|ATRN_HUMAN(pre=R,post=Y);	731;	Hex(5)HexNAc(4)NeuAc(2)
HF_20230916_YXY_AD_Ngly_1	HF_20230916_YXY_AD_Ngly_1.11982.11982.2	11982	34.05	1655.2	GLNVTLSSTGR	sp|P0C0L4|CO4A_HUMAN(pre=R,post=N);sp|P0C0L5|CO4B_HUMAN(pre=R,post=N);	1328;1328;	Hex(5)HexNAc(4)NeuAc(2)
HF_20230916_YXY_AD_Ngly_1	HF_20230916_YXY_AD_Ngly_1.12000.12000.3	12000	34.1	964.423	HANWTLTPLK	sp|P27169|PON1_HUMAN(pre=K,post=S);	253;	Hex(5)HexNAc(3)NeuAc(1)
HF_20230916_YXY_AD_Ngly_1	HF_20230916_YXY_AD_Ngly_1.12014.12014.2	12014	34.1	1446.13	HANWTLTPLK	sp|P27169|PON1_HUMAN(pre=K,post=S);	253;	Hex(5)HexNAc(3)NeuAc(1)
HF_20230916_YXY_AD_Ngly_1	HF_20230916_YXY_AD_Ngly_1.12018.12018.3	12018	34.16	1472.94	DIVEYYNDSNGSHVLQGR	sp|P25311|ZA2G_HUMAN(pre=K,post=F);	112;	Hex(5)HexNAc(4)NeuAc(2)Fuc(1)
HF_20230916_YXY_AD_Ngly_1	HF_20230916_YXY_AD_Ngly_1.12019.12019.3	12019	34.16	1424.25	DIVEYYNDSNGSHVLQGR	sp|P25311|ZA2G_HUMAN(pre=K,post=F);	112;	Hex(5)HexNAc(4)NeuAc(2)
HF_20230916_YXY_AD_Ngly_1	HF_20230916_YXY_AD_Ngly_1.12020.12020.5	12020	34.16	945.028	LEPVHLQLQCMSQEQLAQVAANATK	sp|Q96PD5|PGRP2_HUMAN(pre=R,post=E);	367;	Hex(5)HexNAc(4)NeuAc(1)
HF_20230916_YXY_AD_Ngly_1	HF_20230916_YXY_AD_Ngly_1.12023.12023.2	12023	34.16	1327.08	GLNVTLSSTGR	sp|P0C0L4|CO4A_HUMAN(pre=R,post=N);sp|P0C0L5|CO4B_HUMAN(pre=R,post=N);	1328;1328;	Hex(4)HexNAc(3)NeuAc(1)
HF_20230916_YXY_AD_Ngly_1	HF_20230916_YXY_AD_Ngly_1.12027.12027.4	12027	34.16	1089.75	LEPVHLQLQCMSQEQLAQVAANATK	sp|Q96PD5|PGRP2_HUMAN(pre=R,post=E);	367;	Hex(4)HexNAc(3)NeuAc(1)
HF_20230916_YXY_AD_Ngly_1	HF_20230916_YXY_AD_Ngly_1.12030.12030.2	12030	34.16	1510.15	GLNVTLSSTGR	sp|P0C0L4|CO4A_HUMAN(pre=R,post=N);sp|P0C0L5|CO4B_HUMAN(pre=R,post=N);	1328;1328;	Hex(5)HexNAc(4)Fuc(2)
HF_20230916_YXY_AD_Ngly_1	HF_20230916_YXY_AD_Ngly_1.12044.12044.3	12044	34.21	1213.83	FSDGLESNSSTQFEVK	sp|P0C0L4|CO4A_HUMAN(pre=R,post=K);sp|P0C0L5|CO4B_HUMAN(pre=R,post=K);	226;226;	Hex(9)HexNAc(2)
HF_20230916_YXY_AD_Ngly_1	HF_20230916_YXY_AD_Ngly_1.12048.12048.4	12048	34.21	1141.96	QNQCFYNSSYLNVQR	sp|P19652|A1AG2_HUMAN(pre=R,post=E);	93;	Hex(7)HexNAc(6)NeuAc(1)
HF_20230916_YXY_AD_Ngly_1	HF_20230916_YXY_AD_Ngly_1.12049.12049.3	12049	34.21	1444.26	LVPHMNVSAVEK	sp|Q96KN2|CNDP1_HUMAN(pre=R,post=Q);	382;	Hex(6)HexNAc(5)NeuAc(3)Fuc(1)
HF_20230916_YXY_AD_Ngly_1	HF_20230916_YXY_AD_Ngly_1.12062.12062.4	12062	34.27	828.097	GLNVTLSSTGR	sp|P0C0L4|CO4A_HUMAN(pre=R,post=N);sp|P0C0L5|CO4B_HUMAN(pre=R,post=N);	1328;1328;	Hex(5)HexNAc(4)NeuAc(2)
HF_20230916_YXY_AD_Ngly_1	HF_20230916_YXY_AD_Ngly_1.12069.12069.4	12069	34.27	1062.19	LSDLSINSTECLHVHCR	sp|P05156|CFAI_HUMAN(pre=K,post=G);	177;	Hex(5)HexNAc(4)NeuAc(2)
HF_20230916_YXY_AD_Ngly_1	HF_20230916_YXY_AD_Ngly_1.12081.12081.3	12081	34.32	1106.79	SWPAVGNCSSALR	sp|P02790|HEMO_HUMAN(pre=R,post=W);	187;	Hex(5)HexNAc(4)NeuAc(1)
HF_20230916_YXY_AD_Ngly_1	HF_20230916_YXY_AD_Ngly_1.12083.12083.3	12083	34.32	910.406	HANWTLTPLK	sp|P27169|PON1_HUMAN(pre=K,post=S);	253;	Hex(4)HexNAc(3)NeuAc(1)
HF_20230916_YXY_AD_Ngly_1	HF_20230916_YXY_AD_Ngly_1.12088.12088.2	12088	34.32	1659.69	SWPAVGNCSSALR	sp|P02790|HEMO_HUMAN(pre=R,post=W);	187;	Hex(5)HexNAc(4)NeuAc(1)
HF_20230916_YXY_AD_Ngly_1	HF_20230916_YXY_AD_Ngly_1.12090.12090.3	12090	34.32	1395.59	LVPHMNVSAVEK	sp|Q96KN2|CNDP1_HUMAN(pre=R,post=Q);	382;	Hex(6)HexNAc(5)NeuAc(3)
HF_20230916_YXY_AD_Ngly_1	HF_20230916_YXY_AD_Ngly_1.12101.12101.3	12101	34.38	1217.22	TVLTPATNHMGNVTFTIPANR	sp|P01024|CO3_HUMAN(pre=K,post=E);	85;	Hex(6)HexNAc(2)
HF_20230916_YXY_AD_Ngly_1	HF_20230916_YXY_AD_Ngly_1.12102.12102.4	12102	34.38	1046.93	LVPHMNVSAVEK	sp|Q96KN2|CNDP1_HUMAN(pre=R,post=Q);	382;	Hex(6)HexNAc(5)NeuAc(3)
HF_20230916_YXY_AD_Ngly_1	HF_20230916_YXY_AD_Ngly_1.12108.12108.2	12108	34.38	1365.1	HANWTLTPLK	sp|P27169|PON1_HUMAN(pre=K,post=S);	253;	Hex(4)HexNAc(3)NeuAc(1)
HF_20230916_YXY_AD_Ngly_1	HF_20230916_YXY_AD_Ngly_1.12123.12123.4	12123	34.44	1068.44	DIVEYYNDSNGSHVLQGR	sp|P25311|ZA2G_HUMAN(pre=K,post=F);	112;	Hex(5)HexNAc(4)NeuAc(2)
HF_20230916_YXY_AD_Ngly_1	HF_20230916_YXY_AD_Ngly_1.12143.12143.3	12143	34.49	1103.8	GLNVTLSSTGR	sp|P0C0L4|CO4A_HUMAN(pre=R,post=N);sp|P0C0L5|CO4B_HUMAN(pre=R,post=N);	1328;1328;	Hex(5)HexNAc(4)NeuAc(2)
HF_20230916_YXY_AD_Ngly_1	HF_20230916_YXY_AD_Ngly_1.12153.12153.2	12153	34.49	1655.21	GLNVTLSSTGR	sp|P0C0L4|CO4A_HUMAN(pre=R,post=N);sp|P0C0L5|CO4B_HUMAN(pre=R,post=N);	1328;1328;	Hex(5)HexNAc(4)NeuAc(2)
HF_20230916_YXY_AD_Ngly_1	HF_20230916_YXY_AD_Ngly_1.12202.12202.3	12202	34.6	1106.79	SWPAVGNCSSALR	sp|P02790|HEMO_HUMAN(pre=R,post=W);	187;	Hex(5)HexNAc(4)NeuAc(1)
HF_20230916_YXY_AD_Ngly_1	HF_20230916_YXY_AD_Ngly_1.12218.12218.3	12218	34.66	1424.25	DIVEYYNDSNGSHVLQGR	sp|P25311|ZA2G_HUMAN(pre=K,post=F);	112;	Hex(5)HexNAc(4)NeuAc(2)
HF_20230916_YXY_AD_Ngly_1	HF_20230916_YXY_AD_Ngly_1.12223.12223.3	12223	34.66	1520.96	QDQCIYNTTYLNVQR	sp|P02763|A1AG1_HUMAN(pre=R,post=E);	93;	Hex(7)HexNAc(6)Fuc(2)
HF_20230916_YXY_AD_Ngly_1	HF_20230916_YXY_AD_Ngly_1.12233.12233.3	12233	34.72	1274.17	LGNWSAMPSCK	sp|P02749|APOH_HUMAN(pre=K,post=A);	253;	Hex(6)HexNAc(5)NeuAc(2)
HF_20230916_YXY_AD_Ngly_1	HF_20230916_YXY_AD_Ngly_1.12235.12235.4	12235	34.72	1140.97	QDQCIYNTTYLNVQR	sp|P02763|A1AG1_HUMAN(pre=R,post=E);	93;	Hex(7)HexNAc(6)Fuc(2)
HF_20230916_YXY_AD_Ngly_1	HF_20230916_YXY_AD_Ngly_1.12254.12254.4	12254	34.78	1062.45	LSDLSINSTECLHVHCR	sp|P05156|CFAI_HUMAN(pre=K,post=G);	177;	Hex(5)HexNAc(4)NeuAc(1)Fuc(2)
HF_20230916_YXY_AD_Ngly_1	HF_20230916_YXY_AD_Ngly_1.12257.12257.2	12257	34.78	1659.69	SWPAVGNCSSALR	sp|P02790|HEMO_HUMAN(pre=R,post=W);	187;	Hex(5)HexNAc(4)NeuAc(1)
HF_20230916_YXY_AD_Ngly_1	HF_20230916_YXY_AD_Ngly_1.12259.12259.3	12259	34.78	1416.6	LSDLSINSTECLHVHCR	sp|P05156|CFAI_HUMAN(pre=K,post=G);	177;	Hex(5)HexNAc(4)Fuc(4)
HF_20230916_YXY_AD_Ngly_1	HF_20230916_YXY_AD_Ngly_1.12265.12265.3	12265	34.78	1473.28	DIVEYYNDSNGSHVLQGR	sp|P25311|ZA2G_HUMAN(pre=K,post=F);	112;	Hex(5)HexNAc(4)NeuAc(1)Fuc(3)
HF_20230916_YXY_AD_Ngly_1	HF_20230916_YXY_AD_Ngly_1.12279.12279.3	12279	34.84	1213.82	FSDGLESNSSTQFEVK	sp|P0C0L4|CO4A_HUMAN(pre=R,post=K);sp|P0C0L5|CO4B_HUMAN(pre=R,post=K);	226;226;	Hex(9)HexNAc(2)
HF_20230916_YXY_AD_Ngly_1	HF_20230916_YXY_AD_Ngly_1.12280.12280.3	12280	34.84	1425.58	ITYSIVQTNCSK	sp|P01042|KNG1_HUMAN(pre=R,post=E);	205;	Hex(6)HexNAc(5)NeuAc(3)
HF_20230916_YXY_AD_Ngly_1	HF_20230916_YXY_AD_Ngly_1.12291.12291.4	12291	34.9	1185.78	VYIHPFHLVIHNESTCEQLAK	sp|P01019|ANGT_HUMAN(pre=R,post=A);	47;	Hex(5)HexNAc(4)NeuAc(2)
HF_20230916_YXY_AD_Ngly_1	HF_20230916_YXY_AD_Ngly_1.12300.12300.3	12300	34.9	1474.27	ITYSIVQTNCSK	sp|P01042|KNG1_HUMAN(pre=R,post=E);	205;	Hex(6)HexNAc(5)NeuAc(3)Fuc(1)
HF_20230916_YXY_AD_Ngly_1	HF_20230916_YXY_AD_Ngly_1.12306.12306.4	12306	34.9	1113	VYIHPFHLVIHNESTCEQLAK	sp|P01019|ANGT_HUMAN(pre=R,post=A);	47;	Hex(5)HexNAc(4)NeuAc(1)
HF_20230916_YXY_AD_Ngly_1	HF_20230916_YXY_AD_Ngly_1.12314.12314.3	12314	34.96	1152.46	LGNWSAMPSCK	sp|P02749|APOH_HUMAN(pre=K,post=A);	253;	Hex(5)HexNAc(4)NeuAc(2)
HF_20230916_YXY_AD_Ngly_1	HF_20230916_YXY_AD_Ngly_1.12324.12324.2	12324	34.96	1728.19	LGNWSAMPSCK	sp|P02749|APOH_HUMAN(pre=K,post=A);	253;	Hex(5)HexNAc(4)NeuAc(2)
HF_20230916_YXY_AD_Ngly_1	HF_20230916_YXY_AD_Ngly_1.12325.12325.5	12325	34.96	890.604	VYIHPFHLVIHNESTCEQLAK	sp|P01019|ANGT_HUMAN(pre=R,post=A);	47;	Hex(5)HexNAc(4)NeuAc(1)
HF_20230916_YXY_AD_Ngly_1	HF_20230916_YXY_AD_Ngly_1.12326.12326.2	12326	34.96	1655.2	GLNVTLSSTGR	sp|P0C0L4|CO4A_HUMAN(pre=R,post=N);sp|P0C0L5|CO4B_HUMAN(pre=R,post=N);	1328;1328;	Hex(5)HexNAc(4)NeuAc(2)
HF_20230916_YXY_AD_Ngly_1	HF_20230916_YXY_AD_Ngly_1.12344.12344.2	12344	35.02	1400.07	LGNWSAMPSCK	sp|P02749|APOH_HUMAN(pre=K,post=A);	253;	Hex(4)HexNAc(3)NeuAc(1)
HF_20230916_YXY_AD_Ngly_1	HF_20230916_YXY_AD_Ngly_1.12356.12356.4	12356	35.08	864.595	LGNWSAMPSCK	sp|P02749|APOH_HUMAN(pre=K,post=A);	253;	Hex(5)HexNAc(4)NeuAc(2)
HF_20230916_YXY_AD_Ngly_1	HF_20230916_YXY_AD_Ngly_1.12369.12369.3	12369	35.08	933.712	LGNWSAMPSCK	sp|P02749|APOH_HUMAN(pre=K,post=A);	253;	Hex(4)HexNAc(3)NeuAc(1)
HF_20230916_YXY_AD_Ngly_1	HF_20230916_YXY_AD_Ngly_1.12377.12377.3	12377	35.14	1274.85	GTAGNALMDGASQLMGENR	sp|P02675|FIBB_HUMAN(pre=R,post=T);	394;	Hex(5)HexNAc(4)NeuAc(1)
HF_20230916_YXY_AD_Ngly_1	HF_20230916_YXY_AD_Ngly_1.12379.12379.4	12379	35.14	956.394	GTAGNALMDGASQLMGENR	sp|P02675|FIBB_HUMAN(pre=R,post=T);	394;	Hex(5)HexNAc(4)NeuAc(1)
HF_20230916_YXY_AD_Ngly_1	HF_20230916_YXY_AD_Ngly_1.12397.12397.3	12397	35.2	1326.96	VVTVAALGTNISIHKDEIGK	sp|Q9Y6R7|FCGBP_HUMAN(pre=R,post=V);sp|Q9Y6R7|FCGBP_HUMAN(pre=R,post=V);sp|Q9Y6R7|FCGBP_HUMAN(pre=R,post=V);	1743/2944/4145;1743/2944/4145;1743/2944/4145;	Hex(5)HexNAc(4)NeuAc(1)
HF_20230916_YXY_AD_Ngly_1	HF_20230916_YXY_AD_Ngly_1.12416.12416.5	12416	35.26	948.822	VYIHPFHLVIHNESTCEQLAK	sp|P01019|ANGT_HUMAN(pre=R,post=A);	47;	Hex(5)HexNAc(4)NeuAc(2)
HF_20230916_YXY_AD_Ngly_1	HF_20230916_YXY_AD_Ngly_1.12426.12426.3	12426	35.26	1369.56	FGCEIENNRSSGAFWK	sp|P25311|ZA2G_HUMAN(pre=R,post=Y);	128;	Hex(5)HexNAc(4)NeuAc(2)
HF_20230916_YXY_AD_Ngly_1	HF_20230916_YXY_AD_Ngly_1.12434.12434.2	12434	35.26	1659.68	SWPAVGNCSSALR	sp|P02790|HEMO_HUMAN(pre=R,post=W);	187;	Hex(5)HexNAc(4)NeuAc(1)
HF_20230916_YXY_AD_Ngly_1	HF_20230916_YXY_AD_Ngly_1.12438.12438.4	12438	35.32	1078.46	GLTFQQNASSMCVPDQDTAIR	sp|P01871|IGHM_HUMAN(pre=R,post=V);	209;	Hex(5)HexNAc(5)Fuc(1)
HF_20230916_YXY_AD_Ngly_1	HF_20230916_YXY_AD_Ngly_1.12441.12441.3	12441	35.32	1437.61	GLTFQQNASSMCVPDQDTAIR	sp|P01871|IGHM_HUMAN(pre=R,post=V);	209;	Hex(5)HexNAc(5)Fuc(1)
HF_20230916_YXY_AD_Ngly_1	HF_20230916_YXY_AD_Ngly_1.12460.12460.3	12460	35.38	1152.46	LGNWSAMPSCK	sp|P02749|APOH_HUMAN(pre=K,post=A);	253;	Hex(5)HexNAc(4)NeuAc(2)
HF_20230916_YXY_AD_Ngly_1	HF_20230916_YXY_AD_Ngly_1.12474.12474.4	12474	35.38	1157.25	LAGKPTHVNVSVVMAEVDGTCY	sp|P01876|IGHA1_HUMAN(pre=R,post=-);	340;	Hex(5)HexNAc(5)NeuAc(1)Fuc(1)
HF_20230916_YXY_AD_Ngly_1	HF_20230916_YXY_AD_Ngly_1.12479.12479.2	12479	35.44	1728.19	LGNWSAMPSCK	sp|P02749|APOH_HUMAN(pre=K,post=A);	253;	Hex(5)HexNAc(4)NeuAc(2)
HF_20230916_YXY_AD_Ngly_1	HF_20230916_YXY_AD_Ngly_1.12494.12494.3	12494	35.44	1383.6	GLTFQQNASSMCVPDQDTAIR	sp|P01871|IGHM_HUMAN(pre=R,post=V);	209;	Hex(4)HexNAc(5)Fuc(1)
HF_20230916_YXY_AD_Ngly_1	HF_20230916_YXY_AD_Ngly_1.12495.12495.4	12495	35.44	1037.94	GLTFQQNASSMCVPDQDTAIR	sp|P01871|IGHM_HUMAN(pre=R,post=V);	209;	Hex(4)HexNAc(5)Fuc(1)
HF_20230916_YXY_AD_Ngly_1	HF_20230916_YXY_AD_Ngly_1.12516.12516.2	12516	35.5	1655.2	GLNVTLSSTGR	sp|P0C0L4|CO4A_HUMAN(pre=R,post=N);sp|P0C0L5|CO4B_HUMAN(pre=R,post=N);	1328;1328;	Hex(5)HexNAc(4)NeuAc(2)
HF_20230916_YXY_AD_Ngly_1	HF_20230916_YXY_AD_Ngly_1.12521.12521.3	12521	35.56	1274.86	GTAGNALMDGASQLMGENR	sp|P02675|FIBB_HUMAN(pre=R,post=T);	394;	Hex(5)HexNAc(4)NeuAc(1)
HF_20230916_YXY_AD_Ngly_1	HF_20230916_YXY_AD_Ngly_1.12524.12524.4	12524	35.56	956.393	GTAGNALMDGASQLMGENR	sp|P02675|FIBB_HUMAN(pre=R,post=T);	394;	Hex(5)HexNAc(4)NeuAc(1)
HF_20230916_YXY_AD_Ngly_1	HF_20230916_YXY_AD_Ngly_1.12528.12528.3	12528	35.56	1306.29	IIVPLNNRENISDPTSPLR	sp|P01591|IGJ_HUMAN(pre=R,post=T);	71;	Hex(5)HexNAc(4)Fuc(1)
HF_20230916_YXY_AD_Ngly_1	HF_20230916_YXY_AD_Ngly_1.12534.12534.3	12534	35.56	1373.98	IIVPLNNRENISDPTSPLR	sp|P01591|IGJ_HUMAN(pre=R,post=T);	71;	Hex(5)HexNAc(5)Fuc(1)
HF_20230916_YXY_AD_Ngly_1	HF_20230916_YXY_AD_Ngly_1.12557.12557.3	12557	35.62	1325.29	IIVPLNNRENISDPTSPLR	sp|P01591|IGJ_HUMAN(pre=R,post=T);	71;	Hex(5)HexNAc(5)
HF_20230916_YXY_AD_Ngly_1	HF_20230916_YXY_AD_Ngly_1.12560.12560.3	12560	35.62	1257.6	IIVPLNNRENISDPTSPLR	sp|P01591|IGJ_HUMAN(pre=R,post=T);	71;	Hex(5)HexNAc(4)
HF_20230916_YXY_AD_Ngly_1	HF_20230916_YXY_AD_Ngly_1.12597.12597.3	12597	35.73	1238.59	IIVPLNNRENISDPTSPLR	sp|P01591|IGJ_HUMAN(pre=R,post=T);	71;	Hex(5)HexNAc(3)Fuc(1)
HF_20230916_YXY_AD_Ngly_1	HF_20230916_YXY_AD_Ngly_1.12601.12601.3	12601	35.73	1473.27	DIVEYYNDSNGSHVLQGR	sp|P25311|ZA2G_HUMAN(pre=K,post=F);	109;	Hex(5)HexNAc(4)NeuAc(1)Fuc(3)
HF_20230916_YXY_AD_Ngly_1	HF_20230916_YXY_AD_Ngly_1.12612.12612.3	12612	35.79	1271.27	IIVPLNNRENISDPTSPLR	sp|P01591|IGJ_HUMAN(pre=R,post=T);	71;	Hex(4)HexNAc(5)
HF_20230916_YXY_AD_Ngly_1	HF_20230916_YXY_AD_Ngly_1.12620.12620.4	12620	35.79	953.705	IIVPLNNRENISDPTSPLR	sp|P01591|IGJ_HUMAN(pre=R,post=T);	71;	Hex(4)HexNAc(5)
HF_20230916_YXY_AD_Ngly_1	HF_20230916_YXY_AD_Ngly_1.12657.12657.3	12657	35.88	1438.63	ADGTVNQIEGEATPVNLTEPAK	sp|P05090|APOD_HUMAN(pre=R,post=L);	98;	Hex(5)HexNAc(4)NeuAc(1)Fuc(1)
HF_20230916_YXY_AD_Ngly_1	HF_20230916_YXY_AD_Ngly_1.12662.12662.3	12662	35.88	1307.24	LGTSLSSGHVLMNGTLK	sp|P80108|PHLD_HUMAN(pre=K,post=Q);	659;	Hex(5)HexNAc(4)NeuAc(2)
HF_20230916_YXY_AD_Ngly_1	HF_20230916_YXY_AD_Ngly_1.12675.12675.4	12675	35.94	980.68	LGTSLSSGHVLMNGTLK	sp|P80108|PHLD_HUMAN(pre=K,post=Q);	659;	Hex(5)HexNAc(4)NeuAc(2)
HF_20230916_YXY_AD_Ngly_1	HF_20230916_YXY_AD_Ngly_1.12698.12698.3	12698	35.99	1012.81	VFHIHNESWVLLTPK	sp|O75882|ATRN_HUMAN(pre=R,post=A);	428;	Hex(5)HexNAc(2)
HF_20230916_YXY_AD_Ngly_1	HF_20230916_YXY_AD_Ngly_1.12704.12704.4	12704	35.99	851.143	VFHIHNESWVLLTPK	sp|O75882|ATRN_HUMAN(pre=R,post=A);	428;	Hex(6)HexNAc(3)
HF_20230916_YXY_AD_Ngly_1	HF_20230916_YXY_AD_Ngly_1.12714.12714.5	12714	36.04	904.445	KLVLSSEKTVLTPATNHMGNVTFTIPANR	sp|P01024|CO3_HUMAN(pre=K,post=E);	85;	Hex(6)HexNAc(2)
HF_20230916_YXY_AD_Ngly_1	HF_20230916_YXY_AD_Ngly_1.12716.12716.3	12716	36.04	1424.59	DIVEYYNDSNGSHVLQGR	sp|P25311|ZA2G_HUMAN(pre=K,post=F);	109;	Hex(5)HexNAc(4)NeuAc(1)Fuc(2)
HF_20230916_YXY_AD_Ngly_1	HF_20230916_YXY_AD_Ngly_1.12717.12717.4	12717	36.04	1130.3	KLVLSSEKTVLTPATNHMGNVTFTIPANR	sp|P01024|CO3_HUMAN(pre=K,post=E);	85;	Hex(6)HexNAc(2)
HF_20230916_YXY_AD_Ngly_1	HF_20230916_YXY_AD_Ngly_1.12720.12720.3	12720	36.04	1134.53	VFHIHNESWVLLTPK	sp|O75882|ATRN_HUMAN(pre=R,post=A);	428;	Hex(6)HexNAc(3)
HF_20230916_YXY_AD_Ngly_1	HF_20230916_YXY_AD_Ngly_1.12728.12728.3	12728	36.04	1103.8	GLNVTLSSTGR	sp|P0C0L4|CO4A_HUMAN(pre=R,post=N);sp|P0C0L5|CO4B_HUMAN(pre=R,post=N);	1328;1328;	Hex(5)HexNAc(4)NeuAc(2)
HF_20230916_YXY_AD_Ngly_1	HF_20230916_YXY_AD_Ngly_1.12732.12732.4	12732	36.1	1029.17	GTAGNALMDGASQLMGENR	sp|P02675|FIBB_HUMAN(pre=R,post=T);	394;	Hex(5)HexNAc(4)NeuAc(2)
HF_20230916_YXY_AD_Ngly_1	HF_20230916_YXY_AD_Ngly_1.12734.12734.3	12734	36.1	1371.89	GTAGNALMDGASQLMGENR	sp|P02675|FIBB_HUMAN(pre=R,post=T);	394;	Hex(5)HexNAc(4)NeuAc(2)
HF_20230916_YXY_AD_Ngly_1	HF_20230916_YXY_AD_Ngly_1.12735.12735.3	12735	36.1	1278.88	YRGTAGNALMDGASQLMGENR	sp|P02675|FIBB_HUMAN(pre=K,post=T);	394;	Hex(5)HexNAc(4)
HF_20230916_YXY_AD_Ngly_1	HF_20230916_YXY_AD_Ngly_1.12739.12739.4	12739	36.1	956.395	GTAGNALMDGASQLMGENR	sp|P02675|FIBB_HUMAN(pre=R,post=T);	394;	Hex(5)HexNAc(4)NeuAc(1)
HF_20230916_YXY_AD_Ngly_1	HF_20230916_YXY_AD_Ngly_1.12740.12740.3	12740	36.1	1271.89	KVCQDCPLLAPLNDTR	sp|P02765|FETUA_HUMAN(pre=R,post=V);	156;	Hex(5)HexNAc(4)NeuAc(1)
HF_20230916_YXY_AD_Ngly_1	HF_20230916_YXY_AD_Ngly_1.12748.12748.3	12748	36.1	1269.52	GTAGNALMDGASQLMGENR	sp|P02675|FIBB_HUMAN(pre=R,post=T);	394;	Hex(5)HexNAc(4)NeuAc(1)
HF_20230916_YXY_AD_Ngly_1	HF_20230916_YXY_AD_Ngly_1.12755.12755.3	12755	36.16	958.795	VFHIHNESWVLLTPK	sp|O75882|ATRN_HUMAN(pre=R,post=A);	428;	Hex(4)HexNAc(2)
HF_20230916_YXY_AD_Ngly_1	HF_20230916_YXY_AD_Ngly_1.12756.12756.4	12756	36.16	952.394	GTAGNALMDGASQLMGENR	sp|P02675|FIBB_HUMAN(pre=R,post=T);	394;	Hex(5)HexNAc(4)NeuAc(1)
HF_20230916_YXY_AD_Ngly_1	HF_20230916_YXY_AD_Ngly_1.12758.12758.3	12758	36.16	904.778	VFHIHNESWVLLTPK	sp|O75882|ATRN_HUMAN(pre=R,post=A);	428;	Hex(3)HexNAc(2)
HF_20230916_YXY_AD_Ngly_1	HF_20230916_YXY_AD_Ngly_1.12761.12761.4	12761	36.16	759.861	VFHIHNESWVLLTPK	sp|O75882|ATRN_HUMAN(pre=R,post=A);	428;	Hex(5)HexNAc(2)
HF_20230916_YXY_AD_Ngly_1	HF_20230916_YXY_AD_Ngly_1.12764.12764.3	12764	36.16	850.759	VFHIHNESWVLLTPK	sp|O75882|ATRN_HUMAN(pre=R,post=A);	428;	Hex(2)HexNAc(2)
HF_20230916_YXY_AD_Ngly_1	HF_20230916_YXY_AD_Ngly_1.12780.12780.3	12780	36.22	1325.54	SWPAVGNCSSALR	sp|P02790|HEMO_HUMAN(pre=R,post=W);	187;	Hex(6)HexNAc(5)NeuAc(2)
HF_20230916_YXY_AD_Ngly_1	HF_20230916_YXY_AD_Ngly_1.12783.12783.2	12783	36.22	1518.72	VFHIHNESWVLLTPK	sp|O75882|ATRN_HUMAN(pre=R,post=A);	428;	Hex(5)HexNAc(2)
HF_20230916_YXY_AD_Ngly_1	HF_20230916_YXY_AD_Ngly_1.12795.12795.4	12795	36.27	1123.78	ADGTVNQIEGEATPVNLTEPAKLEVK	sp|P05090|APOD_HUMAN(pre=R,post=F);	98;	Hex(5)HexNAc(4)Fuc(1)
HF_20230916_YXY_AD_Ngly_1	HF_20230916_YXY_AD_Ngly_1.12797.12797.4	12797	36.27	954.165	KVCQDCPLLAPLNDTR	sp|P02765|FETUA_HUMAN(pre=R,post=V);	156;	Hex(5)HexNAc(4)NeuAc(1)
HF_20230916_YXY_AD_Ngly_1	HF_20230916_YXY_AD_Ngly_1.12799.12799.3	12799	36.27	1498.03	ADGTVNQIEGEATPVNLTEPAKLEVK	sp|P05090|APOD_HUMAN(pre=R,post=F);	98;	Hex(5)HexNAc(4)Fuc(1)
HF_20230916_YXY_AD_Ngly_1	HF_20230916_YXY_AD_Ngly_1.12812.12812.3	12812	36.27	1386.28	LAGKPTHVNVSVVMAEVDGTCY	sp|P01876|IGHA1_HUMAN(pre=R,post=-);	340;	Hex(4)HexNAc(5)Fuc(1)
HF_20230916_YXY_AD_Ngly_1	HF_20230916_YXY_AD_Ngly_1.12847.12847.3	12847	36.4	1188.54	LAGKPTHVNVSVVMAEVDGTCY	sp|P01876|IGHA1_HUMAN(pre=R,post=-);	340;	Hex(5)HexNAc(2)
HF_20230916_YXY_AD_Ngly_1	HF_20230916_YXY_AD_Ngly_1.12858.12858.3	12858	36.46	1252.51	SWPAVGNCSSALR	sp|P02790|HEMO_HUMAN(pre=R,post=W);	187;	Hex(5)HexNAc(4)NeuAc(2)Fuc(1)
HF_20230916_YXY_AD_Ngly_1	HF_20230916_YXY_AD_Ngly_1.12872.12872.3	12872	36.46	1449.35	ADGTVNQIEGEATPVNLTEPAKLEVK	sp|P05090|APOD_HUMAN(pre=R,post=F);	98;	Hex(5)HexNAc(4)
HF_20230916_YXY_AD_Ngly_1	HF_20230916_YXY_AD_Ngly_1.12877.12877.3	12877	36.52	1271.89	KVCQDCPLLAPLNDTR	sp|P02765|FETUA_HUMAN(pre=R,post=V);	156;	Hex(5)HexNAc(4)NeuAc(1)
HF_20230916_YXY_AD_Ngly_1	HF_20230916_YXY_AD_Ngly_1.12879.12879.3	12879	36.52	1265.91	TVLTPATNHMGNVTFTIPANR	sp|P01024|CO3_HUMAN(pre=K,post=E);	85;	Hex(7)HexNAc(2)
HF_20230916_YXY_AD_Ngly_1	HF_20230916_YXY_AD_Ngly_1.12884.12884.4	12884	36.52	1010.22	TVLTPATNHMGNVTFTIPANREFK	sp|P01024|CO3_HUMAN(pre=K,post=S);	85;	Hex(6)HexNAc(2)
HF_20230916_YXY_AD_Ngly_1	HF_20230916_YXY_AD_Ngly_1.12886.12886.3	12886	36.52	1376.31	ADGTVNQIEGEATPVNLTEPAKLEVK	sp|P05090|APOD_HUMAN(pre=R,post=F);	98;	Hex(4)HexNAc(3)Fuc(1)
HF_20230916_YXY_AD_Ngly_1	HF_20230916_YXY_AD_Ngly_1.12900.12900.3	12900	36.58	1203.82	SWPAVGNCSSALR	sp|P02790|HEMO_HUMAN(pre=R,post=W);	187;	Hex(5)HexNAc(4)NeuAc(2)
HF_20230916_YXY_AD_Ngly_1	HF_20230916_YXY_AD_Ngly_1.12901.12901.4	12901	36.58	949.678	TVLTPATNHMGNVTFTIPANR	sp|P01024|CO3_HUMAN(pre=K,post=E);	85;	Hex(7)HexNAc(2)
HF_20230916_YXY_AD_Ngly_1	HF_20230916_YXY_AD_Ngly_1.12903.12903.3	12903	36.58	1319.93	TVLTPATNHMGNVTFTIPANR	sp|P01024|CO3_HUMAN(pre=K,post=E);	85;	Hex(8)HexNAc(2)
HF_20230916_YXY_AD_Ngly_1	HF_20230916_YXY_AD_Ngly_1.12906.12906.3	12906	36.58	1223.16	SWPAVGNCSSALR	sp|P02790|HEMO_HUMAN(pre=R,post=W);	187;	Hex(5)HexNAc(5)NeuAc(1)Fuc(1)
HF_20230916_YXY_AD_Ngly_1	HF_20230916_YXY_AD_Ngly_1.12907.12907.4	12907	36.58	1214.73	QNQCFYNSSYLNVQR	sp|P19652|A1AG2_HUMAN(pre=R,post=E);	93;	Hex(7)HexNAc(6)NeuAc(2)
HF_20230916_YXY_AD_Ngly_1	HF_20230916_YXY_AD_Ngly_1.12913.12913.3	12913	36.58	1619.31	QNQCFYNSSYLNVQR	sp|P19652|A1AG2_HUMAN(pre=R,post=E);	93;	Hex(7)HexNAc(6)NeuAc(2)
HF_20230916_YXY_AD_Ngly_1	HF_20230916_YXY_AD_Ngly_1.12914.12914.5	12914	36.58	964.232	ELHHLQEQNVSNAFLDKGEFYIGSK	sp|P00450|CERU_HUMAN(pre=K,post=Y);	762;	Hex(5)HexNAc(4)NeuAc(1)
HF_20230916_YXY_AD_Ngly_1	HF_20230916_YXY_AD_Ngly_1.12922.12922.4	12922	36.64	903.119	SWPAVGNCSSALR	sp|P02790|HEMO_HUMAN(pre=R,post=W);	187;	Hex(5)HexNAc(4)NeuAc(2)
HF_20230916_YXY_AD_Ngly_1	HF_20230916_YXY_AD_Ngly_1.12923.12923.3	12923	36.64	1211.89	TVLTPATNHMGNVTFTIPANR	sp|P01024|CO3_HUMAN(pre=K,post=E);	85;	Hex(6)HexNAc(2)
HF_20230916_YXY_AD_Ngly_1	HF_20230916_YXY_AD_Ngly_1.12924.12924.4	12924	36.64	909.165	TVLTPATNHMGNVTFTIPANR	sp|P01024|CO3_HUMAN(pre=K,post=E);	85;	Hex(6)HexNAc(2)
HF_20230916_YXY_AD_Ngly_1	HF_20230916_YXY_AD_Ngly_1.12925.12925.2	12925	36.64	1477.12	SWPAVGNCSSALR	sp|P02790|HEMO_HUMAN(pre=R,post=W);	187;	Hex(4)HexNAc(3)NeuAc(1)
HF_20230916_YXY_AD_Ngly_1	HF_20230916_YXY_AD_Ngly_1.12927.12927.3	12927	36.64	985.08	SWPAVGNCSSALR	sp|P02790|HEMO_HUMAN(pre=R,post=W);	187;	Hex(4)HexNAc(3)NeuAc(1)
HF_20230916_YXY_AD_Ngly_1	HF_20230916_YXY_AD_Ngly_1.12929.12929.4	12929	36.64	868.653	TVLTPATNHMGNVTFTIPANR	sp|P01024|CO3_HUMAN(pre=K,post=E);	85;	Hex(5)HexNAc(2)
HF_20230916_YXY_AD_Ngly_1	HF_20230916_YXY_AD_Ngly_1.12930.12930.3	12930	36.64	1157.87	TVLTPATNHMGNVTFTIPANR	sp|P01024|CO3_HUMAN(pre=K,post=E);	85;	Hex(5)HexNAc(2)
HF_20230916_YXY_AD_Ngly_1	HF_20230916_YXY_AD_Ngly_1.12943.12943.3	12943	36.7	1106.79	SWPAVGNCSSALR	sp|P02790|HEMO_HUMAN(pre=R,post=W);	187;	Hex(5)HexNAc(4)NeuAc(1)
HF_20230916_YXY_AD_Ngly_1	HF_20230916_YXY_AD_Ngly_1.12957.12957.2	12957	36.7	1149	SWPAVGNCSSALR	sp|P02790|HEMO_HUMAN(pre=R,post=W);	187;	Hex(3)HexNAc(2)
HF_20230916_YXY_AD_Ngly_1	HF_20230916_YXY_AD_Ngly_1.12970.12970.4	12970	36.75	1062.7	LSDLSINSTECLHVHCR	sp|P05156|CFAI_HUMAN(pre=K,post=G);	177;	Hex(5)HexNAc(4)Fuc(4)
HF_20230916_YXY_AD_Ngly_1	HF_20230916_YXY_AD_Ngly_1.12973.12973.2	12973	36.75	1331.57	SWPAVGNCSSALR	sp|P02790|HEMO_HUMAN(pre=R,post=W);	187;	Hex(4)HexNAc(3)
HF_20230916_YXY_AD_Ngly_1	HF_20230916_YXY_AD_Ngly_1.12974.12974.2	12974	36.75	1659.69	SWPAVGNCSSALR	sp|P02790|HEMO_HUMAN(pre=R,post=W);	187;	Hex(5)HexNAc(4)NeuAc(1)
HF_20230916_YXY_AD_Ngly_1	HF_20230916_YXY_AD_Ngly_1.12978.12978.4	12978	36.75	1151.23	GLTFQQNASSMCVPDQDTAIR	sp|P01871|IGHM_HUMAN(pre=R,post=V);	209;	Hex(5)HexNAc(5)NeuAc(1)Fuc(1)
HF_20230916_YXY_AD_Ngly_1	HF_20230916_YXY_AD_Ngly_1.12986.12986.4	12986	36.81	787.627	TVLTPATNHMGNVTFTIPANR	sp|P01024|CO3_HUMAN(pre=K,post=E);	85;	Hex(3)HexNAc(2)
HF_20230916_YXY_AD_Ngly_1	HF_20230916_YXY_AD_Ngly_1.12997.12997.3	12997	36.81	1129.14	HANWTLTPLK	sp|P27169|PON1_HUMAN(pre=K,post=S);	253;	Hex(5)HexNAc(4)NeuAc(2)
HF_20230916_YXY_AD_Ngly_1	HF_20230916_YXY_AD_Ngly_1.13003.13003.3	13003	36.87	1252.51	SWPAVGNCSSALR	sp|P02790|HEMO_HUMAN(pre=R,post=W);	187;	Hex(5)HexNAc(4)NeuAc(2)Fuc(1)
HF_20230916_YXY_AD_Ngly_1	HF_20230916_YXY_AD_Ngly_1.13005.13005.3	13005	36.87	1103.85	TVLTPATNHMGNVTFTIPANR	sp|P01024|CO3_HUMAN(pre=K,post=E);	85;	Hex(4)HexNAc(2)
HF_20230916_YXY_AD_Ngly_1	HF_20230916_YXY_AD_Ngly_1.13006.13006.4	13006	36.87	828.14	TVLTPATNHMGNVTFTIPANR	sp|P01024|CO3_HUMAN(pre=K,post=E);	85;	Hex(4)HexNAc(2)
HF_20230916_YXY_AD_Ngly_1	HF_20230916_YXY_AD_Ngly_1.13014.13014.2	13014	36.87	1693.22	HANWTLTPLK	sp|P27169|PON1_HUMAN(pre=K,post=S);	253;	Hex(5)HexNAc(4)NeuAc(2)
HF_20230916_YXY_AD_Ngly_1	HF_20230916_YXY_AD_Ngly_1.13019.13019.3	13019	36.87	1327.64	ADGTVNQIEGEATPVNLTEPAKLEVK	sp|P05090|APOD_HUMAN(pre=R,post=F);	88;	Hex(4)HexNAc(3)
HF_20230916_YXY_AD_Ngly_1	HF_20230916_YXY_AD_Ngly_1.13024.13024.3	13024	36.93	1265.9	TVLTPATNHMGNVTFTIPANR	sp|P01024|CO3_HUMAN(pre=K,post=E);	85;	Hex(7)HexNAc(2)
HF_20230916_YXY_AD_Ngly_1	HF_20230916_YXY_AD_Ngly_1.13030.13030.2	13030	36.93	1736.31	TVLTPATNHMGNVTFTIPANR	sp|P01024|CO3_HUMAN(pre=K,post=E);	85;	Hex(5)HexNAc(2)
HF_20230916_YXY_AD_Ngly_1	HF_20230916_YXY_AD_Ngly_1.13045.13045.3	13045	36.99	1203.82	SWPAVGNCSSALR	sp|P02790|HEMO_HUMAN(pre=R,post=W);	187;	Hex(5)HexNAc(4)NeuAc(2)
HF_20230916_YXY_AD_Ngly_1	HF_20230916_YXY_AD_Ngly_1.13049.13049.3	13049	36.99	1213.49	QDQCIYNTTYLNVQR	sp|P02763|A1AG1_HUMAN(pre=R,post=E);	93;	Hex(7)HexNAc(6)NeuAc(2)
HF_20230916_YXY_AD_Ngly_1	HF_20230916_YXY_AD_Ngly_1.13051.13051.4	13051	36.99	915.414	TVLTPATNHMGNVTFTIPANR	sp|P01024|CO3_HUMAN(pre=K,post=E);	85;	Hex(4)HexNAc(3)Fuc(1)
HF_20230916_YXY_AD_Ngly_1	HF_20230916_YXY_AD_Ngly_1.13053.13053.3	13053	36.99	1189.85	MAGKPTHINVSVVMAEADGTCY	sp|P01877|IGHA2_HUMAN(pre=R,post=-);	327;	Hex(5)HexNAc(2)
HF_20230916_YXY_AD_Ngly_1	HF_20230916_YXY_AD_Ngly_1.13055.13055.3	13055	36.99	1617.66	QDQCIYNTTYLNVQR	sp|P02763|A1AG1_HUMAN(pre=R,post=E);	93;	Hex(7)HexNAc(6)NeuAc(2)
HF_20230916_YXY_AD_Ngly_1	HF_20230916_YXY_AD_Ngly_1.13066.13066.3	13066	37.05	1211.89	TVLTPATNHMGNVTFTIPANR	sp|P01024|CO3_HUMAN(pre=K,post=E);	85;	Hex(6)HexNAc(2)
HF_20230916_YXY_AD_Ngly_1	HF_20230916_YXY_AD_Ngly_1.13074.13074.4	13074	37.05	1250.01	QDQCIYNTTYLNVQR	sp|P02763|A1AG1_HUMAN(pre=R,post=E);	93;	Hex(7)HexNAc(6)NeuAc(2)Fuc(1)
HF_20230916_YXY_AD_Ngly_1	HF_20230916_YXY_AD_Ngly_1.13076.13076.6	13076	37.05	1100.46	GLTFQQNASSMCVPDQDTAIR	sp|P01871|IGHM_HUMAN(pre=R,post=V);	209;	Hex(5)HexNAc(4)NeuAc(1)Fuc(1)
HF_20230916_YXY_AD_Ngly_1	HF_20230916_YXY_AD_Ngly_1.13085.13085.4	13085	37.05	956.39	GTAGNALMDGASQLMGENR	sp|P02675|FIBB_HUMAN(pre=R,post=T);	394;	Hex(5)HexNAc(4)NeuAc(1)
HF_20230916_YXY_AD_Ngly_1	HF_20230916_YXY_AD_Ngly_1.13087.13087.3	13087	37.11	1157.87	TVLTPATNHMGNVTFTIPANR	sp|P01024|CO3_HUMAN(pre=K,post=E);	85;	Hex(5)HexNAc(2)
HF_20230916_YXY_AD_Ngly_1	HF_20230916_YXY_AD_Ngly_1.13088.13088.4	13088	37.11	868.656	TVLTPATNHMGNVTFTIPANR	sp|P01024|CO3_HUMAN(pre=K,post=E);	85;	Hex(5)HexNAc(2)
HF_20230916_YXY_AD_Ngly_1	HF_20230916_YXY_AD_Ngly_1.13093.13093.4	13093	37.11	1188.01	GLTFQQNASSMCVPDQDTAIR	sp|P01871|IGHM_HUMAN(pre=R,post=V);	209;	Hex(5)HexNAc(5)Fuc(4)
HF_20230916_YXY_AD_Ngly_1	HF_20230916_YXY_AD_Ngly_1.13094.13094.4	13094	37.11	903.117	SWPAVGNCSSALR	sp|P02790|HEMO_HUMAN(pre=R,post=W);	187;	Hex(5)HexNAc(4)NeuAc(2)
HF_20230916_YXY_AD_Ngly_1	HF_20230916_YXY_AD_Ngly_1.13118.13118.4	13118	37.17	1213.49	QDQCIYNTTYLNVQR	sp|P02763|A1AG1_HUMAN(pre=R,post=E);	93;	Hex(7)HexNAc(6)NeuAc(2)
HF_20230916_YXY_AD_Ngly_1	HF_20230916_YXY_AD_Ngly_1.13131.13131.4	13131	37.22	1151.23	GLTFQQNASSMCVPDQDTAIR	sp|P01871|IGHM_HUMAN(pre=R,post=V);	209;	Hex(5)HexNAc(5)NeuAc(1)Fuc(1)
HF_20230916_YXY_AD_Ngly_1	HF_20230916_YXY_AD_Ngly_1.13133.13133.3	13133	37.22	1534.64	GLTFQQNASSMCVPDQDTAIR	sp|P01871|IGHM_HUMAN(pre=R,post=V);	209;	Hex(5)HexNAc(5)NeuAc(1)Fuc(1)
HF_20230916_YXY_AD_Ngly_1	HF_20230916_YXY_AD_Ngly_1.13134.13134.4	13134	37.22	1191.75	GLTFQQNASSMCVPDQDTAIR	sp|P01871|IGHM_HUMAN(pre=R,post=V);	209;	Hex(6)HexNAc(5)NeuAc(1)Fuc(1)
HF_20230916_YXY_AD_Ngly_1	HF_20230916_YXY_AD_Ngly_1.13142.13142.3	13142	37.22	1588.67	GLTFQQNASSMCVPDQDTAIR	sp|P01871|IGHM_HUMAN(pre=R,post=V);	209;	Hex(6)HexNAc(5)NeuAc(1)Fuc(1)
HF_20230916_YXY_AD_Ngly_1	HF_20230916_YXY_AD_Ngly_1.13143.13143.4	13143	37.22	1136.98	GLTFQQNASSMCVPDQDTAIR	sp|P01871|IGHM_HUMAN(pre=R,post=V);	209;	Hex(5)HexNAc(4)NeuAc(1)Fuc(2)
HF_20230916_YXY_AD_Ngly_1	HF_20230916_YXY_AD_Ngly_1.13152.13152.5	13152	37.27	921.188	GLTFQQNASSMCVPDQDTAIR	sp|P01871|IGHM_HUMAN(pre=R,post=V);	209;	Hex(5)HexNAc(5)NeuAc(1)Fuc(1)
HF_20230916_YXY_AD_Ngly_1	HF_20230916_YXY_AD_Ngly_1.13154.13154.3	13154	37.27	1466.95	GLTFQQNASSMCVPDQDTAIR	sp|P01871|IGHM_HUMAN(pre=R,post=V);	209;	Hex(5)HexNAc(4)NeuAc(1)Fuc(1)
HF_20230916_YXY_AD_Ngly_1	HF_20230916_YXY_AD_Ngly_1.13160.13160.3	13160	37.27	1129.15	HANWTLTPLK	sp|P27169|PON1_HUMAN(pre=K,post=S);	253;	Hex(5)HexNAc(4)NeuAc(2)
HF_20230916_YXY_AD_Ngly_1	HF_20230916_YXY_AD_Ngly_1.13173.13173.4	13173	37.33	1100.46	GLTFQQNASSMCVPDQDTAIR	sp|P01871|IGHM_HUMAN(pre=R,post=V);	209;	Hex(5)HexNAc(4)NeuAc(1)Fuc(1)
HF_20230916_YXY_AD_Ngly_1	HF_20230916_YXY_AD_Ngly_1.13177.13177.4	13177	37.33	1187.78	LGACNDTLQQLMEVFKFDTISEK	sp|P01008|ANT3_HUMAN(pre=K,post=T);	128;	Hex(5)HexNAc(4)Fuc(3)
HF_20230916_YXY_AD_Ngly_1	HF_20230916_YXY_AD_Ngly_1.13179.13179.3	13179	37.33	1315.9	GLTFQQNASSMCVPDQDTAIR	sp|P01871|IGHM_HUMAN(pre=R,post=V);	209;	Hex(4)HexNAc(4)Fuc(1)
HF_20230916_YXY_AD_Ngly_1	HF_20230916_YXY_AD_Ngly_1.13187.13187.3	13187	37.33	1412.93	GLTFQQNASSMCVPDQDTAIR	sp|P01871|IGHM_HUMAN(pre=R,post=V);	209;	Hex(4)HexNAc(4)NeuAc(1)Fuc(1)
HF_20230916_YXY_AD_Ngly_1	HF_20230916_YXY_AD_Ngly_1.13188.13188.4	13188	37.33	1114.72	GLTFQQNASSMCVPDQDTAIR	sp|P01871|IGHM_HUMAN(pre=R,post=V);	209;	Hex(5)HexNAc(5)NeuAc(1)
HF_20230916_YXY_AD_Ngly_1	HF_20230916_YXY_AD_Ngly_1.13189.13189.3	13189	37.33	1437.61	GLTFQQNASSMCVPDQDTAIR	sp|P01871|IGHM_HUMAN(pre=R,post=V);	209;	Hex(5)HexNAc(5)Fuc(1)
HF_20230916_YXY_AD_Ngly_1	HF_20230916_YXY_AD_Ngly_1.13198.13198.4	13198	37.39	1246.3	HGIQYFNNNTQHSSLFMLNEVKR	sp|P01042|KNG1_HUMAN(pre=R,post=A);	169;	Hex(5)HexNAc(4)NeuAc(2)
HF_20230916_YXY_AD_Ngly_1	HF_20230916_YXY_AD_Ngly_1.13200.13200.3	13200	37.39	1485.96	GLTFQQNASSMCVPDQDTAIR	sp|P01871|IGHM_HUMAN(pre=R,post=V);	209;	Hex(5)HexNAc(5)NeuAc(1)
HF_20230916_YXY_AD_Ngly_1	HF_20230916_YXY_AD_Ngly_1.13206.13206.5	13206	37.39	880.572	GLTFQQNASSMCVPDQDTAIR	sp|P01871|IGHM_HUMAN(pre=R,post=V);	209;	Hex(5)HexNAc(4)NeuAc(1)Fuc(1)
HF_20230916_YXY_AD_Ngly_1	HF_20230916_YXY_AD_Ngly_1.13210.13210.4	13210	37.39	1122.21	QDQCIYNTTYLNVQR	sp|P02763|A1AG1_HUMAN(pre=R,post=E);	93;	Hex(6)HexNAc(5)NeuAc(2)
HF_20230916_YXY_AD_Ngly_1	HF_20230916_YXY_AD_Ngly_1.13216.13216.4	13216	37.45	1110.72	GLTFQQNASSMCVPDQDTAIR	sp|P01871|IGHM_HUMAN(pre=R,post=V);	209;	Hex(4)HexNAc(5)NeuAc(1)Fuc(1)
HF_20230916_YXY_AD_Ngly_1	HF_20230916_YXY_AD_Ngly_1.13221.13221.4	13221	37.45	1063.95	GLTFQQNASSMCVPDQDTAIR	sp|P01871|IGHM_HUMAN(pre=R,post=V);	209;	Hex(5)HexNAc(4)NeuAc(1)
HF_20230916_YXY_AD_Ngly_1	HF_20230916_YXY_AD_Ngly_1.13227.13227.3	13227	37.45	1418.26	GLTFQQNASSMCVPDQDTAIR	sp|P01871|IGHM_HUMAN(pre=R,post=V);	209;	Hex(5)HexNAc(4)NeuAc(1)
HF_20230916_YXY_AD_Ngly_1	HF_20230916_YXY_AD_Ngly_1.13237.13237.4	13237	37.51	1052.74	IIVPLNNRENISDPTSPLR	sp|P01591|IGJ_HUMAN(pre=R,post=T);	71;	Hex(5)HexNAc(4)NeuAc(1)Fuc(1)
HF_20230916_YXY_AD_Ngly_1	HF_20230916_YXY_AD_Ngly_1.13238.13238.3	13238	37.51	1480.63	GLTFQQNASSMCVPDQDTAIR	sp|P01871|IGHM_HUMAN(pre=R,post=V);	209;	Hex(4)HexNAc(5)NeuAc(1)Fuc(1)
HF_20230916_YXY_AD_Ngly_1	HF_20230916_YXY_AD_Ngly_1.13239.13239.3	13239	37.51	1403.32	IIVPLNNRENISDPTSPLR	sp|P01591|IGJ_HUMAN(pre=R,post=T);	71;	Hex(5)HexNAc(4)NeuAc(1)Fuc(1)
HF_20230916_YXY_AD_Ngly_1	HF_20230916_YXY_AD_Ngly_1.13240.13240.4	13240	37.51	1103.51	IIVPLNNRENISDPTSPLR	sp|P01591|IGJ_HUMAN(pre=R,post=T);	71;	Hex(5)HexNAc(5)NeuAc(1)Fuc(1)
HF_20230916_YXY_AD_Ngly_1	HF_20230916_YXY_AD_Ngly_1.13244.13244.3	13244	37.51	1471.01	IIVPLNNRENISDPTSPLR	sp|P01591|IGJ_HUMAN(pre=R,post=T);	71;	Hex(5)HexNAc(5)NeuAc(1)Fuc(1)
HF_20230916_YXY_AD_Ngly_1	HF_20230916_YXY_AD_Ngly_1.13245.13245.3	13245	37.51	1371.89	GTAGNALMDGASQLMGENR	sp|P02675|FIBB_HUMAN(pre=R,post=T);	394;	Hex(5)HexNAc(4)NeuAc(2)
HF_20230916_YXY_AD_Ngly_1	HF_20230916_YXY_AD_Ngly_1.13256.13256.4	13256	37.56	1029.17	GTAGNALMDGASQLMGENR	sp|P02675|FIBB_HUMAN(pre=R,post=T);	394;	Hex(5)HexNAc(4)NeuAc(2)
HF_20230916_YXY_AD_Ngly_1	HF_20230916_YXY_AD_Ngly_1.13269.13269.3	13269	37.56	1184.57	IIVPLNNRENISDPTSPLR	sp|P01591|IGJ_HUMAN(pre=R,post=T);	71;	Hex(4)HexNAc(3)Fuc(1)
HF_20230916_YXY_AD_Ngly_1	HF_20230916_YXY_AD_Ngly_1.13271.13271.3	13271	37.56	1306.29	IIVPLNNRENISDPTSPLR	sp|P01591|IGJ_HUMAN(pre=R,post=T);	71;	Hex(5)HexNAc(4)Fuc(1)
HF_20230916_YXY_AD_Ngly_1	HF_20230916_YXY_AD_Ngly_1.13278.13278.4	13278	37.62	1066.99	IIVPLNNRENISDPTSPLR	sp|P01591|IGJ_HUMAN(pre=R,post=T);	71;	Hex(5)HexNAc(5)NeuAc(1)
HF_20230916_YXY_AD_Ngly_1	HF_20230916_YXY_AD_Ngly_1.13279.13279.4	13279	37.62	1016.22	IIVPLNNRENISDPTSPLR	sp|P01591|IGJ_HUMAN(pre=R,post=T);	71;	Hex(5)HexNAc(4)NeuAc(1)
HF_20230916_YXY_AD_Ngly_1	HF_20230916_YXY_AD_Ngly_1.13280.13280.3	13280	37.62	1354.63	IIVPLNNRENISDPTSPLR	sp|P01591|IGJ_HUMAN(pre=R,post=T);	71;	Hex(5)HexNAc(4)NeuAc(1)
HF_20230916_YXY_AD_Ngly_1	HF_20230916_YXY_AD_Ngly_1.13281.13281.4	13281	37.62	1151.24	GLTFQQNASSMCVPDQDTAIR	sp|P01871|IGHM_HUMAN(pre=R,post=V);	209;	Hex(5)HexNAc(5)NeuAc(1)Fuc(1)
HF_20230916_YXY_AD_Ngly_1	HF_20230916_YXY_AD_Ngly_1.13284.13284.3	13284	37.62	1422.33	IIVPLNNRENISDPTSPLR	sp|P01591|IGJ_HUMAN(pre=R,post=T);	71;	Hex(5)HexNAc(5)NeuAc(1)
HF_20230916_YXY_AD_Ngly_1	HF_20230916_YXY_AD_Ngly_1.13285.13285.3	13285	37.62	1139.88	VVLHPNYSQVDIGLIK	sp|P00738|HPT_HUMAN(pre=K,post=L);	241;	Hex(5)HexNAc(4)
HF_20230916_YXY_AD_Ngly_1	HF_20230916_YXY_AD_Ngly_1.13287.13287.4	13287	37.62	909.164	TVLTPATNHMGNVTFTIPANR	sp|P01024|CO3_HUMAN(pre=K,post=E);	85;	Hex(6)HexNAc(2)
HF_20230916_YXY_AD_Ngly_1	HF_20230916_YXY_AD_Ngly_1.13292.13292.3	13292	37.62	1534.65	GLTFQQNASSMCVPDQDTAIR	sp|P01871|IGHM_HUMAN(pre=R,post=V);	209;	Hex(5)HexNAc(5)NeuAc(1)Fuc(1)
HF_20230916_YXY_AD_Ngly_1	HF_20230916_YXY_AD_Ngly_1.13293.13293.4	13293	37.62	1107.51	IIVPLNNRENISDPTSPLR	sp|P01591|IGJ_HUMAN(pre=R,post=T);	71;	Hex(6)HexNAc(5)NeuAc(1)
HF_20230916_YXY_AD_Ngly_1	HF_20230916_YXY_AD_Ngly_1.13298.13298.2	13298	37.68	1480.63	GLTFQQNASSMCVPDQDTAIR	sp|P01871|IGHM_HUMAN(pre=R,post=V);	209;	Hex(4)HexNAc(5)NeuAc(1)Fuc(1)
HF_20230916_YXY_AD_Ngly_1	HF_20230916_YXY_AD_Ngly_1.13302.13302.3	13302	37.68	1257.6	IIVPLNNRENISDPTSPLR	sp|P01591|IGJ_HUMAN(pre=R,post=T);	71;	Hex(5)HexNAc(4)
HF_20230916_YXY_AD_Ngly_1	HF_20230916_YXY_AD_Ngly_1.13303.13303.3	13303	37.68	1335.63	IIVPLNNRENISDPTSPLR	sp|P01591|IGJ_HUMAN(pre=R,post=T);	71;	Hex(5)HexNAc(3)NeuAc(1)Fuc(1)
HF_20230916_YXY_AD_Ngly_1	HF_20230916_YXY_AD_Ngly_1.13305.13305.3	13305	37.68	1135.89	IIVPLNNRENISDPTSPLR	sp|P01591|IGJ_HUMAN(pre=R,post=T);	71;	Hex(4)HexNAc(3)
HF_20230916_YXY_AD_Ngly_1	HF_20230916_YXY_AD_Ngly_1.13309.13309.4	13309	37.68	1279.77	GGNSNGALCHFPFLYNNHNYTDCTSEGR	sp|P02751|FINC_HUMAN(pre=R,post=R);	430;	Hex(5)HexNAc(4)NeuAc(1)
HF_20230916_YXY_AD_Ngly_1	HF_20230916_YXY_AD_Ngly_1.13310.13310.3	13310	37.68	1466.95	GLTFQQNASSMCVPDQDTAIR	sp|P01871|IGHM_HUMAN(pre=R,post=V);	209;	Hex(5)HexNAc(4)NeuAc(1)Fuc(1)
HF_20230916_YXY_AD_Ngly_1	HF_20230916_YXY_AD_Ngly_1.13313.13313.4	13313	37.68	1042.48	IIVPLNNRENISDPTSPLR	sp|P01591|IGJ_HUMAN(pre=R,post=T);	71;	Hex(6)HexNAc(3)NeuAc(1)Fuc(1)
HF_20230916_YXY_AD_Ngly_1	HF_20230916_YXY_AD_Ngly_1.13315.13315.4	13315	37.68	1179.25	LAGKPTHVNVSVVMAEVDGTCY	sp|P01876|IGHA1_HUMAN(pre=R,post=-);	340;	Hex(5)HexNAc(4)NeuAc(2)Fuc(1)
HF_20230916_YXY_AD_Ngly_1	HF_20230916_YXY_AD_Ngly_1.13319.13319.4	13319	37.74	1100.46	GLTFQQNASSMCVPDQDTAIR	sp|P01871|IGHM_HUMAN(pre=R,post=V);	209;	Hex(5)HexNAc(4)NeuAc(1)Fuc(1)
HF_20230916_YXY_AD_Ngly_1	HF_20230916_YXY_AD_Ngly_1.13322.13322.4	13322	37.74	1001.97	IIVPLNNRENISDPTSPLR	sp|P01591|IGJ_HUMAN(pre=R,post=T);	71;	Hex(5)HexNAc(3)NeuAc(1)Fuc(1)
HF_20230916_YXY_AD_Ngly_1	HF_20230916_YXY_AD_Ngly_1.13330.13330.3	13330	37.74	1374.24	QDQCIYNTTYLNVQR	sp|P02763|A1AG1_HUMAN(pre=R,post=E);	93;	Hex(5)HexNAc(4)NeuAc(2)
HF_20230916_YXY_AD_Ngly_1	HF_20230916_YXY_AD_Ngly_1.13336.13336.3	13336	37.74	1443.28	EGYSNISYIVVNHQGISSR	sp|P49908|SEPP1_HUMAN(pre=K,post=L);	83;	Hex(5)HexNAc(4)NeuAc(2)
HF_20230916_YXY_AD_Ngly_1	HF_20230916_YXY_AD_Ngly_1.13344.13344.4	13344	37.8	1082.72	EGYSNISYIVVNHQGISSR	sp|P49908|SEPP1_HUMAN(pre=K,post=L);	83;	Hex(5)HexNAc(4)NeuAc(2)
HF_20230916_YXY_AD_Ngly_1	HF_20230916_YXY_AD_Ngly_1.13345.13345.3	13345	37.8	1238.59	IIVPLNNRENISDPTSPLR	sp|P01591|IGJ_HUMAN(pre=R,post=T);	71;	Hex(5)HexNAc(3)Fuc(1)
HF_20230916_YXY_AD_Ngly_1	HF_20230916_YXY_AD_Ngly_1.13348.13348.3	13348	37.8	1116.88	IIVPLNNRENISDPTSPLR	sp|P01591|IGJ_HUMAN(pre=R,post=T);	71;	Hex(4)HexNAc(2)Fuc(1)
HF_20230916_YXY_AD_Ngly_1	HF_20230916_YXY_AD_Ngly_1.13352.13352.3	13352	37.8	1419.89	LGNWSAMPSCK	sp|P02749|APOH_HUMAN(pre=K,post=A);	253;	Hex(6)HexNAc(5)NeuAc(3)Fuc(1)
HF_20230916_YXY_AD_Ngly_1	HF_20230916_YXY_AD_Ngly_1.13354.13354.3	13354	37.8	1153.14	GTAGNALMDGASQLMGENR	sp|P02675|FIBB_HUMAN(pre=R,post=T);	394;	Hex(4)HexNAc(3)NeuAc(1)
HF_20230916_YXY_AD_Ngly_1	HF_20230916_YXY_AD_Ngly_1.13366.13366.3	13366	37.86	1281.61	IIVPLNNRENISDPTSPLR	sp|P01591|IGJ_HUMAN(pre=R,post=T);	71;	Hex(4)HexNAc(3)NeuAc(1)Fuc(1)
HF_20230916_YXY_AD_Ngly_1	HF_20230916_YXY_AD_Ngly_1.13383.13383.4	13383	37.92	1130.99	FKLSDLSINSTECLHVHCR	sp|P05156|CFAI_HUMAN(pre=R,post=G);	177;	Hex(5)HexNAc(4)NeuAc(2)
HF_20230916_YXY_AD_Ngly_1	HF_20230916_YXY_AD_Ngly_1.13385.13385.3	13385	37.92	1286.94	IIVPLNNRENISDPTSPLR	sp|P01591|IGJ_HUMAN(pre=R,post=T);	71;	Hex(5)HexNAc(3)NeuAc(1)
HF_20230916_YXY_AD_Ngly_1	HF_20230916_YXY_AD_Ngly_1.13387.13387.3	13387	37.92	1443.29	EGYSNISYIVVNHQGISSR	sp|P49908|SEPP1_HUMAN(pre=K,post=L);	83;	Hex(5)HexNAc(4)NeuAc(2)
HF_20230916_YXY_AD_Ngly_1	HF_20230916_YXY_AD_Ngly_1.13400.13400.4	13400	37.92	1337.09	RNPPMGGNVVIFDTVITNQEEPYQNHSGR	sp|P02745|C1QA_HUMAN(pre=R,post=F);	146;	Hex(5)HexNAc(4)NeuAc(1)Fuc(1)
HF_20230916_YXY_AD_Ngly_1	HF_20230916_YXY_AD_Ngly_1.13404.13404.3	13404	37.98	1157.87	TVLTPATNHMGNVTFTIPANR	sp|P01024|CO3_HUMAN(pre=K,post=E);	85;	Hex(5)HexNAc(2)
HF_20230916_YXY_AD_Ngly_1	HF_20230916_YXY_AD_Ngly_1.13413.13413.4	13413	37.98	961.456	IIVPLNNRENISDPTSPLR	sp|P01591|IGJ_HUMAN(pre=R,post=T);	71;	Hex(4)HexNAc(3)NeuAc(1)Fuc(1)
HF_20230916_YXY_AD_Ngly_1	HF_20230916_YXY_AD_Ngly_1.13416.13416.3	13416	37.98	1261.24	VLYLAAYNCTLRPVSK	sp|Q9UGM5|FETUB_HUMAN(pre=R,post=K);	136;	Hex(5)HexNAc(4)NeuAc(1)
HF_20230916_YXY_AD_Ngly_1	HF_20230916_YXY_AD_Ngly_1.13419.13419.3	13419	37.98	1371.54	LGNWSAMPSCK	sp|P02749|APOH_HUMAN(pre=K,post=A);	253;	Hex(6)HexNAc(5)NeuAc(2)Fuc(2)
HF_20230916_YXY_AD_Ngly_1	HF_20230916_YXY_AD_Ngly_1.13420.13420.6	13420	37.98	891.897	RNPPMGGNVVIFDTVITNQEEPYQNHSGR	sp|P02745|C1QA_HUMAN(pre=R,post=F);	146;	Hex(5)HexNAc(4)Fuc(3)
HF_20230916_YXY_AD_Ngly_1	HF_20230916_YXY_AD_Ngly_1.13421.13421.3	13421	37.98	1274.85	GTAGNALMDGASQLMGENR	sp|P02675|FIBB_HUMAN(pre=R,post=T);	394;	Hex(5)HexNAc(4)NeuAc(1)
HF_20230916_YXY_AD_Ngly_1	HF_20230916_YXY_AD_Ngly_1.13424.13424.4	13424	38.04	1151.24	GLTFQQNASSMCVPDQDTAIR	sp|P01871|IGHM_HUMAN(pre=R,post=V);	209;	Hex(5)HexNAc(5)NeuAc(1)Fuc(1)
HF_20230916_YXY_AD_Ngly_1	HF_20230916_YXY_AD_Ngly_1.13425.13425.5	13425	38.04	1069.87	RNPPMGGNVVIFDTVITNQEEPYQNHSGR	sp|P02745|C1QA_HUMAN(pre=R,post=F);	146;	Hex(5)HexNAc(4)NeuAc(1)Fuc(1)
HF_20230916_YXY_AD_Ngly_1	HF_20230916_YXY_AD_Ngly_1.13430.13430.3	13430	38.04	1345.57	LANLTQGEDQYYLR	sp|P10909|CLUS_HUMAN(pre=R,post=V);	374;	Hex(5)HexNAc(4)NeuAc(2)Fuc(1)
HF_20230916_YXY_AD_Ngly_1	HF_20230916_YXY_AD_Ngly_1.13432.13432.4	13432	38.04	946.433	VLYLAAYNCTLRPVSK	sp|Q9UGM5|FETUB_HUMAN(pre=R,post=K);	136;	Hex(5)HexNAc(4)Fuc(2)
HF_20230916_YXY_AD_Ngly_1	HF_20230916_YXY_AD_Ngly_1.13436.13436.4	13436	38.04	1029.16	GTAGNALMDGASQLMGENR	sp|P02675|FIBB_HUMAN(pre=R,post=T);	394;	Hex(5)HexNAc(4)NeuAc(2)
HF_20230916_YXY_AD_Ngly_1	HF_20230916_YXY_AD_Ngly_1.13437.13437.4	13437	38.04	1379.12	ADGTVNQIEGEATPVNLTEPAKLEVK	sp|P05090|APOD_HUMAN(pre=R,post=F);	98;	Hex(7)HexNAc(6)NeuAc(1)Fuc(1)
HF_20230916_YXY_AD_Ngly_1	HF_20230916_YXY_AD_Ngly_1.13441.13441.3	13441	38.04	1271.89	KVCQDCPLLAPLNDTR	sp|P02765|FETUA_HUMAN(pre=R,post=V);	156;	Hex(5)HexNAc(4)NeuAc(1)
HF_20230916_YXY_AD_Ngly_1	HF_20230916_YXY_AD_Ngly_1.13459.13459.3	13459	38.1	1534.65	GLTFQQNASSMCVPDQDTAIR	sp|P01871|IGHM_HUMAN(pre=R,post=V);	209;	Hex(5)HexNAc(5)NeuAc(1)Fuc(1)
HF_20230916_YXY_AD_Ngly_1	HF_20230916_YXY_AD_Ngly_1.13460.13460.5	13460	38.1	1002.85	YLHTAVIVSGTMLVFGGNTHNDTSMSHGAK	sp|O75882|ATRN_HUMAN(pre=R,post=C);	575;	Hex(9)HexNAc(2)
HF_20230916_YXY_AD_Ngly_1	HF_20230916_YXY_AD_Ngly_1.13488.13488.4	13488	38.22	1032.19	YRGTAGNALMDGASQLMGENR	sp|P02675|FIBB_HUMAN(pre=K,post=T);	394;	Hex(5)HexNAc(4)NeuAc(1)
HF_20230916_YXY_AD_Ngly_1	HF_20230916_YXY_AD_Ngly_1.13489.13489.3	13489	38.22	1375.92	YRGTAGNALMDGASQLMGENR	sp|P02675|FIBB_HUMAN(pre=K,post=T);	394;	Hex(5)HexNAc(4)NeuAc(1)
HF_20230916_YXY_AD_Ngly_1	HF_20230916_YXY_AD_Ngly_1.13492.13492.3	13492	38.22	1231.56	VFHIHNESWVLLTPK	sp|O75882|ATRN_HUMAN(pre=R,post=A);	428;	Hex(6)HexNAc(3)NeuAc(1)
HF_20230916_YXY_AD_Ngly_1	HF_20230916_YXY_AD_Ngly_1.13493.13493.5	13493	38.22	1181.72	DRQDGEEVLQCMPVCGRPVTPIAQNQTTLGSSR	sp|Q9NZP8|C1RL_HUMAN(pre=K,post=A);	242;	Hex(5)HexNAc(4)NeuAc(2)
HF_20230916_YXY_AD_Ngly_1	HF_20230916_YXY_AD_Ngly_1.13496.13496.4	13496	38.22	1220.28	AGLQAFFQVQECNKSSSKDNIR	sp|P00450|CERU_HUMAN(pre=K,post=G);	358;	Hex(5)HexNAc(4)NeuAc(2)Fuc(1)
HF_20230916_YXY_AD_Ngly_1	HF_20230916_YXY_AD_Ngly_1.13497.13497.5	13497	38.22	970.429	YLHTAVIVSGTMLVFGGNTHNDTSMSHGAK	sp|O75882|ATRN_HUMAN(pre=R,post=C);	575;	Hex(8)HexNAc(2)
HF_20230916_YXY_AD_Ngly_1	HF_20230916_YXY_AD_Ngly_1.13500.13500.3	13500	38.22	1157.17	YRGTAGNALMDGASQLMGENR	sp|P02675|FIBB_HUMAN(pre=K,post=T);	394;	Hex(4)HexNAc(3)
HF_20230916_YXY_AD_Ngly_1	HF_20230916_YXY_AD_Ngly_1.13503.13503.4	13503	38.22	1100.46	GLTFQQNASSMCVPDQDTAIR	sp|P01871|IGHM_HUMAN(pre=R,post=V);	209;	Hex(5)HexNAc(4)NeuAc(1)Fuc(1)
HF_20230916_YXY_AD_Ngly_1	HF_20230916_YXY_AD_Ngly_1.13515.13515.3	13515	38.28	1278.88	YRGTAGNALMDGASQLMGENR	sp|P02675|FIBB_HUMAN(pre=K,post=T);	394;	Hex(5)HexNAc(4)
HF_20230916_YXY_AD_Ngly_1	HF_20230916_YXY_AD_Ngly_1.13518.13518.4	13518	38.28	959.411	YRGTAGNALMDGASQLMGENR	sp|P02675|FIBB_HUMAN(pre=K,post=T);	394;	Hex(5)HexNAc(4)
HF_20230916_YXY_AD_Ngly_1	HF_20230916_YXY_AD_Ngly_1.13519.13519.4	13519	38.28	1287.83	ADGTVNQIEGEATPVNLTEPAKLEVK	sp|P05090|APOD_HUMAN(pre=R,post=F);	98;	Hex(6)HexNAc(5)NeuAc(1)Fuc(1)
HF_20230916_YXY_AD_Ngly_1	HF_20230916_YXY_AD_Ngly_1.13521.13521.4	13521	38.28	1153.25	LAGKPTHVNVSVVMAEVDGTCY	sp|P01876|IGHA1_HUMAN(pre=R,post=-);	340;	Hex(5)HexNAc(5)NeuAc(1)Fuc(1)
HF_20230916_YXY_AD_Ngly_1	HF_20230916_YXY_AD_Ngly_1.13526.13526.4	13526	38.28	868.129	YRGTAGNALMDGASQLMGENR	sp|P02675|FIBB_HUMAN(pre=K,post=T);	394;	Hex(4)HexNAc(3)
HF_20230916_YXY_AD_Ngly_1	HF_20230916_YXY_AD_Ngly_1.13546.13546.3	13546	38.34	1537.34	LAGKPTHVNVSVVMAEVDGTCY	sp|P01876|IGHA1_HUMAN(pre=R,post=-);	340;	Hex(5)HexNAc(5)NeuAc(1)Fuc(1)
HF_20230916_YXY_AD_Ngly_1	HF_20230916_YXY_AD_Ngly_1.13553.13553.4	13553	38.4	1196.8	ADGTVNQIEGEATPVNLTEPAKLEVK	sp|P05090|APOD_HUMAN(pre=R,post=F);	98;	Hex(5)HexNAc(4)Fuc(3)
HF_20230916_YXY_AD_Ngly_1	HF_20230916_YXY_AD_Ngly_1.13555.13555.5	13555	38.4	1051.66	ELHHLQEQNVSNAFLDKGEFYIGSK	sp|P00450|CERU_HUMAN(pre=K,post=Y);	762;	Hex(5)HexNAc(4)NeuAc(2)Fuc(1)
HF_20230916_YXY_AD_Ngly_1	HF_20230916_YXY_AD_Ngly_1.13561.13561.4	13561	38.4	1098.28	LVLSSEKTVLTPATNHMGNVTFTIPANR	sp|P01024|CO3_HUMAN(pre=K,post=E);	85;	Hex(6)HexNAc(2)
HF_20230916_YXY_AD_Ngly_1	HF_20230916_YXY_AD_Ngly_1.13562.13562.4	13562	38.4	1314.33	ELHHLQEQNVSNAFLDKGEFYIGSK	sp|P00450|CERU_HUMAN(pre=K,post=Y);	762;	Hex(5)HexNAc(4)NeuAc(2)Fuc(1)
HF_20230916_YXY_AD_Ngly_1	HF_20230916_YXY_AD_Ngly_1.13567.13567.5	13567	38.4	1124.69	ELHHLQEQNVSNAFLDKGEFYIGSK	sp|P00450|CERU_HUMAN(pre=K,post=Y);	762;	Hex(6)HexNAc(5)NeuAc(2)Fuc(1)
HF_20230916_YXY_AD_Ngly_1	HF_20230916_YXY_AD_Ngly_1.13589.13589.3	13589	38.46	1421.29	LAGKPTHVNVSVVMAEVDGTCY	sp|P01876|IGHA1_HUMAN(pre=R,post=-);	340;	Hex(5)HexNAc(4)Fuc(2)
HF_20230916_YXY_AD_Ngly_1	HF_20230916_YXY_AD_Ngly_1.13593.13593.5	13593	38.52	1022.45	ELHHLQEQNVSNAFLDKGEFYIGSK	sp|P00450|CERU_HUMAN(pre=K,post=Y);	762;	Hex(5)HexNAc(4)NeuAc(2)
HF_20230916_YXY_AD_Ngly_1	HF_20230916_YXY_AD_Ngly_1.13595.13595.4	13595	38.52	1277.82	ELHHLQEQNVSNAFLDKGEFYIGSK	sp|P00450|CERU_HUMAN(pre=K,post=Y);	762;	Hex(5)HexNAc(4)NeuAc(2)
HF_20230916_YXY_AD_Ngly_1	HF_20230916_YXY_AD_Ngly_1.13602.13602.4	13602	38.52	1260.32	RNPPMGGNVVIFDTVITNQEEPYQNHSGR	sp|P02745|C1QA_HUMAN(pre=R,post=F);	146;	Hex(5)HexNAc(4)Fuc(1)
HF_20230916_YXY_AD_Ngly_1	HF_20230916_YXY_AD_Ngly_1.13605.13605.5	13605	38.52	1095.48	ELHHLQEQNVSNAFLDKGEFYIGSK	sp|P00450|CERU_HUMAN(pre=K,post=Y);	762;	Hex(6)HexNAc(5)NeuAc(2)
HF_20230916_YXY_AD_Ngly_1	HF_20230916_YXY_AD_Ngly_1.13612.13612.6	13612	38.58	1103.88	ELHHLQEQNVSNAFLDKGEFYIGSK	sp|P00450|CERU_HUMAN(pre=K,post=Y);	762;	HexNAc(2)
HF_20230916_YXY_AD_Ngly_1	HF_20230916_YXY_AD_Ngly_1.13624.13624.4	13624	38.58	1160.04	ADGTVNQIEGEATPVNLTEPAKLEVK	sp|P05090|APOD_HUMAN(pre=R,post=F);	98;	Hex(5)HexNAc(4)NeuAc(1)
HF_20230916_YXY_AD_Ngly_1	HF_20230916_YXY_AD_Ngly_1.13631.13631.3	13631	38.58	1546.38	ADGTVNQIEGEATPVNLTEPAKLEVK	sp|P05090|APOD_HUMAN(pre=R,post=F);	98;	Hex(5)HexNAc(4)NeuAc(1)
HF_20230916_YXY_AD_Ngly_1	HF_20230916_YXY_AD_Ngly_1.13636.13636.3	13636	38.63	1296.88	LANLTQGEDQYYLR	sp|P10909|CLUS_HUMAN(pre=R,post=V);	374;	Hex(5)HexNAc(4)NeuAc(2)
HF_20230916_YXY_AD_Ngly_1	HF_20230916_YXY_AD_Ngly_1.13643.13643.3	13643	38.63	1366.56	GTAGNALMDGASQLMGENR	sp|P02675|FIBB_HUMAN(pre=R,post=T);	394;	Hex(5)HexNAc(4)NeuAc(2)
HF_20230916_YXY_AD_Ngly_1	HF_20230916_YXY_AD_Ngly_1.13655.13655.6	13655	38.69	1080.48	LAGKPTHVNVSVVMAEVDGTCY	sp|P01876|IGHA1_HUMAN(pre=R,post=-);	340;	Hex(5)HexNAc(5)Fuc(1)
HF_20230916_YXY_AD_Ngly_1	HF_20230916_YXY_AD_Ngly_1.13657.13657.3	13657	38.69	1440.3	LAGKPTHVNVSVVMAEVDGTCY	sp|P01876|IGHA1_HUMAN(pre=R,post=-);	340;	Hex(5)HexNAc(5)Fuc(1)
HF_20230916_YXY_AD_Ngly_1	HF_20230916_YXY_AD_Ngly_1.13658.13658.4	13658	38.69	1080.48	LAGKPTHVNVSVVMAEVDGTCY	sp|P01876|IGHA1_HUMAN(pre=R,post=-);	340;	Hex(5)HexNAc(5)Fuc(1)
HF_20230916_YXY_AD_Ngly_1	HF_20230916_YXY_AD_Ngly_1.13659.13659.3	13659	38.69	1368.92	KVCQDCPLLAPLNDTR	sp|P02765|FETUA_HUMAN(pre=R,post=V);	156;	Hex(5)HexNAc(4)NeuAc(2)
HF_20230916_YXY_AD_Ngly_1	HF_20230916_YXY_AD_Ngly_1.13661.13661.3	13661	38.69	1318.59	LAGKPTHVNVSVVMAEVDGTCY	sp|P01876|IGHA1_HUMAN(pre=R,post=-);	340;	Hex(4)HexNAc(4)Fuc(1)
HF_20230916_YXY_AD_Ngly_1	HF_20230916_YXY_AD_Ngly_1.13663.13663.3	13663	38.69	1350.59	LAGKPTHVNVSVVMAEVDGTCY	sp|P01876|IGHA1_HUMAN(pre=R,post=-);	340;	Hex(8)HexNAc(2)
HF_20230916_YXY_AD_Ngly_1	HF_20230916_YXY_AD_Ngly_1.13668.13668.4	13668	38.69	1116.99	LAGKPTHVNVSVVMAEVDGTCY	sp|P01876|IGHA1_HUMAN(pre=R,post=-);	340;	Hex(5)HexNAc(5)Fuc(2)
HF_20230916_YXY_AD_Ngly_1	HF_20230916_YXY_AD_Ngly_1.13680.13680.4	13680	38.75	1026.94	KVCQDCPLLAPLNDTR	sp|P02765|FETUA_HUMAN(pre=R,post=V);	156;	Hex(5)HexNAc(4)NeuAc(2)
HF_20230916_YXY_AD_Ngly_1	HF_20230916_YXY_AD_Ngly_1.13686.13686.4	13686	38.75	1043.96	LAGKPTHVNVSVVMAEVDGTCY	sp|P01876|IGHA1_HUMAN(pre=R,post=-);	340;	Hex(5)HexNAc(5)
HF_20230916_YXY_AD_Ngly_1	HF_20230916_YXY_AD_Ngly_1.13687.13687.3	13687	38.75	1391.62	LAGKPTHVNVSVVMAEVDGTCY	sp|P01876|IGHA1_HUMAN(pre=R,post=-);	340;	Hex(5)HexNAc(5)
HF_20230916_YXY_AD_Ngly_1	HF_20230916_YXY_AD_Ngly_1.13693.13693.4	13693	38.75	1029.71	LAGKPTHVNVSVVMAEVDGTCY	sp|P01876|IGHA1_HUMAN(pre=R,post=-);	340;	Hex(5)HexNAc(4)Fuc(1)
HF_20230916_YXY_AD_Ngly_1	HF_20230916_YXY_AD_Ngly_1.13700.13700.3	13700	38.81	1172.49	GTAGNALMDGASQLMGENR	sp|P02675|FIBB_HUMAN(pre=R,post=T);	394;	Hex(5)HexNAc(4)
HF_20230916_YXY_AD_Ngly_1	HF_20230916_YXY_AD_Ngly_1.13703.13703.4	13703	38.81	879.618	GTAGNALMDGASQLMGENR	sp|P02675|FIBB_HUMAN(pre=R,post=T);	394;	Hex(5)HexNAc(4)
HF_20230916_YXY_AD_Ngly_1	HF_20230916_YXY_AD_Ngly_1.13704.13704.3	13704	38.81	1337.6	LAGKPTHVNVSVVMAEVDGTCY	sp|P01876|IGHA1_HUMAN(pre=R,post=-);	340;	Hex(4)HexNAc(5)
HF_20230916_YXY_AD_Ngly_1	HF_20230916_YXY_AD_Ngly_1.13707.13707.3	13707	38.81	1269.9	LAGKPTHVNVSVVMAEVDGTCY	sp|P01876|IGHA1_HUMAN(pre=R,post=-);	340;	Hex(4)HexNAc(4)
HF_20230916_YXY_AD_Ngly_1	HF_20230916_YXY_AD_Ngly_1.13708.13708.3	13708	38.81	1372.61	LAGKPTHVNVSVVMAEVDGTCY	sp|P01876|IGHA1_HUMAN(pre=R,post=-);	340;	Hex(5)HexNAc(4)Fuc(1)
HF_20230916_YXY_AD_Ngly_1	HF_20230916_YXY_AD_Ngly_1.13709.13709.3	13709	38.81	1050.78	GTAGNALMDGASQLMGENR	sp|P02675|FIBB_HUMAN(pre=R,post=T);	394;	Hex(4)HexNAc(3)
HF_20230916_YXY_AD_Ngly_1	HF_20230916_YXY_AD_Ngly_1.13718.13718.4	13718	38.87	1003.45	LAGKPTHVNVSVVMAEVDGTCY	sp|P01876|IGHA1_HUMAN(pre=R,post=-);	340;	Hex(4)HexNAc(5)
HF_20230916_YXY_AD_Ngly_1	HF_20230916_YXY_AD_Ngly_1.13719.13719.3	13719	38.87	1242.55	LAGKPTHVNVSVVMAEVDGTCY	sp|P01876|IGHA1_HUMAN(pre=R,post=-);	340;	Hex(6)HexNAc(2)
HF_20230916_YXY_AD_Ngly_1	HF_20230916_YXY_AD_Ngly_1.13721.13721.3	13721	38.87	1376.62	TVLTPATNHMGNVTFTIPANR	sp|P01024|CO3_HUMAN(pre=K,post=E);	85;	Hex(6)HexNAc(3)NeuAc(1)
HF_20230916_YXY_AD_Ngly_1	HF_20230916_YXY_AD_Ngly_1.13724.13724.2	13724	38.87	1758.24	GTAGNALMDGASQLMGENR	sp|P02675|FIBB_HUMAN(pre=R,post=T);	394;	Hex(5)HexNAc(4)
HF_20230916_YXY_AD_Ngly_1	HF_20230916_YXY_AD_Ngly_1.13736.13736.2	13736	38.87	1720.7	YDFNSSMLYSTAK	sp|P04114|APOB_HUMAN(pre=K,post=G);	3465;	Hex(5)HexNAc(4)NeuAc(1)
HF_20230916_YXY_AD_Ngly_1	HF_20230916_YXY_AD_Ngly_1.13738.13738.4	13738	38.93	1134.51	LAGKPTHVNVSVVMAEVDGTCY	sp|P01876|IGHA1_HUMAN(pre=R,post=-);	340;	Hex(4)HexNAc(2)
HF_20230916_YXY_AD_Ngly_1	HF_20230916_YXY_AD_Ngly_1.13751.13751.3	13751	38.93	1310.24	LAGKPTHVNVSVVMAEVDGTCY	sp|P01876|IGHA1_HUMAN(pre=R,post=-);	340;	Hex(6)HexNAc(3)
HF_20230916_YXY_AD_Ngly_1	HF_20230916_YXY_AD_Ngly_1.13753.13753.4	13753	38.93	1103.47	MAGKPTHINVSVVMAEADGTCY	sp|P01877|IGHA2_HUMAN(pre=R,post=-);	327;	Hex(5)HexNAc(4)NeuAc(1)Fuc(1)
HF_20230916_YXY_AD_Ngly_1	HF_20230916_YXY_AD_Ngly_1.13754.13754.3	13754	38.93	1332.27	LAGKPTHVNVSVVMAEVDGTCY	sp|P01876|IGHA1_HUMAN(pre=R,post=-);	340;	Hex(3)HexNAc(5)Fuc(1)
HF_20230916_YXY_AD_Ngly_1	HF_20230916_YXY_AD_Ngly_1.13757.13757.3	13757	38.93	1470.95	MAGKPTHINVSVVMAEADGTCY	sp|P01877|IGHA2_HUMAN(pre=R,post=-);	327;	Hex(5)HexNAc(4)NeuAc(1)Fuc(1)
HF_20230916_YXY_AD_Ngly_1	HF_20230916_YXY_AD_Ngly_1.13761.13761.3	13761	38.99	1188.53	LAGKPTHVNVSVVMAEVDGTCY	sp|P01876|IGHA1_HUMAN(pre=R,post=-);	340;	Hex(5)HexNAc(2)
HF_20230916_YXY_AD_Ngly_1	HF_20230916_YXY_AD_Ngly_1.13764.13764.3	13764	38.99	1504.32	TVDKSTGKPTLYNVSLVMSDTAGTCY	sp|P01871|IGHM_HUMAN(pre=R,post=-);	440;	Hex(8)HexNAc(2)
HF_20230916_YXY_AD_Ngly_1	HF_20230916_YXY_AD_Ngly_1.13765.13765.4	13765	38.99	999.448	LAGKPTHVNVSVVMAEVDGTCY	sp|P01876|IGHA1_HUMAN(pre=R,post=-);	340;	Hex(3)HexNAc(5)Fuc(1)
HF_20230916_YXY_AD_Ngly_1	HF_20230916_YXY_AD_Ngly_1.13772.13772.4	13772	38.99	1277.81	ELHHLQEQNVSNAFLDKGEFYIGSK	sp|P00450|CERU_HUMAN(pre=K,post=Y);	762;	Hex(5)HexNAc(4)NeuAc(2)
HF_20230916_YXY_AD_Ngly_1	HF_20230916_YXY_AD_Ngly_1.13773.13773.4	13773	38.99	1128.49	TVDKSTGKPTLYNVSLVMSDTAGTCY	sp|P01871|IGHM_HUMAN(pre=R,post=-);	440;	Hex(8)HexNAc(2)
HF_20230916_YXY_AD_Ngly_1	HF_20230916_YXY_AD_Ngly_1.13778.13778.3	13778	38.99	1283.58	LAGKPTHVNVSVVMAEVDGTCY	sp|P01876|IGHA1_HUMAN(pre=R,post=-);	340;	Hex(3)HexNAc(5)
HF_20230916_YXY_AD_Ngly_1	HF_20230916_YXY_AD_Ngly_1.13782.13782.4	13782	39.05	891.651	LAGKPTHVNVSVVMAEVDGTCY	sp|P01876|IGHA1_HUMAN(pre=R,post=-);	340;	Hex(5)HexNAc(2)
HF_20230916_YXY_AD_Ngly_1	HF_20230916_YXY_AD_Ngly_1.13793.13793.3	13793	39.05	1256.23	LAGKPTHVNVSVVMAEVDGTCY	sp|P01876|IGHA1_HUMAN(pre=R,post=-);	340;	Hex(5)HexNAc(3)
HF_20230916_YXY_AD_Ngly_1	HF_20230916_YXY_AD_Ngly_1.13794.13794.2	13794	39.05	1782.3	LAGKPTHVNVSVVMAEVDGTCY	sp|P01876|IGHA1_HUMAN(pre=R,post=-);	340;	Hex(5)HexNAc(2)
HF_20230916_YXY_AD_Ngly_1	HF_20230916_YXY_AD_Ngly_1.13795.13795.4	13795	39.05	1280.01	GGNSNGALCHFPFLYNNHNYTDCTSEGR	sp|P02751|FINC_HUMAN(pre=R,post=R);	430;	Hex(5)HexNAc(4)Fuc(2)
HF_20230916_YXY_AD_Ngly_1	HF_20230916_YXY_AD_Ngly_1.13798.13798.6	13798	39.05	972.46	LAGKPTHVNVSVVMAEVDGTCY	sp|P01876|IGHA1_HUMAN(pre=R,post=-);	340;	Hex(1)HexNAc(2)
HF_20230916_YXY_AD_Ngly_1	HF_20230916_YXY_AD_Ngly_1.13807.13807.3	13807	39.11	1368.92	KVCQDCPLLAPLNDTR	sp|P02765|FETUA_HUMAN(pre=R,post=V);	156;	Hex(5)HexNAc(4)NeuAc(2)
HF_20230916_YXY_AD_Ngly_1	HF_20230916_YXY_AD_Ngly_1.13810.13810.3	13810	39.11	1212.84	LNAENNATFYFK	sp|P01042|KNG1_HUMAN(pre=K,post=I);	294;	Hex(5)HexNAc(4)NeuAc(2)
HF_20230916_YXY_AD_Ngly_1	HF_20230916_YXY_AD_Ngly_1.13813.13813.4	13813	39.11	1280.01	GGNSNGALCHFPFLYNNHNYTDCTSEGR	sp|P02751|FINC_HUMAN(pre=R,post=R);	430;	Hex(5)HexNAc(4)Fuc(2)
HF_20230916_YXY_AD_Ngly_1	HF_20230916_YXY_AD_Ngly_1.13825.13825.4	13825	39.16	1026.94	KVCQDCPLLAPLNDTR	sp|P02765|FETUA_HUMAN(pre=R,post=V);	156;	Hex(5)HexNAc(4)NeuAc(2)
HF_20230916_YXY_AD_Ngly_1	HF_20230916_YXY_AD_Ngly_1.13830.13830.3	13830	39.16	1450.31	TVDKSTGKPTLYNVSLVMSDTAGTCY	sp|P01871|IGHM_HUMAN(pre=R,post=-);	440;	Hex(7)HexNAc(2)
HF_20230916_YXY_AD_Ngly_1	HF_20230916_YXY_AD_Ngly_1.13831.13831.5	13831	39.16	1128.48	HGIQYFNNNTQHSSLFMLNEVKR	sp|P01042|KNG1_HUMAN(pre=R,post=A);	169;	Hex(6)HexNAc(5)NeuAc(3)
HF_20230916_YXY_AD_Ngly_1	HF_20230916_YXY_AD_Ngly_1.13832.13832.3	13832	39.16	1422.57	SWPAVGNCSSALR	sp|P02790|HEMO_HUMAN(pre=R,post=W);	187;	Hex(6)HexNAc(5)NeuAc(3)
HF_20230916_YXY_AD_Ngly_1	HF_20230916_YXY_AD_Ngly_1.13835.13835.4	13835	39.16	1118.22	KVCQDCPLLAPLNDTR	sp|P02765|FETUA_HUMAN(pre=R,post=V);	156;	Hex(6)HexNAc(5)NeuAc(2)
HF_20230916_YXY_AD_Ngly_1	HF_20230916_YXY_AD_Ngly_1.13836.13836.4	13836	39.16	1146.26	VCQDCPLLAPLNDTRVVHAAK	sp|P02765|FETUA_HUMAN(pre=K,post=A);	156;	Hex(5)HexNAc(4)NeuAc(2)
HF_20230916_YXY_AD_Ngly_1	HF_20230916_YXY_AD_Ngly_1.13851.13851.3	13851	39.23	1150.17	KVCQDCPLLAPLNDTR	sp|P02765|FETUA_HUMAN(pre=R,post=V);	156;	Hex(4)HexNAc(3)NeuAc(1)
HF_20230916_YXY_AD_Ngly_1	HF_20230916_YXY_AD_Ngly_1.13857.13857.3	13857	39.23	1235.19	NLSMPLLPADFHK	sp|P05546|HEP2_HUMAN(pre=K,post=E);	49;	Hex(5)HexNAc(4)NeuAc(2)
HF_20230916_YXY_AD_Ngly_1	HF_20230916_YXY_AD_Ngly_1.13862.13862.3	13862	39.23	1471.25	SWPAVGNCSSALR	sp|P02790|HEMO_HUMAN(pre=R,post=W);	187;	Hex(6)HexNAc(5)NeuAc(3)Fuc(1)
HF_20230916_YXY_AD_Ngly_1	HF_20230916_YXY_AD_Ngly_1.13867.13867.3	13867	39.28	1396.29	TVDKSTGKPTLYNVSLVMSDTAGTCY	sp|P01871|IGHM_HUMAN(pre=R,post=-);	440;	Hex(6)HexNAc(2)
HF_20230916_YXY_AD_Ngly_1	HF_20230916_YXY_AD_Ngly_1.13868.13868.3	13868	39.28	1271.89	KVCQDCPLLAPLNDTR	sp|P02765|FETUA_HUMAN(pre=R,post=V);	156;	Hex(5)HexNAc(4)NeuAc(1)
HF_20230916_YXY_AD_Ngly_1	HF_20230916_YXY_AD_Ngly_1.13874.13874.5	13874	39.28	821.754	KVCQDCPLLAPLNDTR	sp|P02765|FETUA_HUMAN(pre=R,post=V);	156;	Hex(5)HexNAc(4)NeuAc(2)
HF_20230916_YXY_AD_Ngly_1	HF_20230916_YXY_AD_Ngly_1.13876.13876.3	13876	39.28	1047.46	TVDKSTGKPTLYNVSLVMSDTAGTCY	sp|P01871|IGHM_HUMAN(pre=R,post=-);	440;	Hex(6)HexNAc(2)
HF_20230916_YXY_AD_Ngly_1	HF_20230916_YXY_AD_Ngly_1.13880.13880.3	13880	39.28	1242.55	LAGKPTHVNVSVVMAEVDGTCY	sp|P01876|IGHA1_HUMAN(pre=R,post=-);	340;	Hex(6)HexNAc(2)
HF_20230916_YXY_AD_Ngly_1	HF_20230916_YXY_AD_Ngly_1.13894.13894.4	13894	39.34	954.164	KVCQDCPLLAPLNDTR	sp|P02765|FETUA_HUMAN(pre=R,post=V);	156;	Hex(5)HexNAc(4)NeuAc(1)
HF_20230916_YXY_AD_Ngly_1	HF_20230916_YXY_AD_Ngly_1.13907.13907.3	13907	39.4	1188.53	LAGKPTHVNVSVVMAEVDGTCY	sp|P01876|IGHA1_HUMAN(pre=R,post=-);	340;	Hex(5)HexNAc(2)
HF_20230916_YXY_AD_Ngly_1	HF_20230916_YXY_AD_Ngly_1.13921.13921.3	13921	39.4	1480.33	VVLHPNYSQVDIGLIK	sp|P00738|HPT_HUMAN(pre=K,post=L);	241;	Hex(7)HexNAc(6)NeuAc(1)
HF_20230916_YXY_AD_Ngly_1	HF_20230916_YXY_AD_Ngly_1.13936.13936.4	13936	39.46	1110.5	VVLHPNYSQVDIGLIK	sp|P00738|HPT_HUMAN(pre=K,post=L);	241;	Hex(7)HexNAc(6)NeuAc(1)
HF_20230916_YXY_AD_Ngly_1	HF_20230916_YXY_AD_Ngly_1.13944.13944.3	13944	39.46	1563.97	GLTFQQNASSMCVPDQDTAIR	sp|P01871|IGHM_HUMAN(pre=R,post=V);	209;	Hex(5)HexNAc(4)NeuAc(2)Fuc(1)
HF_20230916_YXY_AD_Ngly_1	HF_20230916_YXY_AD_Ngly_1.13948.13948.3	13948	39.52	1368.92	KVCQDCPLLAPLNDTR	sp|P02765|FETUA_HUMAN(pre=R,post=V);	156;	Hex(5)HexNAc(4)NeuAc(2)
HF_20230916_YXY_AD_Ngly_1	HF_20230916_YXY_AD_Ngly_1.13952.13952.4	13952	39.52	1224.01	GLTFQQNASSMCVPDQDTAIR	sp|P01871|IGHM_HUMAN(pre=R,post=V);	209;	Hex(5)HexNAc(5)NeuAc(2)Fuc(1)
HF_20230916_YXY_AD_Ngly_1	HF_20230916_YXY_AD_Ngly_1.13953.13953.3	13953	39.52	1563.98	GLTFQQNASSMCVPDQDTAIR	sp|P01871|IGHM_HUMAN(pre=R,post=V);	209;	Hex(5)HexNAc(4)NeuAc(2)Fuc(1)
HF_20230916_YXY_AD_Ngly_1	HF_20230916_YXY_AD_Ngly_1.13954.13954.3	13954	39.52	1631.68	GLTFQQNASSMCVPDQDTAIR	sp|P01871|IGHM_HUMAN(pre=R,post=V);	209;	Hex(5)HexNAc(5)NeuAc(2)Fuc(1)
HF_20230916_YXY_AD_Ngly_1	HF_20230916_YXY_AD_Ngly_1.13955.13955.3	13955	39.52	1358.62	VVLHPNYSQVDIGLIK	sp|P00738|HPT_HUMAN(pre=K,post=L);	241;	Hex(6)HexNAc(5)NeuAc(1)
HF_20230916_YXY_AD_Ngly_1	HF_20230916_YXY_AD_Ngly_1.13956.13956.4	13956	39.52	1125.52	IIVPLNNRENISDPTSPLR	sp|P01591|IGJ_HUMAN(pre=R,post=T);	71;	Hex(5)HexNAc(4)NeuAc(2)Fuc(1)
HF_20230916_YXY_AD_Ngly_1	HF_20230916_YXY_AD_Ngly_1.13958.13958.3	13958	39.52	1500.35	IIVPLNNRENISDPTSPLR	sp|P01591|IGJ_HUMAN(pre=R,post=T);	71;	Hex(5)HexNAc(4)NeuAc(2)Fuc(1)
HF_20230916_YXY_AD_Ngly_1	HF_20230916_YXY_AD_Ngly_1.13966.13966.5	13966	39.52	979.605	GLTFQQNASSMCVPDQDTAIR	sp|P01871|IGHM_HUMAN(pre=R,post=V);	209;	Hex(5)HexNAc(5)NeuAc(1)Fuc(3)
HF_20230916_YXY_AD_Ngly_1	HF_20230916_YXY_AD_Ngly_1.13969.13969.4	13969	39.57	1026.94	KVCQDCPLLAPLNDTR	sp|P02765|FETUA_HUMAN(pre=R,post=V);	156;	Hex(5)HexNAc(4)NeuAc(2)
HF_20230916_YXY_AD_Ngly_1	HF_20230916_YXY_AD_Ngly_1.13971.13971.4	13971	39.57	1019.22	VVLHPNYSQVDIGLIK	sp|P00738|HPT_HUMAN(pre=K,post=L);	241;	Hex(6)HexNAc(5)NeuAc(1)
HF_20230916_YXY_AD_Ngly_1	HF_20230916_YXY_AD_Ngly_1.13972.13972.4	13972	39.57	1076.26	MVSHHNLTTGATLINEQWLLTTAK	sp|P00738|HPT_HUMAN(pre=K,post=N);sp|P00739|HPTR_HUMAN(pre=K,post=N);	184;126;	Hex(5)HexNAc(4)
HF_20230916_YXY_AD_Ngly_1	HF_20230916_YXY_AD_Ngly_1.13977.13977.3	13977	39.57	1261.59	VVLHPNYSQVDIGLIK	sp|P00738|HPT_HUMAN(pre=K,post=L);	241;	Hex(6)HexNAc(5)
HF_20230916_YXY_AD_Ngly_1	HF_20230916_YXY_AD_Ngly_1.13978.13978.3	13978	39.57	1434.67	MVSHHNLTTGATLINEQWLLTTAK	sp|P00738|HPT_HUMAN(pre=K,post=N);sp|P00739|HPTR_HUMAN(pre=K,post=N);	184;126;	Hex(5)HexNAc(4)
HF_20230916_YXY_AD_Ngly_1	HF_20230916_YXY_AD_Ngly_1.13988.13988.3	13988	39.57	1203.16	FLNDTMAVYEAK	sp|P29622|KAIN_HUMAN(pre=K,post=L);	157;	Hex(5)HexNAc(4)NeuAc(1)Fuc(2)
HF_20230916_YXY_AD_Ngly_1	HF_20230916_YXY_AD_Ngly_1.13990.13990.3	13990	39.63	1422.57	SWPAVGNCSSALR	sp|P02790|HEMO_HUMAN(pre=R,post=W);	187;	Hex(6)HexNAc(5)NeuAc(3)
HF_20230916_YXY_AD_Ngly_1	HF_20230916_YXY_AD_Ngly_1.13998.13998.4	13998	39.63	1176.29	IIVPLNNRENISDPTSPLR	sp|P01591|IGJ_HUMAN(pre=R,post=T);	71;	Hex(5)HexNAc(5)NeuAc(2)Fuc(1)
HF_20230916_YXY_AD_Ngly_1	HF_20230916_YXY_AD_Ngly_1.14005.14005.3	14005	39.63	1568.39	IIVPLNNRENISDPTSPLR	sp|P01591|IGJ_HUMAN(pre=R,post=T);	71;	Hex(5)HexNAc(5)NeuAc(1)Fuc(3)
HF_20230916_YXY_AD_Ngly_1	HF_20230916_YXY_AD_Ngly_1.14014.14014.4	14014	39.69	1089	IIVPLNNRENISDPTSPLR	sp|P01591|IGJ_HUMAN(pre=R,post=T);	71;	Hex(5)HexNAc(4)NeuAc(2)
HF_20230916_YXY_AD_Ngly_1	HF_20230916_YXY_AD_Ngly_1.14015.14015.3	14015	39.69	1451.67	IIVPLNNRENISDPTSPLR	sp|P01591|IGJ_HUMAN(pre=R,post=T);	71;	Hex(5)HexNAc(4)NeuAc(2)
HF_20230916_YXY_AD_Ngly_1	HF_20230916_YXY_AD_Ngly_1.14017.14017.4	14017	39.69	1451.67	IIVPLNNRENISDPTSPLR	sp|P01591|IGJ_HUMAN(pre=R,post=T);	71;	Hex(5)HexNAc(4)NeuAc(2)
HF_20230916_YXY_AD_Ngly_1	HF_20230916_YXY_AD_Ngly_1.14023.14023.4	14023	39.69	1180.52	IIVPLNNRENISDPTSPLR	sp|P01591|IGJ_HUMAN(pre=R,post=T);	71;	Hex(6)HexNAc(5)NeuAc(1)Fuc(2)
HF_20230916_YXY_AD_Ngly_1	HF_20230916_YXY_AD_Ngly_1.14038.14038.3	14038	39.75	1285.59	VVLHPNYSQVDIGLIK	sp|P00738|HPT_HUMAN(pre=K,post=L);	241;	Hex(5)HexNAc(4)NeuAc(1)Fuc(1)
HF_20230916_YXY_AD_Ngly_1	HF_20230916_YXY_AD_Ngly_1.14041.14041.3	14041	39.75	1354.97	IIVPLNNRENISDPTSPLR	sp|P01591|IGJ_HUMAN(pre=R,post=T);	71;	Hex(5)HexNAc(4)Fuc(2)
HF_20230916_YXY_AD_Ngly_1	HF_20230916_YXY_AD_Ngly_1.14056.14056.4	14056	39.81	927.932	VVLHPNYSQVDIGLIK	sp|P00738|HPT_HUMAN(pre=K,post=L);	241;	Hex(5)HexNAc(4)NeuAc(1)
HF_20230916_YXY_AD_Ngly_1	HF_20230916_YXY_AD_Ngly_1.14062.14062.3	14062	39.81	1018.16	VVLHPNYSQVDIGLIK	sp|P00738|HPT_HUMAN(pre=K,post=L);	241;	Hex(4)HexNAc(3)
HF_20230916_YXY_AD_Ngly_1	HF_20230916_YXY_AD_Ngly_1.14077.14077.3	14077	39.87	1310.23	VIDFNCTTSSVSSALANTK	sp|P04196|HRG_HUMAN(pre=R,post=D);	125;	Hex(5)HexNAc(4)NeuAc(1)
HF_20230916_YXY_AD_Ngly_1	HF_20230916_YXY_AD_Ngly_1.14078.14078.4	14078	39.87	982.924	VIDFNCTTSSVSSALANTK	sp|P04196|HRG_HUMAN(pre=R,post=D);	125;	Hex(5)HexNAc(4)NeuAc(1)
HF_20230916_YXY_AD_Ngly_1	HF_20230916_YXY_AD_Ngly_1.14093.14093.2	14093	39.87	1526.73	VVLHPNYSQVDIGLIK	sp|P00738|HPT_HUMAN(pre=K,post=L);	241;	Hex(4)HexNAc(3)
HF_20230916_YXY_AD_Ngly_1	HF_20230916_YXY_AD_Ngly_1.14096.14096.3	14096	39.93	1358.62	VVLHPNYSQVDIGLIK	sp|P00738|HPT_HUMAN(pre=K,post=L);	241;	Hex(6)HexNAc(5)NeuAc(1)
HF_20230916_YXY_AD_Ngly_1	HF_20230916_YXY_AD_Ngly_1.14098.14098.3	14098	39.93	1091.48	VIDFNCTTSSVSSALANTK	sp|P04196|HRG_HUMAN(pre=R,post=D);	125;	Hex(4)HexNAc(3)
HF_20230916_YXY_AD_Ngly_1	HF_20230916_YXY_AD_Ngly_1.14107.14107.3	14107	39.93	1188.52	LAGKPTHVNVSVVMAEVDGTCY	sp|P01876|IGHA1_HUMAN(pre=R,post=-);	340;	Hex(5)HexNAc(2)
HF_20230916_YXY_AD_Ngly_1	HF_20230916_YXY_AD_Ngly_1.14108.14108.6	14108	39.93	964.139	VVLHPNYSQVDIGLIK	sp|P00738|HPT_HUMAN(pre=K,post=L);	241;	Hex(3)HexNAc(3)
HF_20230916_YXY_AD_Ngly_1	HF_20230916_YXY_AD_Ngly_1.14114.14114.3	14114	39.93	1223.23	VVLHPNYSQVDIGLIK	sp|P00738|HPT_HUMAN(pre=K,post=L);	241;	Hex(6)HexNAc(3)NeuAc(1)
HF_20230916_YXY_AD_Ngly_1	HF_20230916_YXY_AD_Ngly_1.14116.14116.3	14116	39.99	1236.91	VVLHPNYSQVDIGLIK	sp|P00738|HPT_HUMAN(pre=K,post=L);	241;	Hex(5)HexNAc(4)NeuAc(1)
HF_20230916_YXY_AD_Ngly_1	HF_20230916_YXY_AD_Ngly_1.14121.14121.5	14121	39.99	1182.91	ELHHLQEQNVSNAFLDKGEFYIGSK	sp|P00450|CERU_HUMAN(pre=K,post=Y);	762;	Hex(6)HexNAc(5)NeuAc(3)Fuc(1)
HF_20230916_YXY_AD_Ngly_1	HF_20230916_YXY_AD_Ngly_1.14124.14124.3	14124	39.99	1347.57	ENLTAPGSDSAVFFEQGTTR	sp|P00450|CERU_HUMAN(pre=K,post=I);	397;	Hex(5)HexNAc(4)NeuAc(1)
HF_20230916_YXY_AD_Ngly_1	HF_20230916_YXY_AD_Ngly_1.14126.14126.4	14126	39.99	1478.39	ELHHLQEQNVSNAFLDKGEFYIGSK	sp|P00450|CERU_HUMAN(pre=K,post=Y);	762;	Hex(6)HexNAc(5)NeuAc(3)Fuc(1)
HF_20230916_YXY_AD_Ngly_1	HF_20230916_YXY_AD_Ngly_1.14131.14131.3	14131	39.99	1594.64	QNQCFYNSSYLNVQR	sp|P19652|A1AG2_HUMAN(pre=R,post=E);	93;	Hex(6)HexNAc(5)NeuAc(3)
HF_20230916_YXY_AD_Ngly_1	HF_20230916_YXY_AD_Ngly_1.14133.14133.3	14133	39.99	1296.56	VIDFNCTTSSVSSALANTK	sp|P04196|HRG_HUMAN(pre=R,post=D);	125;	Hex(6)HexNAc(3)NeuAc(1)
HF_20230916_YXY_AD_Ngly_1	HF_20230916_YXY_AD_Ngly_1.14139.14139.3	14139	40.05	1252.53	CGLVPVLAENYNK	sp|P02787|TRFE_HUMAN(pre=K,post=S);	432;	Hex(6)HexNAc(5)NeuAc(1)
HF_20230916_YXY_AD_Ngly_1	HF_20230916_YXY_AD_Ngly_1.14140.14140.4	14140	40.05	1010.93	ENLTAPGSDSAVFFEQGTTR	sp|P00450|CERU_HUMAN(pre=K,post=I);	397;	Hex(5)HexNAc(4)NeuAc(1)
HF_20230916_YXY_AD_Ngly_1	HF_20230916_YXY_AD_Ngly_1.14141.14141.3	14141	40.05	1335.96	IIVPLNNRENISDPTSPLR	sp|P01591|IGJ_HUMAN(pre=R,post=T);	71;	Hex(5)HexNAc(3)Fuc(3)
HF_20230916_YXY_AD_Ngly_1	HF_20230916_YXY_AD_Ngly_1.14143.14143.4	14143	40.05	1424.37	RNPPMGGNVVIFDTVITNQEEPYQNHSGR	sp|P02745|C1QA_HUMAN(pre=R,post=F);	146;	Hex(6)HexNAc(5)NeuAc(1)Fuc(1)
HF_20230916_YXY_AD_Ngly_1	HF_20230916_YXY_AD_Ngly_1.14150.14150.4	14150	40.05	972.666	VIDFNCTTSSVSSALANTK	sp|P04196|HRG_HUMAN(pre=R,post=D);	125;	Hex(6)HexNAc(3)NeuAc(1)
HF_20230916_YXY_AD_Ngly_1	HF_20230916_YXY_AD_Ngly_1.14154.14154.4	14154	40.05	1369.25	KVCQDCPLLAPLNDTR	sp|P02765|FETUA_HUMAN(pre=R,post=V);	156;	Hex(5)HexNAc(4)NeuAc(1)Fuc(2)
HF_20230916_YXY_AD_Ngly_1	HF_20230916_YXY_AD_Ngly_1.14161.14161.5	14161	40.11	1153.7	ELHHLQEQNVSNAFLDKGEFYIGSK	sp|P00450|CERU_HUMAN(pre=K,post=Y);	762;	Hex(6)HexNAc(5)NeuAc(3)
HF_20230916_YXY_AD_Ngly_1	HF_20230916_YXY_AD_Ngly_1.14171.14171.4	14171	40.11	1441.87	ELHHLQEQNVSNAFLDKGEFYIGSK	sp|P00450|CERU_HUMAN(pre=K,post=Y);	762;	Hex(6)HexNAc(5)NeuAc(3)
HF_20230916_YXY_AD_Ngly_1	HF_20230916_YXY_AD_Ngly_1.14174.14174.4	14174	40.11	1360.61	ADGTVNQIEGEATPVNLTEPAKLEVK	sp|P05090|APOD_HUMAN(pre=R,post=F);	98;	Hex(6)HexNAc(5)NeuAc(2)Fuc(1)
HF_20230916_YXY_AD_Ngly_1	HF_20230916_YXY_AD_Ngly_1.14192.14192.5	14192	40.17	1139.7	RNPPMGGNVVIFDTVITNQEEPYQNHSGR	sp|P02745|C1QA_HUMAN(pre=R,post=F);	146;	Hex(6)HexNAc(5)NeuAc(1)Fuc(1)
HF_20230916_YXY_AD_Ngly_1	HF_20230916_YXY_AD_Ngly_1.14200.14200.4	14200	40.23	927.933	VVLHPNYSQVDIGLIK	sp|P00738|HPT_HUMAN(pre=K,post=L);	241;	Hex(5)HexNAc(4)NeuAc(1)
HF_20230916_YXY_AD_Ngly_1	HF_20230916_YXY_AD_Ngly_1.14222.14222.3	14222	40.29	1310.23	VIDFNCTTSSVSSALANTK	sp|P04196|HRG_HUMAN(pre=R,post=D);	125;	Hex(5)HexNAc(4)NeuAc(1)
HF_20230916_YXY_AD_Ngly_1	HF_20230916_YXY_AD_Ngly_1.14246.14246.4	14246	40.35	1367.36	WQSIPLCVEKIPCSQPPQIEHGTINSSR	sp|P08603|CFAH_HUMAN(pre=R,post=S);	882;	Hex(5)HexNAc(4)NeuAc(2)
HF_20230916_YXY_AD_Ngly_1	HF_20230916_YXY_AD_Ngly_1.14248.14248.4	14248	40.35	1269.33	ADGTVNQIEGEATPVNLTEPAKLEVK	sp|P05090|APOD_HUMAN(pre=R,post=F);	98;	Hex(5)HexNAc(4)NeuAc(2)Fuc(1)
HF_20230916_YXY_AD_Ngly_1	HF_20230916_YXY_AD_Ngly_1.14249.14249.3	14249	40.35	1692.43	ADGTVNQIEGEATPVNLTEPAKLEVK	sp|P05090|APOD_HUMAN(pre=R,post=F);	98;	Hex(5)HexNAc(4)NeuAc(1)Fuc(3)
HF_20230916_YXY_AD_Ngly_1	HF_20230916_YXY_AD_Ngly_1.14250.14250.5	14250	40.35	1066.67	RNPPMGGNVVIFDTVITNQEEPYQNHSGR	sp|P02745|C1QA_HUMAN(pre=R,post=F);	146;	Hex(5)HexNAc(4)NeuAc(1)Fuc(1)
HF_20230916_YXY_AD_Ngly_1	HF_20230916_YXY_AD_Ngly_1.14263.14263.3	14263	40.41	1236.91	VVLHPNYSQVDIGLIK	sp|P00738|HPT_HUMAN(pre=K,post=L);	241;	Hex(5)HexNAc(4)NeuAc(1)
HF_20230916_YXY_AD_Ngly_1	HF_20230916_YXY_AD_Ngly_1.14278.14278.4	14278	40.41	1169.03	RNPPMGGNVVIFDTVITNQEEPYQNHSGR	sp|P02745|C1QA_HUMAN(pre=R,post=F);	146;	Hex(4)HexNAc(3)Fuc(1)
HF_20230916_YXY_AD_Ngly_1	HF_20230916_YXY_AD_Ngly_1.14286.14286.4	14286	40.47	1190.3	SLGNVNFTVSAEALESQELCGTEVPSVPEHGRK	sp|P01023|A2MG_HUMAN(pre=K,post=D);	869;	Hex(5)HexNAc(2)
HF_20230916_YXY_AD_Ngly_1	HF_20230916_YXY_AD_Ngly_1.14288.14288.4	14288	40.47	1291.84	SLGNVNFTVSAEALESQELCGTEVPSVPEHGRK	sp|P01023|A2MG_HUMAN(pre=K,post=D);	869;	Hex(5)HexNAc(4)
HF_20230916_YXY_AD_Ngly_1	HF_20230916_YXY_AD_Ngly_1.14292.14292.4	14292	40.47	1296.58	RNPPMGGNVVIFDTVITNQEEPYQNHSGR	sp|P02745|C1QA_HUMAN(pre=R,post=F);	146;	Hex(5)HexNAc(4)NeuAc(1)
HF_20230916_YXY_AD_Ngly_1	HF_20230916_YXY_AD_Ngly_1.14294.14294.5	14294	40.47	1037.46	RNPPMGGNVVIFDTVITNQEEPYQNHSGR	sp|P02745|C1QA_HUMAN(pre=R,post=F);	146;	Hex(5)HexNAc(4)NeuAc(1)
HF_20230916_YXY_AD_Ngly_1	HF_20230916_YXY_AD_Ngly_1.14302.14302.3	14302	40.47	1566.67	LAGKPTHVNVSVVMAEVDGTCY	sp|P01876|IGHA1_HUMAN(pre=R,post=-);	340;	Hex(5)HexNAc(4)NeuAc(2)Fuc(1)
HF_20230916_YXY_AD_Ngly_1	HF_20230916_YXY_AD_Ngly_1.14303.14303.3	14303	40.47	1708.45	SLGNVNFTVSAEALESQELCGTEVPSVPEHGRK	sp|P01023|A2MG_HUMAN(pre=K,post=D);	869;	Hex(6)HexNAc(3)
HF_20230916_YXY_AD_Ngly_1	HF_20230916_YXY_AD_Ngly_1.14305.14305.4	14305	40.53	1333.1	RNPPMGGNVVIFDTVITNQEEPYQNHSGR	sp|P02745|C1QA_HUMAN(pre=R,post=F);	146;	Hex(5)HexNAc(4)NeuAc(1)Fuc(1)
HF_20230916_YXY_AD_Ngly_1	HF_20230916_YXY_AD_Ngly_1.14306.14306.5	14306	40.53	1025.47	SLGNVNFTVSAEALESQELCGTEVPSVPEHGRK	sp|P01023|A2MG_HUMAN(pre=K,post=D);	869;	Hex(6)HexNAc(3)
HF_20230916_YXY_AD_Ngly_1	HF_20230916_YXY_AD_Ngly_1.14307.14307.4	14307	40.53	1230.81	SLGNVNFTVSAEALESQELCGTEVPSVPEHGRK	sp|P01023|A2MG_HUMAN(pre=K,post=D);	869;	Hex(6)HexNAc(2)
HF_20230916_YXY_AD_Ngly_1	HF_20230916_YXY_AD_Ngly_1.14309.14309.4	14309	40.53	1149.79	SLGNVNFTVSAEALESQELCGTEVPSVPEHGRK	sp|P01023|A2MG_HUMAN(pre=K,post=D);	869;	Hex(4)HexNAc(2)
HF_20230916_YXY_AD_Ngly_1	HF_20230916_YXY_AD_Ngly_1.14310.14310.4	14310	40.53	1241.07	SLGNVNFTVSAEALESQELCGTEVPSVPEHGRK	sp|P01023|A2MG_HUMAN(pre=K,post=D);	869;	Hex(5)HexNAc(3)
HF_20230916_YXY_AD_Ngly_1	HF_20230916_YXY_AD_Ngly_1.14311.14311.3	14311	40.53	1586.73	SLGNVNFTVSAEALESQELCGTEVPSVPEHGRK	sp|P01023|A2MG_HUMAN(pre=K,post=D);	869;	Hex(5)HexNAc(2)
HF_20230916_YXY_AD_Ngly_1	HF_20230916_YXY_AD_Ngly_1.14312.14312.5	14312	40.53	952.441	SLGNVNFTVSAEALESQELCGTEVPSVPEHGRK	sp|P01023|A2MG_HUMAN(pre=K,post=D);	869;	Hex(5)HexNAc(2)
HF_20230916_YXY_AD_Ngly_1	HF_20230916_YXY_AD_Ngly_1.14315.14315.4	14315	40.53	1109.27	SLGNVNFTVSAEALESQELCGTEVPSVPEHGRK	sp|P01023|A2MG_HUMAN(pre=K,post=D);	869;	Hex(3)HexNAc(2)
HF_20230916_YXY_AD_Ngly_1	HF_20230916_YXY_AD_Ngly_1.14316.14316.3	14316	40.53	1640.75	SLGNVNFTVSAEALESQELCGTEVPSVPEHGRK	sp|P01023|A2MG_HUMAN(pre=K,post=D);	869;	Hex(6)HexNAc(2)
HF_20230916_YXY_AD_Ngly_1	HF_20230916_YXY_AD_Ngly_1.14317.14317.3	14317	40.53	1269.85	EHEGAIYPDNTTDFQR	sp|P00450|CERU_HUMAN(pre=K,post=A);	138;	Hex(5)HexNAc(4)Fuc(2)
HF_20230916_YXY_AD_Ngly_1	HF_20230916_YXY_AD_Ngly_1.14318.14318.3	14318	40.53	1130.82	CGLVPVLAENYNK	sp|P02787|TRFE_HUMAN(pre=K,post=S);	432;	Hex(5)HexNAc(4)NeuAc(1)
HF_20230916_YXY_AD_Ngly_1	HF_20230916_YXY_AD_Ngly_1.14320.14320.4	14320	40.53	1271.33	SLGNVNFTVSAEALESQELCGTEVPSVPEHGRK	sp|P01023|A2MG_HUMAN(pre=K,post=D);	869;	Hex(7)HexNAc(2)
HF_20230916_YXY_AD_Ngly_1	HF_20230916_YXY_AD_Ngly_1.14326.14326.4	14326	40.59	1281.59	SLGNVNFTVSAEALESQELCGTEVPSVPEHGRK	sp|P01023|A2MG_HUMAN(pre=K,post=D);	869;	Hex(6)HexNAc(3)
HF_20230916_YXY_AD_Ngly_1	HF_20230916_YXY_AD_Ngly_1.14327.14327.2	14327	40.59	1695.73	CGLVPVLAENYNK	sp|P02787|TRFE_HUMAN(pre=K,post=S);	432;	Hex(5)HexNAc(4)NeuAc(1)
HF_20230916_YXY_AD_Ngly_1	HF_20230916_YXY_AD_Ngly_1.14328.14328.4	14328	40.59	1104.96	YRGTAGNALMDGASQLMGENR	sp|P02675|FIBB_HUMAN(pre=K,post=T);	394;	Hex(5)HexNAc(4)NeuAc(2)
HF_20230916_YXY_AD_Ngly_1	HF_20230916_YXY_AD_Ngly_1.14329.14329.5	14329	40.59	920.03	SLGNVNFTVSAEALESQELCGTEVPSVPEHGRK	sp|P01023|A2MG_HUMAN(pre=K,post=D);	869;	Hex(4)HexNAc(2)
HF_20230916_YXY_AD_Ngly_1	HF_20230916_YXY_AD_Ngly_1.14330.14330.3	14330	40.59	1472.95	YRGTAGNALMDGASQLMGENR	sp|P02675|FIBB_HUMAN(pre=K,post=T);	394;	Hex(5)HexNAc(4)NeuAc(2)
HF_20230916_YXY_AD_Ngly_1	HF_20230916_YXY_AD_Ngly_1.14333.14333.5	14333	40.59	993.056	SLGNVNFTVSAEALESQELCGTEVPSVPEHGRK	sp|P01023|A2MG_HUMAN(pre=K,post=D);	869;	Hex(5)HexNAc(3)
HF_20230916_YXY_AD_Ngly_1	HF_20230916_YXY_AD_Ngly_1.14334.14334.4	14334	40.59	1251.33	SLGNVNFTVSAEALESQELCGTEVPSVPEHGRK	sp|P01023|A2MG_HUMAN(pre=K,post=D);	869;	Hex(4)HexNAc(4)
HF_20230916_YXY_AD_Ngly_1	HF_20230916_YXY_AD_Ngly_1.14349.14349.5	14349	40.65	884.169	YRGTAGNALMDGASQLMGENR	sp|P02675|FIBB_HUMAN(pre=K,post=T);	394;	Hex(5)HexNAc(4)NeuAc(2)
HF_20230916_YXY_AD_Ngly_1	HF_20230916_YXY_AD_Ngly_1.14352.14352.4	14352	40.65	1068.75	SLGNVNFTVSAEALESQELCGTEVPSVPEHGRK	sp|P01023|A2MG_HUMAN(pre=K,post=D);	869;	Hex(2)HexNAc(2)
HF_20230916_YXY_AD_Ngly_1	HF_20230916_YXY_AD_Ngly_1.14356.14356.5	14356	40.65	855.203	SLGNVNFTVSAEALESQELCGTEVPSVPEHGRK	sp|P01023|A2MG_HUMAN(pre=K,post=D);	869;	Hex(2)HexNAc(2)
HF_20230916_YXY_AD_Ngly_1	HF_20230916_YXY_AD_Ngly_1.14359.14359.3	14359	40.65	1643.75	ADGTVNQIEGEATPVNLTEPAKLEVK	sp|P05090|APOD_HUMAN(pre=R,post=F);	98;	Hex(5)HexNAc(4)NeuAc(1)Fuc(2)
HF_20230916_YXY_AD_Ngly_1	HF_20230916_YXY_AD_Ngly_1.14361.14361.4	14361	40.65	1032.19	YRGTAGNALMDGASQLMGENR	sp|P02675|FIBB_HUMAN(pre=K,post=T);	394;	Hex(5)HexNAc(4)NeuAc(1)
HF_20230916_YXY_AD_Ngly_1	HF_20230916_YXY_AD_Ngly_1.14362.14362.3	14362	40.65	1375.92	YRGTAGNALMDGASQLMGENR	sp|P02675|FIBB_HUMAN(pre=K,post=T);	394;	Hex(5)HexNAc(4)NeuAc(1)
HF_20230916_YXY_AD_Ngly_1	HF_20230916_YXY_AD_Ngly_1.14372.14372.4	14372	40.71	1200.56	SLGNVNFTVSAEALESQELCGTEVPSVPEHGRK	sp|P01023|A2MG_HUMAN(pre=K,post=D);	869;	Hex(4)HexNAc(3)
HF_20230916_YXY_AD_Ngly_1	HF_20230916_YXY_AD_Ngly_1.14398.14398.3	14398	40.77	1591.35	LAGKPTHVNVSVVMAEVDGTCY	sp|P01876|IGHA1_HUMAN(pre=R,post=-);	340;	Hex(6)HexNAc(5)NeuAc(1)Fuc(1)
HF_20230916_YXY_AD_Ngly_1	HF_20230916_YXY_AD_Ngly_1.14399.14399.5	14399	40.77	1241.07	SLGNVNFTVSAEALESQELCGTEVPSVPEHGRK	sp|P01023|A2MG_HUMAN(pre=K,post=D);	869;	Hex(5)HexNAc(3)
HF_20230916_YXY_AD_Ngly_1	HF_20230916_YXY_AD_Ngly_1.14413.14413.4	14413	40.83	1153.25	LAGKPTHVNVSVVMAEVDGTCY	sp|P01876|IGHA1_HUMAN(pre=R,post=-);	340;	Hex(5)HexNAc(5)NeuAc(1)Fuc(1)
HF_20230916_YXY_AD_Ngly_1	HF_20230916_YXY_AD_Ngly_1.14414.14414.3	14414	40.83	1537.33	LAGKPTHVNVSVVMAEVDGTCY	sp|P01876|IGHA1_HUMAN(pre=R,post=-);	340;	Hex(5)HexNAc(5)NeuAc(1)Fuc(1)
HF_20230916_YXY_AD_Ngly_1	HF_20230916_YXY_AD_Ngly_1.14416.14416.4	14416	40.83	1193.77	LAGKPTHVNVSVVMAEVDGTCY	sp|P01876|IGHA1_HUMAN(pre=R,post=-);	340;	Hex(6)HexNAc(5)NeuAc(1)Fuc(1)
HF_20230916_YXY_AD_Ngly_1	HF_20230916_YXY_AD_Ngly_1.14421.14421.3	14421	40.83	1469.64	LAGKPTHVNVSVVMAEVDGTCY	sp|P01876|IGHA1_HUMAN(pre=R,post=-);	340;	Hex(5)HexNAc(4)NeuAc(1)Fuc(1)
HF_20230916_YXY_AD_Ngly_1	HF_20230916_YXY_AD_Ngly_1.14431.14431.4	14431	40.88	1190.3	SLGNVNFTVSAEALESQELCGTEVPSVPEHGRK	sp|P01023|A2MG_HUMAN(pre=K,post=D);	869;	Hex(5)HexNAc(2)
HF_20230916_YXY_AD_Ngly_1	HF_20230916_YXY_AD_Ngly_1.14434.14434.4	14434	40.88	1102.48	LAGKPTHVNVSVVMAEVDGTCY	sp|P01876|IGHA1_HUMAN(pre=R,post=-);	340;	Hex(5)HexNAc(4)NeuAc(1)Fuc(1)
HF_20230916_YXY_AD_Ngly_1	HF_20230916_YXY_AD_Ngly_1.14436.14436.5	14436	40.88	1136.9	EWEKELHHLQEQNVSNAFLDKGEFYIGSK	sp|P00450|CERU_HUMAN(pre=R,post=Y);	762;	Hex(5)HexNAc(4)NeuAc(2)
HF_20230916_YXY_AD_Ngly_1	HF_20230916_YXY_AD_Ngly_1.14445.14445.3	14445	40.88	1440.3	LAGKPTHVNVSVVMAEVDGTCY	sp|P01876|IGHA1_HUMAN(pre=R,post=-);	340;	Hex(5)HexNAc(5)Fuc(1)
HF_20230916_YXY_AD_Ngly_1	HF_20230916_YXY_AD_Ngly_1.14447.14447.3	14447	40.88	1488.64	LAGKPTHVNVSVVMAEVDGTCY	sp|P01876|IGHA1_HUMAN(pre=R,post=-);	340;	Hex(5)HexNAc(5)NeuAc(1)
HF_20230916_YXY_AD_Ngly_1	HF_20230916_YXY_AD_Ngly_1.14448.14448.3	14448	40.88	1609.69	HGIQYFNNNTQHSSLFMLNEVK	sp|P01042|KNG1_HUMAN(pre=R,post=R);	169;	Hex(5)HexNAc(4)NeuAc(1)Fuc(2)
HF_20230916_YXY_AD_Ngly_1	HF_20230916_YXY_AD_Ngly_1.14453.14453.3	14453	40.95	1586.73	SLGNVNFTVSAEALESQELCGTEVPSVPEHGRK	sp|P01023|A2MG_HUMAN(pre=K,post=D);	869;	Hex(5)HexNAc(2)
HF_20230916_YXY_AD_Ngly_1	HF_20230916_YXY_AD_Ngly_1.14456.14456.4	14456	40.95	1116.74	LAGKPTHVNVSVVMAEVDGTCY	sp|P01876|IGHA1_HUMAN(pre=R,post=-);	340;	Hex(5)HexNAc(5)NeuAc(1)
HF_20230916_YXY_AD_Ngly_1	HF_20230916_YXY_AD_Ngly_1.14459.14459.3	14459	40.95	1420.95	LAGKPTHVNVSVVMAEVDGTCY	sp|P01876|IGHA1_HUMAN(pre=R,post=-);	340;	Hex(5)HexNAc(4)NeuAc(1)
HF_20230916_YXY_AD_Ngly_1	HF_20230916_YXY_AD_Ngly_1.14460.14460.3	14460	40.95	1483.32	LAGKPTHVNVSVVMAEVDGTCY	sp|P01876|IGHA1_HUMAN(pre=R,post=-);	340;	Hex(4)HexNAc(5)NeuAc(1)Fuc(1)
HF_20230916_YXY_AD_Ngly_1	HF_20230916_YXY_AD_Ngly_1.14476.14476.3	14476	41.01	1318.21	GTAGNALMDGASQLMGENR	sp|P02675|FIBB_HUMAN(pre=R,post=T);	394;	Hex(5)HexNAc(4)NeuAc(1)Fuc(1)
HF_20230916_YXY_AD_Ngly_1	HF_20230916_YXY_AD_Ngly_1.14477.14477.4	14477	41.01	952.395	GTAGNALMDGASQLMGENR	sp|P02675|FIBB_HUMAN(pre=R,post=T);	394;	Hex(5)HexNAc(4)NeuAc(1)
HF_20230916_YXY_AD_Ngly_1	HF_20230916_YXY_AD_Ngly_1.14478.14478.3	14478	41.01	1269.52	GTAGNALMDGASQLMGENR	sp|P02675|FIBB_HUMAN(pre=R,post=T);	394;	Hex(5)HexNAc(4)NeuAc(1)
HF_20230916_YXY_AD_Ngly_1	HF_20230916_YXY_AD_Ngly_1.14480.14480.4	14480	41.01	988.909	GTAGNALMDGASQLMGENR	sp|P02675|FIBB_HUMAN(pre=R,post=T);	394;	Hex(5)HexNAc(4)NeuAc(1)Fuc(1)
HF_20230916_YXY_AD_Ngly_1	HF_20230916_YXY_AD_Ngly_1.14481.14481.3	14481	41.01	1311.24	QVLFLDTVYGNCSTHFTVK	sp|P04114|APOB_HUMAN(pre=K,post=T);	185;	Hex(8)HexNAc(2)
HF_20230916_YXY_AD_Ngly_1	HF_20230916_YXY_AD_Ngly_1.14482.14482.4	14482	41.01	1112.74	LAGKPTHVNVSVVMAEVDGTCY	sp|P01876|IGHA1_HUMAN(pre=R,post=-);	340;	Hex(4)HexNAc(5)NeuAc(1)Fuc(1)
HF_20230916_YXY_AD_Ngly_1	HF_20230916_YXY_AD_Ngly_1.14485.14485.3	14485	41.01	1257.21	QVLFLDTVYGNCSTHFTVK	sp|P04114|APOB_HUMAN(pre=K,post=T);	185;	Hex(7)HexNAc(2)
HF_20230916_YXY_AD_Ngly_1	HF_20230916_YXY_AD_Ngly_1.14486.14486.4	14486	41.01	992.907	GTAGNALMDGASQLMGENR	sp|P02675|FIBB_HUMAN(pre=R,post=T);	394;	Hex(6)HexNAc(4)NeuAc(1)
HF_20230916_YXY_AD_Ngly_1	HF_20230916_YXY_AD_Ngly_1.14487.14487.3	14487	41.01	1202.21	LAGKPTHVNVSVVMAEVDGTCY	sp|P01876|IGHA1_HUMAN(pre=R,post=-);	340;	Hex(4)HexNAc(3)
HF_20230916_YXY_AD_Ngly_1	HF_20230916_YXY_AD_Ngly_1.14496.14496.6	14496	41.07	927.928	VVLHPNYSQVDIGLIK	sp|P00738|HPT_HUMAN(pre=K,post=L);	241;	Hex(5)HexNAc(4)NeuAc(1)
HF_20230916_YXY_AD_Ngly_1	HF_20230916_YXY_AD_Ngly_1.14499.14499.4	14499	41.07	1153.03	MVSHHNLTTGATLINEQWLLTTAK	sp|P00738|HPT_HUMAN(pre=K,post=N);sp|P00739|HPTR_HUMAN(pre=K,post=N);	184;126;	Hex(5)HexNAc(4)NeuAc(1)
HF_20230916_YXY_AD_Ngly_1	HF_20230916_YXY_AD_Ngly_1.14500.14500.3	14500	41.07	1050.78	GTAGNALMDGASQLMGENR	sp|P02675|FIBB_HUMAN(pre=R,post=T);	394;	Hex(4)HexNAc(3)
HF_20230916_YXY_AD_Ngly_1	HF_20230916_YXY_AD_Ngly_1.14501.14501.3	14501	41.07	1172.49	GTAGNALMDGASQLMGENR	sp|P02675|FIBB_HUMAN(pre=R,post=T);	394;	Hex(5)HexNAc(4)
HF_20230916_YXY_AD_Ngly_1	HF_20230916_YXY_AD_Ngly_1.14502.14502.3	14502	41.07	1147.81	GTAGNALMDGASQLMGENR	sp|P02675|FIBB_HUMAN(pre=R,post=T);	394;	Hex(4)HexNAc(3)NeuAc(1)
HF_20230916_YXY_AD_Ngly_1	HF_20230916_YXY_AD_Ngly_1.14503.14503.4	14503	41.07	879.618	GTAGNALMDGASQLMGENR	sp|P02675|FIBB_HUMAN(pre=R,post=T);	394;	Hex(5)HexNAc(4)
HF_20230916_YXY_AD_Ngly_1	HF_20230916_YXY_AD_Ngly_1.14506.14506.5	14506	41.07	762.116	GTAGNALMDGASQLMGENR	sp|P02675|FIBB_HUMAN(pre=R,post=T);	394;	Hex(5)HexNAc(4)NeuAc(1)
HF_20230916_YXY_AD_Ngly_1	HF_20230916_YXY_AD_Ngly_1.14510.14510.3	14510	41.07	1537.03	MVSHHNLTTGATLINEQWLLTTAK	sp|P00738|HPT_HUMAN(pre=K,post=N);sp|P00739|HPTR_HUMAN(pre=K,post=N);	184;126;	Hex(5)HexNAc(4)NeuAc(1)
HF_20230916_YXY_AD_Ngly_1	HF_20230916_YXY_AD_Ngly_1.14513.14513.3	14513	41.07	1236.91	VVLHPNYSQVDIGLIK	sp|P00738|HPT_HUMAN(pre=K,post=L);	241;	Hex(5)HexNAc(4)NeuAc(1)
HF_20230916_YXY_AD_Ngly_1	HF_20230916_YXY_AD_Ngly_1.14514.14514.2	14514	41.07	1575.67	GTAGNALMDGASQLMGENR	sp|P02675|FIBB_HUMAN(pre=R,post=T);	394;	Hex(4)HexNAc(3)
HF_20230916_YXY_AD_Ngly_1	HF_20230916_YXY_AD_Ngly_1.14518.14518.2	14518	41.13	1393.1	GTAGNALMDGASQLMGENR	sp|P02675|FIBB_HUMAN(pre=R,post=T);	394;	Hex(3)HexNAc(2)
HF_20230916_YXY_AD_Ngly_1	HF_20230916_YXY_AD_Ngly_1.14522.14522.4	14522	41.13	788.336	GTAGNALMDGASQLMGENR	sp|P02675|FIBB_HUMAN(pre=R,post=T);	394;	Hex(4)HexNAc(3)
HF_20230916_YXY_AD_Ngly_1	HF_20230916_YXY_AD_Ngly_1.14528.14528.2	14528	41.13	1494.64	GTAGNALMDGASQLMGENR	sp|P02675|FIBB_HUMAN(pre=R,post=T);	394;	Hex(3)HexNAc(3)
HF_20230916_YXY_AD_Ngly_1	HF_20230916_YXY_AD_Ngly_1.14529.14529.4	14529	41.13	861.109	GTAGNALMDGASQLMGENR	sp|P02675|FIBB_HUMAN(pre=R,post=T);	394;	Hex(4)HexNAc(3)NeuAc(1)
HF_20230916_YXY_AD_Ngly_1	HF_20230916_YXY_AD_Ngly_1.14530.14530.3	14530	41.13	1118.47	GTAGNALMDGASQLMGENR	sp|P02675|FIBB_HUMAN(pre=R,post=T);	394;	Hex(4)HexNAc(4)
HF_20230916_YXY_AD_Ngly_1	HF_20230916_YXY_AD_Ngly_1.14532.14532.4	14532	41.13	911.879	GTAGNALMDGASQLMGENR	sp|P02675|FIBB_HUMAN(pre=R,post=T);	394;	Hex(4)HexNAc(4)NeuAc(1)
HF_20230916_YXY_AD_Ngly_1	HF_20230916_YXY_AD_Ngly_1.14545.14545.4	14545	41.19	1240.32	MVSHHNLTTGATLINEQWLLTTAK	sp|P00738|HPT_HUMAN(pre=K,post=N);sp|P00739|HPTR_HUMAN(pre=K,post=N);	184;126;	Hex(6)HexNAc(5)NeuAc(1)
HF_20230916_YXY_AD_Ngly_1	HF_20230916_YXY_AD_Ngly_1.14546.14546.2	14546	41.19	1721.22	GTAGNALMDGASQLMGENR	sp|P02675|FIBB_HUMAN(pre=R,post=T);	394;	Hex(4)HexNAc(3)NeuAc(1)
HF_20230916_YXY_AD_Ngly_1	HF_20230916_YXY_AD_Ngly_1.14580.14580.4	14580	41.31	1190.3	SLGNVNFTVSAEALESQELCGTEVPSVPEHGRK	sp|P01023|A2MG_HUMAN(pre=K,post=D);	869;	Hex(5)HexNAc(2)
HF_20230916_YXY_AD_Ngly_1	HF_20230916_YXY_AD_Ngly_1.14584.14584.3	14584	41.31	1653.42	MVSHHNLTTGATLINEQWLLTTAK	sp|P00738|HPT_HUMAN(pre=K,post=N);sp|P00739|HPTR_HUMAN(pre=K,post=N);	184;126;	Hex(6)HexNAc(5)NeuAc(1)
HF_20230916_YXY_AD_Ngly_1	HF_20230916_YXY_AD_Ngly_1.14616.14616.3	14616	41.39	1531.7	MVSHHNLTTGATLINEQWLLTTAK	sp|P00738|HPT_HUMAN(pre=K,post=N);sp|P00739|HPTR_HUMAN(pre=K,post=N);	184;126;	Hex(5)HexNAc(4)NeuAc(1)
HF_20230916_YXY_AD_Ngly_1	HF_20230916_YXY_AD_Ngly_1.14626.14626.3	14626	41.39	1586.07	MVSHHNLTTGATLINEQWLLTTAK	sp|P00738|HPT_HUMAN(pre=K,post=N);sp|P00739|HPTR_HUMAN(pre=K,post=N);	184;126;	Hex(6)HexNAc(4)Fuc(2)
HF_20230916_YXY_AD_Ngly_1	HF_20230916_YXY_AD_Ngly_1.14633.14633.3	14633	41.45	1269.52	GTAGNALMDGASQLMGENR	sp|P02675|FIBB_HUMAN(pre=R,post=T);	394;	Hex(5)HexNAc(4)NeuAc(1)
HF_20230916_YXY_AD_Ngly_1	HF_20230916_YXY_AD_Ngly_1.14634.14634.4	14634	41.45	1149.03	MVSHHNLTTGATLINEQWLLTTAK	sp|P00738|HPT_HUMAN(pre=K,post=N);sp|P00739|HPTR_HUMAN(pre=K,post=N);	184;126;	Hex(5)HexNAc(4)NeuAc(1)
HF_20230916_YXY_AD_Ngly_1	HF_20230916_YXY_AD_Ngly_1.14636.14636.5	14636	41.45	919.424	MVSHHNLTTGATLINEQWLLTTAK	sp|P00738|HPT_HUMAN(pre=K,post=N);sp|P00739|HPTR_HUMAN(pre=K,post=N);	184;126;	Hex(5)HexNAc(4)NeuAc(1)
HF_20230916_YXY_AD_Ngly_1	HF_20230916_YXY_AD_Ngly_1.14641.14641.3	14641	41.45	1215.51	GTAGNALMDGASQLMGENR	sp|P02675|FIBB_HUMAN(pre=R,post=T);	394;	Hex(4)HexNAc(4)NeuAc(1)
HF_20230916_YXY_AD_Ngly_1	HF_20230916_YXY_AD_Ngly_1.14647.14647.3	14647	41.45	1586.06	MVSHHNLTTGATLINEQWLLTTAK	sp|P00738|HPT_HUMAN(pre=K,post=N);sp|P00739|HPTR_HUMAN(pre=K,post=N);	184;126;	Hex(6)HexNAc(4)Fuc(2)
HF_20230916_YXY_AD_Ngly_1	HF_20230916_YXY_AD_Ngly_1.14649.14649.3	14649	41.45	1483.32	LAGKPTHVNVSVVMAEVDGTCY	sp|P01876|IGHA1_HUMAN(pre=R,post=-);	340;	Hex(4)HexNAc(5)NeuAc(1)Fuc(1)
HF_20230916_YXY_AD_Ngly_1	HF_20230916_YXY_AD_Ngly_1.14650.14650.3	14650	41.45	1469.98	LAGKPTHVNVSVVMAEVDGTCY	sp|P01876|IGHA1_HUMAN(pre=R,post=-);	340;	Hex(5)HexNAc(4)Fuc(3)
HF_20230916_YXY_AD_Ngly_1	HF_20230916_YXY_AD_Ngly_1.14655.14655.4	14655	41.51	1076.26	MVSHHNLTTGATLINEQWLLTTAK	sp|P00738|HPT_HUMAN(pre=K,post=N);sp|P00739|HPTR_HUMAN(pre=K,post=N);	184;126;	Hex(5)HexNAc(4)
HF_20230916_YXY_AD_Ngly_1	HF_20230916_YXY_AD_Ngly_1.14656.14656.3	14656	41.51	1356.58	STGKPTLYNVSLVMSDTAGTCY	sp|P01871|IGHM_HUMAN(pre=K,post=-);	440;	Hex(8)HexNAc(2)
HF_20230916_YXY_AD_Ngly_1	HF_20230916_YXY_AD_Ngly_1.14668.14668.3	14668	41.51	1564.31	LANLTQGEDQYYLR	sp|P10909|CLUS_HUMAN(pre=R,post=V);	374;	Hex(6)HexNAc(5)NeuAc(3)Fuc(1)
HF_20230916_YXY_AD_Ngly_1	HF_20230916_YXY_AD_Ngly_1.14675.14675.5	14675	41.57	948.61	FLRMNFSKGCPPVFNTLR	sp|Q9BXJ9|NAA15_HUMAN(pre=K,post=S);	317;	Hex(5)HexNAc(5)NeuAc(1)Fuc(3)
HF_20230916_YXY_AD_Ngly_1	HF_20230916_YXY_AD_Ngly_1.14686.14686.4	14686	41.57	1153.02	MVSHHNLTTGATLINEQWLLTTAK	sp|P00738|HPT_HUMAN(pre=K,post=N);sp|P00739|HPTR_HUMAN(pre=K,post=N);	184;126;	Hex(5)HexNAc(4)NeuAc(1)
HF_20230916_YXY_AD_Ngly_1	HF_20230916_YXY_AD_Ngly_1.14688.14688.3	14688	41.57	1302.55	STGKPTLYNVSLVMSDTAGTCY	sp|P01871|IGHM_HUMAN(pre=K,post=-);	440;	Hex(7)HexNAc(2)
HF_20230916_YXY_AD_Ngly_1	HF_20230916_YXY_AD_Ngly_1.14699.14699.6	14699	41.63	927.931	VVLHPNYSQVDIGLIK	sp|P00738|HPT_HUMAN(pre=K,post=L);	241;	Hex(5)HexNAc(4)NeuAc(1)
HF_20230916_YXY_AD_Ngly_1	HF_20230916_YXY_AD_Ngly_1.14707.14707.3	14707	41.63	1387.63	LQAPLNYTEFQKPICLPSK	sp|P03952|KLKB1_HUMAN(pre=K,post=G);	494;	Hex(5)HexNAc(4)NeuAc(1)
HF_20230916_YXY_AD_Ngly_1	HF_20230916_YXY_AD_Ngly_1.14725.14725.3	14725	41.69	1515.63	LANLTQGEDQYYLR	sp|P10909|CLUS_HUMAN(pre=R,post=V);	374;	Hex(6)HexNAc(5)NeuAc(3)
HF_20230916_YXY_AD_Ngly_1	HF_20230916_YXY_AD_Ngly_1.14729.14729.3	14729	41.69	1236.91	VVLHPNYSQVDIGLIK	sp|P00738|HPT_HUMAN(pre=K,post=L);	241;	Hex(5)HexNAc(4)NeuAc(1)
HF_20230916_YXY_AD_Ngly_1	HF_20230916_YXY_AD_Ngly_1.14732.14732.3	14732	41.69	1577.37	VVLHPNYSQVDIGLIK	sp|P00738|HPT_HUMAN(pre=K,post=L);	241;	Hex(7)HexNAc(6)NeuAc(2)
HF_20230916_YXY_AD_Ngly_1	HF_20230916_YXY_AD_Ngly_1.14738.14738.4	14738	41.75	1190.3	SLGNVNFTVSAEALESQELCGTEVPSVPEHGRK	sp|P01023|A2MG_HUMAN(pre=K,post=D);	869;	Hex(5)HexNAc(2)
HF_20230916_YXY_AD_Ngly_1	HF_20230916_YXY_AD_Ngly_1.14740.14740.3	14740	41.75	1248.54	STGKPTLYNVSLVMSDTAGTCY	sp|P01871|IGHM_HUMAN(pre=K,post=-);	440;	Hex(6)HexNAc(2)
HF_20230916_YXY_AD_Ngly_1	HF_20230916_YXY_AD_Ngly_1.14758.14758.3	14758	41.81	1531.71	MVSHHNLTTGATLINEQWLLTTAK	sp|P00738|HPT_HUMAN(pre=K,post=N);sp|P00739|HPTR_HUMAN(pre=K,post=N);	184;126;	Hex(5)HexNAc(4)NeuAc(1)
HF_20230916_YXY_AD_Ngly_1	HF_20230916_YXY_AD_Ngly_1.14762.14762.4	14762	41.81	1183.28	VVLHPNYSQVDIGLIK	sp|P00738|HPT_HUMAN(pre=K,post=L);	241;	Hex(7)HexNAc(6)NeuAc(2)
HF_20230916_YXY_AD_Ngly_1	HF_20230916_YXY_AD_Ngly_1.14766.14766.4	14766	41.81	936.654	STGKPTLYNVSLVMSDTAGTCY	sp|P01871|IGHM_HUMAN(pre=K,post=-);	440;	Hex(6)HexNAc(2)
HF_20230916_YXY_AD_Ngly_1	HF_20230916_YXY_AD_Ngly_1.14772.14772.3	14772	41.81	1333.94	VVLHPNYSQVDIGLIK	sp|P00738|HPT_HUMAN(pre=K,post=L);	241;	Hex(5)HexNAc(4)NeuAc(2)
HF_20230916_YXY_AD_Ngly_1	HF_20230916_YXY_AD_Ngly_1.14773.14773.3	14773	41.81	1302.56	STGKPTLYNVSLVMSDTAGTCY	sp|P01871|IGHM_HUMAN(pre=K,post=-);	440;	Hex(7)HexNAc(2)
HF_20230916_YXY_AD_Ngly_1	HF_20230916_YXY_AD_Ngly_1.14779.14779.4	14779	41.87	1149.03	MVSHHNLTTGATLINEQWLLTTAK	sp|P00738|HPT_HUMAN(pre=K,post=N);sp|P00739|HPTR_HUMAN(pre=K,post=N);	184;126;	Hex(5)HexNAc(4)NeuAc(1)
HF_20230916_YXY_AD_Ngly_1	HF_20230916_YXY_AD_Ngly_1.14802.14802.4	14802	41.93	1276.31	ILRQQQHLFGSNVTDCSGNFCLFR	sp|P02787|TRFE_HUMAN(pre=K,post=S);	630;	Hex(5)HexNAc(4)NeuAc(2)
HF_20230916_YXY_AD_Ngly_1	HF_20230916_YXY_AD_Ngly_1.14805.14805.5	14805	41.93	1021.24	ILRQQQHLFGSNVTDCSGNFCLFR	sp|P02787|TRFE_HUMAN(pre=K,post=S);	630;	Hex(5)HexNAc(4)NeuAc(2)
HF_20230916_YXY_AD_Ngly_1	HF_20230916_YXY_AD_Ngly_1.14810.14810.3	14810	41.93	1455.65	VVLHPNYSQVDIGLIK	sp|P00738|HPT_HUMAN(pre=K,post=L);	241;	Hex(6)HexNAc(5)NeuAc(2)
HF_20230916_YXY_AD_Ngly_1	HF_20230916_YXY_AD_Ngly_1.14814.14814.3	14814	41.93	1269.51	GTAGNALMDGASQLMGENR	sp|P02675|FIBB_HUMAN(pre=R,post=T);	394;	Hex(5)HexNAc(4)NeuAc(1)
HF_20230916_YXY_AD_Ngly_1	HF_20230916_YXY_AD_Ngly_1.14833.14833.3	14833	42	1504.68	VVLHPNYSQVDIGLIK	sp|P00738|HPT_HUMAN(pre=K,post=L);	241;	Hex(6)HexNAc(5)NeuAc(1)Fuc(3)
HF_20230916_YXY_AD_Ngly_1	HF_20230916_YXY_AD_Ngly_1.14834.14834.3	14834	42	1382.63	VVLHPNYSQVDIGLIK	sp|P00738|HPT_HUMAN(pre=K,post=L);	241;	Hex(5)HexNAc(4)NeuAc(2)Fuc(1)
HF_20230916_YXY_AD_Ngly_1	HF_20230916_YXY_AD_Ngly_1.14845.14845.4	14845	42.06	1091.99	VVLHPNYSQVDIGLIK	sp|P00738|HPT_HUMAN(pre=K,post=L);	241;	Hex(6)HexNAc(5)NeuAc(2)
HF_20230916_YXY_AD_Ngly_1	HF_20230916_YXY_AD_Ngly_1.14846.14846.4	14846	42.06	1364.62	SLGNVNFTVSAEALESQELCGTEVPSVPEHGRK	sp|P01023|A2MG_HUMAN(pre=K,post=D);	869;	Hex(5)HexNAc(4)NeuAc(1)
HF_20230916_YXY_AD_Ngly_1	HF_20230916_YXY_AD_Ngly_1.14847.14847.6	14847	42.06	910.077	SLGNVNFTVSAEALESQELCGTEVPSVPEHGRK	sp|P01023|A2MG_HUMAN(pre=K,post=D);	869;	Hex(5)HexNAc(4)NeuAc(1)
HF_20230916_YXY_AD_Ngly_1	HF_20230916_YXY_AD_Ngly_1.14853.14853.4	14853	42.06	1291.84	SLGNVNFTVSAEALESQELCGTEVPSVPEHGRK	sp|P01023|A2MG_HUMAN(pre=K,post=D);	869;	Hex(5)HexNAc(4)
HF_20230916_YXY_AD_Ngly_1	HF_20230916_YXY_AD_Ngly_1.14854.14854.3	14854	42.06	1358.62	VVLHPNYSQVDIGLIK	sp|P00738|HPT_HUMAN(pre=K,post=L);	241;	Hex(6)HexNAc(5)NeuAc(1)
HF_20230916_YXY_AD_Ngly_1	HF_20230916_YXY_AD_Ngly_1.14863.14863.4	14863	42.1	1354.36	SLGNVNFTVSAEALESQELCGTEVPSVPEHGRK	sp|P01023|A2MG_HUMAN(pre=K,post=D);	869;	Hex(6)HexNAc(3)NeuAc(1)
HF_20230916_YXY_AD_Ngly_1	HF_20230916_YXY_AD_Ngly_1.14867.14867.5	14867	42.1	1033.67	SLGNVNFTVSAEALESQELCGTEVPSVPEHGRK	sp|P01023|A2MG_HUMAN(pre=K,post=D);	869;	Hex(5)HexNAc(4)
HF_20230916_YXY_AD_Ngly_1	HF_20230916_YXY_AD_Ngly_1.14881.14881.6	14881	42.14	903.244	SLGNVNFTVSAEALESQELCGTEVPSVPEHGRK	sp|P01023|A2MG_HUMAN(pre=K,post=D);	869;	Hex(6)HexNAc(3)NeuAc(1)
HF_20230916_YXY_AD_Ngly_1	HF_20230916_YXY_AD_Ngly_1.14885.14885.4	14885	42.14	1296.82	TIDRLAGKPTHVNVSVVMAEVDGTCY	sp|P01876|IGHA1_HUMAN(pre=K,post=-);	340;	Hex(5)HexNAc(4)NeuAc(1)Fuc(3)
HF_20230916_YXY_AD_Ngly_1	HF_20230916_YXY_AD_Ngly_1.14887.14887.4	14887	42.17	1190.3	SLGNVNFTVSAEALESQELCGTEVPSVPEHGRK	sp|P01023|A2MG_HUMAN(pre=K,post=D);	869;	Hex(5)HexNAc(2)
HF_20230916_YXY_AD_Ngly_1	HF_20230916_YXY_AD_Ngly_1.14891.14891.6	14891	42.18	903.237	SLGNVNFTVSAEALESQELCGTEVPSVPEHGRK	sp|P01023|A2MG_HUMAN(pre=K,post=D);	869;	Hex(6)HexNAc(3)NeuAc(1)
HF_20230916_YXY_AD_Ngly_1	HF_20230916_YXY_AD_Ngly_1.14907.14907.3	14907	42.22	1407.26	VIDFNCTTSSVSSALANTK	sp|P04196|HRG_HUMAN(pre=R,post=D);	125;	Hex(5)HexNAc(4)NeuAc(2)
HF_20230916_YXY_AD_Ngly_1	HF_20230916_YXY_AD_Ngly_1.14921.14921.4	14921	42.26	1313.85	SLGNVNFTVSAEALESQELCGTEVPSVPEHGRK	sp|P01023|A2MG_HUMAN(pre=K,post=D);	869;	Hex(5)HexNAc(3)NeuAc(1)
HF_20230916_YXY_AD_Ngly_1	HF_20230916_YXY_AD_Ngly_1.14922.14922.4	14922	42.26	1055.7	VIDFNCTTSSVSSALANTK	sp|P04196|HRG_HUMAN(pre=R,post=D);	125;	Hex(5)HexNAc(4)NeuAc(2)
HF_20230916_YXY_AD_Ngly_1	HF_20230916_YXY_AD_Ngly_1.14925.14925.4	14925	42.26	1324.1	SLGNVNFTVSAEALESQELCGTEVPSVPEHGRK	sp|P01023|A2MG_HUMAN(pre=K,post=D);	869;	Hex(4)HexNAc(4)NeuAc(1)
HF_20230916_YXY_AD_Ngly_1	HF_20230916_YXY_AD_Ngly_1.14933.14933.3	14933	42.26	1751.46	SLGNVNFTVSAEALESQELCGTEVPSVPEHGRK	sp|P01023|A2MG_HUMAN(pre=K,post=D);	869;	Hex(5)HexNAc(3)NeuAc(1)
HF_20230916_YXY_AD_Ngly_1	HF_20230916_YXY_AD_Ngly_1.14938.14938.3	14938	42.31	1333.94	VVLHPNYSQVDIGLIK	sp|P00738|HPT_HUMAN(pre=K,post=L);	241;	Hex(5)HexNAc(4)NeuAc(2)
HF_20230916_YXY_AD_Ngly_1	HF_20230916_YXY_AD_Ngly_1.14939.14939.4	14939	42.31	1000.71	VVLHPNYSQVDIGLIK	sp|P00738|HPT_HUMAN(pre=K,post=L);	241;	Hex(5)HexNAc(4)NeuAc(2)
HF_20230916_YXY_AD_Ngly_1	HF_20230916_YXY_AD_Ngly_1.14940.14940.3	14940	42.31	1115.19	VVLHPNYSQVDIGLIK	sp|P00738|HPT_HUMAN(pre=K,post=L);	241;	Hex(4)HexNAc(3)NeuAc(1)
HF_20230916_YXY_AD_Ngly_1	HF_20230916_YXY_AD_Ngly_1.14941.14941.4	14941	42.31	927.932	VVLHPNYSQVDIGLIK	sp|P00738|HPT_HUMAN(pre=K,post=L);	241;	Hex(5)HexNAc(4)NeuAc(1)
HF_20230916_YXY_AD_Ngly_1	HF_20230916_YXY_AD_Ngly_1.14942.14942.5	14942	42.31	1059.48	SLGNVNFTVSAEALESQELCGTEVPSVPEHGRK	sp|P01023|A2MG_HUMAN(pre=K,post=D);	869;	Hex(4)HexNAc(4)NeuAc(1)
HF_20230916_YXY_AD_Ngly_1	HF_20230916_YXY_AD_Ngly_1.14948.14948.4	14948	42.31	1015.21	VVLHPNYSQVDIGLIK	sp|P00738|HPT_HUMAN(pre=K,post=L);	241;	Hex(5)HexNAc(5)NeuAc(1)Fuc(1)
HF_20230916_YXY_AD_Ngly_1	HF_20230916_YXY_AD_Ngly_1.14951.14951.6	14951	42.31	883.069	SLGNVNFTVSAEALESQELCGTEVPSVPEHGRK	sp|P01023|A2MG_HUMAN(pre=K,post=D);	869;	Hex(4)HexNAc(4)NeuAc(1)
HF_20230916_YXY_AD_Ngly_1	HF_20230916_YXY_AD_Ngly_1.14957.14957.3	14957	42.36	1455.65	VVLHPNYSQVDIGLIK	sp|P00738|HPT_HUMAN(pre=K,post=L);	241;	Hex(6)HexNAc(5)NeuAc(2)
HF_20230916_YXY_AD_Ngly_1	HF_20230916_YXY_AD_Ngly_1.14960.14960.5	14960	42.36	1051.27	SLGNVNFTVSAEALESQELCGTEVPSVPEHGRK	sp|P01023|A2MG_HUMAN(pre=K,post=D);	869;	Hex(5)HexNAc(3)NeuAc(1)
HF_20230916_YXY_AD_Ngly_1	HF_20230916_YXY_AD_Ngly_1.14962.14962.5	14962	42.36	800.765	VVLHPNYSQVDIGLIK	sp|P00738|HPT_HUMAN(pre=K,post=L);	241;	Hex(5)HexNAc(4)NeuAc(2)
HF_20230916_YXY_AD_Ngly_1	HF_20230916_YXY_AD_Ngly_1.14964.14964.3	14964	42.36	1182.89	VVLHPNYSQVDIGLIK	sp|P00738|HPT_HUMAN(pre=K,post=L);	241;	Hex(4)HexNAc(4)NeuAc(1)
HF_20230916_YXY_AD_Ngly_1	HF_20230916_YXY_AD_Ngly_1.14970.14970.3	14970	42.36	1139.88	VVLHPNYSQVDIGLIK	sp|P00738|HPT_HUMAN(pre=K,post=L);	241;	Hex(5)HexNAc(4)
HF_20230916_YXY_AD_Ngly_1	HF_20230916_YXY_AD_Ngly_1.14972.14972.4	14972	42.36	836.645	VVLHPNYSQVDIGLIK	sp|P00738|HPT_HUMAN(pre=K,post=L);	241;	Hex(4)HexNAc(3)NeuAc(1)
HF_20230916_YXY_AD_Ngly_1	HF_20230916_YXY_AD_Ngly_1.14974.14974.3	14974	42.36	1587.99	KVCQDCPLLAPLNDTR	sp|P02765|FETUA_HUMAN(pre=R,post=V);	156;	Hex(6)HexNAc(5)NeuAc(2)Fuc(2)
HF_20230916_YXY_AD_Ngly_1	HF_20230916_YXY_AD_Ngly_1.14976.14976.5	14976	42.36	1125.09	RNPPMGGNVVIFDTVITNQEEPYQNHSGR	sp|P02745|C1QA_HUMAN(pre=R,post=F);	146;	Hex(5)HexNAc(4)NeuAc(1)Fuc(3)
HF_20230916_YXY_AD_Ngly_1	HF_20230916_YXY_AD_Ngly_1.14992.14992.3	14992	42.42	1532.04	MVSHHNLTTGATLINEQWLLTTAK	sp|P00738|HPT_HUMAN(pre=K,post=N);sp|P00739|HPTR_HUMAN(pre=K,post=N);	184;126;	Hex(5)HexNAc(4)Fuc(2)
HF_20230916_YXY_AD_Ngly_1	HF_20230916_YXY_AD_Ngly_1.15002.15002.4	15002	42.48	1273.33	SLGNVNFTVSAEALESQELCGTEVPSVPEHGRK	sp|P01023|A2MG_HUMAN(pre=K,post=D);	869;	Hex(4)HexNAc(3)NeuAc(1)
HF_20230916_YXY_AD_Ngly_1	HF_20230916_YXY_AD_Ngly_1.15005.15005.4	15005	42.48	1405.87	RNPPMGGNVVIFDTVITNQEEPYQNHSGR	sp|P02745|C1QA_HUMAN(pre=R,post=F);	146;	Hex(5)HexNAc(4)NeuAc(2)Fuc(1)
HF_20230916_YXY_AD_Ngly_1	HF_20230916_YXY_AD_Ngly_1.15022.15022.3	15022	42.54	1382.63	VVLHPNYSQVDIGLIK	sp|P00738|HPT_HUMAN(pre=K,post=L);	241;	Hex(5)HexNAc(4)NeuAc(2)Fuc(1)
HF_20230916_YXY_AD_Ngly_1	HF_20230916_YXY_AD_Ngly_1.15023.15023.5	15023	42.54	1313.82	SLGNVNFTVSAEALESQELCGTEVPSVPEHGRK	sp|P01023|A2MG_HUMAN(pre=K,post=D);	869;	Hex(5)HexNAc(3)NeuAc(1)
HF_20230916_YXY_AD_Ngly_1	HF_20230916_YXY_AD_Ngly_1.15071.15071.3	15071	42.69	1236.91	VVLHPNYSQVDIGLIK	sp|P00738|HPT_HUMAN(pre=K,post=L);	241;	Hex(5)HexNAc(4)NeuAc(1)
HF_20230916_YXY_AD_Ngly_1	HF_20230916_YXY_AD_Ngly_1.15085.15085.3	15085	42.73	1333.94	VVLHPNYSQVDIGLIK	sp|P00738|HPT_HUMAN(pre=K,post=L);	241;	Hex(5)HexNAc(4)NeuAc(2)
HF_20230916_YXY_AD_Ngly_1	HF_20230916_YXY_AD_Ngly_1.15086.15086.4	15086	42.73	1000.71	VVLHPNYSQVDIGLIK	sp|P00738|HPT_HUMAN(pre=K,post=L);	241;	Hex(5)HexNAc(4)NeuAc(2)
HF_20230916_YXY_AD_Ngly_1	HF_20230916_YXY_AD_Ngly_1.15104.15104.4	15104	42.77	1249.55	SLGNVNFTVSAEALESQELCGTEVPSVPEHGR	sp|P01023|A2MG_HUMAN(pre=K,post=K);	869;	Hex(6)HexNAc(3)
HF_20230916_YXY_AD_Ngly_1	HF_20230916_YXY_AD_Ngly_1.15125.15125.4	15125	42.83	1158.28	SLGNVNFTVSAEALESQELCGTEVPSVPEHGR	sp|P01023|A2MG_HUMAN(pre=K,post=K);	869;	Hex(5)HexNAc(2)
HF_20230916_YXY_AD_Ngly_1	HF_20230916_YXY_AD_Ngly_1.15126.15126.4	15126	42.83	1198.79	SLGNVNFTVSAEALESQELCGTEVPSVPEHGR	sp|P01023|A2MG_HUMAN(pre=K,post=K);	869;	Hex(6)HexNAc(2)
HF_20230916_YXY_AD_Ngly_1	HF_20230916_YXY_AD_Ngly_1.15142.15142.3	15142	42.87	1598.05	SLGNVNFTVSAEALESQELCGTEVPSVPEHGR	sp|P01023|A2MG_HUMAN(pre=K,post=K);	869;	Hex(6)HexNAc(2)
HF_20230916_YXY_AD_Ngly_1	HF_20230916_YXY_AD_Ngly_1.15182.15182.4	15182	42.98	913.147	ALPQPQNVTSLLGCTH	sp|P02790|HEMO_HUMAN(pre=K,post=-);	453;	Hex(5)HexNAc(4)NeuAc(1)
HF_20230916_YXY_AD_Ngly_1	HF_20230916_YXY_AD_Ngly_1.15196.15196.4	15196	43.02	1511.13	EGDHEFLEVPEAQEDVEATFPVHQPGNYSCSYR	sp|P04217|A1BG_HUMAN(pre=R,post=T);	179;	Hex(5)HexNAc(4)NeuAc(2)
HF_20230916_YXY_AD_Ngly_1	HF_20230916_YXY_AD_Ngly_1.15202.15202.5	15202	43.04	1209.1	EGDHEFLEVPEAQEDVEATFPVHQPGNYSCSYR	sp|P04217|A1BG_HUMAN(pre=R,post=T);	179;	Hex(5)HexNAc(4)NeuAc(2)
HF_20230916_YXY_AD_Ngly_1	HF_20230916_YXY_AD_Ngly_1.15203.15203.4	15203	43.04	1175.25	LAGKPTHVNVSVVMAEVDGTCY	sp|P01876|IGHA1_HUMAN(pre=R,post=-);	340;	Hex(5)HexNAc(4)NeuAc(2)Fuc(1)
HF_20230916_YXY_AD_Ngly_1	HF_20230916_YXY_AD_Ngly_1.15205.15205.3	15205	43.04	1566.68	LAGKPTHVNVSVVMAEVDGTCY	sp|P01876|IGHA1_HUMAN(pre=R,post=-);	340;	Hex(5)HexNAc(4)NeuAc(2)Fuc(1)
HF_20230916_YXY_AD_Ngly_1	HF_20230916_YXY_AD_Ngly_1.15208.15208.4	15208	43.04	1149.28	MVSHHNLTTGATLINEQWLLTTAK	sp|P00738|HPT_HUMAN(pre=K,post=N);sp|P00739|HPTR_HUMAN(pre=K,post=N);	184;126;	Hex(5)HexNAc(4)Fuc(2)
HF_20230916_YXY_AD_Ngly_1	HF_20230916_YXY_AD_Ngly_1.15213.15213.4	15213	43.06	1254.29	LPTQNITFQTESSVAEQEAEFQSPK	sp|Q14624|ITIH4_HUMAN(pre=K,post=Y);	517;	Hex(5)HexNAc(4)NeuAc(2)
HF_20230916_YXY_AD_Ngly_1	HF_20230916_YXY_AD_Ngly_1.15218.15218.3	15218	43.08	1469.64	LAGKPTHVNVSVVMAEVDGTCY	sp|P01876|IGHA1_HUMAN(pre=R,post=-);	340;	Hex(5)HexNAc(4)NeuAc(1)Fuc(1)
HF_20230916_YXY_AD_Ngly_1	HF_20230916_YXY_AD_Ngly_1.15221.15221.4	15221	43.08	1190.29	SLGNVNFTVSAEALESQELCGTEVPSVPEHGRK	sp|P01023|A2MG_HUMAN(pre=K,post=D);	869;	Hex(5)HexNAc(2)
HF_20230916_YXY_AD_Ngly_1	HF_20230916_YXY_AD_Ngly_1.15230.15230.4	15230	43.11	1226.01	LAGKPTHVNVSVVMAEVDGTCY	sp|P01876|IGHA1_HUMAN(pre=R,post=-);	340;	Hex(5)HexNAc(5)NeuAc(2)Fuc(1)
HF_20230916_YXY_AD_Ngly_1	HF_20230916_YXY_AD_Ngly_1.15231.15231.3	15231	43.11	1634.36	LAGKPTHVNVSVVMAEVDGTCY	sp|P01876|IGHA1_HUMAN(pre=R,post=-);	340;	Hex(5)HexNAc(5)NeuAc(2)Fuc(1)
HF_20230916_YXY_AD_Ngly_1	HF_20230916_YXY_AD_Ngly_1.15232.15232.3	15232	43.11	1347.92	LAGKPTHVNVSVVMAEVDGTCY	sp|P01876|IGHA1_HUMAN(pre=R,post=-);	340;	Hex(4)HexNAc(3)NeuAc(1)Fuc(1)
HF_20230916_YXY_AD_Ngly_1	HF_20230916_YXY_AD_Ngly_1.15239.15239.3	15239	43.14	1444.6	ENLTAPGSDSAVFFEQGTTR	sp|P00450|CERU_HUMAN(pre=K,post=I);	397;	Hex(5)HexNAc(4)NeuAc(2)
HF_20230916_YXY_AD_Ngly_1	HF_20230916_YXY_AD_Ngly_1.15241.15241.5	15241	43.14	940.403	LAGKPTHVNVSVVMAEVDGTCY	sp|P01876|IGHA1_HUMAN(pre=R,post=-);	340;	Hex(5)HexNAc(4)NeuAc(2)Fuc(1)
HF_20230916_YXY_AD_Ngly_1	HF_20230916_YXY_AD_Ngly_1.15286.15286.3	15286	43.26	1544.03	SLGNVNFTVSAEALESQELCGTEVPSVPEHGR	sp|P01023|A2MG_HUMAN(pre=K,post=K);	869;	Hex(5)HexNAc(2)
HF_20230916_YXY_AD_Ngly_1	HF_20230916_YXY_AD_Ngly_1.15291.15291.4	15291	43.29	1158.28	SLGNVNFTVSAEALESQELCGTEVPSVPEHGR	sp|P01023|A2MG_HUMAN(pre=K,post=K);	869;	Hex(5)HexNAc(2)
HF_20230916_YXY_AD_Ngly_1	HF_20230916_YXY_AD_Ngly_1.15302.15302.3	15302	43.31	1334.28	VVLHPNYSQVDIGLIK	sp|P00738|HPT_HUMAN(pre=K,post=L);	241;	Hex(5)HexNAc(4)NeuAc(1)Fuc(2)
HF_20230916_YXY_AD_Ngly_1	HF_20230916_YXY_AD_Ngly_1.15357.15357.3	15357	43.46	1566.67	LAGKPTHVNVSVVMAEVDGTCY	sp|P01876|IGHA1_HUMAN(pre=R,post=-);	340;	Hex(5)HexNAc(4)NeuAc(2)Fuc(1)
HF_20230916_YXY_AD_Ngly_1	HF_20230916_YXY_AD_Ngly_1.15365.15365.3	15365	43.49	1566.67	LAGKPTHVNVSVVMAEVDGTCY	sp|P01876|IGHA1_HUMAN(pre=R,post=-);	340;	Hex(5)HexNAc(4)NeuAc(2)Fuc(1)
HF_20230916_YXY_AD_Ngly_1	HF_20230916_YXY_AD_Ngly_1.15370.15370.3	15370	43.49	1518.31	LAGKPTHVNVSVVMAEVDGTCY	sp|P01876|IGHA1_HUMAN(pre=R,post=-);	340;	Hex(5)HexNAc(4)NeuAc(1)Fuc(2)
HF_20230916_YXY_AD_Ngly_1	HF_20230916_YXY_AD_Ngly_1.15375.15375.3	15375	43.51	1566.66	LAGKPTHVNVSVVMAEVDGTCY	sp|P01876|IGHA1_HUMAN(pre=R,post=-);	340;	Hex(5)HexNAc(4)NeuAc(2)Fuc(1)
HF_20230916_YXY_AD_Ngly_1	HF_20230916_YXY_AD_Ngly_1.15377.15377.3	15377	43.51	1518.33	LAGKPTHVNVSVVMAEVDGTCY	sp|P01876|IGHA1_HUMAN(pre=R,post=-);	340;	Hex(5)HexNAc(4)NeuAc(1)Fuc(2)
HF_20230916_YXY_AD_Ngly_1	HF_20230916_YXY_AD_Ngly_1.15382.15382.4	15382	43.53	1175.25	LAGKPTHVNVSVVMAEVDGTCY	sp|P01876|IGHA1_HUMAN(pre=R,post=-);	340;	Hex(5)HexNAc(4)NeuAc(2)Fuc(1)
HF_20230916_YXY_AD_Ngly_1	HF_20230916_YXY_AD_Ngly_1.15384.15384.4	15384	43.53	1138.74	LAGKPTHVNVSVVMAEVDGTCY	sp|P01876|IGHA1_HUMAN(pre=R,post=-);	340;	Hex(5)HexNAc(4)NeuAc(2)
HF_20230916_YXY_AD_Ngly_1	HF_20230916_YXY_AD_Ngly_1.15401.15401.3	15401	43.58	1634.06	MVSHHNLTTGATLINEQWLLTTAK	sp|P00738|HPT_HUMAN(pre=K,post=N);sp|P00739|HPTR_HUMAN(pre=K,post=N);	184;126;	Hex(5)HexNAc(4)NeuAc(2)
HF_20230916_YXY_AD_Ngly_1	HF_20230916_YXY_AD_Ngly_1.15421.15421.4	15421	43.64	1225.8	MVSHHNLTTGATLINEQWLLTTAK	sp|P00738|HPT_HUMAN(pre=K,post=N);sp|P00739|HPTR_HUMAN(pre=K,post=N);	184;126;	Hex(5)HexNAc(4)NeuAc(2)
HF_20230916_YXY_AD_Ngly_1	HF_20230916_YXY_AD_Ngly_1.15422.15422.4	15422	43.64	921.141	CGLVPVLAENYNK	sp|P02787|TRFE_HUMAN(pre=K,post=S);	432;	Hex(5)HexNAc(4)NeuAc(2)
HF_20230916_YXY_AD_Ngly_1	HF_20230916_YXY_AD_Ngly_1.15430.15430.4	15430	43.64	1138.74	LAGKPTHVNVSVVMAEVDGTCY	sp|P01876|IGHA1_HUMAN(pre=R,post=-);	340;	Hex(5)HexNAc(4)NeuAc(2)
HF_20230916_YXY_AD_Ngly_1	HF_20230916_YXY_AD_Ngly_1.15438.15438.3	15438	43.69	1227.85	CGLVPVLAENYNK	sp|P02787|TRFE_HUMAN(pre=K,post=S);	432;	Hex(5)HexNAc(4)NeuAc(2)
HF_20230916_YXY_AD_Ngly_1	HF_20230916_YXY_AD_Ngly_1.15441.15441.2	15441	43.69	1513.16	CGLVPVLAENYNK	sp|P02787|TRFE_HUMAN(pre=K,post=S);	432;	Hex(4)HexNAc(3)NeuAc(1)
HF_20230916_YXY_AD_Ngly_1	HF_20230916_YXY_AD_Ngly_1.15442.15442.3	15442	43.69	1326.21	VCQDCPLLAPLNDTR	sp|P02765|FETUA_HUMAN(pre=K,post=V);	156;	Hex(5)HexNAc(4)NeuAc(2)
HF_20230916_YXY_AD_Ngly_1	HF_20230916_YXY_AD_Ngly_1.15447.15447.4	15447	43.71	1313.09	MVSHHNLTTGATLINEQWLLTTAK	sp|P00738|HPT_HUMAN(pre=K,post=N);sp|P00739|HPTR_HUMAN(pre=K,post=N);	184;126;	Hex(6)HexNAc(5)NeuAc(2)
HF_20230916_YXY_AD_Ngly_1	HF_20230916_YXY_AD_Ngly_1.15474.15474.4	15474	43.79	994.915	VCQDCPLLAPLNDTR	sp|P02765|FETUA_HUMAN(pre=K,post=V);	156;	Hex(5)HexNAc(4)NeuAc(2)
HF_20230916_YXY_AD_Ngly_1	HF_20230916_YXY_AD_Ngly_1.15478.15478.4	15478	43.79	1258.57	MVSHHNLTTGATLINEQWLLTTAK	sp|P00738|HPT_HUMAN(pre=K,post=N);sp|P00739|HPTR_HUMAN(pre=K,post=N);	184;126;	Hex(5)HexNAc(4)NeuAc(1)Fuc(3)
HF_20230916_YXY_AD_Ngly_1	HF_20230916_YXY_AD_Ngly_1.15483.15483.3	15483	43.81	1677.75	MVSHHNLTTGATLINEQWLLTTAK	sp|P00738|HPT_HUMAN(pre=K,post=N);sp|P00739|HPTR_HUMAN(pre=K,post=N);	184;126;	Hex(5)HexNAc(4)NeuAc(1)Fuc(3)
HF_20230916_YXY_AD_Ngly_1	HF_20230916_YXY_AD_Ngly_1.15532.15532.3	15532	43.95	1628.74	MVSHHNLTTGATLINEQWLLTTAK	sp|P00738|HPT_HUMAN(pre=K,post=N);sp|P00739|HPTR_HUMAN(pre=K,post=N);	184;126;	Hex(5)HexNAc(4)NeuAc(2)
HF_20230916_YXY_AD_Ngly_1	HF_20230916_YXY_AD_Ngly_1.15551.15551.4	15551	44	1221.8	MVSHHNLTTGATLINEQWLLTTAK	sp|P00738|HPT_HUMAN(pre=K,post=N);sp|P00739|HPTR_HUMAN(pre=K,post=N);	184;126;	Hex(5)HexNAc(4)NeuAc(2)
HF_20230916_YXY_AD_Ngly_1	HF_20230916_YXY_AD_Ngly_1.15555.15555.3	15555	44	1366.54	GTAGNALMDGASQLMGENR	sp|P02675|FIBB_HUMAN(pre=R,post=T);	394;	Hex(5)HexNAc(4)NeuAc(2)
HF_20230916_YXY_AD_Ngly_1	HF_20230916_YXY_AD_Ngly_1.15561.15561.4	15561	44.02	1149.03	MVSHHNLTTGATLINEQWLLTTAK	sp|P00738|HPT_HUMAN(pre=K,post=N);sp|P00739|HPTR_HUMAN(pre=K,post=N);	184;126;	Hex(5)HexNAc(4)NeuAc(1)
HF_20230916_YXY_AD_Ngly_1	HF_20230916_YXY_AD_Ngly_1.15569.15569.5	15569	44.04	977.644	MVSHHNLTTGATLINEQWLLTTAK	sp|P00738|HPT_HUMAN(pre=K,post=N);sp|P00739|HPTR_HUMAN(pre=K,post=N);	184;126;	Hex(5)HexNAc(4)NeuAc(2)
HF_20230916_YXY_AD_Ngly_1	HF_20230916_YXY_AD_Ngly_1.15570.15570.5	15570	44.04	994.28	KQLVEIEKVVLHPNYSQVDIGLIK	sp|P00738|HPT_HUMAN(pre=K,post=L);	241;	Hex(5)HexNAc(4)NeuAc(2)
HF_20230916_YXY_AD_Ngly_1	HF_20230916_YXY_AD_Ngly_1.15571.15571.4	15571	44.04	1242.86	KQLVEIEKVVLHPNYSQVDIGLIK	sp|P00738|HPT_HUMAN(pre=K,post=L);	241;	Hex(5)HexNAc(4)NeuAc(1)Fuc(2)
HF_20230916_YXY_AD_Ngly_1	HF_20230916_YXY_AD_Ngly_1.15577.15577.5	15577	44.07	820.335	GTAGNALMDGASQLMGENR	sp|P02675|FIBB_HUMAN(pre=R,post=T);	394;	Hex(5)HexNAc(4)NeuAc(2)
HF_20230916_YXY_AD_Ngly_1	HF_20230916_YXY_AD_Ngly_1.15579.15579.3	15579	44.07	1249.24	VDKDLQSLEDILHQVENK	sp|P02679|FIBG_HUMAN(pre=K,post=T);	78;	Hex(5)HexNAc(4)
HF_20230916_YXY_AD_Ngly_1	HF_20230916_YXY_AD_Ngly_1.15581.15581.4	15581	44.07	1242.59	KQLVEIEKVVLHPNYSQVDIGLIK	sp|P00738|HPT_HUMAN(pre=K,post=L);	241;	Hex(5)HexNAc(4)NeuAc(2)
HF_20230916_YXY_AD_Ngly_1	HF_20230916_YXY_AD_Ngly_1.15583.15583.4	15583	44.07	1175.25	LAGKPTHVNVSVVMAEVDGTCY	sp|P01876|IGHA1_HUMAN(pre=R,post=-);	340;	Hex(5)HexNAc(4)NeuAc(2)Fuc(1)
HF_20230916_YXY_AD_Ngly_1	HF_20230916_YXY_AD_Ngly_1.15584.15584.3	15584	44.07	1073.51	VDKDLQSLEDILHQVENK	sp|P02679|FIBG_HUMAN(pre=K,post=T);	78;	Hex(3)HexNAc(3)
HF_20230916_YXY_AD_Ngly_1	HF_20230916_YXY_AD_Ngly_1.15586.15586.3	15586	44.07	1567	LAGKPTHVNVSVVMAEVDGTCY	sp|P01876|IGHA1_HUMAN(pre=R,post=-);	340;	Hex(5)HexNAc(4)NeuAc(1)Fuc(3)
HF_20230916_YXY_AD_Ngly_1	HF_20230916_YXY_AD_Ngly_1.15589.15589.3	15589	44.1	1326.22	VCQDCPLLAPLNDTR	sp|P02765|FETUA_HUMAN(pre=K,post=V);	156;	Hex(5)HexNAc(4)NeuAc(2)
HF_20230916_YXY_AD_Ngly_1	HF_20230916_YXY_AD_Ngly_1.15590.15590.5	15590	44.1	1269.52	GTAGNALMDGASQLMGENR	sp|P02675|FIBB_HUMAN(pre=R,post=T);	394;	Hex(5)HexNAc(4)NeuAc(1)
HF_20230916_YXY_AD_Ngly_1	HF_20230916_YXY_AD_Ngly_1.15591.15591.4	15591	44.1	1025.17	GTAGNALMDGASQLMGENR	sp|P02675|FIBB_HUMAN(pre=R,post=T);	394;	Hex(5)HexNAc(4)NeuAc(2)
HF_20230916_YXY_AD_Ngly_1	HF_20230916_YXY_AD_Ngly_1.15592.15592.4	15592	44.1	937.179	VDKDLQSLEDILHQVENK	sp|P02679|FIBG_HUMAN(pre=K,post=T);	78;	Hex(5)HexNAc(4)
HF_20230916_YXY_AD_Ngly_1	HF_20230916_YXY_AD_Ngly_1.15593.15593.3	15593	44.1	1127.53	VDKDLQSLEDILHQVENK	sp|P02679|FIBG_HUMAN(pre=K,post=T);	78;	Hex(4)HexNAc(3)
HF_20230916_YXY_AD_Ngly_1	HF_20230916_YXY_AD_Ngly_1.15608.15608.3	15608	44.15	1147.82	GTAGNALMDGASQLMGENR	sp|P02675|FIBB_HUMAN(pre=R,post=T);	394;	Hex(4)HexNAc(3)NeuAc(1)
HF_20230916_YXY_AD_Ngly_1	HF_20230916_YXY_AD_Ngly_1.15611.15611.4	15611	44.15	845.898	VDKDLQSLEDILHQVENK	sp|P02679|FIBG_HUMAN(pre=K,post=T);	78;	Hex(4)HexNAc(3)
HF_20230916_YXY_AD_Ngly_1	HF_20230916_YXY_AD_Ngly_1.15618.15618.2	15618	44.17	1721.21	GTAGNALMDGASQLMGENR	sp|P02675|FIBB_HUMAN(pre=R,post=T);	394;	Hex(4)HexNAc(3)NeuAc(1)
HF_20230916_YXY_AD_Ngly_1	HF_20230916_YXY_AD_Ngly_1.15628.15628.3	15628	44.2	1269.53	GTAGNALMDGASQLMGENR	sp|P02675|FIBB_HUMAN(pre=R,post=T);	394;	Hex(5)HexNAc(4)NeuAc(1)
HF_20230916_YXY_AD_Ngly_1	HF_20230916_YXY_AD_Ngly_1.15636.15636.3	15636	44.2	1484.67	LQAPLNYTEFQKPICLPSK	sp|P03952|KLKB1_HUMAN(pre=K,post=G);	494;	Hex(5)HexNAc(4)NeuAc(2)
HF_20230916_YXY_AD_Ngly_1	HF_20230916_YXY_AD_Ngly_1.15643.15643.4	15643	44.24	1113.75	LQAPLNYTEFQKPICLPSK	sp|P03952|KLKB1_HUMAN(pre=K,post=G);	494;	Hex(5)HexNAc(4)NeuAc(2)
HF_20230916_YXY_AD_Ngly_1	HF_20230916_YXY_AD_Ngly_1.15664.15664.6	15664	44.3	860.952	GTAGNALMDGASQLMGENR	sp|P02675|FIBB_HUMAN(pre=R,post=T);	394;	Hex(5)HexNAc(5)NeuAc(2)
HF_20230916_YXY_AD_Ngly_1	HF_20230916_YXY_AD_Ngly_1.15675.15675.3	15675	44.34	1628.73	MVSHHNLTTGATLINEQWLLTTAK	sp|P00738|HPT_HUMAN(pre=K,post=N);sp|P00739|HPTR_HUMAN(pre=K,post=N);	184;126;	Hex(5)HexNAc(4)NeuAc(2)
HF_20230916_YXY_AD_Ngly_1	HF_20230916_YXY_AD_Ngly_1.15680.15680.4	15680	44.34	896.665	VDKDLQSLEDILHQVENK	sp|P02679|FIBG_HUMAN(pre=K,post=T);	78;	Hex(4)HexNAc(4)
HF_20230916_YXY_AD_Ngly_1	HF_20230916_YXY_AD_Ngly_1.15695.15695.4	15695	44.4	1221.81	MVSHHNLTTGATLINEQWLLTTAK	sp|P00738|HPT_HUMAN(pre=K,post=N);sp|P00739|HPTR_HUMAN(pre=K,post=N);	184;126;	Hex(5)HexNAc(4)NeuAc(2)
HF_20230916_YXY_AD_Ngly_1	HF_20230916_YXY_AD_Ngly_1.15698.15698.3	15698	44.4	1366.56	GTAGNALMDGASQLMGENR	sp|P02675|FIBB_HUMAN(pre=R,post=T);	394;	Hex(5)HexNAc(4)NeuAc(2)
HF_20230916_YXY_AD_Ngly_1	HF_20230916_YXY_AD_Ngly_1.15712.15712.3	15712	44.43	1523.99	AALAAFNAQNNGSNFQLEEISR	sp|P02765|FETUA_HUMAN(pre=K,post=A);	176;	Hex(5)HexNAc(4)NeuAc(2)
HF_20230916_YXY_AD_Ngly_1	HF_20230916_YXY_AD_Ngly_1.15715.15715.3	15715	44.43	1572.68	AALAAFNAQNNGSNFQLEEISR	sp|P02765|FETUA_HUMAN(pre=K,post=A);	176;	Hex(5)HexNAc(4)NeuAc(2)Fuc(1)
HF_20230916_YXY_AD_Ngly_1	HF_20230916_YXY_AD_Ngly_1.15722.15722.4	15722	44.47	1143.25	AALAAFNAQNNGSNFQLEEISR	sp|P02765|FETUA_HUMAN(pre=K,post=A);	176;	Hex(5)HexNAc(4)NeuAc(2)
HF_20230916_YXY_AD_Ngly_1	HF_20230916_YXY_AD_Ngly_1.15726.15726.3	15726	44.47	1674.39	VVLHPNYSQVDIGLIK	sp|P00738|HPT_HUMAN(pre=K,post=L);	241;	Hex(7)HexNAc(6)NeuAc(3)
HF_20230916_YXY_AD_Ngly_1	HF_20230916_YXY_AD_Ngly_1.15739.15739.4	15739	44.52	1025.17	GTAGNALMDGASQLMGENR	sp|P02675|FIBB_HUMAN(pre=R,post=T);	394;	Hex(5)HexNAc(4)NeuAc(2)
HF_20230916_YXY_AD_Ngly_1	HF_20230916_YXY_AD_Ngly_1.15779.15779.4	15779	44.62	1332.59	SLGNVNFTVSAEALESQELCGTEVPSVPEHGR	sp|P01023|A2MG_HUMAN(pre=K,post=K);	869;	Hex(5)HexNAc(4)NeuAc(1)
HF_20230916_YXY_AD_Ngly_1	HF_20230916_YXY_AD_Ngly_1.15783.15783.4	15783	44.63	1164.76	VVLHPNYSQVDIGLIK	sp|P00738|HPT_HUMAN(pre=K,post=L);	241;	Hex(6)HexNAc(5)NeuAc(3)
HF_20230916_YXY_AD_Ngly_1	HF_20230916_YXY_AD_Ngly_1.15784.15784.3	15784	44.63	1552.69	VVLHPNYSQVDIGLIK	sp|P00738|HPT_HUMAN(pre=K,post=L);	241;	Hex(6)HexNAc(5)NeuAc(3)
HF_20230916_YXY_AD_Ngly_1	HF_20230916_YXY_AD_Ngly_1.15789.15789.3	15789	44.66	1601.37	VVLHPNYSQVDIGLIK	sp|P00738|HPT_HUMAN(pre=K,post=L);	241;	Hex(6)HexNAc(5)NeuAc(3)Fuc(1)
HF_20230916_YXY_AD_Ngly_1	HF_20230916_YXY_AD_Ngly_1.15791.15791.4	15791	44.66	1201.28	VVLHPNYSQVDIGLIK	sp|P00738|HPT_HUMAN(pre=K,post=L);	241;	Hex(6)HexNAc(5)NeuAc(3)Fuc(1)
HF_20230916_YXY_AD_Ngly_1	HF_20230916_YXY_AD_Ngly_1.15812.15812.4	15812	44.71	1322.34	SLGNVNFTVSAEALESQELCGTEVPSVPEHGR	sp|P01023|A2MG_HUMAN(pre=K,post=K);	869;	Hex(6)HexNAc(3)NeuAc(1)
HF_20230916_YXY_AD_Ngly_1	HF_20230916_YXY_AD_Ngly_1.15814.15814.3	15814	44.71	1455.99	VVLHPNYSQVDIGLIK	sp|P00738|HPT_HUMAN(pre=K,post=L);	241;	Hex(6)HexNAc(5)NeuAc(1)Fuc(2)
HF_20230916_YXY_AD_Ngly_1	HF_20230916_YXY_AD_Ngly_1.15819.15819.4	15819	44.73	1253.81	LEPVHLQLQCMSQEQLAQVAANATK	sp|Q96PD5|PGRP2_HUMAN(pre=R,post=E);	367;	Hex(5)HexNAc(4)NeuAc(2)
HF_20230916_YXY_AD_Ngly_1	HF_20230916_YXY_AD_Ngly_1.15830.15830.4	15830	44.76	1286.05	LKELPGVCNETMMALWEECKPCLK	sp|P10909|CLUS_HUMAN(pre=K,post=Q);	103;	Hex(5)HexNAc(4)NeuAc(2)
HF_20230916_YXY_AD_Ngly_1	HF_20230916_YXY_AD_Ngly_1.15831.15831.5	15831	44.76	1003.25	LEPVHLQLQCMSQEQLAQVAANATK	sp|Q96PD5|PGRP2_HUMAN(pre=R,post=E);	367;	Hex(5)HexNAc(4)NeuAc(2)
HF_20230916_YXY_AD_Ngly_1	HF_20230916_YXY_AD_Ngly_1.15835.15835.6	15835	44.76	881.891	SLGNVNFTVSAEALESQELCGTEVPSVPEHGR	sp|P01023|A2MG_HUMAN(pre=K,post=K);	869;	Hex(6)HexNAc(3)NeuAc(1)
HF_20230916_YXY_AD_Ngly_1	HF_20230916_YXY_AD_Ngly_1.15837.15837.6	15837	44.76	836.212	LEPVHLQLQCMSQEQLAQVAANATK	sp|Q96PD5|PGRP2_HUMAN(pre=R,post=E);	367;	Hex(5)HexNAc(4)NeuAc(2)
HF_20230916_YXY_AD_Ngly_1	HF_20230916_YXY_AD_Ngly_1.15843.15843.3	15843	44.8	1762.78	SLGNVNFTVSAEALESQELCGTEVPSVPEHGR	sp|P01023|A2MG_HUMAN(pre=K,post=K);	869;	Hex(6)HexNAc(3)NeuAc(1)
HF_20230916_YXY_AD_Ngly_1	HF_20230916_YXY_AD_Ngly_1.15844.15844.5	15844	44.8	1029.04	LKELPGVCNETMMALWEECKPCLK	sp|P10909|CLUS_HUMAN(pre=K,post=Q);	103;	Hex(5)HexNAc(4)NeuAc(2)
HF_20230916_YXY_AD_Ngly_1	HF_20230916_YXY_AD_Ngly_1.15846.15846.5	15846	44.8	932.011	VVLHPNYSQVDIGLIK	sp|P00738|HPT_HUMAN(pre=K,post=L);	241;	Hex(6)HexNAc(5)NeuAc(3)
HF_20230916_YXY_AD_Ngly_1	HF_20230916_YXY_AD_Ngly_1.15847.15847.3	15847	44.8	1601.38	VVLHPNYSQVDIGLIK	sp|P00738|HPT_HUMAN(pre=K,post=L);	241;	Hex(6)HexNAc(5)NeuAc(3)Fuc(1)
HF_20230916_YXY_AD_Ngly_1	HF_20230916_YXY_AD_Ngly_1.15849.15849.3	15849	44.8	1714.74	LKELPGVCNETMMALWEECKPCLK	sp|P10909|CLUS_HUMAN(pre=K,post=Q);	103;	Hex(5)HexNAc(4)NeuAc(1)Fuc(2)
HF_20230916_YXY_AD_Ngly_1	HF_20230916_YXY_AD_Ngly_1.15851.15851.3	15851	44.8	1366.56	GTAGNALMDGASQLMGENR	sp|P02675|FIBB_HUMAN(pre=R,post=T);	394;	Hex(5)HexNAc(4)NeuAc(2)
HF_20230916_YXY_AD_Ngly_1	HF_20230916_YXY_AD_Ngly_1.15863.15863.4	15863	44.86	1143.5	AALAAFNAQNNGSNFQLEEISR	sp|P02765|FETUA_HUMAN(pre=K,post=A);	176;	Hex(5)HexNAc(4)NeuAc(1)Fuc(2)
HF_20230916_YXY_AD_Ngly_1	HF_20230916_YXY_AD_Ngly_1.15866.15866.3	15866	44.86	1523.99	AALAAFNAQNNGSNFQLEEISR	sp|P02765|FETUA_HUMAN(pre=K,post=A);	176;	Hex(5)HexNAc(4)NeuAc(2)
HF_20230916_YXY_AD_Ngly_1	HF_20230916_YXY_AD_Ngly_1.15889.15889.2	15889	44.93	1700.21	TMFPNLTDVR	sp|P06681|CO2_HUMAN(pre=K,post=E);	651;	Hex(5)HexNAc(4)NeuAc(1)Fuc(2)
HF_20230916_YXY_AD_Ngly_1	HF_20230916_YXY_AD_Ngly_1.15927.15927.4	15927	45.04	1164.76	VVLHPNYSQVDIGLIK	sp|P00738|HPT_HUMAN(pre=K,post=L);	241;	Hex(6)HexNAc(5)NeuAc(3)
HF_20230916_YXY_AD_Ngly_1	HF_20230916_YXY_AD_Ngly_1.15928.15928.3	15928	45.04	1552.69	VVLHPNYSQVDIGLIK	sp|P00738|HPT_HUMAN(pre=K,post=L);	241;	Hex(6)HexNAc(5)NeuAc(3)
HF_20230916_YXY_AD_Ngly_1	HF_20230916_YXY_AD_Ngly_1.15963.15963.4	15963	45.13	1411.12	GGETAQSADPQWEQLNNKNLSMPLLPADFHK	sp|P05546|HEP2_HUMAN(pre=K,post=E);	49;	Hex(5)HexNAc(4)NeuAc(2)
HF_20230916_YXY_AD_Ngly_1	HF_20230916_YXY_AD_Ngly_1.15967.15967.4	15967	45.13	1322.33	SLGNVNFTVSAEALESQELCGTEVPSVPEHGR	sp|P01023|A2MG_HUMAN(pre=K,post=K);	869;	Hex(6)HexNAc(3)NeuAc(1)
HF_20230916_YXY_AD_Ngly_1	HF_20230916_YXY_AD_Ngly_1.16005.16005.3	16005	45.24	1363.26	ALPQPQNVTSLLGCTH	sp|P02790|HEMO_HUMAN(pre=K,post=-);	453;	Hex(5)HexNAc(4)NeuAc(1)Fuc(3)
HF_20230916_YXY_AD_Ngly_1	HF_20230916_YXY_AD_Ngly_1.16007.16007.4	16007	45.24	1292.08	SLGNVNFTVSAEALESQELCGTEVPSVPEHGR	sp|P01023|A2MG_HUMAN(pre=K,post=K);	869;	Hex(4)HexNAc(4)NeuAc(1)
HF_20230916_YXY_AD_Ngly_1	HF_20230916_YXY_AD_Ngly_1.16009.16009.4	16009	45.27	1143.24	AALAAFNAQNNGSNFQLEEISR	sp|P02765|FETUA_HUMAN(pre=K,post=A);	176;	Hex(5)HexNAc(4)NeuAc(2)
HF_20230916_YXY_AD_Ngly_1	HF_20230916_YXY_AD_Ngly_1.16011.16011.3	16011	45.27	1523.99	AALAAFNAQNNGSNFQLEEISR	sp|P02765|FETUA_HUMAN(pre=K,post=A);	176;	Hex(5)HexNAc(4)NeuAc(2)
HF_20230916_YXY_AD_Ngly_1	HF_20230916_YXY_AD_Ngly_1.16027.16027.4	16027	45.31	1241.56	SLGNVNFTVSAEALESQELCGTEVPSVPEHGR	sp|P01023|A2MG_HUMAN(pre=K,post=K);	869;	Hex(4)HexNAc(3)Fuc(2)
HF_20230916_YXY_AD_Ngly_1	HF_20230916_YXY_AD_Ngly_1.16037.16037.3	16037	45.34	1363.26	ALPQPQNVTSLLGCTH	sp|P02790|HEMO_HUMAN(pre=K,post=-);	453;	Hex(5)HexNAc(4)NeuAc(1)Fuc(3)
HF_20230916_YXY_AD_Ngly_1	HF_20230916_YXY_AD_Ngly_1.16064.16064.4	16064	45.41	1137.8	QLVEIEKVVLHPNYSQVDIGLIK	sp|P00738|HPT_HUMAN(pre=K,post=L);	241;	Hex(5)HexNAc(4)NeuAc(1)
HF_20230916_YXY_AD_Ngly_1	HF_20230916_YXY_AD_Ngly_1.16151.16151.5	16151	45.65	1001.87	EEQYNSTYRVVSVLTVLHQDWLNGKEYK	sp|P01857|IGHG1_HUMAN(pre=R,post=C);	180;	Hex(4)HexNAc(4)Fuc(1)
HF_20230916_YXY_AD_Ngly_1	HF_20230916_YXY_AD_Ngly_1.16156.16156.3	16156	45.65	1319.58	MIKLTMHNWSSTLR	sp|A8MT65|ZN891_HUMAN(pre=K,post=E);	147;	Hex(5)HexNAc(4)Fuc(4)
HF_20230916_YXY_AD_Ngly_1	HF_20230916_YXY_AD_Ngly_1.16172.16172.5	16172	45.72	1116.3	FSLLGHASISCTVENETIGVWRPSPPTCEK	sp|P04003|C4BPA_HUMAN(pre=R,post=I);	221;	Hex(5)HexNAc(4)NeuAc(2)
HF_20230916_YXY_AD_Ngly_1	HF_20230916_YXY_AD_Ngly_1.16188.16188.4	16188	45.75	1395.11	FSLLGHASISCTVENETIGVWRPSPPTCEK	sp|P04003|C4BPA_HUMAN(pre=R,post=I);	221;	Hex(5)HexNAc(4)NeuAc(2)
HF_20230916_YXY_AD_Ngly_1	HF_20230916_YXY_AD_Ngly_1.16204.16204.3	16204	45.79	1314.23	ALPQPQNVTSLLGCTH	sp|P02790|HEMO_HUMAN(pre=K,post=-);	453;	Hex(5)HexNAc(4)NeuAc(2)
HF_20230916_YXY_AD_Ngly_1	HF_20230916_YXY_AD_Ngly_1.16238.16238.4	16238	45.89	985.922	ALPQPQNVTSLLGCTH	sp|P02790|HEMO_HUMAN(pre=K,post=-);	453;	Hex(5)HexNAc(4)NeuAc(2)
HF_20230916_YXY_AD_Ngly_1	HF_20230916_YXY_AD_Ngly_1.16250.16250.2	16250	45.92	1642.73	ALPQPQNVTSLLGCTH	sp|P02790|HEMO_HUMAN(pre=K,post=-);	453;	Hex(4)HexNAc(3)NeuAc(1)
HF_20230916_YXY_AD_Ngly_1	HF_20230916_YXY_AD_Ngly_1.16254.16254.4	16254	45.94	1101.24	VDKDLQSLEDILHQVENK	sp|P02679|FIBG_HUMAN(pre=K,post=T);	78;	Hex(6)HexNAc(5)NeuAc(1)
HF_20230916_YXY_AD_Ngly_1	HF_20230916_YXY_AD_Ngly_1.16258.16258.3	16258	45.94	1009.95	VDKDLQSLEDILHQVENK	sp|P02679|FIBG_HUMAN(pre=K,post=T);	78;	Hex(5)HexNAc(4)NeuAc(1)
HF_20230916_YXY_AD_Ngly_1	HF_20230916_YXY_AD_Ngly_1.16264.16264.4	16264	45.97	1431.63	FSLLGHASISCTVENETIGVWRPSPPTCEK	sp|P04003|C4BPA_HUMAN(pre=R,post=I);	221;	Hex(5)HexNAc(4)NeuAc(2)Fuc(1)
HF_20230916_YXY_AD_Ngly_1	HF_20230916_YXY_AD_Ngly_1.16277.16277.4	16277	46.01	1135.75	ILQAFPDMHNSSISKILGSR	sp|Q9UN79|SOX13_HUMAN(pre=K,post=W);	451;	Hex(6)HexNAc(3)NeuAc(2)Fuc(1)
HF_20230916_YXY_AD_Ngly_1	HF_20230916_YXY_AD_Ngly_1.16279.16279.3	16279	46.01	1217.54	ALPQPQNVTSLLGCTH	sp|P02790|HEMO_HUMAN(pre=K,post=-);	453;	Hex(5)HexNAc(4)Fuc(2)
HF_20230916_YXY_AD_Ngly_1	HF_20230916_YXY_AD_Ngly_1.16280.16280.3	16280	46.01	1514	ILQAFPDMHNSSISKILGSR	sp|Q9UN79|SOX13_HUMAN(pre=K,post=W);	451;	Hex(6)HexNAc(3)NeuAc(2)Fuc(1)
HF_20230916_YXY_AD_Ngly_1	HF_20230916_YXY_AD_Ngly_1.16281.16281.4	16281	46.01	922.651	NLSMPLLPADFHK	sp|P05546|HEP2_HUMAN(pre=K,post=E);	49;	Hex(5)HexNAc(4)NeuAc(2)
HF_20230916_YXY_AD_Ngly_1	HF_20230916_YXY_AD_Ngly_1.16282.16282.4	16282	46.01	1431.63	FSLLGHASISCTVENETIGVWRPSPPTCEK	sp|P04003|C4BPA_HUMAN(pre=R,post=I);	221;	Hex(5)HexNAc(4)NeuAc(2)Fuc(1)
HF_20230916_YXY_AD_Ngly_1	HF_20230916_YXY_AD_Ngly_1.16291.16291.3	16291	46.04	922.649	NLSMPLLPADFHK	sp|P05546|HEP2_HUMAN(pre=K,post=E);	49;	Hex(5)HexNAc(4)NeuAc(2)
HF_20230916_YXY_AD_Ngly_1	HF_20230916_YXY_AD_Ngly_1.16293.16293.3	16293	46.04	1229.86	NLSMPLLPADFHK	sp|P05546|HEP2_HUMAN(pre=K,post=E);	49;	Hex(5)HexNAc(4)NeuAc(2)
HF_20230916_YXY_AD_Ngly_1	HF_20230916_YXY_AD_Ngly_1.16299.16299.4	16299	46.04	913.403	ALPQPQNVTSLLGCTH	sp|P02790|HEMO_HUMAN(pre=K,post=-);	453;	Hex(5)HexNAc(4)Fuc(2)
HF_20230916_YXY_AD_Ngly_1	HF_20230916_YXY_AD_Ngly_1.16300.16300.4	16300	46.04	1385.87	MVSHHNLTTGATLINEQWLLTTAK	sp|P00738|HPT_HUMAN(pre=K,post=N);sp|P00739|HPTR_HUMAN(pre=K,post=N);	184;126;	Hex(6)HexNAc(5)NeuAc(3)
HF_20230916_YXY_AD_Ngly_1	HF_20230916_YXY_AD_Ngly_1.16304.16304.4	16304	46.08	1009.96	VDKDLQSLEDILHQVENK	sp|P02679|FIBG_HUMAN(pre=K,post=T);	78;	Hex(5)HexNAc(4)NeuAc(1)
HF_20230916_YXY_AD_Ngly_1	HF_20230916_YXY_AD_Ngly_1.16305.16305.3	16305	46.08	1346.27	VDKDLQSLEDILHQVENK	sp|P02679|FIBG_HUMAN(pre=K,post=T);	78;	Hex(5)HexNAc(4)NeuAc(1)
HF_20230916_YXY_AD_Ngly_1	HF_20230916_YXY_AD_Ngly_1.16309.16309.3	16309	46.08	1095.48	ALPQPQNVTSLLGCTH	sp|P02790|HEMO_HUMAN(pre=K,post=-);	453;	Hex(4)HexNAc(3)NeuAc(1)
HF_20230916_YXY_AD_Ngly_1	HF_20230916_YXY_AD_Ngly_1.16314.16314.3	16314	46.08	1400.63	VDKDLQSLEDILHQVENK	sp|P02679|FIBG_HUMAN(pre=K,post=T);	78;	Hex(6)HexNAc(4)Fuc(2)
HF_20230916_YXY_AD_Ngly_1	HF_20230916_YXY_AD_Ngly_1.16318.16318.5	16318	46.08	1138.1	MVSHHNLTTGATLINEQWLLTTAK	sp|P00738|HPT_HUMAN(pre=K,post=N);sp|P00739|HPTR_HUMAN(pre=K,post=N);	184;126;	Hex(6)HexNAc(5)NeuAc(3)Fuc(1)
HF_20230916_YXY_AD_Ngly_1	HF_20230916_YXY_AD_Ngly_1.16325.16325.3	16325	46.14	1127.53	VDKDLQSLEDILHQVENK	sp|P02679|FIBG_HUMAN(pre=K,post=T);	78;	Hex(4)HexNAc(3)
HF_20230916_YXY_AD_Ngly_1	HF_20230916_YXY_AD_Ngly_1.16326.16326.5	16326	46.14	808.165	VDKDLQSLEDILHQVENK	sp|P02679|FIBG_HUMAN(pre=K,post=T);	78;	Hex(5)HexNAc(4)NeuAc(1)
HF_20230916_YXY_AD_Ngly_1	HF_20230916_YXY_AD_Ngly_1.16327.16327.3	16327	46.14	1249.24	VDKDLQSLEDILHQVENK	sp|P02679|FIBG_HUMAN(pre=K,post=T);	78;	Hex(5)HexNAc(4)
HF_20230916_YXY_AD_Ngly_1	HF_20230916_YXY_AD_Ngly_1.16328.16328.3	16328	46.14	1073.51	VDKDLQSLEDILHQVENK	sp|P02679|FIBG_HUMAN(pre=K,post=T);	78;	Hex(3)HexNAc(3)
HF_20230916_YXY_AD_Ngly_1	HF_20230916_YXY_AD_Ngly_1.16329.16329.4	16329	46.14	1186.54	VDKDLQSLEDILHQVENKTSEVK	sp|P02679|FIBG_HUMAN(pre=K,post=Q);	78;	Hex(6)HexNAc(4)NeuAc(1)
HF_20230916_YXY_AD_Ngly_1	HF_20230916_YXY_AD_Ngly_1.16330.16330.5	16330	46.14	949.431	VDKDLQSLEDILHQVENKTSEVK	sp|P02679|FIBG_HUMAN(pre=K,post=Q);	78;	Hex(6)HexNAc(4)NeuAc(1)
HF_20230916_YXY_AD_Ngly_1	HF_20230916_YXY_AD_Ngly_1.16331.16331.4	16331	46.14	845.895	VDKDLQSLEDILHQVENK	sp|P02679|FIBG_HUMAN(pre=K,post=T);	78;	Hex(4)HexNAc(3)
HF_20230916_YXY_AD_Ngly_1	HF_20230916_YXY_AD_Ngly_1.16344.16344.4	16344	46.19	937.179	VDKDLQSLEDILHQVENK	sp|P02679|FIBG_HUMAN(pre=K,post=T);	78;	Hex(5)HexNAc(4)
HF_20230916_YXY_AD_Ngly_1	HF_20230916_YXY_AD_Ngly_1.16345.16345.3	16345	46.19	1314.23	ALPQPQNVTSLLGCTH	sp|P02790|HEMO_HUMAN(pre=K,post=-);	453;	Hex(5)HexNAc(4)NeuAc(2)
HF_20230916_YXY_AD_Ngly_1	HF_20230916_YXY_AD_Ngly_1.16350.16350.3	16350	46.19	1224.56	VDKDLQSLEDILHQVENK	sp|P02679|FIBG_HUMAN(pre=K,post=T);	78;	Hex(4)HexNAc(3)NeuAc(1)
HF_20230916_YXY_AD_Ngly_1	HF_20230916_YXY_AD_Ngly_1.16352.16352.4	16352	46.19	918.67	VDKDLQSLEDILHQVENK	sp|P02679|FIBG_HUMAN(pre=K,post=T);	78;	Hex(4)HexNAc(3)NeuAc(1)
HF_20230916_YXY_AD_Ngly_1	HF_20230916_YXY_AD_Ngly_1.16356.16356.4	16356	46.19	805.383	VDKDLQSLEDILHQVENK	sp|P02679|FIBG_HUMAN(pre=K,post=T);	78;	Hex(3)HexNAc(3)
HF_20230916_YXY_AD_Ngly_1	HF_20230916_YXY_AD_Ngly_1.16365.16365.4	16365	46.25	896.665	VDKDLQSLEDILHQVENK	sp|P02679|FIBG_HUMAN(pre=K,post=T);	78;	Hex(4)HexNAc(4)
HF_20230916_YXY_AD_Ngly_1	HF_20230916_YXY_AD_Ngly_1.16368.16368.3	16368	46.25	1195.22	VDKDLQSLEDILHQVENK	sp|P02679|FIBG_HUMAN(pre=K,post=T);	78;	Hex(4)HexNAc(4)
HF_20230916_YXY_AD_Ngly_1	HF_20230916_YXY_AD_Ngly_1.16370.16370.4	16370	46.25	969.443	VDKDLQSLEDILHQVENK	sp|P02679|FIBG_HUMAN(pre=K,post=T);	78;	Hex(4)HexNAc(4)NeuAc(1)
HF_20230916_YXY_AD_Ngly_1	HF_20230916_YXY_AD_Ngly_1.16371.16371.5	16371	46.25	985.923	ALPQPQNVTSLLGCTH	sp|P02790|HEMO_HUMAN(pre=K,post=-);	453;	Hex(5)HexNAc(4)NeuAc(2)
HF_20230916_YXY_AD_Ngly_1	HF_20230916_YXY_AD_Ngly_1.16381.16381.3	16381	46.25	1292.26	VDKDLQSLEDILHQVENK	sp|P02679|FIBG_HUMAN(pre=K,post=T);	78;	Hex(4)HexNAc(4)NeuAc(1)
HF_20230916_YXY_AD_Ngly_1	HF_20230916_YXY_AD_Ngly_1.16413.16413.5	16413	46.39	775.755	VDKDLQSLEDILHQVENK	sp|P02679|FIBG_HUMAN(pre=K,post=T);	78;	Hex(4)HexNAc(4)NeuAc(1)
HF_20230916_YXY_AD_Ngly_1	HF_20230916_YXY_AD_Ngly_1.16414.16414.3	16414	46.39	1292.25	VDKDLQSLEDILHQVENK	sp|P02679|FIBG_HUMAN(pre=K,post=T);	78;	Hex(4)HexNAc(4)NeuAc(1)
HF_20230916_YXY_AD_Ngly_1	HF_20230916_YXY_AD_Ngly_1.16444.16444.4	16444	46.48	1009.95	VDKDLQSLEDILHQVENK	sp|P02679|FIBG_HUMAN(pre=K,post=T);	78;	Hex(5)HexNAc(4)NeuAc(1)
HF_20230916_YXY_AD_Ngly_1	HF_20230916_YXY_AD_Ngly_1.16509.16509.4	16509	46.65	1146.03	VDKDLQSLEDILHQVENKTSEVK	sp|P02679|FIBG_HUMAN(pre=K,post=Q);	78;	Hex(5)HexNAc(4)NeuAc(1)
HF_20230916_YXY_AD_Ngly_1	HF_20230916_YXY_AD_Ngly_1.16510.16510.5	16510	46.65	917.025	VDKDLQSLEDILHQVENKTSEVK	sp|P02679|FIBG_HUMAN(pre=K,post=Q);	78;	Hex(5)HexNAc(4)NeuAc(1)
HF_20230916_YXY_AD_Ngly_1	HF_20230916_YXY_AD_Ngly_1.16522.16522.4	16522	46.68	1073.25	VDKDLQSLEDILHQVENKTSEVK	sp|P02679|FIBG_HUMAN(pre=K,post=Q);	78;	Hex(5)HexNAc(4)
HF_20230916_YXY_AD_Ngly_1	HF_20230916_YXY_AD_Ngly_1.16523.16523.4	16523	46.68	981.971	VDKDLQSLEDILHQVENKTSEVK	sp|P02679|FIBG_HUMAN(pre=K,post=Q);	78;	Hex(4)HexNAc(3)
HF_20230916_YXY_AD_Ngly_1	HF_20230916_YXY_AD_Ngly_1.16525.16525.3	16525	46.68	1527.71	VDKDLQSLEDILHQVENKTSEVK	sp|P02679|FIBG_HUMAN(pre=K,post=Q);	78;	Hex(5)HexNAc(4)NeuAc(1)
HF_20230916_YXY_AD_Ngly_1	HF_20230916_YXY_AD_Ngly_1.16526.16526.4	16526	46.68	1182.54	VDKDLQSLEDILHQVENKTSEVK	sp|P02679|FIBG_HUMAN(pre=K,post=Q);	78;	Hex(5)HexNAc(4)NeuAc(1)Fuc(1)
HF_20230916_YXY_AD_Ngly_1	HF_20230916_YXY_AD_Ngly_1.16527.16527.4	16527	46.68	1486.63	LKELPGVCNETMMALWEECKPCLK	sp|P10909|CLUS_HUMAN(pre=K,post=Q);	103;	Hex(6)HexNAc(5)NeuAc(3)Fuc(1)
HF_20230916_YXY_AD_Ngly_1	HF_20230916_YXY_AD_Ngly_1.16535.16535.5	16535	46.72	1189.9	LKELPGVCNETMMALWEECKPCLK	sp|P10909|CLUS_HUMAN(pre=K,post=Q);	103;	Hex(8)HexNAc(7)NeuAc(1)
HF_20230916_YXY_AD_Ngly_1	HF_20230916_YXY_AD_Ngly_1.16536.16536.5	16536	46.72	1160.29	LKELPGVCNETMMALWEECKPCLK	sp|P10909|CLUS_HUMAN(pre=K,post=Q);	103;	Hex(6)HexNAc(5)NeuAc(3)
HF_20230916_YXY_AD_Ngly_1	HF_20230916_YXY_AD_Ngly_1.16537.16537.3	16537	46.72	1282.2	AGLQAFFQVQECNK	sp|P00450|CERU_HUMAN(pre=K,post=S);	358;	Hex(5)HexNAc(4)NeuAc(2)
HF_20230916_YXY_AD_Ngly_1	HF_20230916_YXY_AD_Ngly_1.16538.16538.5	16538	46.72	858.803	VDKDLQSLEDILHQVENKTSEVK	sp|P02679|FIBG_HUMAN(pre=K,post=Q);	78;	Hex(5)HexNAc(4)
HF_20230916_YXY_AD_Ngly_1	HF_20230916_YXY_AD_Ngly_1.16540.16540.4	16540	46.72	1450.12	LKELPGVCNETMMALWEECKPCLK	sp|P10909|CLUS_HUMAN(pre=K,post=Q);	103;	Hex(6)HexNAc(5)NeuAc(3)
HF_20230916_YXY_AD_Ngly_1	HF_20230916_YXY_AD_Ngly_1.16544.16544.4	16544	46.75	1009.95	VDKDLQSLEDILHQVENK	sp|P02679|FIBG_HUMAN(pre=K,post=T);	78;	Hex(5)HexNAc(4)NeuAc(1)
HF_20230916_YXY_AD_Ngly_1	HF_20230916_YXY_AD_Ngly_1.16580.16580.4	16580	46.85	1486.62	LKELPGVCNETMMALWEECKPCLK	sp|P10909|CLUS_HUMAN(pre=K,post=Q);	103;	Hex(6)HexNAc(5)NeuAc(3)Fuc(1)
HF_20230916_YXY_AD_Ngly_1	HF_20230916_YXY_AD_Ngly_1.16682.16682.3	16682	47.13	1282.2	AGLQAFFQVQECNK	sp|P00450|CERU_HUMAN(pre=K,post=S);	358;	Hex(5)HexNAc(4)NeuAc(2)
HF_20230916_YXY_AD_Ngly_1	HF_20230916_YXY_AD_Ngly_1.16683.16683.4	16683	47.13	1450.12	LKELPGVCNETMMALWEECKPCLK	sp|P10909|CLUS_HUMAN(pre=K,post=Q);	103;	Hex(6)HexNAc(5)NeuAc(3)
HF_20230916_YXY_AD_Ngly_1	HF_20230916_YXY_AD_Ngly_1.16731.16731.5	16731	47.26	1185.71	GLKFNLTETSEAEIHQSFQHLLR	sp|P01011|AACT_HUMAN(pre=K,post=T);	106;	Hex(7)HexNAc(6)NeuAc(3)
HF_20230916_YXY_AD_Ngly_1	HF_20230916_YXY_AD_Ngly_1.16779.16779.3	16779	47.4	1374.25	FEVDSPVYNATWSASLK	sp|P04114|APOB_HUMAN(pre=R,post=N);	3895;	Hex(5)HexNAc(4)Fuc(4)
HF_20230916_YXY_AD_Ngly_1	HF_20230916_YXY_AD_Ngly_1.16838.16838.3	16838	47.55	1373.92	FEVDSPVYNATWSASLK	sp|P04114|APOB_HUMAN(pre=R,post=N);	3895;	Hex(5)HexNAc(4)NeuAc(1)Fuc(2)
HF_20230916_YXY_AD_Ngly_1	HF_20230916_YXY_AD_Ngly_1.16839.16839.4	16839	47.55	1301.85	QLVEIEKVVLHPNYSQVDIGLIK	sp|P00738|HPT_HUMAN(pre=K,post=L);	241;	Hex(6)HexNAc(5)NeuAc(2)
HF_20230916_YXY_AD_Ngly_1	HF_20230916_YXY_AD_Ngly_1.16850.16850.5	16850	47.58	968.664	QLVEIEKVVLHPNYSQVDIGLIK	sp|P00738|HPT_HUMAN(pre=K,post=L);	241;	Hex(5)HexNAc(4)NeuAc(2)
HF_20230916_YXY_AD_Ngly_1	HF_20230916_YXY_AD_Ngly_1.16853.16853.5	16853	47.58	1282.2	AGLQAFFQVQECNK	sp|P00450|CERU_HUMAN(pre=K,post=S);	358;	Hex(5)HexNAc(4)NeuAc(2)
HF_20230916_YXY_AD_Ngly_1	HF_20230916_YXY_AD_Ngly_1.16858.16858.4	16858	47.61	1210.58	QLVEIEKVVLHPNYSQVDIGLIK	sp|P00738|HPT_HUMAN(pre=K,post=L);	241;	Hex(5)HexNAc(4)NeuAc(2)
HF_20230916_YXY_AD_Ngly_1	HF_20230916_YXY_AD_Ngly_1.16872.16872.4	16872	47.65	1284.31	ICDLLVANNHFAHFFAPQNLTNMNK	sp|P19827|ITIH1_HUMAN(pre=K,post=N);	285;	Hex(5)HexNAc(4)NeuAc(2)
HF_20230916_YXY_AD_Ngly_1	HF_20230916_YXY_AD_Ngly_1.16874.16874.3	16874	47.65	1662.06	ITYSIVQTNCSKENFLFLTPDCK	sp|P01042|KNG1_HUMAN(pre=R,post=S);	205;	Hex(5)HexNAc(4)NeuAc(1)Fuc(2)
HF_20230916_YXY_AD_Ngly_1	HF_20230916_YXY_AD_Ngly_1.16893.16893.5	16893	47.71	1112.69	GLKFNLTETSEAEIHQSFQHLLR	sp|P01011|AACT_HUMAN(pre=K,post=T);	106;	Hex(6)HexNAc(5)NeuAc(3)
HF_20230916_YXY_AD_Ngly_1	HF_20230916_YXY_AD_Ngly_1.16895.16895.5	16895	47.71	1076.27	DKICDLLVANNHFAHFFAPQNLTNMNK	sp|P19827|ITIH1_HUMAN(pre=R,post=N);	285;	Hex(5)HexNAc(4)NeuAc(2)
HF_20230916_YXY_AD_Ngly_1	HF_20230916_YXY_AD_Ngly_1.16898.16898.4	16898	47.71	1381.61	DKICDLLVANNHFAHFFAPQNLTNMNK	sp|P19827|ITIH1_HUMAN(pre=R,post=N);	285;	Hex(5)HexNAc(4)NeuAc(2)Fuc(1)
HF_20230916_YXY_AD_Ngly_1	HF_20230916_YXY_AD_Ngly_1.16899.16899.4	16899	47.71	1559.17	FSLLGHASISCTVENETIGVWRPSPPTCEK	sp|P04003|C4BPA_HUMAN(pre=R,post=I);	221;	Hex(6)HexNAc(5)NeuAc(3)
HF_20230916_YXY_AD_Ngly_1	HF_20230916_YXY_AD_Ngly_1.16902.16902.2	16902	47.73	1676.25	IYSGILNLSDITK	sp|P03952|KLKB1_HUMAN(pre=R,post=D);	453;	Hex(5)HexNAc(4)Fuc(2)
HF_20230916_YXY_AD_Ngly_1	HF_20230916_YXY_AD_Ngly_1.16903.16903.4	16903	47.73	1226.01	ELPGVCNETMMALWEECKPCLK	sp|P10909|CLUS_HUMAN(pre=K,post=Q);	103;	Hex(5)HexNAc(4)NeuAc(1)Fuc(2)
HF_20230916_YXY_AD_Ngly_1	HF_20230916_YXY_AD_Ngly_1.16904.16904.4	16904	47.73	1345.35	DKICDLLVANNHFAHFFAPQNLTNMNK	sp|P19827|ITIH1_HUMAN(pre=R,post=N);	285;	Hex(5)HexNAc(4)NeuAc(1)Fuc(2)
HF_20230916_YXY_AD_Ngly_1	HF_20230916_YXY_AD_Ngly_1.16905.16905.5	16905	47.73	1247.54	FSLLGHASISCTVENETIGVWRPSPPTCEK	sp|P04003|C4BPA_HUMAN(pre=R,post=I);	221;	Hex(6)HexNAc(5)NeuAc(3)
HF_20230916_YXY_AD_Ngly_1	HF_20230916_YXY_AD_Ngly_1.16911.16911.3	16911	47.76	1283.19	GTAGNALMDGASQLMGENR	sp|P02675|FIBB_HUMAN(pre=R,post=T);	394;	Hex(4)HexNAc(5)NeuAc(1)
HF_20230916_YXY_AD_Ngly_1	HF_20230916_YXY_AD_Ngly_1.16913.16913.6	16913	47.76	897.065	DKICDLLVANNHFAHFFAPQNLTNMNK	sp|P19827|ITIH1_HUMAN(pre=R,post=N);	285;	Hex(5)HexNAc(4)NeuAc(2)
HF_20230916_YXY_AD_Ngly_1	HF_20230916_YXY_AD_Ngly_1.16919.16919.3	16919	47.78	1282.2	AGLQAFFQVQECNK	sp|P00450|CERU_HUMAN(pre=K,post=S);	358;	Hex(5)HexNAc(4)NeuAc(2)
HF_20230916_YXY_AD_Ngly_1	HF_20230916_YXY_AD_Ngly_1.16927.16927.3	16927	47.79	1373.58	FEVDSPVYNATWSASLK	sp|P04114|APOB_HUMAN(pre=R,post=N);	3895;	Hex(5)HexNAc(4)NeuAc(2)
HF_20230916_YXY_AD_Ngly_1	HF_20230916_YXY_AD_Ngly_1.16985.16985.3	16985	47.95	1282.2	AGLQAFFQVQECNK	sp|P00450|CERU_HUMAN(pre=K,post=S);	358;	Hex(5)HexNAc(4)NeuAc(2)
HF_20230916_YXY_AD_Ngly_1	HF_20230916_YXY_AD_Ngly_1.16996.16996.4	16996	47.99	1119.24	VDKDLQSLEDILHQVENK	sp|P02679|FIBG_HUMAN(pre=K,post=T);	78;	Hex(5)HexNAc(4)NeuAc(2)Fuc(1)
HF_20230916_YXY_AD_Ngly_1	HF_20230916_YXY_AD_Ngly_1.16999.16999.4	16999	47.99	961.901	AGLQAFFQVQECNK	sp|P00450|CERU_HUMAN(pre=K,post=S);	358;	Hex(5)HexNAc(4)NeuAc(2)
HF_20230916_YXY_AD_Ngly_1	HF_20230916_YXY_AD_Ngly_1.17005.17005.3	17005	47.99	1634.67	ELPGVCNETMMALWEECKPCLK	sp|P10909|CLUS_HUMAN(pre=K,post=Q);	103;	Hex(5)HexNAc(4)Fuc(4)
HF_20230916_YXY_AD_Ngly_1	HF_20230916_YXY_AD_Ngly_1.17019.17019.5	17019	48.04	895.798	VDKDLQSLEDILHQVENK	sp|P02679|FIBG_HUMAN(pre=K,post=T);	78;	Hex(5)HexNAc(4)NeuAc(1)Fuc(3)
HF_20230916_YXY_AD_Ngly_1	HF_20230916_YXY_AD_Ngly_1.17025.17025.3	17025	48.04	1373.92	FEVDSPVYNATWSASLK	sp|P04114|APOB_HUMAN(pre=R,post=N);	3895;	Hex(5)HexNAc(4)NeuAc(1)Fuc(2)
HF_20230916_YXY_AD_Ngly_1	HF_20230916_YXY_AD_Ngly_1.17030.17030.4	17030	48.08	1174.01	VDKDLQSLEDILHQVENK	sp|P02679|FIBG_HUMAN(pre=K,post=T);	78;	Hex(6)HexNAc(5)NeuAc(2)
HF_20230916_YXY_AD_Ngly_1	HF_20230916_YXY_AD_Ngly_1.17060.17060.3	17060	48.17	1282.2	AGLQAFFQVQECNK	sp|P00450|CERU_HUMAN(pre=K,post=S);	358;	Hex(5)HexNAc(4)NeuAc(2)
HF_20230916_YXY_AD_Ngly_1	HF_20230916_YXY_AD_Ngly_1.17062.17062.4	17062	48.17	1259.31	VDKDLQSLEDILHQVENKTSEVK	sp|P02679|FIBG_HUMAN(pre=K,post=Q);	78;	Hex(6)HexNAc(4)NeuAc(2)
HF_20230916_YXY_AD_Ngly_1	HF_20230916_YXY_AD_Ngly_1.17099.17099.3	17099	48.27	1443.3	VDKDLQSLEDILHQVENK	sp|P02679|FIBG_HUMAN(pre=K,post=T);	78;	Hex(5)HexNAc(4)NeuAc(2)
HF_20230916_YXY_AD_Ngly_1	HF_20230916_YXY_AD_Ngly_1.17101.17101.3	17101	48.27	918.668	VDKDLQSLEDILHQVENK	sp|P02679|FIBG_HUMAN(pre=K,post=T);	78;	Hex(4)HexNAc(3)NeuAc(1)
HF_20230916_YXY_AD_Ngly_1	HF_20230916_YXY_AD_Ngly_1.17110.17110.3	17110	48.3	1443.31	VDKDLQSLEDILHQVENK	sp|P02679|FIBG_HUMAN(pre=K,post=T);	78;	Hex(5)HexNAc(4)NeuAc(2)
HF_20230916_YXY_AD_Ngly_1	HF_20230916_YXY_AD_Ngly_1.17141.17141.3	17141	48.39	1224.56	VDKDLQSLEDILHQVENK	sp|P02679|FIBG_HUMAN(pre=K,post=T);	78;	Hex(4)HexNAc(3)NeuAc(1)
HF_20230916_YXY_AD_Ngly_1	HF_20230916_YXY_AD_Ngly_1.17142.17142.4	17142	48.39	918.672	VDKDLQSLEDILHQVENK	sp|P02679|FIBG_HUMAN(pre=K,post=T);	78;	Hex(4)HexNAc(3)NeuAc(1)
HF_20230916_YXY_AD_Ngly_1	HF_20230916_YXY_AD_Ngly_1.17157.17157.5	17157	48.42	808.167	VDKDLQSLEDILHQVENK	sp|P02679|FIBG_HUMAN(pre=K,post=T);	78;	Hex(5)HexNAc(4)NeuAc(1)
HF_20230916_YXY_AD_Ngly_1	HF_20230916_YXY_AD_Ngly_1.17163.17163.4	17163	48.45	1097.23	VDKDLQSLEDILHQVENK	sp|P02679|FIBG_HUMAN(pre=K,post=T);	78;	Hex(5)HexNAc(5)NeuAc(1)Fuc(1)
HF_20230916_YXY_AD_Ngly_1	HF_20230916_YXY_AD_Ngly_1.17165.17165.5	17165	48.45	870.876	VDKDLQSLEDILHQVENK	sp|P02679|FIBG_HUMAN(pre=K,post=T);	78;	Hex(8)HexNAc(6)NeuAc(2)
HF_20230916_YXY_AD_Ngly_1	HF_20230916_YXY_AD_Ngly_1.17173.17173.4	17173	48.48	1009.96	VDKDLQSLEDILHQVENK	sp|P02679|FIBG_HUMAN(pre=K,post=T);	78;	Hex(5)HexNAc(4)NeuAc(1)
HF_20230916_YXY_AD_Ngly_1	HF_20230916_YXY_AD_Ngly_1.17174.17174.3	17174	48.48	1346.27	VDKDLQSLEDILHQVENK	sp|P02679|FIBG_HUMAN(pre=K,post=T);	78;	Hex(5)HexNAc(4)NeuAc(1)
HF_20230916_YXY_AD_Ngly_1	HF_20230916_YXY_AD_Ngly_1.17202.17202.3	17202	48.55	1473.29	TLNQSSDELQLSMGNAMFVK	sp|P01011|AACT_HUMAN(pre=R,post=E);	127;	Hex(5)HexNAc(4)NeuAc(2)
HF_20230916_YXY_AD_Ngly_1	HF_20230916_YXY_AD_Ngly_1.17208.17208.4	17208	48.58	845.893	VDKDLQSLEDILHQVENK	sp|P02679|FIBG_HUMAN(pre=K,post=T);	78;	Hex(4)HexNAc(3)
HF_20230916_YXY_AD_Ngly_1	HF_20230916_YXY_AD_Ngly_1.17220.17220.6	17220	48.6	961.896	AGLQAFFQVQECNK	sp|P00450|CERU_HUMAN(pre=K,post=S);	358;	Hex(5)HexNAc(4)NeuAc(2)
HF_20230916_YXY_AD_Ngly_1	HF_20230916_YXY_AD_Ngly_1.17232.17232.4	17232	48.64	1270.85	LSLHRPALEDLLLGSEANLTCTLTGLR	sp|P01876|IGHA1_HUMAN(pre=R,post=D);sp|P01877|IGHA2_HUMAN(pre=R,post=D);	144;131;	Hex(5)HexNAc(5)NeuAc(1)
HF_20230916_YXY_AD_Ngly_1	HF_20230916_YXY_AD_Ngly_1.17240.17240.4	17240	48.65	1316.32	FNLTETSEAEIHQSFQHLLR	sp|P01011|AACT_HUMAN(pre=K,post=T);	106;	Hex(6)HexNAc(5)NeuAc(2)Fuc(2)
HF_20230916_YXY_AD_Ngly_1	HF_20230916_YXY_AD_Ngly_1.17251.17251.4	17251	48.7	1082.73	VDKDLQSLEDILHQVENK	sp|P02679|FIBG_HUMAN(pre=K,post=T);	78;	Hex(5)HexNAc(4)NeuAc(2)
HF_20230916_YXY_AD_Ngly_1	HF_20230916_YXY_AD_Ngly_1.17252.17252.3	17252	48.7	1443.31	VDKDLQSLEDILHQVENK	sp|P02679|FIBG_HUMAN(pre=K,post=T);	78;	Hex(5)HexNAc(4)NeuAc(2)
HF_20230916_YXY_AD_Ngly_1	HF_20230916_YXY_AD_Ngly_1.17253.17253.5	17253	48.7	1053.05	FNLTETSEAEIHQSFQHLLR	sp|P01011|AACT_HUMAN(pre=K,post=T);	106;	Hex(6)HexNAc(5)NeuAc(3)
HF_20230916_YXY_AD_Ngly_1	HF_20230916_YXY_AD_Ngly_1.17279.17279.3	17279	48.77	1473.96	TLNQSSDELQLSMGNAMFVK	sp|P01011|AACT_HUMAN(pre=R,post=E);	127;	Hex(5)HexNAc(4)Fuc(4)
HF_20230916_YXY_AD_Ngly_1	HF_20230916_YXY_AD_Ngly_1.17297.17297.4	17297	48.82	1345.07	DKICDLLVANNHFAHFFAPQNLTNMNK	sp|P19827|ITIH1_HUMAN(pre=R,post=N);	285;	Hex(5)HexNAc(4)NeuAc(2)
HF_20230916_YXY_AD_Ngly_1	HF_20230916_YXY_AD_Ngly_1.17300.17300.3	17300	48.83	1532.97	ALPQPQNVTSLLGCTH	sp|P02790|HEMO_HUMAN(pre=K,post=-);	453;	Hex(6)HexNAc(5)NeuAc(3)
HF_20230916_YXY_AD_Ngly_1	HF_20230916_YXY_AD_Ngly_1.17311.17311.5	17311	48.86	975.244	VDKDLQSLEDILHQVENKTSEVK	sp|P02679|FIBG_HUMAN(pre=K,post=Q);	78;	Hex(5)HexNAc(4)NeuAc(2)
HF_20230916_YXY_AD_Ngly_1	HF_20230916_YXY_AD_Ngly_1.17321.17321.4	17321	48.89	1146.03	VDKDLQSLEDILHQVENKTSEVK	sp|P02679|FIBG_HUMAN(pre=K,post=Q);	78;	Hex(5)HexNAc(4)NeuAc(1)
HF_20230916_YXY_AD_Ngly_1	HF_20230916_YXY_AD_Ngly_1.17328.17328.4	17328	48.91	1218.8	VDKDLQSLEDILHQVENKTSEVK	sp|P02679|FIBG_HUMAN(pre=K,post=Q);	78;	Hex(5)HexNAc(4)NeuAc(2)
HF_20230916_YXY_AD_Ngly_1	HF_20230916_YXY_AD_Ngly_1.17329.17329.3	17329	48.91	1532.98	ALPQPQNVTSLLGCTH	sp|P02790|HEMO_HUMAN(pre=K,post=-);	453;	Hex(6)HexNAc(5)NeuAc(3)
HF_20230916_YXY_AD_Ngly_1	HF_20230916_YXY_AD_Ngly_1.17350.17350.5	17350	48.97	917.027	VDKDLQSLEDILHQVENKTSEVK	sp|P02679|FIBG_HUMAN(pre=K,post=Q);	78;	Hex(5)HexNAc(4)NeuAc(1)
HF_20230916_YXY_AD_Ngly_1	HF_20230916_YXY_AD_Ngly_1.17367.17367.6	17367	49.01	1043.87	KYPVAHFIDQTLKAKVGQLQLSHNLSLVILVPQNLK	sp|P05155|IC1_HUMAN(pre=K,post=H);	352;	Hex(5)HexNAc(4)NeuAc(2)
HF_20230916_YXY_AD_Ngly_1	HF_20230916_YXY_AD_Ngly_1.17372.17372.4	17372	49.03	1054.74	VDKDLQSLEDILHQVENKTSEVK	sp|P02679|FIBG_HUMAN(pre=K,post=Q);	78;	Hex(4)HexNAc(3)NeuAc(1)
HF_20230916_YXY_AD_Ngly_1	HF_20230916_YXY_AD_Ngly_1.17373.17373.5	17373	49.03	1252.44	KYPVAHFIDQTLKAKVGQLQLSHNLSLVILVPQNLK	sp|P05155|IC1_HUMAN(pre=K,post=H);	352;	Hex(5)HexNAc(4)NeuAc(2)
HF_20230916_YXY_AD_Ngly_1	HF_20230916_YXY_AD_Ngly_1.17388.17388.3	17388	49.08	1300.25	IYPGVDFGGEELNVTFVK	sp|P03952|KLKB1_HUMAN(pre=K,post=G);	308;	Hex(5)HexNAc(4)Fuc(2)
HF_20230916_YXY_AD_Ngly_1	HF_20230916_YXY_AD_Ngly_1.17431.17431.3	17431	49.19	1473.29	TLNQSSDELQLSMGNAMFVK	sp|P01011|AACT_HUMAN(pre=R,post=E);	127;	Hex(5)HexNAc(4)NeuAc(2)
HF_20230916_YXY_AD_Ngly_1	HF_20230916_YXY_AD_Ngly_1.17461.17461.5	17461	49.27	986.047	MVSHHNLTTGATLINEQWLLTTAK	sp|P00738|HPT_HUMAN(pre=K,post=N);sp|P00739|HPTR_HUMAN(pre=K,post=N);	184;126;	Hex(4)HexNAc(5)NeuAc(1)Fuc(2)
HF_20230916_YXY_AD_Ngly_1	HF_20230916_YXY_AD_Ngly_1.17462.17462.5	17462	49.27	975.241	VDKDLQSLEDILHQVENKTSEVK	sp|P02679|FIBG_HUMAN(pre=K,post=Q);	78;	Hex(5)HexNAc(4)NeuAc(2)
HF_20230916_YXY_AD_Ngly_1	HF_20230916_YXY_AD_Ngly_1.17470.17470.5	17470	49.3	976.268	LSLHRPALEDLLLGSEANLTCTLTGLR	sp|P01876|IGHA1_HUMAN(pre=R,post=D);sp|P01877|IGHA2_HUMAN(pre=R,post=D);	144;131;	Hex(5)HexNAc(4)NeuAc(1)
HF_20230916_YXY_AD_Ngly_1	HF_20230916_YXY_AD_Ngly_1.17508.17508.3	17508	49.39	1409.69	VGQLQLSHNLSLVILVPQNLK	sp|P05155|IC1_HUMAN(pre=K,post=H);	352;	Hex(5)HexNAc(4)NeuAc(1)
HF_20230916_YXY_AD_Ngly_1	HF_20230916_YXY_AD_Ngly_1.17513.17513.6	17513	49.42	1043.86	KYPVAHFIDQTLKAKVGQLQLSHNLSLVILVPQNLK	sp|P05155|IC1_HUMAN(pre=K,post=H);	352;	Hex(5)HexNAc(4)NeuAc(2)
HF_20230916_YXY_AD_Ngly_1	HF_20230916_YXY_AD_Ngly_1.17516.17516.4	17516	49.42	1057.52	VGQLQLSHNLSLVILVPQNLK	sp|P05155|IC1_HUMAN(pre=K,post=H);	352;	Hex(5)HexNAc(4)NeuAc(1)
HF_20230916_YXY_AD_Ngly_1	HF_20230916_YXY_AD_Ngly_1.17598.17598.5	17598	49.66	1243.94	GLKFNLTETSEAEIHQSFQHLLR	sp|P01011|AACT_HUMAN(pre=K,post=T);	106;	Hex(7)HexNAc(6)NeuAc(4)
HF_20230916_YXY_AD_Ngly_1	HF_20230916_YXY_AD_Ngly_1.17599.17599.5	17599	49.66	984.457	LSLHRPALEDLLLGSEANLTCTLTGLR	sp|P01876|IGHA1_HUMAN(pre=R,post=D);sp|P01877|IGHA2_HUMAN(pre=R,post=D);	144;131;	Hex(4)HexNAc(5)NeuAc(1)
HF_20230916_YXY_AD_Ngly_1	HF_20230916_YXY_AD_Ngly_1.17606.17606.5	17606	49.66	1273.15	GLKFNLTETSEAEIHQSFQHLLR	sp|P01011|AACT_HUMAN(pre=K,post=T);	106;	Hex(7)HexNAc(6)NeuAc(4)Fuc(1)
HF_20230916_YXY_AD_Ngly_1	HF_20230916_YXY_AD_Ngly_1.17624.17624.3	17624	49.72	1681.08	HGIQYFNNNTQHSSLFMLNEVKR	sp|P01042|KNG1_HUMAN(pre=R,post=A);	169;	Hex(5)HexNAc(5)Fuc(3)
HF_20230916_YXY_AD_Ngly_1	HF_20230916_YXY_AD_Ngly_1.17655.17655.4	17655	49.81	1374.89	QLVEIEKVVLHPNYSQVDIGLIK	sp|P00738|HPT_HUMAN(pre=K,post=L);	241;	Hex(6)HexNAc(5)NeuAc(2)Fuc(2)
HF_20230916_YXY_AD_Ngly_1	HF_20230916_YXY_AD_Ngly_1.17667.17667.4	17667	49.86	1389.82	ELPGVCNETMMALWEECKPCLK	sp|P10909|CLUS_HUMAN(pre=K,post=Q);	103;	Hex(6)HexNAc(5)NeuAc(3)
HF_20230916_YXY_AD_Ngly_1	HF_20230916_YXY_AD_Ngly_1.17669.17669.6	17669	49.86	1036.78	GLKFNLTETSEAEIHQSFQHLLR	sp|P01011|AACT_HUMAN(pre=K,post=T);	106;	Hex(7)HexNAc(6)NeuAc(4)
HF_20230916_YXY_AD_Ngly_1	HF_20230916_YXY_AD_Ngly_1.17670.17670.4	17670	49.86	1389.82	ELPGVCNETMMALWEECKPCLK	sp|P10909|CLUS_HUMAN(pre=K,post=Q);	103;	Hex(6)HexNAc(5)NeuAc(3)
HF_20230916_YXY_AD_Ngly_1	HF_20230916_YXY_AD_Ngly_1.17672.17672.4	17672	49.86	1426.33	ELPGVCNETMMALWEECKPCLK	sp|P10909|CLUS_HUMAN(pre=K,post=Q);	103;	Hex(6)HexNAc(5)NeuAc(3)Fuc(1)
HF_20230916_YXY_AD_Ngly_1	HF_20230916_YXY_AD_Ngly_1.17689.17689.4	17689	49.91	1082.97	VDKDLQSLEDILHQVENK	sp|P02679|FIBG_HUMAN(pre=K,post=T);	78;	Hex(5)HexNAc(4)NeuAc(1)Fuc(2)
HF_20230916_YXY_AD_Ngly_1	HF_20230916_YXY_AD_Ngly_1.17699.17699.4	17699	49.91	1315.07	SKWNITMESYVVHTNYDEYAIFLTK	sp|P02760|AMBP_HUMAN(pre=K,post=K);	115;	Hex(5)HexNAc(4)NeuAc(2)
HF_20230916_YXY_AD_Ngly_1	HF_20230916_YXY_AD_Ngly_1.17708.17708.4	17708	49.96	1284.81	ICDLLVANNHFAHFFAPQNLTNMNK	sp|P19827|ITIH1_HUMAN(pre=K,post=N);	285;	Hex(5)HexNAc(4)Fuc(4)
HF_20230916_YXY_AD_Ngly_1	HF_20230916_YXY_AD_Ngly_1.17710.17710.3	17710	49.96	1443.97	VDKDLQSLEDILHQVENK	sp|P02679|FIBG_HUMAN(pre=K,post=T);	78;	Hex(5)HexNAc(4)Fuc(4)
HF_20230916_YXY_AD_Ngly_1	HF_20230916_YXY_AD_Ngly_1.17723.17723.4	17723	50.01	1272.08	WVLTAAHCLLYPPWDKNFTENDLLVR	sp|P00734|THRB_HUMAN(pre=R,post=I);	420;	Hex(5)HexNAc(4)NeuAc(1)
HF_20230916_YXY_AD_Ngly_1	HF_20230916_YXY_AD_Ngly_1.17724.17724.5	17724	50.01	1112.06	ELPGVCNETMMALWEECKPCLK	sp|P10909|CLUS_HUMAN(pre=K,post=Q);	103;	Hex(6)HexNAc(5)NeuAc(3)
HF_20230916_YXY_AD_Ngly_1	HF_20230916_YXY_AD_Ngly_1.17726.17726.4	17726	50.01	1190.3	SLGNVNFTVSAEALESQELCGTEVPSVPEHGRK	sp|P01023|A2MG_HUMAN(pre=K,post=D);	869;	Hex(5)HexNAc(2)
HF_20230916_YXY_AD_Ngly_1	HF_20230916_YXY_AD_Ngly_1.17729.17729.4	17729	50.01	1317.3	ELPGVCNETMMALWEECKPCLK	sp|P10909|CLUS_HUMAN(pre=K,post=Q);	103;	Hex(6)HexNAc(5)NeuAc(1)Fuc(2)
HF_20230916_YXY_AD_Ngly_1	HF_20230916_YXY_AD_Ngly_1.17750.17750.4	17750	50.06	1376.37	KIVLDPSGSMNIYLVLDGSDSIGASNFTGAKK	sp|P00751|CFAB_HUMAN(pre=R,post=C);	285;	Hex(5)HexNAc(4)NeuAc(2)
HF_20230916_YXY_AD_Ngly_1	HF_20230916_YXY_AD_Ngly_1.17764.17764.4	17764	50.11	1306.78	SPYEMFGDEEVMCLNGNWTEPPQCK	sp|P08603|CFAH_HUMAN(pre=R,post=D);sp|Q03591|FHR1_HUMAN(pre=R,post=D);	1095;194;	Hex(5)HexNAc(4)NeuAc(1)Fuc(2)
HF_20230916_YXY_AD_Ngly_1	HF_20230916_YXY_AD_Ngly_1.17812.17812.4	17812	50.26	1390.07	ELPGVCNETMMALWEECKPCLK	sp|P10909|CLUS_HUMAN(pre=K,post=Q);	103;	Hex(6)HexNAc(5)NeuAc(2)Fuc(2)
HF_20230916_YXY_AD_Ngly_1	HF_20230916_YXY_AD_Ngly_1.17831.17831.5	17831	50.32	1147.3	LSLHRPALEDLLLGSEANLTCTLTGLR	sp|P01876|IGHA1_HUMAN(pre=R,post=D);sp|P01877|IGHA2_HUMAN(pre=R,post=D);	144;131;	Hex(5)HexNAc(4)
HF_20230916_YXY_AD_Ngly_1	HF_20230916_YXY_AD_Ngly_1.17833.17833.4	17833	50.32	1198.08	LSLHRPALEDLLLGSEANLTCTLTGLR	sp|P01876|IGHA1_HUMAN(pre=R,post=D);sp|P01877|IGHA2_HUMAN(pre=R,post=D);	144;131;	Hex(5)HexNAc(5)
HF_20230916_YXY_AD_Ngly_1	HF_20230916_YXY_AD_Ngly_1.17851.17851.4	17851	50.36	1167.31	LSLHRPALEDLLLGSEANLTCTLTGLR	sp|P01876|IGHA1_HUMAN(pre=R,post=D);sp|P01877|IGHA2_HUMAN(pre=R,post=D);	144;131;	Hex(8)HexNAc(2)
HF_20230916_YXY_AD_Ngly_1	HF_20230916_YXY_AD_Ngly_1.17855.17855.3	17855	50.36	1597.11	LSLHRPALEDLLLGSEANLTCTLTGLR	sp|P01876|IGHA1_HUMAN(pre=R,post=D);sp|P01877|IGHA2_HUMAN(pre=R,post=D);	144;131;	Hex(5)HexNAc(5)
HF_20230916_YXY_AD_Ngly_1	HF_20230916_YXY_AD_Ngly_1.17856.17856.5	17856	50.36	918.051	LSLHRPALEDLLLGSEANLTCTLTGLR	sp|P01876|IGHA1_HUMAN(pre=R,post=D);sp|P01877|IGHA2_HUMAN(pre=R,post=D);	144;131;	Hex(5)HexNAc(4)
HF_20230916_YXY_AD_Ngly_1	HF_20230916_YXY_AD_Ngly_1.17864.17864.4	17864	50.41	1272.08	WVLTAAHCLLYPPWDKNFTENDLLVR	sp|P00734|THRB_HUMAN(pre=R,post=I);	420;	Hex(5)HexNAc(4)NeuAc(1)
HF_20230916_YXY_AD_Ngly_1	HF_20230916_YXY_AD_Ngly_1.17866.17866.4	17866	50.41	1147.31	LSLHRPALEDLLLGSEANLTCTLTGLR	sp|P01876|IGHA1_HUMAN(pre=R,post=D);sp|P01877|IGHA2_HUMAN(pre=R,post=D);	144;131;	Hex(5)HexNAc(4)
HF_20230916_YXY_AD_Ngly_1	HF_20230916_YXY_AD_Ngly_1.17867.17867.5	17867	50.41	958.664	LSLHRPALEDLLLGSEANLTCTLTGLR	sp|P01876|IGHA1_HUMAN(pre=R,post=D);sp|P01877|IGHA2_HUMAN(pre=R,post=D);	144;131;	Hex(5)HexNAc(5)
HF_20230916_YXY_AD_Ngly_1	HF_20230916_YXY_AD_Ngly_1.17868.17868.4	17868	50.41	1157.56	LSLHRPALEDLLLGSEANLTCTLTGLR	sp|P01876|IGHA1_HUMAN(pre=R,post=D);sp|P01877|IGHA2_HUMAN(pre=R,post=D);	144;131;	Hex(4)HexNAc(5)
HF_20230916_YXY_AD_Ngly_1	HF_20230916_YXY_AD_Ngly_1.17870.17870.4	17870	50.41	1234.59	LSLHRPALEDLLLGSEANLTCTLTGLR	sp|P01876|IGHA1_HUMAN(pre=R,post=D);sp|P01877|IGHA2_HUMAN(pre=R,post=D);	144;131;	Hex(5)HexNAc(5)Fuc(1)
HF_20230916_YXY_AD_Ngly_1	HF_20230916_YXY_AD_Ngly_1.17872.17872.5	17872	50.41	926.254	LSLHRPALEDLLLGSEANLTCTLTGLR	sp|P01876|IGHA1_HUMAN(pre=R,post=D);sp|P01877|IGHA2_HUMAN(pre=R,post=D);	144;131;	Hex(4)HexNAc(5)
HF_20230916_YXY_AD_Ngly_1	HF_20230916_YXY_AD_Ngly_1.17874.17874.3	17874	50.41	1529.41	LSLHRPALEDLLLGSEANLTCTLTGLR	sp|P01876|IGHA1_HUMAN(pre=R,post=D);sp|P01877|IGHA2_HUMAN(pre=R,post=D);	144;131;	Hex(5)HexNAc(4)
HF_20230916_YXY_AD_Ngly_1	HF_20230916_YXY_AD_Ngly_1.17876.17876.6	17876	50.41	799.055	LSLHRPALEDLLLGSEANLTCTLTGLR	sp|P01876|IGHA1_HUMAN(pre=R,post=D);sp|P01877|IGHA2_HUMAN(pre=R,post=D);	144;131;	Hex(5)HexNAc(5)
HF_20230916_YXY_AD_Ngly_1	HF_20230916_YXY_AD_Ngly_1.17878.17878.3	17878	50.41	1543.09	LSLHRPALEDLLLGSEANLTCTLTGLR	sp|P01876|IGHA1_HUMAN(pre=R,post=D);sp|P01877|IGHA2_HUMAN(pre=R,post=D);	144;131;	Hex(4)HexNAc(5)
HF_20230916_YXY_AD_Ngly_1	HF_20230916_YXY_AD_Ngly_1.17879.17879.4	17879	50.41	1060.47	DLQSLEDILHQVENKTSEVK	sp|P02679|FIBG_HUMAN(pre=K,post=Q);	78;	Hex(5)HexNAc(4)NeuAc(1)
HF_20230916_YXY_AD_Ngly_1	HF_20230916_YXY_AD_Ngly_1.17880.17880.3	17880	50.41	1484.65	VLSNNSDANLELINTWVAK	sp|P05155|IC1_HUMAN(pre=R,post=N);	253/254;	Hex(5)HexNAc(4)NeuAc(2)Fuc(1)
HF_20230916_YXY_AD_Ngly_1	HF_20230916_YXY_AD_Ngly_1.17889.17889.4	17889	50.47	1106.79	LSLHRPALEDLLLGSEANLTCTLTGLR	sp|P01876|IGHA1_HUMAN(pre=R,post=D);sp|P01877|IGHA2_HUMAN(pre=R,post=D);	144;131;	Hex(4)HexNAc(4)
HF_20230916_YXY_AD_Ngly_1	HF_20230916_YXY_AD_Ngly_1.17890.17890.4	17890	50.47	1126.79	LSLHRPALEDLLLGSEANLTCTLTGLR	sp|P01876|IGHA1_HUMAN(pre=R,post=D);sp|P01877|IGHA2_HUMAN(pre=R,post=D);	144;131;	Hex(7)HexNAc(2)
HF_20230916_YXY_AD_Ngly_1	HF_20230916_YXY_AD_Ngly_1.17892.17892.3	17892	50.47	1223.86	YLGNATAIFFLPDEGK	sp|P01009|A1AT_HUMAN(pre=K,post=L);	271;	Hex(5)HexNAc(4)NeuAc(1)
HF_20230916_YXY_AD_Ngly_1	HF_20230916_YXY_AD_Ngly_1.17894.17894.6	17894	50.47	772.044	LSLHRPALEDLLLGSEANLTCTLTGLR	sp|P01876|IGHA1_HUMAN(pre=R,post=D);sp|P01877|IGHA2_HUMAN(pre=R,post=D);	144;131;	Hex(4)HexNAc(5)
HF_20230916_YXY_AD_Ngly_1	HF_20230916_YXY_AD_Ngly_1.17895.17895.4	17895	50.47	1183.83	LSLHRPALEDLLLGSEANLTCTLTGLR	sp|P01876|IGHA1_HUMAN(pre=R,post=D);sp|P01877|IGHA2_HUMAN(pre=R,post=D);	144;131;	Hex(5)HexNAc(4)Fuc(1)
HF_20230916_YXY_AD_Ngly_1	HF_20230916_YXY_AD_Ngly_1.17898.17898.4	17898	50.47	1187.82	LSLHRPALEDLLLGSEANLTCTLTGLR	sp|P01876|IGHA1_HUMAN(pre=R,post=D);sp|P01877|IGHA2_HUMAN(pre=R,post=D);	144;131;	Hex(6)HexNAc(4)
HF_20230916_YXY_AD_Ngly_1	HF_20230916_YXY_AD_Ngly_1.17904.17904.6	17904	50.47	955.457	LSLHRPALEDLLLGSEANLTCTLTGLR	sp|P01876|IGHA1_HUMAN(pre=R,post=D);sp|P01877|IGHA2_HUMAN(pre=R,post=D);	144;131;	Hex(4)HexNAc(5)Fuc(1)
HF_20230916_YXY_AD_Ngly_1	HF_20230916_YXY_AD_Ngly_1.17908.17908.5	17908	50.53	1150.14	YLGNATAIFFLPDEGKLQHLENELTHDIITK	sp|P01009|A1AT_HUMAN(pre=K,post=F);	271;	Hex(5)HexNAc(4)NeuAc(1)Fuc(2)
HF_20230916_YXY_AD_Ngly_1	HF_20230916_YXY_AD_Ngly_1.17909.17909.5	17909	50.53	885.547	LSLHRPALEDLLLGSEANLTCTLTGLR	sp|P01876|IGHA1_HUMAN(pre=R,post=D);sp|P01877|IGHA2_HUMAN(pre=R,post=D);	144;131;	Hex(9)HexNAc(8)Fuc(1)
HF_20230916_YXY_AD_Ngly_1	HF_20230916_YXY_AD_Ngly_1.17910.17910.4	17910	50.53	1137.05	LSLHRPALEDLLLGSEANLTCTLTGLR	sp|P01876|IGHA1_HUMAN(pre=R,post=D);sp|P01877|IGHA2_HUMAN(pre=R,post=D);	144;131;	Hex(6)HexNAc(3)
HF_20230916_YXY_AD_Ngly_1	HF_20230916_YXY_AD_Ngly_1.17911.17911.4	17911	50.53	1066.28	LSLHRPALEDLLLGSEANLTCTLTGLR	sp|P01876|IGHA1_HUMAN(pre=R,post=D);sp|P01877|IGHA2_HUMAN(pre=R,post=D);	144;131;	Hex(3)HexNAc(4)
HF_20230916_YXY_AD_Ngly_1	HF_20230916_YXY_AD_Ngly_1.17913.17913.4	17913	50.53	1077.23	VLSNNSDANLELINTWVAK	sp|P05155|IC1_HUMAN(pre=R,post=N);	254;	Hex(5)HexNAc(4)NeuAc(2)
HF_20230916_YXY_AD_Ngly_1	HF_20230916_YXY_AD_Ngly_1.17914.17914.3	17914	50.53	1435.97	VLSNNSDANLELINTWVAK	sp|P05155|IC1_HUMAN(pre=R,post=N);	253;	Hex(5)HexNAc(4)NeuAc(2)
HF_20230916_YXY_AD_Ngly_1	HF_20230916_YXY_AD_Ngly_1.17916.17916.5	17916	50.53	853.223	LSLHRPALEDLLLGSEANLTCTLTGLR	sp|P01876|IGHA1_HUMAN(pre=R,post=D);sp|P01877|IGHA2_HUMAN(pre=R,post=D);	144;131;	Hex(3)HexNAc(4)
HF_20230916_YXY_AD_Ngly_1	HF_20230916_YXY_AD_Ngly_1.17917.17917.3	17917	50.53	1502.06	LSLHRPALEDLLLGSEANLTCTLTGLR	sp|P01876|IGHA1_HUMAN(pre=R,post=D);sp|P01877|IGHA2_HUMAN(pre=R,post=D);	144;131;	Hex(7)HexNAc(2)
HF_20230916_YXY_AD_Ngly_1	HF_20230916_YXY_AD_Ngly_1.17921.17921.4	17921	50.53	1005.26	LSLHRPALEDLLLGSEANLTCTLTGLR	sp|P01876|IGHA1_HUMAN(pre=R,post=D);sp|P01877|IGHA2_HUMAN(pre=R,post=D);	144;131;	Hex(4)HexNAc(2)
HF_20230916_YXY_AD_Ngly_1	HF_20230916_YXY_AD_Ngly_1.17925.17925.4	17925	50.53	1306.51	SPYEMFGDEEVMCLNGNWTEPPQCK	sp|P08603|CFAH_HUMAN(pre=R,post=D);sp|Q03591|FHR1_HUMAN(pre=R,post=D);	1095;194;	Hex(5)HexNAc(4)NeuAc(2)
HF_20230916_YXY_AD_Ngly_1	HF_20230916_YXY_AD_Ngly_1.17927.17927.4	17927	50.59	1056.02	LSLHRPALEDLLLGSEANLTCTLTGLR	sp|P01876|IGHA1_HUMAN(pre=R,post=D);sp|P01877|IGHA2_HUMAN(pre=R,post=D);	144;131;	Hex(4)HexNAc(3)
HF_20230916_YXY_AD_Ngly_1	HF_20230916_YXY_AD_Ngly_1.17929.17929.4	17929	50.59	1194.08	LSLHRPALEDLLLGSEANLTCTLTGLR	sp|P01876|IGHA1_HUMAN(pre=R,post=D);sp|P01877|IGHA2_HUMAN(pre=R,post=D);	144;131;	Hex(4)HexNAc(5)Fuc(1)
HF_20230916_YXY_AD_Ngly_1	HF_20230916_YXY_AD_Ngly_1.17935.17935.4	17935	50.59	1153.56	LSLHRPALEDLLLGSEANLTCTLTGLR	sp|P01876|IGHA1_HUMAN(pre=R,post=D);sp|P01877|IGHA2_HUMAN(pre=R,post=D);	144;131;	Hex(3)HexNAc(5)Fuc(1)
HF_20230916_YXY_AD_Ngly_1	HF_20230916_YXY_AD_Ngly_1.17937.17937.5	17937	50.59	955.769	LSLHRPALEDLLLGSEANLTCTLTGLR	sp|P01876|IGHA1_HUMAN(pre=R,post=D);sp|P01877|IGHA2_HUMAN(pre=R,post=D);	144;131;	Hex(9)HexNAc(5)Fuc(2)
HF_20230916_YXY_AD_Ngly_1	HF_20230916_YXY_AD_Ngly_1.17938.17938.5	17938	50.59	909.837	LSLHRPALEDLLLGSEANLTCTLTGLR	sp|P01876|IGHA1_HUMAN(pre=R,post=D);sp|P01877|IGHA2_HUMAN(pre=R,post=D);	144;131;	Hex(6)HexNAc(3)
HF_20230916_YXY_AD_Ngly_1	HF_20230916_YXY_AD_Ngly_1.17941.17941.3	17941	50.59	1591.77	LSLHRPALEDLLLGSEANLTCTLTGLR	sp|P01876|IGHA1_HUMAN(pre=R,post=D);sp|P01877|IGHA2_HUMAN(pre=R,post=D);	144;131;	Hex(4)HexNAc(5)Fuc(1)
HF_20230916_YXY_AD_Ngly_1	HF_20230916_YXY_AD_Ngly_1.17950.17950.3	17950	50.65	1232.21	DLQSLEDILHQVENK	sp|P02679|FIBG_HUMAN(pre=K,post=T);	78;	Hex(5)HexNAc(4)NeuAc(1)
HF_20230916_YXY_AD_Ngly_1	HF_20230916_YXY_AD_Ngly_1.17951.17951.4	17951	50.65	1117.05	LSLHRPALEDLLLGSEANLTCTLTGLR	sp|P01876|IGHA1_HUMAN(pre=R,post=D);sp|P01877|IGHA2_HUMAN(pre=R,post=D);	144;131;	Hex(3)HexNAc(5)
HF_20230916_YXY_AD_Ngly_1	HF_20230916_YXY_AD_Ngly_1.17954.17954.5	17954	50.65	909.84	LSLHRPALEDLLLGSEANLTCTLTGLR	sp|P01876|IGHA1_HUMAN(pre=R,post=D);sp|P01877|IGHA2_HUMAN(pre=R,post=D);	144;131;	Hex(6)HexNAc(3)
HF_20230916_YXY_AD_Ngly_1	HF_20230916_YXY_AD_Ngly_1.17956.17956.6	17956	50.65	893.842	LSLHRPALEDLLLGSEANLTCTLTGLR	sp|P01876|IGHA1_HUMAN(pre=R,post=D);sp|P01877|IGHA2_HUMAN(pre=R,post=D);	144;131;	Hex(3)HexNAc(5)
HF_20230916_YXY_AD_Ngly_1	HF_20230916_YXY_AD_Ngly_1.17967.17967.4	17967	50.7	1086.28	LSLHRPALEDLLLGSEANLTCTLTGLR	sp|P01876|IGHA1_HUMAN(pre=R,post=D);sp|P01877|IGHA2_HUMAN(pre=R,post=D);	144;131;	Hex(6)HexNAc(2)
HF_20230916_YXY_AD_Ngly_1	HF_20230916_YXY_AD_Ngly_1.17968.17968.4	17968	50.7	924.408	DLQSLEDILHQVENK	sp|P02679|FIBG_HUMAN(pre=K,post=T);	78;	Hex(5)HexNAc(4)NeuAc(1)
HF_20230916_YXY_AD_Ngly_1	HF_20230916_YXY_AD_Ngly_1.17969.17969.4	17969	50.7	1096.54	LSLHRPALEDLLLGSEANLTCTLTGLR	sp|P01876|IGHA1_HUMAN(pre=R,post=D);sp|P01877|IGHA2_HUMAN(pre=R,post=D);	144;131;	Hex(5)HexNAc(3)
HF_20230916_YXY_AD_Ngly_1	HF_20230916_YXY_AD_Ngly_1.17970.17970.3	17970	50.7	1448.04	LSLHRPALEDLLLGSEANLTCTLTGLR	sp|P01876|IGHA1_HUMAN(pre=R,post=D);sp|P01877|IGHA2_HUMAN(pre=R,post=D);	144;131;	Hex(6)HexNAc(2)
HF_20230916_YXY_AD_Ngly_1	HF_20230916_YXY_AD_Ngly_1.17971.17971.5	17971	50.7	836.807	LSLHRPALEDLLLGSEANLTCTLTGLR	sp|P01876|IGHA1_HUMAN(pre=R,post=D);sp|P01877|IGHA2_HUMAN(pre=R,post=D);	144;131;	Hex(5)HexNAc(2)
HF_20230916_YXY_AD_Ngly_1	HF_20230916_YXY_AD_Ngly_1.17982.17982.4	17982	50.74	1198.08	LSLHRPALEDLLLGSEANLTCTLTGLR	sp|P01876|IGHA1_HUMAN(pre=R,post=D);sp|P01877|IGHA2_HUMAN(pre=R,post=D);	144;131;	Hex(5)HexNAc(5)
HF_20230916_YXY_AD_Ngly_1	HF_20230916_YXY_AD_Ngly_1.17984.17984.5	17984	50.74	893.844	LSLHRPALEDLLLGSEANLTCTLTGLR	sp|P01876|IGHA1_HUMAN(pre=R,post=D);sp|P01877|IGHA2_HUMAN(pre=R,post=D);	144;131;	Hex(3)HexNAc(5)
HF_20230916_YXY_AD_Ngly_1	HF_20230916_YXY_AD_Ngly_1.17990.17990.3	17990	50.74	1461.71	LSLHRPALEDLLLGSEANLTCTLTGLR	sp|P01876|IGHA1_HUMAN(pre=R,post=D);sp|P01877|IGHA2_HUMAN(pre=R,post=D);	144;131;	Hex(5)HexNAc(3)
HF_20230916_YXY_AD_Ngly_1	HF_20230916_YXY_AD_Ngly_1.17992.17992.2	17992	50.74	1337.12	DLQSLEDILHQVENK	sp|P02679|FIBG_HUMAN(pre=K,post=T);	78;	Hex(3)HexNAc(2)
HF_20230916_YXY_AD_Ngly_1	HF_20230916_YXY_AD_Ngly_1.17993.17993.5	17993	50.74	804.4	LSLHRPALEDLLLGSEANLTCTLTGLR	sp|P01876|IGHA1_HUMAN(pre=R,post=D);sp|P01877|IGHA2_HUMAN(pre=R,post=D);	144;131;	Hex(4)HexNAc(2)
HF_20230916_YXY_AD_Ngly_1	HF_20230916_YXY_AD_Ngly_1.18001.18001.4	18001	50.79	1045.77	LSLHRPALEDLLLGSEANLTCTLTGLR	sp|P01876|IGHA1_HUMAN(pre=R,post=D);sp|P01877|IGHA2_HUMAN(pre=R,post=D);	144;131;	Hex(5)HexNAc(2)
HF_20230916_YXY_AD_Ngly_1	HF_20230916_YXY_AD_Ngly_1.18002.18002.3	18002	50.79	1489.07	LSLHRPALEDLLLGSEANLTCTLTGLR	sp|P01876|IGHA1_HUMAN(pre=R,post=D);sp|P01877|IGHA2_HUMAN(pre=R,post=D);	144;131;	Hex(3)HexNAc(5)
HF_20230916_YXY_AD_Ngly_1	HF_20230916_YXY_AD_Ngly_1.18004.18004.5	18004	50.79	918.047	LSLHRPALEDLLLGSEANLTCTLTGLR	sp|P01876|IGHA1_HUMAN(pre=R,post=D);sp|P01877|IGHA2_HUMAN(pre=R,post=D);	144;131;	Hex(5)HexNAc(4)
HF_20230916_YXY_AD_Ngly_1	HF_20230916_YXY_AD_Ngly_1.18010.18010.4	18010	50.79	1165.31	LSLHRPALEDLLLGSEANLTCTLTGLR	sp|P01876|IGHA1_HUMAN(pre=R,post=D);sp|P01877|IGHA2_HUMAN(pre=R,post=D);	144;131;	Hex(4)HexNAc(3)NeuAc(1)Fuc(1)
HF_20230916_YXY_AD_Ngly_1	HF_20230916_YXY_AD_Ngly_1.18011.18011.3	18011	50.79	1421.36	LSLHRPALEDLLLGSEANLTCTLTGLR	sp|P01876|IGHA1_HUMAN(pre=R,post=D);sp|P01877|IGHA2_HUMAN(pre=R,post=D);	144;131;	Hex(3)HexNAc(4)
HF_20230916_YXY_AD_Ngly_1	HF_20230916_YXY_AD_Ngly_1.18017.18017.4	18017	50.84	1157.56	LSLHRPALEDLLLGSEANLTCTLTGLR	sp|P01876|IGHA1_HUMAN(pre=R,post=D);sp|P01877|IGHA2_HUMAN(pre=R,post=D);	144;131;	Hex(4)HexNAc(5)
HF_20230916_YXY_AD_Ngly_1	HF_20230916_YXY_AD_Ngly_1.18018.18018.4	18018	50.84	1147.31	LSLHRPALEDLLLGSEANLTCTLTGLR	sp|P01876|IGHA1_HUMAN(pre=R,post=D);sp|P01877|IGHA2_HUMAN(pre=R,post=D);	144;131;	Hex(5)HexNAc(4)
HF_20230916_YXY_AD_Ngly_1	HF_20230916_YXY_AD_Ngly_1.18019.18019.5	18019	50.84	926.253	LSLHRPALEDLLLGSEANLTCTLTGLR	sp|P01876|IGHA1_HUMAN(pre=R,post=D);sp|P01877|IGHA2_HUMAN(pre=R,post=D);	144;131;	Hex(4)HexNAc(5)
HF_20230916_YXY_AD_Ngly_1	HF_20230916_YXY_AD_Ngly_1.18020.18020.3	18020	50.84	1543.08	LSLHRPALEDLLLGSEANLTCTLTGLR	sp|P01876|IGHA1_HUMAN(pre=R,post=D);sp|P01877|IGHA2_HUMAN(pre=R,post=D);	144;131;	Hex(4)HexNAc(5)
HF_20230916_YXY_AD_Ngly_1	HF_20230916_YXY_AD_Ngly_1.18021.18021.3	18021	50.84	1529.41	LSLHRPALEDLLLGSEANLTCTLTGLR	sp|P01876|IGHA1_HUMAN(pre=R,post=D);sp|P01877|IGHA2_HUMAN(pre=R,post=D);	144;131;	Hex(5)HexNAc(4)
HF_20230916_YXY_AD_Ngly_1	HF_20230916_YXY_AD_Ngly_1.18024.18024.6	18024	50.84	745.035	LSLHRPALEDLLLGSEANLTCTLTGLR	sp|P01876|IGHA1_HUMAN(pre=R,post=D);sp|P01877|IGHA2_HUMAN(pre=R,post=D);	144;131;	Hex(3)HexNAc(5)
HF_20230916_YXY_AD_Ngly_1	HF_20230916_YXY_AD_Ngly_1.18032.18032.4	18032	50.88	1106.79	LSLHRPALEDLLLGSEANLTCTLTGLR	sp|P01876|IGHA1_HUMAN(pre=R,post=D);sp|P01877|IGHA2_HUMAN(pre=R,post=D);	144;131;	Hex(4)HexNAc(4)
HF_20230916_YXY_AD_Ngly_1	HF_20230916_YXY_AD_Ngly_1.18033.18033.3	18033	50.88	1394.02	LSLHRPALEDLLLGSEANLTCTLTGLR	sp|P01876|IGHA1_HUMAN(pre=R,post=D);sp|P01877|IGHA2_HUMAN(pre=R,post=D);	144;131;	Hex(5)HexNAc(2)
HF_20230916_YXY_AD_Ngly_1	HF_20230916_YXY_AD_Ngly_1.18054.18054.4	18054	50.94	1066.28	LSLHRPALEDLLLGSEANLTCTLTGLR	sp|P01876|IGHA1_HUMAN(pre=R,post=D);sp|P01877|IGHA2_HUMAN(pre=R,post=D);	144;131;	Hex(3)HexNAc(4)
HF_20230916_YXY_AD_Ngly_1	HF_20230916_YXY_AD_Ngly_1.18055.18055.5	18055	50.94	853.225	LSLHRPALEDLLLGSEANLTCTLTGLR	sp|P01876|IGHA1_HUMAN(pre=R,post=D);sp|P01877|IGHA2_HUMAN(pre=R,post=D);	144;131;	Hex(3)HexNAc(4)
HF_20230916_YXY_AD_Ngly_1	HF_20230916_YXY_AD_Ngly_1.18059.18059.3	18059	50.94	1178.19	DLQSLEDILHQVENK	sp|P02679|FIBG_HUMAN(pre=K,post=T);	78;	Hex(4)HexNAc(4)NeuAc(1)
HF_20230916_YXY_AD_Ngly_1	HF_20230916_YXY_AD_Ngly_1.18074.18074.4	18074	51	1153.56	LSLHRPALEDLLLGSEANLTCTLTGLR	sp|P01876|IGHA1_HUMAN(pre=R,post=D);sp|P01877|IGHA2_HUMAN(pre=R,post=D);	144;131;	Hex(3)HexNAc(5)Fuc(1)
HF_20230916_YXY_AD_Ngly_1	HF_20230916_YXY_AD_Ngly_1.18076.18076.4	18076	51	1056.02	LSLHRPALEDLLLGSEANLTCTLTGLR	sp|P01876|IGHA1_HUMAN(pre=R,post=D);sp|P01877|IGHA2_HUMAN(pre=R,post=D);	144;131;	Hex(4)HexNAc(3)
HF_20230916_YXY_AD_Ngly_1	HF_20230916_YXY_AD_Ngly_1.18092.18092.4	18092	51.05	1117.05	LSLHRPALEDLLLGSEANLTCTLTGLR	sp|P01876|IGHA1_HUMAN(pre=R,post=D);sp|P01877|IGHA2_HUMAN(pre=R,post=D);	144;131;	Hex(3)HexNAc(5)
HF_20230916_YXY_AD_Ngly_1	HF_20230916_YXY_AD_Ngly_1.18123.18123.3	18123	51.12	1380.57	GTAGNALMDGASQLMGENR	sp|P02675|FIBB_HUMAN(pre=R,post=T);	394;	Hex(4)HexNAc(5)NeuAc(1)Fuc(2)
HF_20230916_YXY_AD_Ngly_1	HF_20230916_YXY_AD_Ngly_1.18138.18138.5	18138	51.18	893.844	LSLHRPALEDLLLGSEANLTCTLTGLR	sp|P01876|IGHA1_HUMAN(pre=R,post=D);sp|P01877|IGHA2_HUMAN(pre=R,post=D);	144;131;	Hex(3)HexNAc(5)
HF_20230916_YXY_AD_Ngly_1	HF_20230916_YXY_AD_Ngly_1.18155.18155.3	18155	51.18	1484.66	VLSNNSDANLELINTWVAK	sp|P05155|IC1_HUMAN(pre=R,post=N);	253;	Hex(5)HexNAc(4)NeuAc(2)Fuc(1)
HF_20230916_YXY_AD_Ngly_1	HF_20230916_YXY_AD_Ngly_1.18160.18160.4	18160	51.24	1147.3	LSLHRPALEDLLLGSEANLTCTLTGLR	sp|P01876|IGHA1_HUMAN(pre=R,post=D);sp|P01877|IGHA2_HUMAN(pre=R,post=D);	144;131;	Hex(5)HexNAc(4)
HF_20230916_YXY_AD_Ngly_1	HF_20230916_YXY_AD_Ngly_1.18178.18178.4	18178	51.29	1142.26	KAFITNFSMIIDGMTYPGIIK	sp|Q14624|ITIH4_HUMAN(pre=K,post=E);	81;	Hex(5)HexNAc(4)NeuAc(1)Fuc(2)
HF_20230916_YXY_AD_Ngly_1	HF_20230916_YXY_AD_Ngly_1.18180.18180.3	18180	51.29	1522.68	KAFITNFSMIIDGMTYPGIIK	sp|Q14624|ITIH4_HUMAN(pre=K,post=E);	81;	Hex(5)HexNAc(4)NeuAc(1)Fuc(2)
HF_20230916_YXY_AD_Ngly_1	HF_20230916_YXY_AD_Ngly_1.18183.18183.4	18183	51.29	1282.19	AGLQAFFQVQECNK	sp|P00450|CERU_HUMAN(pre=K,post=S);	358;	Hex(5)HexNAc(4)NeuAc(2)
HF_20230916_YXY_AD_Ngly_1	HF_20230916_YXY_AD_Ngly_1.18196.18196.4	18196	51.33	1157.56	LSLHRPALEDLLLGSEANLTCTLTGLR	sp|P01876|IGHA1_HUMAN(pre=R,post=D);sp|P01877|IGHA2_HUMAN(pre=R,post=D);	144;131;	Hex(4)HexNAc(5)
HF_20230916_YXY_AD_Ngly_1	HF_20230916_YXY_AD_Ngly_1.18217.18217.4	18217	51.39	911.156	IYSGILNLSDITK	sp|P03952|KLKB1_HUMAN(pre=R,post=D);	453;	Hex(5)HexNAc(4)NeuAc(2)
HF_20230916_YXY_AD_Ngly_1	HF_20230916_YXY_AD_Ngly_1.18237.18237.4	18237	51.46	1117.05	LSLHRPALEDLLLGSEANLTCTLTGLR	sp|P01876|IGHA1_HUMAN(pre=R,post=D);sp|P01877|IGHA2_HUMAN(pre=R,post=D);	144;131;	Hex(3)HexNAc(5)
HF_20230916_YXY_AD_Ngly_1	HF_20230916_YXY_AD_Ngly_1.18318.18318.3	18318	51.68	1253.26	KLPPGLLANFTLLR	sp|P02750|A2GL_HUMAN(pre=R,post=T);	186;	Hex(5)HexNAc(4)NeuAc(2)
HF_20230916_YXY_AD_Ngly_1	HF_20230916_YXY_AD_Ngly_1.18319.18319.4	18319	51.68	1147.3	LSLHRPALEDLLLGSEANLTCTLTGLR	sp|P01876|IGHA1_HUMAN(pre=R,post=D);sp|P01877|IGHA2_HUMAN(pre=R,post=D);	144;131;	Hex(5)HexNAc(4)
HF_20230916_YXY_AD_Ngly_1	HF_20230916_YXY_AD_Ngly_1.18336.18336.4	18336	51.73	940.194	KLPPGLLANFTLLR	sp|P02750|A2GL_HUMAN(pre=R,post=T);	186;	Hex(5)HexNAc(4)NeuAc(2)
HF_20230916_YXY_AD_Ngly_1	HF_20230916_YXY_AD_Ngly_1.18340.18340.4	18340	51.73	1271.11	LSLHRPALEDLLLGSEANLTCTLTGLR	sp|P01876|IGHA1_HUMAN(pre=R,post=D);sp|P01877|IGHA2_HUMAN(pre=R,post=D);	144;131;	Hex(5)HexNAc(5)Fuc(2)
HF_20230916_YXY_AD_Ngly_1	HF_20230916_YXY_AD_Ngly_1.18375.18375.4	18375	51.83	1190.3	SLGNVNFTVSAEALESQELCGTEVPSVPEHGRK	sp|P01023|A2MG_HUMAN(pre=K,post=D);	869;	Hex(5)HexNAc(2)
HF_20230916_YXY_AD_Ngly_1	HF_20230916_YXY_AD_Ngly_1.18456.18456.3	18456	52.06	1396.94	IYPGVDFGGEELNVTFVK	sp|P03952|KLKB1_HUMAN(pre=K,post=G);	308;	Hex(5)HexNAc(4)NeuAc(2)
HF_20230916_YXY_AD_Ngly_1	HF_20230916_YXY_AD_Ngly_1.18473.18473.4	18473	52.11	1130.3	VGQLQLSHNLSLVILVPQNLK	sp|P05155|IC1_HUMAN(pre=K,post=H);	352;	Hex(5)HexNAc(4)NeuAc(2)
HF_20230916_YXY_AD_Ngly_1	HF_20230916_YXY_AD_Ngly_1.18475.18475.3	18475	52.11	1506.73	VGQLQLSHNLSLVILVPQNLK	sp|P05155|IC1_HUMAN(pre=K,post=H);	352;	Hex(5)HexNAc(4)NeuAc(2)
HF_20230916_YXY_AD_Ngly_1	HF_20230916_YXY_AD_Ngly_1.18491.18491.5	18491	52.17	904.439	VGQLQLSHNLSLVILVPQNLK	sp|P05155|IC1_HUMAN(pre=K,post=H);	352;	Hex(5)HexNAc(4)NeuAc(2)
HF_20230916_YXY_AD_Ngly_1	HF_20230916_YXY_AD_Ngly_1.18509.18509.5	18509	52.21	1076.09	WVLTAAHCLLYPPWDKNFTENDLLVR	sp|P00734|THRB_HUMAN(pre=R,post=I);	420;	Hex(5)HexNAc(4)NeuAc(2)
HF_20230916_YXY_AD_Ngly_1	HF_20230916_YXY_AD_Ngly_1.18518.18518.4	18518	52.21	966.236	VGQLQLSHNLSLVILVPQNLK	sp|P05155|IC1_HUMAN(pre=K,post=H);	352;	Hex(4)HexNAc(3)NeuAc(1)
HF_20230916_YXY_AD_Ngly_1	HF_20230916_YXY_AD_Ngly_1.18519.18519.5	18519	52.21	1158.12	LSLHRPALEDLLLGSEANLTCTLTGLR	sp|P01876|IGHA1_HUMAN(pre=R,post=D);sp|P01877|IGHA2_HUMAN(pre=R,post=D);	144;131;	Hex(9)HexNAc(6)Fuc(1)
HF_20230916_YXY_AD_Ngly_1	HF_20230916_YXY_AD_Ngly_1.18588.18588.3	18588	52.4	1555.42	VGQLQLSHNLSLVILVPQNLK	sp|P05155|IC1_HUMAN(pre=K,post=H);	352;	Hex(5)HexNAc(4)NeuAc(2)Fuc(1)
HF_20230916_YXY_AD_Ngly_1	HF_20230916_YXY_AD_Ngly_1.18606.18606.3	18606	52.49	1396.94	IYPGVDFGGEELNVTFVK	sp|P03952|KLKB1_HUMAN(pre=K,post=G);	308;	Hex(5)HexNAc(4)NeuAc(2)
HF_20230916_YXY_AD_Ngly_1	HF_20230916_YXY_AD_Ngly_1.18610.18610.4	18610	52.49	1272.08	WVLTAAHCLLYPPWDKNFTENDLLVR	sp|P00734|THRB_HUMAN(pre=R,post=I);	420;	Hex(5)HexNAc(4)NeuAc(1)
HF_20230916_YXY_AD_Ngly_1	HF_20230916_YXY_AD_Ngly_1.18611.18611.4	18611	52.49	1167.07	VGQLQLSHNLSLVILVPQNLK	sp|P05155|IC1_HUMAN(pre=K,post=H);	352;	Hex(5)HexNAc(4)NeuAc(1)Fuc(3)
HF_20230916_YXY_AD_Ngly_1	HF_20230916_YXY_AD_Ngly_1.18622.18622.4	18622	52.54	1130.3	VGQLQLSHNLSLVILVPQNLK	sp|P05155|IC1_HUMAN(pre=K,post=H);	352;	Hex(5)HexNAc(4)NeuAc(2)
HF_20230916_YXY_AD_Ngly_1	HF_20230916_YXY_AD_Ngly_1.18648.18648.4	18648	52.6	1333.84	HGIQYFNNNTQHSSLFMLNEVKR	sp|P01042|KNG1_HUMAN(pre=R,post=A);	169;	Hex(5)HexNAc(5)NeuAc(1)Fuc(3)
HF_20230916_YXY_AD_Ngly_1	HF_20230916_YXY_AD_Ngly_1.18664.18664.4	18664	52.66	1344.86	WVLTAAHCLLYPPWDKNFTENDLLVR	sp|P00734|THRB_HUMAN(pre=R,post=I);	420;	Hex(5)HexNAc(4)NeuAc(2)
HF_20230916_YXY_AD_Ngly_1	HF_20230916_YXY_AD_Ngly_1.18665.18665.5	18665	52.66	1076.09	WVLTAAHCLLYPPWDKNFTENDLLVR	sp|P00734|THRB_HUMAN(pre=R,post=I);	420;	Hex(5)HexNAc(4)NeuAc(2)
HF_20230916_YXY_AD_Ngly_1	HF_20230916_YXY_AD_Ngly_1.18666.18666.4	18666	52.66	1270.85	LSLHRPALEDLLLGSEANLTCTLTGLR	sp|P01876|IGHA1_HUMAN(pre=R,post=D);sp|P01877|IGHA2_HUMAN(pre=R,post=D);	144;131;	Hex(5)HexNAc(5)NeuAc(1)
HF_20230916_YXY_AD_Ngly_1	HF_20230916_YXY_AD_Ngly_1.18668.18668.4	18668	52.66	1220.08	LSLHRPALEDLLLGSEANLTCTLTGLR	sp|P01876|IGHA1_HUMAN(pre=R,post=D);sp|P01877|IGHA2_HUMAN(pre=R,post=D);	144;131;	Hex(5)HexNAc(4)NeuAc(1)
HF_20230916_YXY_AD_Ngly_1	HF_20230916_YXY_AD_Ngly_1.18673.18673.5	18673	52.66	1033.5	YLGNATAIFFLPDEGKLQHLENELTHDIITK	sp|P01009|A1AT_HUMAN(pre=K,post=F);	271;	Hex(5)HexNAc(4)
HF_20230916_YXY_AD_Ngly_1	HF_20230916_YXY_AD_Ngly_1.18676.18676.5	18676	52.66	976.268	LSLHRPALEDLLLGSEANLTCTLTGLR	sp|P01876|IGHA1_HUMAN(pre=R,post=D);sp|P01877|IGHA2_HUMAN(pre=R,post=D);	144;131;	Hex(5)HexNAc(4)NeuAc(1)
HF_20230916_YXY_AD_Ngly_1	HF_20230916_YXY_AD_Ngly_1.18681.18681.6	18681	52.66	1005.47	LSLHRPALEDLLLGSEANLTCTLTGLR	sp|P01876|IGHA1_HUMAN(pre=R,post=D);sp|P01877|IGHA2_HUMAN(pre=R,post=D);	144;131;	Hex(5)HexNAc(4)NeuAc(1)Fuc(1)
HF_20230916_YXY_AD_Ngly_1	HF_20230916_YXY_AD_Ngly_1.18683.18683.3	18683	52.66	1694.14	LSLHRPALEDLLLGSEANLTCTLTGLR	sp|P01876|IGHA1_HUMAN(pre=R,post=D);sp|P01877|IGHA2_HUMAN(pre=R,post=D);	144;131;	Hex(5)HexNAc(5)NeuAc(1)
HF_20230916_YXY_AD_Ngly_1	HF_20230916_YXY_AD_Ngly_1.18687.18687.5	18687	52.72	1016.88	LSLHRPALEDLLLGSEANLTCTLTGLR	sp|P01876|IGHA1_HUMAN(pre=R,post=D);sp|P01877|IGHA2_HUMAN(pre=R,post=D);	144;131;	Hex(5)HexNAc(5)NeuAc(1)
HF_20230916_YXY_AD_Ngly_1	HF_20230916_YXY_AD_Ngly_1.18689.18689.6	18689	52.72	847.57	LSLHRPALEDLLLGSEANLTCTLTGLR	sp|P01876|IGHA1_HUMAN(pre=R,post=D);sp|P01877|IGHA2_HUMAN(pre=R,post=D);	144;131;	Hex(5)HexNAc(5)NeuAc(1)
HF_20230916_YXY_AD_Ngly_1	HF_20230916_YXY_AD_Ngly_1.18692.18692.4	18692	52.72	1307.37	LSLHRPALEDLLLGSEANLTCTLTGLR	sp|P01876|IGHA1_HUMAN(pre=R,post=D);sp|P01877|IGHA2_HUMAN(pre=R,post=D);	144;131;	Hex(5)HexNAc(5)NeuAc(1)Fuc(1)
HF_20230916_YXY_AD_Ngly_1	HF_20230916_YXY_AD_Ngly_1.18693.18693.4	18693	52.72	1260.6	LSLHRPALEDLLLGSEANLTCTLTGLR	sp|P01876|IGHA1_HUMAN(pre=R,post=D);sp|P01877|IGHA2_HUMAN(pre=R,post=D);	144;131;	Hex(6)HexNAc(4)NeuAc(1)
HF_20230916_YXY_AD_Ngly_1	HF_20230916_YXY_AD_Ngly_1.18694.18694.4	18694	52.72	1256.6	LSLHRPALEDLLLGSEANLTCTLTGLR	sp|P01876|IGHA1_HUMAN(pre=R,post=D);sp|P01877|IGHA2_HUMAN(pre=R,post=D);	144;131;	Hex(5)HexNAc(4)NeuAc(1)Fuc(1)
HF_20230916_YXY_AD_Ngly_1	HF_20230916_YXY_AD_Ngly_1.18695.18695.4	18695	52.72	1198.08	LSLHRPALEDLLLGSEANLTCTLTGLR	sp|P01876|IGHA1_HUMAN(pre=R,post=D);sp|P01877|IGHA2_HUMAN(pre=R,post=D);	144;131;	Hex(5)HexNAc(5)
HF_20230916_YXY_AD_Ngly_1	HF_20230916_YXY_AD_Ngly_1.18696.18696.3	18696	52.72	1626.44	LSLHRPALEDLLLGSEANLTCTLTGLR	sp|P01876|IGHA1_HUMAN(pre=R,post=D);sp|P01877|IGHA2_HUMAN(pre=R,post=D);	144;131;	Hex(5)HexNAc(4)NeuAc(1)
HF_20230916_YXY_AD_Ngly_1	HF_20230916_YXY_AD_Ngly_1.18701.18701.6	18701	52.72	813.725	LSLHRPALEDLLLGSEANLTCTLTGLR	sp|P01876|IGHA1_HUMAN(pre=R,post=D);sp|P01877|IGHA2_HUMAN(pre=R,post=D);	144;131;	Hex(5)HexNAc(4)NeuAc(1)
HF_20230916_YXY_AD_Ngly_1	HF_20230916_YXY_AD_Ngly_1.18702.18702.4	18702	52.72	1179.57	LSLHRPALEDLLLGSEANLTCTLTGLR	sp|P01876|IGHA1_HUMAN(pre=R,post=D);sp|P01877|IGHA2_HUMAN(pre=R,post=D);	144;131;	Hex(4)HexNAc(4)NeuAc(1)
HF_20230916_YXY_AD_Ngly_1	HF_20230916_YXY_AD_Ngly_1.18703.18703.4	18703	52.72	1147.31	LSLHRPALEDLLLGSEANLTCTLTGLR	sp|P01876|IGHA1_HUMAN(pre=R,post=D);sp|P01877|IGHA2_HUMAN(pre=R,post=D);	144;131;	Hex(5)HexNAc(4)
HF_20230916_YXY_AD_Ngly_1	HF_20230916_YXY_AD_Ngly_1.18708.18708.4	18708	52.78	1106.8	LSLHRPALEDLLLGSEANLTCTLTGLR	sp|P01876|IGHA1_HUMAN(pre=R,post=D);sp|P01877|IGHA2_HUMAN(pre=R,post=D);	144;131;	Hex(4)HexNAc(4)
HF_20230916_YXY_AD_Ngly_1	HF_20230916_YXY_AD_Ngly_1.18709.18709.5	18709	52.78	1049.29	LSLHRPALEDLLLGSEANLTCTLTGLR	sp|P01876|IGHA1_HUMAN(pre=R,post=D);sp|P01877|IGHA2_HUMAN(pre=R,post=D);	144;131;	Hex(6)HexNAc(5)NeuAc(1)
HF_20230916_YXY_AD_Ngly_1	HF_20230916_YXY_AD_Ngly_1.18710.18710.5	18710	52.78	943.852	LSLHRPALEDLLLGSEANLTCTLTGLR	sp|P01876|IGHA1_HUMAN(pre=R,post=D);sp|P01877|IGHA2_HUMAN(pre=R,post=D);	144;131;	Hex(4)HexNAc(4)NeuAc(1)
HF_20230916_YXY_AD_Ngly_1	HF_20230916_YXY_AD_Ngly_1.18711.18711.4	18711	52.78	1056.02	LSLHRPALEDLLLGSEANLTCTLTGLR	sp|P01876|IGHA1_HUMAN(pre=R,post=D);sp|P01877|IGHA2_HUMAN(pre=R,post=D);	144;131;	Hex(4)HexNAc(3)
HF_20230916_YXY_AD_Ngly_1	HF_20230916_YXY_AD_Ngly_1.18712.18712.5	18712	52.78	1005.48	LSLHRPALEDLLLGSEANLTCTLTGLR	sp|P01876|IGHA1_HUMAN(pre=R,post=D);sp|P01877|IGHA2_HUMAN(pre=R,post=D);	144;131;	Hex(5)HexNAc(4)NeuAc(1)Fuc(1)
HF_20230916_YXY_AD_Ngly_1	HF_20230916_YXY_AD_Ngly_1.18713.18713.4	18713	52.78	1179.57	LSLHRPALEDLLLGSEANLTCTLTGLR	sp|P01876|IGHA1_HUMAN(pre=R,post=D);sp|P01877|IGHA2_HUMAN(pre=R,post=D);	144;131;	Hex(4)HexNAc(4)NeuAc(1)
HF_20230916_YXY_AD_Ngly_1	HF_20230916_YXY_AD_Ngly_1.18716.18716.5	18716	52.78	918.047	LSLHRPALEDLLLGSEANLTCTLTGLR	sp|P01876|IGHA1_HUMAN(pre=R,post=D);sp|P01877|IGHA2_HUMAN(pre=R,post=D);	144;131;	Hex(5)HexNAc(4)
HF_20230916_YXY_AD_Ngly_1	HF_20230916_YXY_AD_Ngly_1.18717.18717.5	18717	52.78	1008.68	LSLHRPALEDLLLGSEANLTCTLTGLR	sp|P01876|IGHA1_HUMAN(pre=R,post=D);sp|P01877|IGHA2_HUMAN(pre=R,post=D);	144;131;	Hex(6)HexNAc(4)NeuAc(1)
HF_20230916_YXY_AD_Ngly_1	HF_20230916_YXY_AD_Ngly_1.18718.18718.5	18718	52.78	1025.08	LSLHRPALEDLLLGSEANLTCTLTGLR	sp|P01876|IGHA1_HUMAN(pre=R,post=D);sp|P01877|IGHA2_HUMAN(pre=R,post=D);	144;131;	Hex(4)HexNAc(6)NeuAc(1)
HF_20230916_YXY_AD_Ngly_1	HF_20230916_YXY_AD_Ngly_1.18719.18719.4	18719	52.78	1285.36	LSLHRPALEDLLLGSEANLTCTLTGLR	sp|P01876|IGHA1_HUMAN(pre=R,post=D);sp|P01877|IGHA2_HUMAN(pre=R,post=D);	144;131;	Hex(5)HexNAc(6)Fuc(1)
HF_20230916_YXY_AD_Ngly_1	HF_20230916_YXY_AD_Ngly_1.18721.18721.4	18721	52.78	1266.85	LSLHRPALEDLLLGSEANLTCTLTGLR	sp|P01876|IGHA1_HUMAN(pre=R,post=D);sp|P01877|IGHA2_HUMAN(pre=R,post=D);	144;131;	Hex(4)HexNAc(5)NeuAc(1)Fuc(1)
HF_20230916_YXY_AD_Ngly_1	HF_20230916_YXY_AD_Ngly_1.18722.18722.3	18722	52.78	1675.13	LSLHRPALEDLLLGSEANLTCTLTGLR	sp|P01876|IGHA1_HUMAN(pre=R,post=D);sp|P01877|IGHA2_HUMAN(pre=R,post=D);	144;131;	Hex(5)HexNAc(4)NeuAc(1)Fuc(1)
HF_20230916_YXY_AD_Ngly_1	HF_20230916_YXY_AD_Ngly_1.18723.18723.5	18723	52.78	984.471	LSLHRPALEDLLLGSEANLTCTLTGLR	sp|P01876|IGHA1_HUMAN(pre=R,post=D);sp|P01877|IGHA2_HUMAN(pre=R,post=D);	144;131;	Hex(4)HexNAc(5)NeuAc(1)
HF_20230916_YXY_AD_Ngly_1	HF_20230916_YXY_AD_Ngly_1.18724.18724.5	18724	52.78	987.871	LSLHRPALEDLLLGSEANLTCTLTGLR	sp|P01876|IGHA1_HUMAN(pre=R,post=D);sp|P01877|IGHA2_HUMAN(pre=R,post=D);	144;131;	Hex(5)HexNAc(5)Fuc(1)
HF_20230916_YXY_AD_Ngly_1	HF_20230916_YXY_AD_Ngly_1.18725.18725.4	18725	52.78	1209.82	LSLHRPALEDLLLGSEANLTCTLTGLR	sp|P01876|IGHA1_HUMAN(pre=R,post=D);sp|P01877|IGHA2_HUMAN(pre=R,post=D);	144;131;	Hex(6)HexNAc(3)NeuAc(1)
HF_20230916_YXY_AD_Ngly_1	HF_20230916_YXY_AD_Ngly_1.18729.18729.5	18729	52.84	958.663	LSLHRPALEDLLLGSEANLTCTLTGLR	sp|P01876|IGHA1_HUMAN(pre=R,post=D);sp|P01877|IGHA2_HUMAN(pre=R,post=D);	144;131;	Hex(5)HexNAc(5)
HF_20230916_YXY_AD_Ngly_1	HF_20230916_YXY_AD_Ngly_1.18730.18730.4	18730	52.84	1128.79	LSLHRPALEDLLLGSEANLTCTLTGLR	sp|P01876|IGHA1_HUMAN(pre=R,post=D);sp|P01877|IGHA2_HUMAN(pre=R,post=D);	144;131;	Hex(4)HexNAc(3)NeuAc(1)
HF_20230916_YXY_AD_Ngly_1	HF_20230916_YXY_AD_Ngly_1.18732.18732.4	18732	52.84	1066.28	LSLHRPALEDLLLGSEANLTCTLTGLR	sp|P01876|IGHA1_HUMAN(pre=R,post=D);sp|P01877|IGHA2_HUMAN(pre=R,post=D);	144;131;	Hex(3)HexNAc(4)
HF_20230916_YXY_AD_Ngly_1	HF_20230916_YXY_AD_Ngly_1.18736.18736.5	18736	52.84	903.236	LSLHRPALEDLLLGSEANLTCTLTGLR	sp|P01876|IGHA1_HUMAN(pre=R,post=D);sp|P01877|IGHA2_HUMAN(pre=R,post=D);	144;131;	Hex(4)HexNAc(3)NeuAc(1)
HF_20230916_YXY_AD_Ngly_1	HF_20230916_YXY_AD_Ngly_1.18757.18757.5	18757	52.9	885.638	LSLHRPALEDLLLGSEANLTCTLTGLR	sp|P01876|IGHA1_HUMAN(pre=R,post=D);sp|P01877|IGHA2_HUMAN(pre=R,post=D);	144;131;	Hex(4)HexNAc(4)
HF_20230916_YXY_AD_Ngly_1	HF_20230916_YXY_AD_Ngly_1.18771.18771.3	18771	52.96	1626.44	LSLHRPALEDLLLGSEANLTCTLTGLR	sp|P01876|IGHA1_HUMAN(pre=R,post=D);sp|P01877|IGHA2_HUMAN(pre=R,post=D);	144;131;	Hex(5)HexNAc(4)NeuAc(1)
HF_20230916_YXY_AD_Ngly_1	HF_20230916_YXY_AD_Ngly_1.18772.18772.3	18772	52.96	1621.1	LSLHRPALEDLLLGSEANLTCTLTGLR	sp|P01876|IGHA1_HUMAN(pre=R,post=D);sp|P01877|IGHA2_HUMAN(pre=R,post=D);	144;131;	Hex(4)HexNAc(4)NeuAc(1)Fuc(1)
HF_20230916_YXY_AD_Ngly_1	HF_20230916_YXY_AD_Ngly_1.18775.18775.4	18775	52.96	924.226	LSLHRPALEDLLLGSEANLTCTLTGLR	sp|P01876|IGHA1_HUMAN(pre=R,post=D);sp|P01877|IGHA2_HUMAN(pre=R,post=D);	144;131;	Hex(2)HexNAc(2)
HF_20230916_YXY_AD_Ngly_1	HF_20230916_YXY_AD_Ngly_1.18777.18777.3	18777	52.96	1407.69	LSLHRPALEDLLLGSEANLTCTLTGLR	sp|P01876|IGHA1_HUMAN(pre=R,post=D);sp|P01877|IGHA2_HUMAN(pre=R,post=D);	144;131;	Hex(4)HexNAc(3)
HF_20230916_YXY_AD_Ngly_1	HF_20230916_YXY_AD_Ngly_1.18778.18778.5	18778	52.96	968.061	LSLHRPALEDLLLGSEANLTCTLTGLR	sp|P01876|IGHA1_HUMAN(pre=R,post=D);sp|P01877|IGHA2_HUMAN(pre=R,post=D);	144;131;	Hex(6)HexNAc(3)NeuAc(1)
HF_20230916_YXY_AD_Ngly_1	HF_20230916_YXY_AD_Ngly_1.18780.18780.3	18780	52.96	1612.76	LSLHRPALEDLLLGSEANLTCTLTGLR	sp|P01876|IGHA1_HUMAN(pre=R,post=D);sp|P01877|IGHA2_HUMAN(pre=R,post=D);	144;131;	Hex(6)HexNAc(3)NeuAc(1)
HF_20230916_YXY_AD_Ngly_1	HF_20230916_YXY_AD_Ngly_1.18788.18788.4	18788	53	1230.33	LSLHRPALEDLLLGSEANLTCTLTGLR	sp|P01876|IGHA1_HUMAN(pre=R,post=D);sp|P01877|IGHA2_HUMAN(pre=R,post=D);	144;131;	Hex(4)HexNAc(5)NeuAc(1)
HF_20230916_YXY_AD_Ngly_1	HF_20230916_YXY_AD_Ngly_1.18789.18789.3	18789	53	1612.76	LSLHRPALEDLLLGSEANLTCTLTGLR	sp|P01876|IGHA1_HUMAN(pre=R,post=D);sp|P01877|IGHA2_HUMAN(pre=R,post=D);	144;131;	Hex(6)HexNAc(3)NeuAc(1)
HF_20230916_YXY_AD_Ngly_1	HF_20230916_YXY_AD_Ngly_1.18798.18798.4	18798	53.04	1311.36	LSLHRPALEDLLLGSEANLTCTLTGLR	sp|P01876|IGHA1_HUMAN(pre=R,post=D);sp|P01877|IGHA2_HUMAN(pre=R,post=D);	144;131;	Hex(6)HexNAc(5)NeuAc(1)
HF_20230916_YXY_AD_Ngly_1	HF_20230916_YXY_AD_Ngly_1.18806.18806.3	18806	53.05	1640.1	LSLHRPALEDLLLGSEANLTCTLTGLR	sp|P01876|IGHA1_HUMAN(pre=R,post=D);sp|P01877|IGHA2_HUMAN(pre=R,post=D);	144;131;	Hex(4)HexNAc(5)NeuAc(1)
HF_20230916_YXY_AD_Ngly_1	HF_20230916_YXY_AD_Ngly_1.18811.18811.5	18811	53.05	909.837	LSLHRPALEDLLLGSEANLTCTLTGLR	sp|P01876|IGHA1_HUMAN(pre=R,post=D);sp|P01877|IGHA2_HUMAN(pre=R,post=D);	144;131;	Hex(6)HexNAc(3)
HF_20230916_YXY_AD_Ngly_1	HF_20230916_YXY_AD_Ngly_1.18814.18814.6	18814	53.05	806.886	LSLHRPALEDLLLGSEANLTCTLTGLR	sp|P01876|IGHA1_HUMAN(pre=R,post=D);sp|P01877|IGHA2_HUMAN(pre=R,post=D);	144;131;	Hex(6)HexNAc(3)NeuAc(1)
HF_20230916_YXY_AD_Ngly_1	HF_20230916_YXY_AD_Ngly_1.18819.18819.3	18819	53.05	1653.78	LSLHRPALEDLLLGSEANLTCTLTGLR	sp|P01876|IGHA1_HUMAN(pre=R,post=D);sp|P01877|IGHA2_HUMAN(pre=R,post=D);	144;131;	Hex(3)HexNAc(6)NeuAc(1)
HF_20230916_YXY_AD_Ngly_1	HF_20230916_YXY_AD_Ngly_1.18821.18821.4	18821	53.1	1220.08	LSLHRPALEDLLLGSEANLTCTLTGLR	sp|P01876|IGHA1_HUMAN(pre=R,post=D);sp|P01877|IGHA2_HUMAN(pre=R,post=D);	144;131;	Hex(5)HexNAc(4)NeuAc(1)
HF_20230916_YXY_AD_Ngly_1	HF_20230916_YXY_AD_Ngly_1.18822.18822.5	18822	53.1	976.267	LSLHRPALEDLLLGSEANLTCTLTGLR	sp|P01876|IGHA1_HUMAN(pre=R,post=D);sp|P01877|IGHA2_HUMAN(pre=R,post=D);	144;131;	Hex(5)HexNAc(4)NeuAc(1)
HF_20230916_YXY_AD_Ngly_1	HF_20230916_YXY_AD_Ngly_1.18823.18823.4	18823	53.1	1270.85	LSLHRPALEDLLLGSEANLTCTLTGLR	sp|P01876|IGHA1_HUMAN(pre=R,post=D);sp|P01877|IGHA2_HUMAN(pre=R,post=D);	144;131;	Hex(5)HexNAc(5)NeuAc(1)
HF_20230916_YXY_AD_Ngly_1	HF_20230916_YXY_AD_Ngly_1.18825.18825.4	18825	53.1	1169.31	LSLHRPALEDLLLGSEANLTCTLTGLR	sp|P01876|IGHA1_HUMAN(pre=R,post=D);sp|P01877|IGHA2_HUMAN(pre=R,post=D);	144;131;	Hex(5)HexNAc(3)NeuAc(1)
HF_20230916_YXY_AD_Ngly_1	HF_20230916_YXY_AD_Ngly_1.18826.18826.3	18826	53.1	1694.13	LSLHRPALEDLLLGSEANLTCTLTGLR	sp|P01876|IGHA1_HUMAN(pre=R,post=D);sp|P01877|IGHA2_HUMAN(pre=R,post=D);	144;131;	Hex(5)HexNAc(5)NeuAc(1)
HF_20230916_YXY_AD_Ngly_1	HF_20230916_YXY_AD_Ngly_1.18827.18827.4	18827	53.1	1137.05	LSLHRPALEDLLLGSEANLTCTLTGLR	sp|P01876|IGHA1_HUMAN(pre=R,post=D);sp|P01877|IGHA2_HUMAN(pre=R,post=D);	144;131;	Hex(6)HexNAc(3)
HF_20230916_YXY_AD_Ngly_1	HF_20230916_YXY_AD_Ngly_1.18830.18830.6	18830	53.1	820.557	LSLHRPALEDLLLGSEANLTCTLTGLR	sp|P01876|IGHA1_HUMAN(pre=R,post=D);sp|P01877|IGHA2_HUMAN(pre=R,post=D);	144;131;	Hex(4)HexNAc(5)NeuAc(1)
HF_20230916_YXY_AD_Ngly_1	HF_20230916_YXY_AD_Ngly_1.18833.18833.4	18833	53.1	1244.84	LSLHRPALEDLLLGSEANLTCTLTGLR	sp|P01876|IGHA1_HUMAN(pre=R,post=D);sp|P01877|IGHA2_HUMAN(pre=R,post=D);	144;131;	Hex(4)HexNAc(6)Fuc(1)
HF_20230916_YXY_AD_Ngly_1	HF_20230916_YXY_AD_Ngly_1.18841.18841.3	18841	53.16	1626.44	LSLHRPALEDLLLGSEANLTCTLTGLR	sp|P01876|IGHA1_HUMAN(pre=R,post=D);sp|P01877|IGHA2_HUMAN(pre=R,post=D);	144;131;	Hex(5)HexNAc(4)NeuAc(1)
HF_20230916_YXY_AD_Ngly_1	HF_20230916_YXY_AD_Ngly_1.18842.18842.5	18842	53.16	1016.88	LSLHRPALEDLLLGSEANLTCTLTGLR	sp|P01876|IGHA1_HUMAN(pre=R,post=D);sp|P01877|IGHA2_HUMAN(pre=R,post=D);	144;131;	Hex(5)HexNAc(5)NeuAc(1)
HF_20230916_YXY_AD_Ngly_1	HF_20230916_YXY_AD_Ngly_1.18843.18843.4	18843	53.16	1056.03	LSLHRPALEDLLLGSEANLTCTLTGLR	sp|P01876|IGHA1_HUMAN(pre=R,post=D);sp|P01877|IGHA2_HUMAN(pre=R,post=D);	144;131;	Hex(4)HexNAc(3)
HF_20230916_YXY_AD_Ngly_1	HF_20230916_YXY_AD_Ngly_1.18844.18844.4	18844	53.16	1147.31	LSLHRPALEDLLLGSEANLTCTLTGLR	sp|P01876|IGHA1_HUMAN(pre=R,post=D);sp|P01877|IGHA2_HUMAN(pre=R,post=D);	144;131;	Hex(5)HexNAc(4)
HF_20230916_YXY_AD_Ngly_1	HF_20230916_YXY_AD_Ngly_1.18847.18847.3	18847	53.16	1572.43	LSLHRPALEDLLLGSEANLTCTLTGLR	sp|P01876|IGHA1_HUMAN(pre=R,post=D);sp|P01877|IGHA2_HUMAN(pre=R,post=D);	144;131;	Hex(4)HexNAc(4)NeuAc(1)
HF_20230916_YXY_AD_Ngly_1	HF_20230916_YXY_AD_Ngly_1.18848.18848.4	18848	53.16	1260.6	LSLHRPALEDLLLGSEANLTCTLTGLR	sp|P01876|IGHA1_HUMAN(pre=R,post=D);sp|P01877|IGHA2_HUMAN(pre=R,post=D);	144;131;	Hex(6)HexNAc(4)NeuAc(1)
HF_20230916_YXY_AD_Ngly_1	HF_20230916_YXY_AD_Ngly_1.18849.18849.5	18849	53.16	926.252	LSLHRPALEDLLLGSEANLTCTLTGLR	sp|P01876|IGHA1_HUMAN(pre=R,post=D);sp|P01877|IGHA2_HUMAN(pre=R,post=D);	144;131;	Hex(4)HexNAc(5)
HF_20230916_YXY_AD_Ngly_1	HF_20230916_YXY_AD_Ngly_1.18850.18850.4	18850	53.16	1157.56	LSLHRPALEDLLLGSEANLTCTLTGLR	sp|P01876|IGHA1_HUMAN(pre=R,post=D);sp|P01877|IGHA2_HUMAN(pre=R,post=D);	144;131;	Hex(4)HexNAc(5)
HF_20230916_YXY_AD_Ngly_1	HF_20230916_YXY_AD_Ngly_1.18851.18851.3	18851	53.16	1558.75	LSLHRPALEDLLLGSEANLTCTLTGLR	sp|P01876|IGHA1_HUMAN(pre=R,post=D);sp|P01877|IGHA2_HUMAN(pre=R,post=D);	144;131;	Hex(5)HexNAc(3)NeuAc(1)
HF_20230916_YXY_AD_Ngly_1	HF_20230916_YXY_AD_Ngly_1.18852.18852.6	18852	53.16	847.568	LSLHRPALEDLLLGSEANLTCTLTGLR	sp|P01876|IGHA1_HUMAN(pre=R,post=D);sp|P01877|IGHA2_HUMAN(pre=R,post=D);	144;131;	Hex(5)HexNAc(5)NeuAc(1)
HF_20230916_YXY_AD_Ngly_1	HF_20230916_YXY_AD_Ngly_1.18854.18854.4	18854	53.16	1244.85	LSLHRPALEDLLLGSEANLTCTLTGLR	sp|P01876|IGHA1_HUMAN(pre=R,post=D);sp|P01877|IGHA2_HUMAN(pre=R,post=D);	144;131;	Hex(4)HexNAc(6)Fuc(1)
HF_20230916_YXY_AD_Ngly_1	HF_20230916_YXY_AD_Ngly_1.18855.18855.4	18855	53.16	1307.36	LSLHRPALEDLLLGSEANLTCTLTGLR	sp|P01876|IGHA1_HUMAN(pre=R,post=D);sp|P01877|IGHA2_HUMAN(pre=R,post=D);	144;131;	Hex(5)HexNAc(5)NeuAc(1)Fuc(1)
HF_20230916_YXY_AD_Ngly_1	HF_20230916_YXY_AD_Ngly_1.18858.18858.3	18858	53.16	1424.63	IVGGTNSSWGEWPWQVSLQVK	sp|P03952|KLKB1_HUMAN(pre=R,post=L);	396;	Hex(5)HexNAc(4)NeuAc(1)
HF_20230916_YXY_AD_Ngly_1	HF_20230916_YXY_AD_Ngly_1.18862.18862.5	18862	53.21	984.472	LSLHRPALEDLLLGSEANLTCTLTGLR	sp|P01876|IGHA1_HUMAN(pre=R,post=D);sp|P01877|IGHA2_HUMAN(pre=R,post=D);	144;131;	Hex(4)HexNAc(5)NeuAc(1)
HF_20230916_YXY_AD_Ngly_1	HF_20230916_YXY_AD_Ngly_1.18863.18863.4	18863	53.21	1179.57	LSLHRPALEDLLLGSEANLTCTLTGLR	sp|P01876|IGHA1_HUMAN(pre=R,post=D);sp|P01877|IGHA2_HUMAN(pre=R,post=D);	144;131;	Hex(4)HexNAc(4)NeuAc(1)
HF_20230916_YXY_AD_Ngly_1	HF_20230916_YXY_AD_Ngly_1.18864.18864.5	18864	53.21	943.855	LSLHRPALEDLLLGSEANLTCTLTGLR	sp|P01876|IGHA1_HUMAN(pre=R,post=D);sp|P01877|IGHA2_HUMAN(pre=R,post=D);	144;131;	Hex(4)HexNAc(4)NeuAc(1)
HF_20230916_YXY_AD_Ngly_1	HF_20230916_YXY_AD_Ngly_1.18865.18865.5	18865	53.21	935.649	LSLHRPALEDLLLGSEANLTCTLTGLR	sp|P01876|IGHA1_HUMAN(pre=R,post=D);sp|P01877|IGHA2_HUMAN(pre=R,post=D);	144;131;	Hex(5)HexNAc(3)NeuAc(1)
HF_20230916_YXY_AD_Ngly_1	HF_20230916_YXY_AD_Ngly_1.18866.18866.4	18866	53.21	1106.79	LSLHRPALEDLLLGSEANLTCTLTGLR	sp|P01876|IGHA1_HUMAN(pre=R,post=D);sp|P01877|IGHA2_HUMAN(pre=R,post=D);	144;131;	Hex(4)HexNAc(4)
HF_20230916_YXY_AD_Ngly_1	HF_20230916_YXY_AD_Ngly_1.18867.18867.4	18867	53.21	1096.54	LSLHRPALEDLLLGSEANLTCTLTGLR	sp|P01876|IGHA1_HUMAN(pre=R,post=D);sp|P01877|IGHA2_HUMAN(pre=R,post=D);	144;131;	Hex(5)HexNAc(3)
HF_20230916_YXY_AD_Ngly_1	HF_20230916_YXY_AD_Ngly_1.18869.18869.4	18869	53.21	1005.25	LSLHRPALEDLLLGSEANLTCTLTGLR	sp|P01876|IGHA1_HUMAN(pre=R,post=D);sp|P01877|IGHA2_HUMAN(pre=R,post=D);	144;131;	Hex(4)HexNAc(2)
HF_20230916_YXY_AD_Ngly_1	HF_20230916_YXY_AD_Ngly_1.18871.18871.6	18871	53.21	786.715	LSLHRPALEDLLLGSEANLTCTLTGLR	sp|P01876|IGHA1_HUMAN(pre=R,post=D);sp|P01877|IGHA2_HUMAN(pre=R,post=D);	144;131;	Hex(4)HexNAc(4)NeuAc(1)
HF_20230916_YXY_AD_Ngly_1	HF_20230916_YXY_AD_Ngly_1.18874.18874.4	18874	53.21	1190.3	SLGNVNFTVSAEALESQELCGTEVPSVPEHGRK	sp|P01023|A2MG_HUMAN(pre=K,post=D);	869;	Hex(5)HexNAc(2)
HF_20230916_YXY_AD_Ngly_1	HF_20230916_YXY_AD_Ngly_1.18875.18875.3	18875	53.21	1353.67	LSLHRPALEDLLLGSEANLTCTLTGLR	sp|P01876|IGHA1_HUMAN(pre=R,post=D);sp|P01877|IGHA2_HUMAN(pre=R,post=D);	144;131;	Hex(3)HexNAc(3)
HF_20230916_YXY_AD_Ngly_1	HF_20230916_YXY_AD_Ngly_1.18880.18880.4	18880	53.26	1209.83	LSLHRPALEDLLLGSEANLTCTLTGLR	sp|P01876|IGHA1_HUMAN(pre=R,post=D);sp|P01877|IGHA2_HUMAN(pre=R,post=D);	144;131;	Hex(6)HexNAc(3)NeuAc(1)
HF_20230916_YXY_AD_Ngly_1	HF_20230916_YXY_AD_Ngly_1.18881.18881.4	18881	53.26	1066.28	LSLHRPALEDLLLGSEANLTCTLTGLR	sp|P01876|IGHA1_HUMAN(pre=R,post=D);sp|P01877|IGHA2_HUMAN(pre=R,post=D);	144;131;	Hex(3)HexNAc(4)
HF_20230916_YXY_AD_Ngly_1	HF_20230916_YXY_AD_Ngly_1.18882.18882.4	18882	53.26	1015.51	LSLHRPALEDLLLGSEANLTCTLTGLR	sp|P01876|IGHA1_HUMAN(pre=R,post=D);sp|P01877|IGHA2_HUMAN(pre=R,post=D);	144;131;	Hex(3)HexNAc(3)
HF_20230916_YXY_AD_Ngly_1	HF_20230916_YXY_AD_Ngly_1.18883.18883.3	18883	53.26	1329.24	DLQSLEDILHQVENK	sp|P02679|FIBG_HUMAN(pre=K,post=T);	78;	Hex(5)HexNAc(4)NeuAc(2)
HF_20230916_YXY_AD_Ngly_1	HF_20230916_YXY_AD_Ngly_1.18885.18885.5	18885	53.26	903.237	LSLHRPALEDLLLGSEANLTCTLTGLR	sp|P01876|IGHA1_HUMAN(pre=R,post=D);sp|P01877|IGHA2_HUMAN(pre=R,post=D);	144;131;	Hex(4)HexNAc(3)NeuAc(1)
HF_20230916_YXY_AD_Ngly_1	HF_20230916_YXY_AD_Ngly_1.18891.18891.5	18891	53.26	911.445	LSLHRPALEDLLLGSEANLTCTLTGLR	sp|P01876|IGHA1_HUMAN(pre=R,post=D);sp|P01877|IGHA2_HUMAN(pre=R,post=D);	144;131;	Hex(3)HexNAc(4)NeuAc(1)
HF_20230916_YXY_AD_Ngly_1	HF_20230916_YXY_AD_Ngly_1.18896.18896.4	18896	53.3	997.18	DLQSLEDILHQVENK	sp|P02679|FIBG_HUMAN(pre=K,post=T);	78;	Hex(5)HexNAc(4)NeuAc(2)
HF_20230916_YXY_AD_Ngly_1	HF_20230916_YXY_AD_Ngly_1.18899.18899.5	18899	53.3	877.432	LSLHRPALEDLLLGSEANLTCTLTGLR	sp|P01876|IGHA1_HUMAN(pre=R,post=D);sp|P01877|IGHA2_HUMAN(pre=R,post=D);	144;131;	Hex(5)HexNAc(3)
HF_20230916_YXY_AD_Ngly_1	HF_20230916_YXY_AD_Ngly_1.18910.18910.4	18910	53.33	1267.11	LSLHRPALEDLLLGSEANLTCTLTGLR	sp|P01876|IGHA1_HUMAN(pre=R,post=D);sp|P01877|IGHA2_HUMAN(pre=R,post=D);	144;131;	Hex(4)HexNAc(5)Fuc(3)
HF_20230916_YXY_AD_Ngly_1	HF_20230916_YXY_AD_Ngly_1.18916.18916.4	18916	53.36	1096.54	LSLHRPALEDLLLGSEANLTCTLTGLR	sp|P01876|IGHA1_HUMAN(pre=R,post=D);sp|P01877|IGHA2_HUMAN(pre=R,post=D);	144;131;	Hex(5)HexNAc(3)
HF_20230916_YXY_AD_Ngly_1	HF_20230916_YXY_AD_Ngly_1.18928.18928.4	18928	53.39	1074.73	GFGVAIVGNYTAALPTEAALR	sp|Q96PD5|PGRP2_HUMAN(pre=R,post=T);	485;	Hex(5)HexNAc(4)NeuAc(2)
HF_20230916_YXY_AD_Ngly_1	HF_20230916_YXY_AD_Ngly_1.18939.18939.4	18939	53.43	1230.34	LSLHRPALEDLLLGSEANLTCTLTGLR	sp|P01876|IGHA1_HUMAN(pre=R,post=D);sp|P01877|IGHA2_HUMAN(pre=R,post=D);	144;131;	Hex(4)HexNAc(5)NeuAc(1)
HF_20230916_YXY_AD_Ngly_1	HF_20230916_YXY_AD_Ngly_1.18953.18953.3	18953	53.46	1640.12	LSLHRPALEDLLLGSEANLTCTLTGLR	sp|P01876|IGHA1_HUMAN(pre=R,post=D);sp|P01877|IGHA2_HUMAN(pre=R,post=D);	144;131;	Hex(4)HexNAc(5)NeuAc(1)
HF_20230916_YXY_AD_Ngly_1	HF_20230916_YXY_AD_Ngly_1.18955.18955.4	18955	53.46	1128.8	LSLHRPALEDLLLGSEANLTCTLTGLR	sp|P01876|IGHA1_HUMAN(pre=R,post=D);sp|P01877|IGHA2_HUMAN(pre=R,post=D);	144;131;	Hex(4)HexNAc(3)NeuAc(1)
HF_20230916_YXY_AD_Ngly_1	HF_20230916_YXY_AD_Ngly_1.18959.18959.3	18959	53.46	1415.62	ELCTISHIFIPAMGNITYDFSFK	sp|P04114|APOB_HUMAN(pre=K,post=S);	3336;	Hex(7)HexNAc(2)
HF_20230916_YXY_AD_Ngly_1	HF_20230916_YXY_AD_Ngly_1.18967.18967.3	18967	53.49	1504.73	LSLHRPALEDLLLGSEANLTCTLTGLR	sp|P01876|IGHA1_HUMAN(pre=R,post=D);sp|P01877|IGHA2_HUMAN(pre=R,post=D);	144;131;	Hex(4)HexNAc(3)NeuAc(1)
HF_20230916_YXY_AD_Ngly_1	HF_20230916_YXY_AD_Ngly_1.18971.18971.4	18971	53.51	1220.08	LSLHRPALEDLLLGSEANLTCTLTGLR	sp|P01876|IGHA1_HUMAN(pre=R,post=D);sp|P01877|IGHA2_HUMAN(pre=R,post=D);	144;131;	Hex(5)HexNAc(4)NeuAc(1)
HF_20230916_YXY_AD_Ngly_1	HF_20230916_YXY_AD_Ngly_1.18972.18972.5	18972	53.51	976.265	LSLHRPALEDLLLGSEANLTCTLTGLR	sp|P01876|IGHA1_HUMAN(pre=R,post=D);sp|P01877|IGHA2_HUMAN(pre=R,post=D);	144;131;	Hex(5)HexNAc(4)NeuAc(1)
HF_20230916_YXY_AD_Ngly_1	HF_20230916_YXY_AD_Ngly_1.18973.18973.4	18973	53.51	1270.85	LSLHRPALEDLLLGSEANLTCTLTGLR	sp|P01876|IGHA1_HUMAN(pre=R,post=D);sp|P01877|IGHA2_HUMAN(pre=R,post=D);	144;131;	Hex(5)HexNAc(5)NeuAc(1)
HF_20230916_YXY_AD_Ngly_1	HF_20230916_YXY_AD_Ngly_1.18991.18991.4	18991	53.56	1056.02	LSLHRPALEDLLLGSEANLTCTLTGLR	sp|P01876|IGHA1_HUMAN(pre=R,post=D);sp|P01877|IGHA2_HUMAN(pre=R,post=D);	144;131;	Hex(4)HexNAc(3)
HF_20230916_YXY_AD_Ngly_1	HF_20230916_YXY_AD_Ngly_1.19005.19005.4	19005	53.59	964.739	LSLHRPALEDLLLGSEANLTCTLTGLR	sp|P01876|IGHA1_HUMAN(pre=R,post=D);sp|P01877|IGHA2_HUMAN(pre=R,post=D);	144;131;	Hex(3)HexNAc(2)
HF_20230916_YXY_AD_Ngly_1	HF_20230916_YXY_AD_Ngly_1.19008.19008.3	19008	53.59	1470.65	DVQIIVFPEDGIHGFNFTR	sp|P43251|BTD_HUMAN(pre=K,post=T);	119;	Hex(5)HexNAc(4)NeuAc(1)Fuc(2)
HF_20230916_YXY_AD_Ngly_1	HF_20230916_YXY_AD_Ngly_1.19015.19015.5	19015	53.64	984.475	LSLHRPALEDLLLGSEANLTCTLTGLR	sp|P01876|IGHA1_HUMAN(pre=R,post=D);sp|P01877|IGHA2_HUMAN(pre=R,post=D);	144;131;	Hex(4)HexNAc(5)NeuAc(1)
HF_20230916_YXY_AD_Ngly_1	HF_20230916_YXY_AD_Ngly_1.19016.19016.4	19016	53.64	1179.57	LSLHRPALEDLLLGSEANLTCTLTGLR	sp|P01876|IGHA1_HUMAN(pre=R,post=D);sp|P01877|IGHA2_HUMAN(pre=R,post=D);	144;131;	Hex(4)HexNAc(4)NeuAc(1)
HF_20230916_YXY_AD_Ngly_1	HF_20230916_YXY_AD_Ngly_1.19036.19036.3	19036	53.68	1504.73	LSLHRPALEDLLLGSEANLTCTLTGLR	sp|P01876|IGHA1_HUMAN(pre=R,post=D);sp|P01877|IGHA2_HUMAN(pre=R,post=D);	144;131;	Hex(4)HexNAc(3)NeuAc(1)
HF_20230916_YXY_AD_Ngly_1	HF_20230916_YXY_AD_Ngly_1.19087.19087.4	19087	53.84	1230.34	LSLHRPALEDLLLGSEANLTCTLTGLR	sp|P01876|IGHA1_HUMAN(pre=R,post=D);sp|P01877|IGHA2_HUMAN(pre=R,post=D);	144;131;	Hex(4)HexNAc(5)NeuAc(1)
HF_20230916_YXY_AD_Ngly_1	HF_20230916_YXY_AD_Ngly_1.19092.19092.3	19092	53.84	1320.9	YLGNATAIFFLPDEGK	sp|P01009|A1AT_HUMAN(pre=K,post=L);	271;	Hex(5)HexNAc(4)NeuAc(2)
HF_20230916_YXY_AD_Ngly_1	HF_20230916_YXY_AD_Ngly_1.19097.19097.3	19097	53.84	1432.99	GFGVAIVGNYTAALPTEAALR	sp|Q96PD5|PGRP2_HUMAN(pre=R,post=T);	485;	Hex(5)HexNAc(4)NeuAc(1)Fuc(2)
HF_20230916_YXY_AD_Ngly_1	HF_20230916_YXY_AD_Ngly_1.19105.19105.4	19105	53.89	990.931	YLGNATAIFFLPDEGK	sp|P01009|A1AT_HUMAN(pre=K,post=L);	271;	Hex(5)HexNAc(4)NeuAc(2)
HF_20230916_YXY_AD_Ngly_1	HF_20230916_YXY_AD_Ngly_1.19130.19130.3	19130	53.96	1223.87	YLGNATAIFFLPDEGK	sp|P01009|A1AT_HUMAN(pre=K,post=L);	271;	Hex(5)HexNAc(4)NeuAc(1)
HF_20230916_YXY_AD_Ngly_1	HF_20230916_YXY_AD_Ngly_1.19132.19132.4	19132	53.96	918.154	YLGNATAIFFLPDEGK	sp|P01009|A1AT_HUMAN(pre=K,post=L);	271;	Hex(5)HexNAc(4)NeuAc(1)
HF_20230916_YXY_AD_Ngly_1	HF_20230916_YXY_AD_Ngly_1.19138.19138.2	19138	53.96	1324.62	YLGNATAIFFLPDEGK	sp|P01009|A1AT_HUMAN(pre=K,post=L);	271;	Hex(3)HexNAc(2)
HF_20230916_YXY_AD_Ngly_1	HF_20230916_YXY_AD_Ngly_1.19151.19151.3	19151	54.01	1102.16	YLGNATAIFFLPDEGK	sp|P01009|A1AT_HUMAN(pre=K,post=L);	271;	Hex(4)HexNAc(3)NeuAc(1)
HF_20230916_YXY_AD_Ngly_1	HF_20230916_YXY_AD_Ngly_1.19155.19155.5	19155	54.01	792.942	YLGNATAIFFLPDEGK	sp|P01009|A1AT_HUMAN(pre=K,post=L);	271;	Hex(5)HexNAc(4)NeuAc(2)
HF_20230916_YXY_AD_Ngly_1	HF_20230916_YXY_AD_Ngly_1.19174.19174.3	19174	54.08	1048.47	YLGNATAIFFLPDEGK	sp|P01009|A1AT_HUMAN(pre=K,post=L);	271;	Hex(3)HexNAc(3)Fuc(2)
HF_20230916_YXY_AD_Ngly_1	HF_20230916_YXY_AD_Ngly_1.19177.19177.5	19177	54.08	976.266	LSLHRPALEDLLLGSEANLTCTLTGLR	sp|P01876|IGHA1_HUMAN(pre=R,post=D);sp|P01877|IGHA2_HUMAN(pre=R,post=D);	144;131;	Hex(5)HexNAc(4)NeuAc(1)
HF_20230916_YXY_AD_Ngly_1	HF_20230916_YXY_AD_Ngly_1.19199.19199.6	19199	54.15	997.677	YLGNATAIFFLPDEGK	sp|P01009|A1AT_HUMAN(pre=K,post=L);	271;	Hex(5)HexNAc(7)
HF_20230916_YXY_AD_Ngly_1	HF_20230916_YXY_AD_Ngly_1.19233.19233.3	19233	54.25	1320.91	YLGNATAIFFLPDEGK	sp|P01009|A1AT_HUMAN(pre=K,post=L);	271;	Hex(5)HexNAc(4)NeuAc(2)
HF_20230916_YXY_AD_Ngly_1	HF_20230916_YXY_AD_Ngly_1.19234.19234.3	19234	54.25	1369.59	YLGNATAIFFLPDEGK	sp|P01009|A1AT_HUMAN(pre=K,post=L);	271;	Hex(5)HexNAc(4)NeuAc(2)Fuc(1)
HF_20230916_YXY_AD_Ngly_1	HF_20230916_YXY_AD_Ngly_1.19256.19256.4	19256	54.31	990.93	YLGNATAIFFLPDEGK	sp|P01009|A1AT_HUMAN(pre=K,post=L);	271;	Hex(5)HexNAc(4)NeuAc(2)
HF_20230916_YXY_AD_Ngly_1	HF_20230916_YXY_AD_Ngly_1.19286.19286.3	19286	54.38	1432.65	GFGVAIVGNYTAALPTEAALR	sp|Q96PD5|PGRP2_HUMAN(pre=R,post=T);	485;	Hex(5)HexNAc(4)NeuAc(2)
HF_20230916_YXY_AD_Ngly_1	HF_20230916_YXY_AD_Ngly_1.19292.19292.3	19292	54.41	1626.43	LSLHRPALEDLLLGSEANLTCTLTGLR	sp|P01876|IGHA1_HUMAN(pre=R,post=D);sp|P01877|IGHA2_HUMAN(pre=R,post=D);	144;131;	Hex(5)HexNAc(4)NeuAc(1)
HF_20230916_YXY_AD_Ngly_1	HF_20230916_YXY_AD_Ngly_1.19327.19327.5	19327	54.5	1124.12	YLGNATAIFFLPDEGKLQHLENELTHDIITK	sp|P01009|A1AT_HUMAN(pre=K,post=F);	271;	Hex(6)HexNAc(4)NeuAc(1)
HF_20230916_YXY_AD_Ngly_1	HF_20230916_YXY_AD_Ngly_1.19329.19329.5	19329	54.5	1120.93	YLGNATAIFFLPDEGKLQHLENELTHDIITK	sp|P01009|A1AT_HUMAN(pre=K,post=F);	271;	Hex(5)HexNAc(4)NeuAc(1)Fuc(1)
HF_20230916_YXY_AD_Ngly_1	HF_20230916_YXY_AD_Ngly_1.19333.19333.5	19333	54.5	1207.32	WVLTAAHCLLYPPWDKNFTENDLLVR	sp|P00734|THRB_HUMAN(pre=R,post=I);	416;	Hex(6)HexNAc(5)NeuAc(3)
HF_20230916_YXY_AD_Ngly_1	HF_20230916_YXY_AD_Ngly_1.19342.19342.5	19342	54.55	1091.72	YLGNATAIFFLPDEGKLQHLENELTHDIITK	sp|P01009|A1AT_HUMAN(pre=K,post=F);	271;	Hex(5)HexNAc(4)NeuAc(1)
HF_20230916_YXY_AD_Ngly_1	HF_20230916_YXY_AD_Ngly_1.19343.19343.4	19343	54.55	1364.39	YLGNATAIFFLPDEGKLQHLENELTHDIITK	sp|P01009|A1AT_HUMAN(pre=K,post=F);	271;	Hex(5)HexNAc(4)NeuAc(1)
HF_20230916_YXY_AD_Ngly_1	HF_20230916_YXY_AD_Ngly_1.19344.19344.6	19344	54.55	909.929	YLGNATAIFFLPDEGKLQHLENELTHDIITK	sp|P01009|A1AT_HUMAN(pre=K,post=F);	271;	Hex(5)HexNAc(4)NeuAc(1)
HF_20230916_YXY_AD_Ngly_1	HF_20230916_YXY_AD_Ngly_1.19348.19348.4	19348	54.55	1400.91	YLGNATAIFFLPDEGKLQHLENELTHDIITK	sp|P01009|A1AT_HUMAN(pre=K,post=F);	271;	Hex(5)HexNAc(4)NeuAc(1)Fuc(1)
HF_20230916_YXY_AD_Ngly_1	HF_20230916_YXY_AD_Ngly_1.19356.19356.4	19356	54.55	1508.92	WVLTAAHCLLYPPWDKNFTENDLLVR	sp|P00734|THRB_HUMAN(pre=R,post=I);	420;	Hex(6)HexNAc(5)NeuAc(3)
HF_20230916_YXY_AD_Ngly_1	HF_20230916_YXY_AD_Ngly_1.19359.19359.4	19359	54.55	1400.91	YLGNATAIFFLPDEGKLQHLENELTHDIITK	sp|P01009|A1AT_HUMAN(pre=K,post=F);	271;	Hex(5)HexNAc(4)NeuAc(1)Fuc(1)
HF_20230916_YXY_AD_Ngly_1	HF_20230916_YXY_AD_Ngly_1.19366.19366.4	19366	54.61	1023.69	SLTFNETYQDISELVYGAK	sp|P01008|ANT3_HUMAN(pre=K,post=L);	187;	Hex(5)HexNAc(4)NeuAc(1)
HF_20230916_YXY_AD_Ngly_1	HF_20230916_YXY_AD_Ngly_1.19370.19370.5	19370	54.61	1453.67	VTQVYAENGTVLQGSTVASVYKGKLLIGTVFHKALYCEL	sp|P27169|PON1_HUMAN(pre=K,post=-);	324;	Hex(6)HexNAc(5)NeuAc(3)Fuc(1)
HF_20230916_YXY_AD_Ngly_1	HF_20230916_YXY_AD_Ngly_1.19383.19383.3	19383	54.67	1320.9	YLGNATAIFFLPDEGK	sp|P01009|A1AT_HUMAN(pre=K,post=L);	271;	Hex(5)HexNAc(4)NeuAc(2)
HF_20230916_YXY_AD_Ngly_1	HF_20230916_YXY_AD_Ngly_1.19387.19387.5	19387	54.67	1424.47	VTQVYAENGTVLQGSTVASVYKGKLLIGTVFHKALYCEL	sp|P27169|PON1_HUMAN(pre=K,post=-);	324;	Hex(6)HexNAc(5)NeuAc(3)
HF_20230916_YXY_AD_Ngly_1	HF_20230916_YXY_AD_Ngly_1.19483.19483.5	19483	54.94	1091.72	YLGNATAIFFLPDEGKLQHLENELTHDIITK	sp|P01009|A1AT_HUMAN(pre=K,post=F);	271;	Hex(5)HexNAc(4)NeuAc(1)
HF_20230916_YXY_AD_Ngly_1	HF_20230916_YXY_AD_Ngly_1.19485.19485.6	19485	54.94	909.932	YLGNATAIFFLPDEGKLQHLENELTHDIITK	sp|P01009|A1AT_HUMAN(pre=K,post=F);	271;	Hex(5)HexNAc(4)NeuAc(1)
HF_20230916_YXY_AD_Ngly_1	HF_20230916_YXY_AD_Ngly_1.19498.19498.4	19498	54.98	1275.82	SVQEIQATFFYFTPNKTEDTIFLR	sp|P02763|A1AG1_HUMAN(pre=K,post=E);sp|P19652|A1AG2_HUMAN(pre=K,post=E);	72;72;	Hex(5)HexNAc(4)NeuAc(2)
HF_20230916_YXY_AD_Ngly_1	HF_20230916_YXY_AD_Ngly_1.19499.19499.3	19499	54.98	1260.87	LGACNDTLQQLMEVFK	sp|P01008|ANT3_HUMAN(pre=K,post=F);	128;	Hex(5)HexNAc(4)NeuAc(1)
HF_20230916_YXY_AD_Ngly_1	HF_20230916_YXY_AD_Ngly_1.19516.19516.5	19516	55.02	1063.67	AREDIFMETLKDIVEYYNDSNGSHVLQGR	sp|P25311|ZA2G_HUMAN(pre=K,post=F);	112;	Hex(5)HexNAc(4)Fuc(2)
HF_20230916_YXY_AD_Ngly_1	HF_20230916_YXY_AD_Ngly_1.19691.19691.3	19691	55.5	1320.9	YLGNATAIFFLPDEGK	sp|P01009|A1AT_HUMAN(pre=K,post=L);	271;	Hex(5)HexNAc(4)NeuAc(2)
HF_20230916_YXY_AD_Ngly_1	HF_20230916_YXY_AD_Ngly_1.19728.19728.5	19728	55.61	1075.1	LSLHRPALEDLLLGSEANLTCTLTGLR	sp|P01876|IGHA1_HUMAN(pre=R,post=D);sp|P01877|IGHA2_HUMAN(pre=R,post=D);	144;131;	Hex(5)HexNAc(5)NeuAc(2)
HF_20230916_YXY_AD_Ngly_1	HF_20230916_YXY_AD_Ngly_1.19729.19729.4	19729	55.61	1292.86	LSLHRPALEDLLLGSEANLTCTLTGLR	sp|P01876|IGHA1_HUMAN(pre=R,post=D);sp|P01877|IGHA2_HUMAN(pre=R,post=D);	144;131;	Hex(5)HexNAc(4)NeuAc(2)
HF_20230916_YXY_AD_Ngly_1	HF_20230916_YXY_AD_Ngly_1.19730.19730.5	19730	55.61	1034.49	LSLHRPALEDLLLGSEANLTCTLTGLR	sp|P01876|IGHA1_HUMAN(pre=R,post=D);sp|P01877|IGHA2_HUMAN(pre=R,post=D);	144;131;	Hex(5)HexNAc(4)NeuAc(2)
HF_20230916_YXY_AD_Ngly_1	HF_20230916_YXY_AD_Ngly_1.19731.19731.6	19731	55.61	896.086	LSLHRPALEDLLLGSEANLTCTLTGLR	sp|P01876|IGHA1_HUMAN(pre=R,post=D);sp|P01877|IGHA2_HUMAN(pre=R,post=D);	144;131;	Hex(5)HexNAc(5)NeuAc(2)
HF_20230916_YXY_AD_Ngly_1	HF_20230916_YXY_AD_Ngly_1.19735.19735.4	19735	55.61	1271.11	LSLHRPALEDLLLGSEANLTCTLTGLR	sp|P01876|IGHA1_HUMAN(pre=R,post=D);sp|P01877|IGHA2_HUMAN(pre=R,post=D);	144;131;	Hex(5)HexNAc(5)Fuc(2)
HF_20230916_YXY_AD_Ngly_1	HF_20230916_YXY_AD_Ngly_1.19738.19738.4	19738	55.61	1179.57	LSLHRPALEDLLLGSEANLTCTLTGLR	sp|P01876|IGHA1_HUMAN(pre=R,post=D);sp|P01877|IGHA2_HUMAN(pre=R,post=D);	144;131;	Hex(4)HexNAc(4)NeuAc(1)
HF_20230916_YXY_AD_Ngly_1	HF_20230916_YXY_AD_Ngly_1.19743.19743.5	19743	55.61	976.268	LSLHRPALEDLLLGSEANLTCTLTGLR	sp|P01876|IGHA1_HUMAN(pre=R,post=D);sp|P01877|IGHA2_HUMAN(pre=R,post=D);	144;131;	Hex(5)HexNAc(4)NeuAc(1)
HF_20230916_YXY_AD_Ngly_1	HF_20230916_YXY_AD_Ngly_1.19748.19748.6	19748	55.67	862.24	LSLHRPALEDLLLGSEANLTCTLTGLR	sp|P01876|IGHA1_HUMAN(pre=R,post=D);sp|P01877|IGHA2_HUMAN(pre=R,post=D);	144;131;	Hex(5)HexNAc(4)NeuAc(2)
HF_20230916_YXY_AD_Ngly_1	HF_20230916_YXY_AD_Ngly_1.19749.19749.5	19749	55.67	976.266	LSLHRPALEDLLLGSEANLTCTLTGLR	sp|P01876|IGHA1_HUMAN(pre=R,post=D);sp|P01877|IGHA2_HUMAN(pre=R,post=D);	144;131;	Hex(5)HexNAc(4)NeuAc(1)
HF_20230916_YXY_AD_Ngly_1	HF_20230916_YXY_AD_Ngly_1.19750.19750.4	19750	55.67	1380.14	LSLHRPALEDLLLGSEANLTCTLTGLR	sp|P01876|IGHA1_HUMAN(pre=R,post=D);sp|P01877|IGHA2_HUMAN(pre=R,post=D);	144;131;	Hex(5)HexNAc(5)NeuAc(2)Fuc(1)
HF_20230916_YXY_AD_Ngly_1	HF_20230916_YXY_AD_Ngly_1.19751.19751.3	19751	55.67	1723.48	LSLHRPALEDLLLGSEANLTCTLTGLR	sp|P01876|IGHA1_HUMAN(pre=R,post=D);sp|P01877|IGHA2_HUMAN(pre=R,post=D);	144;131;	Hex(5)HexNAc(4)NeuAc(2)
HF_20230916_YXY_AD_Ngly_1	HF_20230916_YXY_AD_Ngly_1.19752.19752.4	19752	55.67	1128.8	LSLHRPALEDLLLGSEANLTCTLTGLR	sp|P01876|IGHA1_HUMAN(pre=R,post=D);sp|P01877|IGHA2_HUMAN(pre=R,post=D);	144;131;	Hex(4)HexNAc(3)NeuAc(1)
HF_20230916_YXY_AD_Ngly_1	HF_20230916_YXY_AD_Ngly_1.19753.19753.5	19753	55.67	943.855	LSLHRPALEDLLLGSEANLTCTLTGLR	sp|P01876|IGHA1_HUMAN(pre=R,post=D);sp|P01877|IGHA2_HUMAN(pre=R,post=D);	144;131;	Hex(4)HexNAc(4)NeuAc(1)
HF_20230916_YXY_AD_Ngly_1	HF_20230916_YXY_AD_Ngly_1.19754.19754.4	19754	55.67	1329.37	LSLHRPALEDLLLGSEANLTCTLTGLR	sp|P01876|IGHA1_HUMAN(pre=R,post=D);sp|P01877|IGHA2_HUMAN(pre=R,post=D);	144;131;	Hex(5)HexNAc(4)NeuAc(2)Fuc(1)
HF_20230916_YXY_AD_Ngly_1	HF_20230916_YXY_AD_Ngly_1.19755.19755.5	19755	55.67	903.241	LSLHRPALEDLLLGSEANLTCTLTGLR	sp|P01876|IGHA1_HUMAN(pre=R,post=D);sp|P01877|IGHA2_HUMAN(pre=R,post=D);	144;131;	Hex(4)HexNAc(3)NeuAc(1)
HF_20230916_YXY_AD_Ngly_1	HF_20230916_YXY_AD_Ngly_1.19759.19759.4	19759	55.67	1307.36	LSLHRPALEDLLLGSEANLTCTLTGLR	sp|P01876|IGHA1_HUMAN(pre=R,post=D);sp|P01877|IGHA2_HUMAN(pre=R,post=D);	144;131;	Hex(5)HexNAc(5)NeuAc(1)Fuc(1)
HF_20230916_YXY_AD_Ngly_1	HF_20230916_YXY_AD_Ngly_1.19761.19761.6	19761	55.67	920.598	LSLHRPALEDLLLGSEANLTCTLTGLR	sp|P01876|IGHA1_HUMAN(pre=R,post=D);sp|P01877|IGHA2_HUMAN(pre=R,post=D);	144;131;	Hex(5)HexNAc(5)NeuAc(1)Fuc(3)
HF_20230916_YXY_AD_Ngly_1	HF_20230916_YXY_AD_Ngly_1.19769.19769.4	19769	55.73	1220.08	LSLHRPALEDLLLGSEANLTCTLTGLR	sp|P01876|IGHA1_HUMAN(pre=R,post=D);sp|P01877|IGHA2_HUMAN(pre=R,post=D);	144;131;	Hex(5)HexNAc(4)NeuAc(1)
HF_20230916_YXY_AD_Ngly_1	HF_20230916_YXY_AD_Ngly_1.19770.19770.5	19770	55.73	1063.7	LSLHRPALEDLLLGSEANLTCTLTGLR	sp|P01876|IGHA1_HUMAN(pre=R,post=D);sp|P01877|IGHA2_HUMAN(pre=R,post=D);	144;131;	Hex(5)HexNAc(4)NeuAc(2)Fuc(1)
HF_20230916_YXY_AD_Ngly_1	HF_20230916_YXY_AD_Ngly_1.19772.19772.4	19772	55.73	1056.02	LSLHRPALEDLLLGSEANLTCTLTGLR	sp|P01876|IGHA1_HUMAN(pre=R,post=D);sp|P01877|IGHA2_HUMAN(pre=R,post=D);	144;131;	Hex(4)HexNAc(3)
HF_20230916_YXY_AD_Ngly_1	HF_20230916_YXY_AD_Ngly_1.19776.19776.4	19776	55.73	1307.35	LSLHRPALEDLLLGSEANLTCTLTGLR	sp|P01876|IGHA1_HUMAN(pre=R,post=D);sp|P01877|IGHA2_HUMAN(pre=R,post=D);	144;131;	Hex(5)HexNAc(5)NeuAc(1)Fuc(1)
HF_20230916_YXY_AD_Ngly_1	HF_20230916_YXY_AD_Ngly_1.19778.19778.6	19778	55.73	813.723	LSLHRPALEDLLLGSEANLTCTLTGLR	sp|P01876|IGHA1_HUMAN(pre=R,post=D);sp|P01877|IGHA2_HUMAN(pre=R,post=D);	144;131;	Hex(5)HexNAc(4)NeuAc(1)
HF_20230916_YXY_AD_Ngly_1	HF_20230916_YXY_AD_Ngly_1.19780.19780.4	19780	55.73	1147.3	LSLHRPALEDLLLGSEANLTCTLTGLR	sp|P01876|IGHA1_HUMAN(pre=R,post=D);sp|P01877|IGHA2_HUMAN(pre=R,post=D);	144;131;	Hex(5)HexNAc(4)
HF_20230916_YXY_AD_Ngly_1	HF_20230916_YXY_AD_Ngly_1.19795.19795.5	19795	55.79	918.049	LSLHRPALEDLLLGSEANLTCTLTGLR	sp|P01876|IGHA1_HUMAN(pre=R,post=D);sp|P01877|IGHA2_HUMAN(pre=R,post=D);	144;131;	Hex(5)HexNAc(4)
HF_20230916_YXY_AD_Ngly_1	HF_20230916_YXY_AD_Ngly_1.19812.19812.4	19812	55.85	1143.49	AALAAFNAQNNGSNFQLEEISR	sp|P02765|FETUA_HUMAN(pre=K,post=A);	176;	Hex(5)HexNAc(4)NeuAc(1)Fuc(2)
HF_20230916_YXY_AD_Ngly_1	HF_20230916_YXY_AD_Ngly_1.19818.19818.2	19818	55.85	991.182	YLGNATAIFFLPDEGK	sp|P01009|A1AT_HUMAN(pre=K,post=L);	271;	Hex(5)HexNAc(4)NeuAc(1)Fuc(2)
HF_20230916_YXY_AD_Ngly_1	HF_20230916_YXY_AD_Ngly_1.19834.19834.3	19834	55.92	1320.9	YLGNATAIFFLPDEGK	sp|P01009|A1AT_HUMAN(pre=K,post=L);	271;	Hex(5)HexNAc(4)NeuAc(2)
HF_20230916_YXY_AD_Ngly_1	HF_20230916_YXY_AD_Ngly_1.19839.19839.3	19839	55.93	1320.89	YLGNATAIFFLPDEGK	sp|P01009|A1AT_HUMAN(pre=K,post=L);	271;	Hex(5)HexNAc(4)NeuAc(2)
HF_20230916_YXY_AD_Ngly_1	HF_20230916_YXY_AD_Ngly_1.19871.19871.5	19871	56.02	1034.49	LSLHRPALEDLLLGSEANLTCTLTGLR	sp|P01876|IGHA1_HUMAN(pre=R,post=D);sp|P01877|IGHA2_HUMAN(pre=R,post=D);	144;131;	Hex(5)HexNAc(4)NeuAc(2)
HF_20230916_YXY_AD_Ngly_1	HF_20230916_YXY_AD_Ngly_1.19904.19904.6	19904	56.1	862.238	LSLHRPALEDLLLGSEANLTCTLTGLR	sp|P01876|IGHA1_HUMAN(pre=R,post=D);sp|P01877|IGHA2_HUMAN(pre=R,post=D);	144;131;	Hex(5)HexNAc(4)NeuAc(2)
HF_20230916_YXY_AD_Ngly_1	HF_20230916_YXY_AD_Ngly_1.19906.19906.4	19906	56.1	1303.36	LSLHRPALEDLLLGSEANLTCTLTGLR	sp|P01876|IGHA1_HUMAN(pre=R,post=D);sp|P01877|IGHA2_HUMAN(pre=R,post=D);	144;131;	Hex(4)HexNAc(5)NeuAc(1)Fuc(2)
HF_20230916_YXY_AD_Ngly_1	HF_20230916_YXY_AD_Ngly_1.19920.19920.3	19920	56.13	1329.62	LSLHRPALEDLLLGSEANLTCTLTGLR	sp|P01876|IGHA1_HUMAN(pre=R,post=D);sp|P01877|IGHA2_HUMAN(pre=R,post=D);	144;131;	Hex(5)HexNAc(4)NeuAc(1)Fuc(3)
HF_20230916_YXY_AD_Ngly_1	HF_20230916_YXY_AD_Ngly_1.19927.19927.5	19927	56.17	1147.1	NCGVNCSGDVFTALIGEIASPNYPKPYPENSR	sp|P09871|C1S_HUMAN(pre=K,post=C);	174;	Hex(5)HexNAc(4)NeuAc(2)
HF_20230916_YXY_AD_Ngly_1	HF_20230916_YXY_AD_Ngly_1.19956.19956.3	19956	56.25	1340.95	PALEDLLLGSEANLTCTLTGLR	sp|P01876|IGHA1_HUMAN(pre=R,post=D);sp|P01877|IGHA2_HUMAN(pre=R,post=D);	144;131;	Hex(4)HexNAc(5)
HF_20230916_YXY_AD_Ngly_1	HF_20230916_YXY_AD_Ngly_1.19958.19958.4	19958	56.25	1190.3	SLGNVNFTVSAEALESQELCGTEVPSVPEHGRK	sp|P01023|A2MG_HUMAN(pre=K,post=D);	869;	Hex(5)HexNAc(2)
HF_20230916_YXY_AD_Ngly_1	HF_20230916_YXY_AD_Ngly_1.20015.20015.5	20015	56.41	1091.71	YLGNATAIFFLPDEGKLQHLENELTHDIITK	sp|P01009|A1AT_HUMAN(pre=K,post=F);	271;	Hex(5)HexNAc(4)NeuAc(1)
HF_20230916_YXY_AD_Ngly_1	HF_20230916_YXY_AD_Ngly_1.20018.20018.4	20018	56.41	1190.3	SLGNVNFTVSAEALESQELCGTEVPSVPEHGRK	sp|P01023|A2MG_HUMAN(pre=K,post=D);	869;	Hex(5)HexNAc(2)
HF_20230916_YXY_AD_Ngly_1	HF_20230916_YXY_AD_Ngly_1.20049.20049.6	20049	56.51	1121.9	ADTHDEILEGLNFNLTEIPEAQIHEGFQELLR	sp|P01009|A1AT_HUMAN(pre=K,post=T);	107;	Hex(5)HexNAc(4)NeuAc(1)
HF_20230916_YXY_AD_Ngly_1	HF_20230916_YXY_AD_Ngly_1.20051.20051.3	20051	56.51	1320.9	YLGNATAIFFLPDEGK	sp|P01009|A1AT_HUMAN(pre=K,post=L);	271;	Hex(5)HexNAc(4)NeuAc(2)
HF_20230916_YXY_AD_Ngly_1	HF_20230916_YXY_AD_Ngly_1.20063.20063.4	20063	56.56	1402.14	ADTHDEILEGLNFNLTEIPEAQIHEGFQELLR	sp|P01009|A1AT_HUMAN(pre=K,post=T);	107;	Hex(5)HexNAc(4)NeuAc(1)
HF_20230916_YXY_AD_Ngly_1	HF_20230916_YXY_AD_Ngly_1.20069.20069.3	20069	56.56	1522.01	IVGGTNSSWGEWPWQVSLQVK	sp|P03952|KLKB1_HUMAN(pre=R,post=L);	396;	Hex(5)HexNAc(4)NeuAc(1)Fuc(2)
HF_20230916_YXY_AD_Ngly_1	HF_20230916_YXY_AD_Ngly_1.20086.20086.5	20086	56.62	1121.91	ADTHDEILEGLNFNLTEIPEAQIHEGFQELLR	sp|P01009|A1AT_HUMAN(pre=K,post=T);	107;	Hex(5)HexNAc(4)NeuAc(1)
HF_20230916_YXY_AD_Ngly_1	HF_20230916_YXY_AD_Ngly_1.20090.20090.5	20090	56.62	1223.17	YLGNATAIFFLPDEGKLQHLENELTHDIITK	sp|P01009|A1AT_HUMAN(pre=K,post=F);	271;	Hex(6)HexNAc(5)NeuAc(1)Fuc(2)
HF_20230916_YXY_AD_Ngly_1	HF_20230916_YXY_AD_Ngly_1.20093.20093.3	20093	56.62	1286.95	PALEDLLLGSEANLTCTLTGLR	sp|P01876|IGHA1_HUMAN(pre=R,post=D);sp|P01877|IGHA2_HUMAN(pre=R,post=D);	144;131;	Hex(3)HexNAc(5)
HF_20230916_YXY_AD_Ngly_1	HF_20230916_YXY_AD_Ngly_1.20106.20106.4	20106	56.67	965.46	PALEDLLLGSEANLTCTLTGLR	sp|P01876|IGHA1_HUMAN(pre=R,post=D);sp|P01877|IGHA2_HUMAN(pre=R,post=D);	144;131;	Hex(3)HexNAc(5)
HF_20230916_YXY_AD_Ngly_1	HF_20230916_YXY_AD_Ngly_1.20117.20117.5	20117	56.71	1179.15	YLGNATAIFFLPDEGKLQHLENELTHDIITK	sp|P01009|A1AT_HUMAN(pre=K,post=F);	271;	Hex(5)HexNAc(4)NeuAc(2)Fuc(1)
HF_20230916_YXY_AD_Ngly_1	HF_20230916_YXY_AD_Ngly_1.20133.20133.5	20133	56.75	1149.94	YLGNATAIFFLPDEGKLQHLENELTHDIITK	sp|P01009|A1AT_HUMAN(pre=K,post=F);	271;	Hex(5)HexNAc(4)NeuAc(2)
HF_20230916_YXY_AD_Ngly_1	HF_20230916_YXY_AD_Ngly_1.20149.20149.6	20149	56.79	958.447	YLGNATAIFFLPDEGKLQHLENELTHDIITK	sp|P01009|A1AT_HUMAN(pre=K,post=F);	271;	Hex(5)HexNAc(4)NeuAc(2)
HF_20230916_YXY_AD_Ngly_1	HF_20230916_YXY_AD_Ngly_1.20151.20151.4	20151	56.79	1437.17	YLGNATAIFFLPDEGKLQHLENELTHDIITK	sp|P01009|A1AT_HUMAN(pre=K,post=F);	271;	Hex(5)HexNAc(4)NeuAc(2)
HF_20230916_YXY_AD_Ngly_1	HF_20230916_YXY_AD_Ngly_1.20160.20160.6	20160	56.82	909.929	YLGNATAIFFLPDEGKLQHLENELTHDIITK	sp|P01009|A1AT_HUMAN(pre=K,post=F);	271;	Hex(5)HexNAc(4)NeuAc(1)
HF_20230916_YXY_AD_Ngly_1	HF_20230916_YXY_AD_Ngly_1.20170.20170.5	20170	56.85	1018.69	YLGNATAIFFLPDEGKLQHLENELTHDIITK	sp|P01009|A1AT_HUMAN(pre=K,post=F);	271;	Hex(4)HexNAc(3)NeuAc(1)
HF_20230916_YXY_AD_Ngly_1	HF_20230916_YXY_AD_Ngly_1.20171.20171.5	20171	56.85	1091.71	YLGNATAIFFLPDEGKLQHLENELTHDIITK	sp|P01009|A1AT_HUMAN(pre=K,post=F);	271;	Hex(5)HexNAc(4)NeuAc(1)
HF_20230916_YXY_AD_Ngly_1	HF_20230916_YXY_AD_Ngly_1.20172.20172.4	20172	56.85	1273.11	YLGNATAIFFLPDEGKLQHLENELTHDIITK	sp|P01009|A1AT_HUMAN(pre=K,post=F);	271;	Hex(4)HexNAc(3)NeuAc(1)
HF_20230916_YXY_AD_Ngly_1	HF_20230916_YXY_AD_Ngly_1.20177.20177.4	20177	56.85	1364.65	YLGNATAIFFLPDEGKLQHLENELTHDIITK	sp|P01009|A1AT_HUMAN(pre=K,post=F);	271;	Hex(5)HexNAc(4)Fuc(2)
HF_20230916_YXY_AD_Ngly_1	HF_20230916_YXY_AD_Ngly_1.20195.20195.6	20195	56.91	849.074	YLGNATAIFFLPDEGKLQHLENELTHDIITK	sp|P01009|A1AT_HUMAN(pre=K,post=F);	271;	Hex(4)HexNAc(3)NeuAc(1)
HF_20230916_YXY_AD_Ngly_1	HF_20230916_YXY_AD_Ngly_1.20197.20197.6	20197	56.91	982.789	YLGNATAIFFLPDEGKLQHLENELTHDIITK	sp|P01009|A1AT_HUMAN(pre=K,post=F);	271;	Hex(5)HexNAc(4)NeuAc(2)Fuc(1)
HF_20230916_YXY_AD_Ngly_1	HF_20230916_YXY_AD_Ngly_1.20208.20208.4	20208	56.96	1402.14	ADTHDEILEGLNFNLTEIPEAQIHEGFQELLR	sp|P01009|A1AT_HUMAN(pre=K,post=T);	107;	Hex(5)HexNAc(4)NeuAc(1)
HF_20230916_YXY_AD_Ngly_1	HF_20230916_YXY_AD_Ngly_1.20219.20219.4	20219	56.96	1473.68	YLGNATAIFFLPDEGKLQHLENELTHDIITK	sp|P01009|A1AT_HUMAN(pre=K,post=F);	271;	Hex(5)HexNAc(4)NeuAc(2)Fuc(1)
HF_20230916_YXY_AD_Ngly_1	HF_20230916_YXY_AD_Ngly_1.20223.20223.3	20223	56.96	1320.9	YLGNATAIFFLPDEGK	sp|P01009|A1AT_HUMAN(pre=K,post=L);	271;	Hex(5)HexNAc(4)NeuAc(2)
HF_20230916_YXY_AD_Ngly_1	HF_20230916_YXY_AD_Ngly_1.20232.20232.6	20232	57.02	965.439	YLGNATAIFFLPDEGKLQHLENELTHDIITK	sp|P01009|A1AT_HUMAN(pre=K,post=F);	271;	Hex(4)HexNAc(5)NeuAc(1)Fuc(2)
HF_20230916_YXY_AD_Ngly_1	HF_20230916_YXY_AD_Ngly_1.20246.20246.5	20246	57.05	928.059	YLGNATAIFFLPDEGKLQHLENELTHDIITK	sp|P01009|A1AT_HUMAN(pre=K,post=F);	271;	Hex(3)HexNAc(3)
HF_20230916_YXY_AD_Ngly_1	HF_20230916_YXY_AD_Ngly_1.20255.20255.5	20255	57.1	1179.15	YLGNATAIFFLPDEGKLQHLENELTHDIITK	sp|P01009|A1AT_HUMAN(pre=K,post=F);	271;	Hex(5)HexNAc(4)NeuAc(2)Fuc(1)
HF_20230916_YXY_AD_Ngly_1	HF_20230916_YXY_AD_Ngly_1.20259.20259.5	20259	57.1	1121.69	AREDIFMETLKDIVEYYNDSNGSHVLQGR	sp|P25311|ZA2G_HUMAN(pre=K,post=F);	112;	Hex(5)HexNAc(4)NeuAc(2)
HF_20230916_YXY_AD_Ngly_1	HF_20230916_YXY_AD_Ngly_1.20263.20263.4	20263	57.1	1190.29	SLGNVNFTVSAEALESQELCGTEVPSVPEHGRK	sp|P01023|A2MG_HUMAN(pre=K,post=D);	869;	Hex(5)HexNAc(2)
HF_20230916_YXY_AD_Ngly_1	HF_20230916_YXY_AD_Ngly_1.20272.20272.4	20272	57.14	1401.87	AREDIFMETLKDIVEYYNDSNGSHVLQGR	sp|P25311|ZA2G_HUMAN(pre=K,post=F);	112;	Hex(5)HexNAc(4)NeuAc(2)
[truncated: 5,140 more rows]
