# Supplementary material for: Sustainable Phosphorylated Cellulose Nanocrystals: A Dual‐Affinity Platform for High‐Efficiency Enrichment of Intact Glycopeptides and Phosphopeptides
Source: Adv Sci (Weinh). 2026 Feb 27;13(27):e23858. doi: 10.1002/advs.202523858 (PMC13170199; doi:10.1002/advs.202523858)
Supplement: Supplementary file 2 — Supporting File 2: advs74615‐sup‐0002‐Data.zip. [file ADVS-13-e23858-s001.zip › advs74615-sup-0002-Data/Data S3.xlsx]

## Sheet: Sheet1
O-GalNAc glycopeptides identified from Human Serum Using P-CNCs
MS File	Protein	Peptide	GlycanComposition	Protein_Peptide_GlycanCompostion
HF_20240419_O_Gly_1	Q14624	IEETTMTTQTPAPIQAPSAILPLPGQSVER	Hex(3)HexNAc(3)Neu5Ac(2)	Q14624_IEETTMTTQTPAPIQAPSAILPLPGQSVER_Hex(3)HexNAc(3)Neu5Ac(2)
HF_20240419_O_Gly_1	Q14624	IEETTMTTQTPAPIQAPSAILPLPGQSVER	Hex(2)HexNAc(2)Neu5Ac(4)	Q14624_IEETTMTTQTPAPIQAPSAILPLPGQSVER_Hex(2)HexNAc(2)Neu5Ac(4)
HF_20240419_O_Gly_1	Q14624	IEETTMTTQTPAPIQAPSAILPLPGQSVER	Hex(2)HexNAc(2)Neu5Ac(2)	Q14624_IEETTMTTQTPAPIQAPSAILPLPGQSVER_Hex(2)HexNAc(2)Neu5Ac(2)
HF_20240419_O_Gly_1	Q14624	IEETTMTTQTPAPIQAPSAILPLPGQSVER	Hex(3)HexNAc(3)Neu5Ac(3)	Q14624_IEETTMTTQTPAPIQAPSAILPLPGQSVER_Hex(3)HexNAc(3)Neu5Ac(3)
HF_20240419_O_Gly_1	Q14624	IEETTMTTQTPAPIQAPSAILPLPGQSVER	Hex(2)HexNAc(2)Neu5Ac(3)	Q14624_IEETTMTTQTPAPIQAPSAILPLPGQSVER_Hex(2)HexNAc(2)Neu5Ac(3)
HF_20240419_O_Gly_1	Q14624	IEETTMTTQTPAPIQAPSAILPLPGQSVER	Hex(3)HexNAc(3)Neu5Ac(3)	Q14624_IEETTMTTQTPAPIQAPSAILPLPGQSVER_Hex(3)HexNAc(3)Neu5Ac(3)
HF_20240419_O_Gly_1	P02790	TPLPPTSAHGNVAEGETKPDPDVTER	Hex(1)HexNAc(1)Neu5Ac(1)	P02790_TPLPPTSAHGNVAEGETKPDPDVTER_Hex(1)HexNAc(1)Neu5Ac(1)
HF_20240419_O_Gly_1	Q14624	IEETTMTTQTPAPIQAPSAILPLPGQSVER	Hex(2)HexNAc(2)Neu5Ac(2)	Q14624_IEETTMTTQTPAPIQAPSAILPLPGQSVER_Hex(2)HexNAc(2)Neu5Ac(2)
HF_20240419_O_Gly_1	P00747	IPSCDSSPVSTEQLAPTAPPELTPVVQDCYHGDGQSYR	Hex(1)HexNAc(1)	P00747_IPSCDSSPVSTEQLAPTAPPELTPVVQDCYHGDGQSYR_Hex(1)HexNAc(1)
HF_20240419_O_Gly_1	Q14624	IEETTMTTQTPAPIQAPSAILPLPGQSVER	Hex(1)HexNAc(1)	Q14624_IEETTMTTQTPAPIQAPSAILPLPGQSVER_Hex(1)HexNAc(1)
HF_20240419_O_Gly_1	P02671	NPGSSGTGGTATWKPGSSGPGSTGSWNSGSSGTGSTGNQNPGSPR	Hex(1)HexNAc(1)Neu5Ac(1)	P02671_NPGSSGTGGTATWKPGSSGPGSTGSWNSGSSGTGSTGNQNPGSPR_Hex(1)HexNAc(1)Neu5Ac(1)
HF_20240419_O_Gly_1	Q14624	IEETTMTTQTPAPIQAPSAILPLPGQSVER	Hex(1)HexNAc(1)Neu5Ac(2)	Q14624_IEETTMTTQTPAPIQAPSAILPLPGQSVER_Hex(1)HexNAc(1)Neu5Ac(2)
HF_20240419_O_Gly_1	Q14624	IEETTMTTQTPAPIQAPSAILPLPGQSVER	Hex(2)HexNAc(2)Neu5Ac(1)	Q14624_IEETTMTTQTPAPIQAPSAILPLPGQSVER_Hex(2)HexNAc(2)Neu5Ac(1)
HF_20240419_O_Gly_1	Q14624	IEETTMTTQTPAPIQAPSAILPLPGQSVER	Hex(2)HexNAc(2)Neu5Ac(2)	Q14624_IEETTMTTQTPAPIQAPSAILPLPGQSVER_Hex(2)HexNAc(2)Neu5Ac(2)
HF_20240419_O_Gly_1	Q14624	IEETTMTTQTPAPIQAPSAILPLPGQSVER	Hex(3)HexNAc(3)Neu5Ac(3)	Q14624_IEETTMTTQTPAPIQAPSAILPLPGQSVER_Hex(3)HexNAc(3)Neu5Ac(3)
HF_20240419_O_Gly_1	Q14624	IEETTMTTQTPAPIQAPSAILPLPGQSVER	Hex(1)HexNAc(1)Neu5Ac(2)	Q14624_IEETTMTTQTPAPIQAPSAILPLPGQSVER_Hex(1)HexNAc(1)Neu5Ac(2)
HF_20240419_O_Gly_1	P05155	MLFVEPILEVSSLPTTNSTTNSATK	Hex(3)HexNAc(3)Neu5Ac(3)	P05155_MLFVEPILEVSSLPTTNSTTNSATK_Hex(3)HexNAc(3)Neu5Ac(3)
HF_20240419_O_Gly_1	Q14624	IEETTMTTQTPAPIQAPSAILPLPGQSVER	Hex(2)HexNAc(2)Neu5Ac(1)	Q14624_IEETTMTTQTPAPIQAPSAILPLPGQSVER_Hex(2)HexNAc(2)Neu5Ac(1)
HF_20240419_O_Gly_1	Q14624	IEETTMTTQTPAPIQAPSAILPLPGQSVER	Hex(2)HexNAc(2)Neu5Ac(3)	Q14624_IEETTMTTQTPAPIQAPSAILPLPGQSVER_Hex(2)HexNAc(2)Neu5Ac(3)
HF_20240419_O_Gly_1	P01042	IGEIKEETTVSPPHTSMAPAQDEER	Hex(2)HexNAc(2)Neu5Ac(1)	P01042_IGEIKEETTVSPPHTSMAPAQDEER_Hex(2)HexNAc(2)Neu5Ac(1)
HF_20240419_O_Gly_1	Q14624	IEETTMTTQTPAPIQAPSAILPLPGQSVER	Hex(2)HexNAc(5)	Q14624_IEETTMTTQTPAPIQAPSAILPLPGQSVER_Hex(2)HexNAc(5)
HF_20240419_O_Gly_1	P02671	TSYGTGSETESPRNPSSAGSWNSGSSGPGSTGNR	HexNAc(3)	P02671_TSYGTGSETESPRNPSSAGSWNSGSSGPGSTGNR_HexNAc(3)
HF_20240419_O_Gly_1	Q14624	IEETTMTTQTPAPIQAPSAILPLPGQSVER	Hex(3)HexNAc(3)Neu5Ac(2)	Q14624_IEETTMTTQTPAPIQAPSAILPLPGQSVER_Hex(3)HexNAc(3)Neu5Ac(2)
HF_20240419_O_Gly_1	P00747	IPSCDSSPVSTEQLAPTAPPELTPVVQDCYHGDGQSYR	Hex(1)HexNAc(1)Neu5Ac(2)	P00747_IPSCDSSPVSTEQLAPTAPPELTPVVQDCYHGDGQSYR_Hex(1)HexNAc(1)Neu5Ac(2)
HF_20240419_O_Gly_1	Q14624	IEETTMTTQTPAPIQAPSAILPLPGQSVER	Hex(2)HexNAc(2)Neu5Ac(3)	Q14624_IEETTMTTQTPAPIQAPSAILPLPGQSVER_Hex(2)HexNAc(2)Neu5Ac(3)
HF_20240419_O_Gly_1	Q14624	IEETTMTTQTPAPIQAPSAILPLPGQSVER	Hex(2)HexNAc(2)Neu5Ac(1)	Q14624_IEETTMTTQTPAPIQAPSAILPLPGQSVER_Hex(2)HexNAc(2)Neu5Ac(1)
HF_20240419_O_Gly_1	Q14624	IEETTMTTQTPAPIQAPSAILPLPGQSVER	Hex(2)HexNAc(2)Neu5Ac(1)	Q14624_IEETTMTTQTPAPIQAPSAILPLPGQSVER_Hex(2)HexNAc(2)Neu5Ac(1)
HF_20240419_O_Gly_1	Q14624	IEETTMTTQTPAPIQAPSAILPLPGQSVER	Hex(2)HexNAc(2)Neu5Ac(3)	Q14624_IEETTMTTQTPAPIQAPSAILPLPGQSVER_Hex(2)HexNAc(2)Neu5Ac(3)
HF_20240419_O_Gly_1	Q14624	IEETTMTTQTPAPIQAPSAILPLPGQSVER	Hex(3)HexNAc(3)Neu5Ac(3)	Q14624_IEETTMTTQTPAPIQAPSAILPLPGQSVER_Hex(3)HexNAc(3)Neu5Ac(3)
HF_20240419_O_Gly_1	P02790	TPLPPTSAHGNVAEGETKPDPDVTER	Hex(1)HexNAc(1)Neu5Ac(1)	P02790_TPLPPTSAHGNVAEGETKPDPDVTER_Hex(1)HexNAc(1)Neu5Ac(1)
HF_20240419_O_Gly_1	Q14624	IEETTMTTQTPAPIQAPSAILPLPGQSVER	Hex(1)HexNAc(1)Neu5Ac(1)	Q14624_IEETTMTTQTPAPIQAPSAILPLPGQSVER_Hex(1)HexNAc(1)Neu5Ac(1)
HF_20240419_O_Gly_1	P01042	IGEIKEETTVSPPHTSMAPAQDEER	Hex(2)HexNAc(2)Neu5Ac(2)	P01042_IGEIKEETTVSPPHTSMAPAQDEER_Hex(2)HexNAc(2)Neu5Ac(2)
HF_20240419_O_Gly_1	P01042	IGEIKEETTVSPPHTSMAPAQDEER	Hex(2)HexNAc(2)Neu5Ac(2)	P01042_IGEIKEETTVSPPHTSMAPAQDEER_Hex(2)HexNAc(2)Neu5Ac(2)
HF_20240419_O_Gly_1	P02790	TPLPPTSAHGNVAEGETKPDPDVTER	Hex(1)HexNAc(1)Neu5Ac(1)	P02790_TPLPPTSAHGNVAEGETKPDPDVTER_Hex(1)HexNAc(1)Neu5Ac(1)
HF_20240419_O_Gly_1	Q14624	IEETTMTTQTPAPIQAPSAILPLPGQSVER	Hex(3)HexNAc(4)Neu5Ac(2)	Q14624_IEETTMTTQTPAPIQAPSAILPLPGQSVER_Hex(3)HexNAc(4)Neu5Ac(2)
HF_20240419_O_Gly_1	Q14624	IEETTMTTQTPAPIQAPSAILPLPGQSVER	Hex(1)HexNAc(1)	Q14624_IEETTMTTQTPAPIQAPSAILPLPGQSVER_Hex(1)HexNAc(1)
HF_20240419_O_Gly_1	P02790	TPLPPTSAHGNVAEGETKPDPDVTER	Hex(1)HexNAc(1)	P02790_TPLPPTSAHGNVAEGETKPDPDVTER_Hex(1)HexNAc(1)
HF_20240419_O_Gly_1	P00747	IPSCDSSPVSTEQLAPTAPPELTPVVQDCYHGDGQSYR	Hex(1)HexNAc(1)	P00747_IPSCDSSPVSTEQLAPTAPPELTPVVQDCYHGDGQSYR_Hex(1)HexNAc(1)
HF_20240419_O_Gly_1	P02790	TPLPPTSAHGNVAEGETKPDPDVTER	Hex(1)HexNAc(1)Neu5Ac(1)	P02790_TPLPPTSAHGNVAEGETKPDPDVTER_Hex(1)HexNAc(1)Neu5Ac(1)
HF_20240419_O_Gly_1	P02790	TPLPPTSAHGNVAEGETKPDPDVTER	Hex(1)HexNAc(1)Neu5Ac(1)	P02790_TPLPPTSAHGNVAEGETKPDPDVTER_Hex(1)HexNAc(1)Neu5Ac(1)
HF_20240419_O_Gly_1	P00747	KCSGTEASVVAPPPVVLLPDVETPSEEDCMFGNGK	Hex(1)HexNAc(1)Neu5Ac(1)	P00747_KCSGTEASVVAPPPVVLLPDVETPSEEDCMFGNGK_Hex(1)HexNAc(1)Neu5Ac(1)
HF_20240419_O_Gly_1	P19823	VVPDSTPSWANPSPTPVISMLAQGSQVLESTPPPHVMR	Hex(4)HexNAc(4)Neu5Ac(4)	P19823_VVPDSTPSWANPSPTPVISMLAQGSQVLESTPPPHVMR_Hex(4)HexNAc(4)Neu5Ac(4)
HF_20240419_O_Gly_1	P05155	MLFVEPILEVSSLPTTNSTTNSATK	Hex(3)HexNAc(4)	P05155_MLFVEPILEVSSLPTTNSTTNSATK_Hex(3)HexNAc(4)
HF_20240419_O_Gly_1	Q14624	IEETTMTTQTPAPIQAPSAILPLPGQSVER	Hex(2)HexNAc(5)	Q14624_IEETTMTTQTPAPIQAPSAILPLPGQSVER_Hex(2)HexNAc(5)
HF_20240419_O_Gly_1	P02790	TPLPPTSAHGNVAEGETKPDPDVTER	Hex(1)HexNAc(1)	P02790_TPLPPTSAHGNVAEGETKPDPDVTER_Hex(1)HexNAc(1)
HF_20240419_O_Gly_1	Q14624	IEETTMTTQTPAPIQAPSAILPLPGQSVER	Hex(2)HexNAc(2)Neu5Ac(2)	Q14624_IEETTMTTQTPAPIQAPSAILPLPGQSVER_Hex(2)HexNAc(2)Neu5Ac(2)
HF_20240419_O_Gly_1	P02790	TPLPPTSAHGNVAEGETKPDPDVTER	Hex(1)HexNAc(1)	P02790_TPLPPTSAHGNVAEGETKPDPDVTER_Hex(1)HexNAc(1)
HF_20240419_O_Gly_1	P19823	VVPDSTPSWANPSPTPVISMLAQGSQVLESTPPPHVMR	Fuc(2)Hex(4)HexNAc(4)Neu5Ac(3)	P19823_VVPDSTPSWANPSPTPVISMLAQGSQVLESTPPPHVMR_Fuc(2)Hex(4)HexNAc(4)Neu5Ac(3)
HF_20240419_O_Gly_1	P02790	PLPPTSAHGNVAEGETKPDPDVTER	Fuc(1)Hex(2)HexNAc(2)Neu5Ac(2)	P02790_PLPPTSAHGNVAEGETKPDPDVTER_Fuc(1)Hex(2)HexNAc(2)Neu5Ac(2)
HF_20240419_O_Gly_1	Q14624	IEETTMTTQTPAPIQAPSAILPLPGQSVER	Hex(4)HexNAc(5)Neu5Ac(2)	Q14624_IEETTMTTQTPAPIQAPSAILPLPGQSVER_Hex(4)HexNAc(5)Neu5Ac(2)
HF_20240419_O_Gly_1	Q14624	IEETTMTTQTPAPIQAPSAILPLPGQSVER	Hex(3)HexNAc(3)Neu5Ac(3)	Q14624_IEETTMTTQTPAPIQAPSAILPLPGQSVER_Hex(3)HexNAc(3)Neu5Ac(3)
HF_20240419_O_Gly_1	Q14624	IEETTMTTQTPAPIQAPSAILPLPGQSVER	Hex(3)HexNAc(3)Neu5Ac(3)	Q14624_IEETTMTTQTPAPIQAPSAILPLPGQSVER_Hex(3)HexNAc(3)Neu5Ac(3)
HF_20240419_O_Gly_1	P02790	TPLPPTSAHGNVAEGETKPDPDVTER	Hex(1)HexNAc(1)Neu5Ac(2)	P02790_TPLPPTSAHGNVAEGETKPDPDVTER_Hex(1)HexNAc(1)Neu5Ac(2)
HF_20240419_O_Gly_1	P02790	TPLPPTSAHGNVAEGETKPDPDVTER	Hex(2)HexNAc(2)Neu5Ac(1)	P02790_TPLPPTSAHGNVAEGETKPDPDVTER_Hex(2)HexNAc(2)Neu5Ac(1)
HF_20240419_O_Gly_1	P02790	ATPLPPTSAHGNVAEGETKPDPDVTER	Hex(1)HexNAc(2)	P02790_ATPLPPTSAHGNVAEGETKPDPDVTER_Hex(1)HexNAc(2)
HF_20240419_O_Gly_1	P02790	TPLPPTSAHGNVAEGETKPDPDVTER	Hex(2)HexNAc(2)Neu5Ac(1)	P02790_TPLPPTSAHGNVAEGETKPDPDVTER_Hex(2)HexNAc(2)Neu5Ac(1)
HF_20240419_O_Gly_1	P02790	TPLPPTSAHGNVAEGETKPDPDVTER	Hex(1)HexNAc(1)Neu5Ac(2)	P02790_TPLPPTSAHGNVAEGETKPDPDVTER_Hex(1)HexNAc(1)Neu5Ac(2)
HF_20240419_O_Gly_1	P02790	TPLPPTSAHGNVAEGETKPDPDVTER	Hex(1)HexNAc(1)	P02790_TPLPPTSAHGNVAEGETKPDPDVTER_Hex(1)HexNAc(1)
HF_20240419_O_Gly_1	P02790	TPLPPTSAHGNVAEGETKPDPDVTER	Hex(2)HexNAc(2)Neu5Ac(1)	P02790_TPLPPTSAHGNVAEGETKPDPDVTER_Hex(2)HexNAc(2)Neu5Ac(1)
HF_20240419_O_Gly_1	Q14624	IEETTMTTQTPAPIQAPSAILPLPGQSVER	Hex(1)HexNAc(1)Neu5Ac(1)	Q14624_IEETTMTTQTPAPIQAPSAILPLPGQSVER_Hex(1)HexNAc(1)Neu5Ac(1)
HF_20240419_O_Gly_1	Q14624	IEETTMTTQTPAPIQAPSAILPLPGQSVER	Hex(2)HexNAc(2)Neu5Ac(2)	Q14624_IEETTMTTQTPAPIQAPSAILPLPGQSVER_Hex(2)HexNAc(2)Neu5Ac(2)
HF_20240419_O_Gly_1	P02790	TPLPPTSAHGNVAEGETKPDPDVTER	Hex(1)HexNAc(1)Neu5Ac(1)	P02790_TPLPPTSAHGNVAEGETKPDPDVTER_Hex(1)HexNAc(1)Neu5Ac(1)
HF_20240419_O_Gly_1	Q14624	IEETTMTTQTPAPIQAPSAILPLPGQSVER	Hex(2)HexNAc(2)Neu5Ac(2)	Q14624_IEETTMTTQTPAPIQAPSAILPLPGQSVER_Hex(2)HexNAc(2)Neu5Ac(2)
HF_20240419_O_Gly_1	Q14624	IEETTMTTQTPAPIQAPSAILPLPGQSVER	Hex(2)HexNAc(2)Neu5Ac(3)	Q14624_IEETTMTTQTPAPIQAPSAILPLPGQSVER_Hex(2)HexNAc(2)Neu5Ac(3)
HF_20240419_O_Gly_1	P00747	IPSCDSSPVSTEQLAPTAPPELTPVVQDCYHGDGQSYR	Hex(1)HexNAc(1)Neu5Ac(2)	P00747_IPSCDSSPVSTEQLAPTAPPELTPVVQDCYHGDGQSYR_Hex(1)HexNAc(1)Neu5Ac(2)
HF_20240419_O_Gly_1	P02790	TPLPPTSAHGNVAEGETKPDPDVTER	Hex(1)HexNAc(1)Neu5Ac(1)	P02790_TPLPPTSAHGNVAEGETKPDPDVTER_Hex(1)HexNAc(1)Neu5Ac(1)
HF_20240419_O_Gly_1	P01042	IGEIKEETTVSPPHTSMAPAQDEER	Hex(3)HexNAc(3)Neu5Ac(2)	P01042_IGEIKEETTVSPPHTSMAPAQDEER_Hex(3)HexNAc(3)Neu5Ac(2)
HF_20240419_O_Gly_1	P02790	TPLPPTSAHGNVAEGETKPDPDVTER	Hex(1)HexNAc(1)Neu5Ac(1)	P02790_TPLPPTSAHGNVAEGETKPDPDVTER_Hex(1)HexNAc(1)Neu5Ac(1)
HF_20240419_O_Gly_1	Q14624	IEETTMTTQTPAPIQAPSAILPLPGQSVER	Hex(2)HexNAc(2)Neu5Ac(4)	Q14624_IEETTMTTQTPAPIQAPSAILPLPGQSVER_Hex(2)HexNAc(2)Neu5Ac(4)
HF_20240419_O_Gly_1	P02748	AQYTTSYDPELTESSGSASHIDCR	Hex(1)HexNAc(2)Neu5Ac(1)	P02748_AQYTTSYDPELTESSGSASHIDCR_Hex(1)HexNAc(2)Neu5Ac(1)
HF_20240419_O_Gly_1	Q14624	IEETTMTTQTPAPIQAPSAILPLPGQSVER	Hex(3)HexNAc(3)Neu5Ac(3)	Q14624_IEETTMTTQTPAPIQAPSAILPLPGQSVER_Hex(3)HexNAc(3)Neu5Ac(3)
HF_20240419_O_Gly_1	P02765	TVVQPSVGAAAGPVVPPCPGR	Hex(1)HexNAc(1)Neu5Ac(1)	P02765_TVVQPSVGAAAGPVVPPCPGR_Hex(1)HexNAc(1)Neu5Ac(1)
HF_20240419_O_Gly_1	P19823	VVPDSTPSWANPSPTPVISMLAQGSQVLESTPPPHVMR	Hex(3)HexNAc(3)Neu5Ac(2)	P19823_VVPDSTPSWANPSPTPVISMLAQGSQVLESTPPPHVMR_Hex(3)HexNAc(3)Neu5Ac(2)
HF_20240419_O_Gly_1	Q14624	IEETTMTTQTPAPIQAPSAILPLPGQSVER	Hex(3)HexNAc(3)Neu5Ac(4)	Q14624_IEETTMTTQTPAPIQAPSAILPLPGQSVER_Hex(3)HexNAc(3)Neu5Ac(4)
HF_20240419_O_Gly_1	P19823	VVPDSTPSWANPSPTPVISMLAQGSQVLESTPPPHVMR	Hex(4)HexNAc(4)Neu5Ac(4)	P19823_VVPDSTPSWANPSPTPVISMLAQGSQVLESTPPPHVMR_Hex(4)HexNAc(4)Neu5Ac(4)
HF_20240419_O_Gly_1	P02765	TVVQPSVGAAAGPVVPPCPGR	Hex(1)HexNAc(1)Neu5Ac(1)	P02765_TVVQPSVGAAAGPVVPPCPGR_Hex(1)HexNAc(1)Neu5Ac(1)
HF_20240419_O_Gly_1	Q14624	VMNMKIEETTMTTQTPAPIQAPSAILPLPGQSVER	Hex(1)HexNAc(3)Neu5Ac(2)	Q14624_VMNMKIEETTMTTQTPAPIQAPSAILPLPGQSVER_Hex(1)HexNAc(3)Neu5Ac(2)
HF_20240419_O_Gly_1	Q14624	IEETTMTTQTPAPIQAPSAILPLPGQSVER	Fuc(1)Hex(2)HexNAc(3)Neu5Ac(2)	Q14624_IEETTMTTQTPAPIQAPSAILPLPGQSVER_Fuc(1)Hex(2)HexNAc(3)Neu5Ac(2)
HF_20240419_O_Gly_1	P02790	TPLPPTSAHGNVAEGETKPDPDVTER	Hex(2)HexNAc(2)Neu5Ac(1)	P02790_TPLPPTSAHGNVAEGETKPDPDVTER_Hex(2)HexNAc(2)Neu5Ac(1)
HF_20240419_O_Gly_1	P04004	SYYQSCCTDYTAECKPQVTR	Hex(1)HexNAc(1)Neu5Ac(2)	P04004_SYYQSCCTDYTAECKPQVTR_Hex(1)HexNAc(1)Neu5Ac(2)
HF_20240419_O_Gly_1	P05155	MLFVEPILEVSSLPTTNSTTNSATK	Hex(2)HexNAc(2)Neu5Ac(3)	P05155_MLFVEPILEVSSLPTTNSTTNSATK_Hex(2)HexNAc(2)Neu5Ac(3)
HF_20240419_O_Gly_1	Q14624	IEETTMTTQTPAPIQAPSAILPLPGQSVER	Hex(1)HexNAc(1)Neu5Ac(1)	Q14624_IEETTMTTQTPAPIQAPSAILPLPGQSVER_Hex(1)HexNAc(1)Neu5Ac(1)
HF_20240419_O_Gly_1	Q9UGM5	FVSVTCDFFESQAPATGSENSAVNQKPTNLPK	Hex(1)HexNAc(1)Neu5Ac(1)	Q9UGM5_FVSVTCDFFESQAPATGSENSAVNQKPTNLPK_Hex(1)HexNAc(1)Neu5Ac(1)
HF_20240419_O_Gly_1	Q14624	IEETTMTTQTPAPIQAPSAILPLPGQSVER	Hex(2)HexNAc(2)Neu5Ac(1)	Q14624_IEETTMTTQTPAPIQAPSAILPLPGQSVER_Hex(2)HexNAc(2)Neu5Ac(1)
HF_20240419_O_Gly_1	P01042	FSVATQTCQITPAEGPVVTAQYDCLGCVHPISTQSPDLEPILR	Hex(1)HexNAc(1)	P01042_FSVATQTCQITPAEGPVVTAQYDCLGCVHPISTQSPDLEPILR_Hex(1)HexNAc(1)
HF_20240419_O_Gly_1	Q14624	LAILPASAPPATSNPDPAVSR	Hex(2)HexNAc(2)Neu5Ac(2)	Q14624_LAILPASAPPATSNPDPAVSR_Hex(2)HexNAc(2)Neu5Ac(2)
HF_20240419_O_Gly_1	P02790	TPLPPTSAHGNVAEGETKPDPDVTER	Hex(2)HexNAc(2)	P02790_TPLPPTSAHGNVAEGETKPDPDVTER_Hex(2)HexNAc(2)
HF_20240419_O_Gly_1	Q14624	MNMKIEETTMTTQTPAPIQAPSAILPLPGQSVER	HexNAc(3)Neu5Ac(2)	Q14624_MNMKIEETTMTTQTPAPIQAPSAILPLPGQSVER_HexNAc(3)Neu5Ac(2)
HF_20240419_O_Gly_1	P19823	VVPDSTPSWANPSPTPVISMLAQGSQVLESTPPPHVMR	Hex(3)HexNAc(3)Neu5Ac(2)	P19823_VVPDSTPSWANPSPTPVISMLAQGSQVLESTPPPHVMR_Hex(3)HexNAc(3)Neu5Ac(2)
HF_20240419_O_Gly_1	P02790	TPLPPTSAHGNVAEGETKPDPDVTER	Hex(1)HexNAc(1)	P02790_TPLPPTSAHGNVAEGETKPDPDVTER_Hex(1)HexNAc(1)
HF_20240419_O_Gly_1	Q14624	IEETTMTTQTPAPIQAPSAILPLPGQSVER	Hex(1)HexNAc(1)Neu5Ac(2)	Q14624_IEETTMTTQTPAPIQAPSAILPLPGQSVER_Hex(1)HexNAc(1)Neu5Ac(2)
HF_20240419_O_Gly_1	P0C0L5	GVAHNNLMAMAQETGDNLYWGSVTGSQSNAVSPTPAPR	Hex(1)HexNAc(1)Neu5Ac(1)	P0C0L5_GVAHNNLMAMAQETGDNLYWGSVTGSQSNAVSPTPAPR_Hex(1)HexNAc(1)Neu5Ac(1)
HF_20240419_O_Gly_1	P00747	WEYCKIPSCDSSPVSTEQLAPTAPPELTPVVQDCYHGDGQSYR	Hex(1)HexNAc(1)Neu5Ac(1)	P00747_WEYCKIPSCDSSPVSTEQLAPTAPPELTPVVQDCYHGDGQSYR_Hex(1)HexNAc(1)Neu5Ac(1)
HF_20240419_O_Gly_1	Q14624	IEETTMTTQTPAPIQAPSAILPLPGQSVER	Hex(2)HexNAc(2)Neu5Ac(4)	Q14624_IEETTMTTQTPAPIQAPSAILPLPGQSVER_Hex(2)HexNAc(2)Neu5Ac(4)
HF_20240419_O_Gly_1	Q14624	IEETTMTTQTPAPIQAPSAILPLPGQSVER	Hex(3)HexNAc(3)Neu5Ac(3)	Q14624_IEETTMTTQTPAPIQAPSAILPLPGQSVER_Hex(3)HexNAc(3)Neu5Ac(3)
HF_20240419_O_Gly_1	P01042	IGEIKEETTVSPPHTSMAPAQDEER	Hex(2)HexNAc(2)Neu5Ac(1)	P01042_IGEIKEETTVSPPHTSMAPAQDEER_Hex(2)HexNAc(2)Neu5Ac(1)
HF_20240419_O_Gly_1	P05155	MLFVEPILEVSSLPTTNSTTNSATK	Hex(2)HexNAc(2)Neu5Ac(3)	P05155_MLFVEPILEVSSLPTTNSTTNSATK_Hex(2)HexNAc(2)Neu5Ac(3)
HF_20240419_O_Gly_1	P02790	PLPPTSAHGNVAEGETKPDPDVTER	Fuc(1)Hex(2)HexNAc(2)Neu5Ac(1)	P02790_PLPPTSAHGNVAEGETKPDPDVTER_Fuc(1)Hex(2)HexNAc(2)Neu5Ac(1)
HF_20240419_O_Gly_1	P02765	TVVQPSVGAAAGPVVPPCPGR	Hex(1)HexNAc(1)Neu5Ac(1)	P02765_TVVQPSVGAAAGPVVPPCPGR_Hex(1)HexNAc(1)Neu5Ac(1)
HF_20240419_O_Gly_1	P02765	TVVQPSVGAAAGPVVPPCPGR	Hex(1)HexNAc(1)Neu5Ac(1)	P02765_TVVQPSVGAAAGPVVPPCPGR_Hex(1)HexNAc(1)Neu5Ac(1)
HF_20240419_O_Gly_1	P01042	IGEIKEETTVSPPHTSMAPAQDEER	Hex(3)HexNAc(3)Neu5Ac(3)	P01042_IGEIKEETTVSPPHTSMAPAQDEER_Hex(3)HexNAc(3)Neu5Ac(3)
HF_20240419_O_Gly_1	P02765	TVVQPSVGAAAGPVVPPCPGR	Hex(1)HexNAc(1)Neu5Ac(1)	P02765_TVVQPSVGAAAGPVVPPCPGR_Hex(1)HexNAc(1)Neu5Ac(1)
HF_20240419_O_Gly_1	P0C0L5	GVAHNNLMAMAQETGDNLYWGSVTGSQSNAVSPTPAPR	Hex(1)HexNAc(1)Neu5Ac(2)	P0C0L5_GVAHNNLMAMAQETGDNLYWGSVTGSQSNAVSPTPAPR_Hex(1)HexNAc(1)Neu5Ac(2)
HF_20240419_O_Gly_1	Q14624	IEETTMTTQTPAPIQAPSAILPLPGQSVER	Hex(4)HexNAc(5)	Q14624_IEETTMTTQTPAPIQAPSAILPLPGQSVER_Hex(4)HexNAc(5)
HF_20240419_O_Gly_1	P02790	TPLPPTSAHGNVAEGETKPDPDVTER	Hex(2)HexNAc(2)Neu5Ac(3)	P02790_TPLPPTSAHGNVAEGETKPDPDVTER_Hex(2)HexNAc(2)Neu5Ac(3)
HF_20240419_O_Gly_1	P02765	TVVQPSVGAAAGPVVPPCPGR	Hex(1)HexNAc(1)Neu5Ac(1)	P02765_TVVQPSVGAAAGPVVPPCPGR_Hex(1)HexNAc(1)Neu5Ac(1)
HF_20240419_O_Gly_1	P02765	TVVQPSVGAAAGPVVPPCPGR	Hex(1)HexNAc(1)Neu5Ac(2)	P02765_TVVQPSVGAAAGPVVPPCPGR_Hex(1)HexNAc(1)Neu5Ac(2)
HF_20240419_O_Gly_1	P02790	TPLPPTSAHGNVAEGETKPDPDVTER	Hex(2)HexNAc(2)Neu5Ac(1)	P02790_TPLPPTSAHGNVAEGETKPDPDVTER_Hex(2)HexNAc(2)Neu5Ac(1)
HF_20240419_O_Gly_1	P02765	TVVQPSVGAAAGPVVPPCPGR	Hex(1)HexNAc(1)	P02765_TVVQPSVGAAAGPVVPPCPGR_Hex(1)HexNAc(1)
HF_20240419_O_Gly_1	P02790	TPLPPTSAHGNVAEGETKPDPDVTER	Hex(1)HexNAc(1)Neu5Ac(2)	P02790_TPLPPTSAHGNVAEGETKPDPDVTER_Hex(1)HexNAc(1)Neu5Ac(2)
HF_20240419_O_Gly_1	P02790	TPLPPTSAHGNVAEGETKPDPDVTER	Hex(3)HexNAc(4)Neu5Ac(1)	P02790_TPLPPTSAHGNVAEGETKPDPDVTER_Hex(3)HexNAc(4)Neu5Ac(1)
HF_20240419_O_Gly_1	Q14624	IEETTMTTQTPAPIQAPSAILPLPGQSVER	Hex(2)HexNAc(2)Neu5Ac(2)	Q14624_IEETTMTTQTPAPIQAPSAILPLPGQSVER_Hex(2)HexNAc(2)Neu5Ac(2)
HF_20240419_O_Gly_1	P01834	VQWKVDNALQSGNSQESVTEQDSK	Fuc(1)Hex(4)HexNAc(5)Neu5Ac(1)	P01834_VQWKVDNALQSGNSQESVTEQDSK_Fuc(1)Hex(4)HexNAc(5)Neu5Ac(1)
HF_20240419_O_Gly_1	P19823	VVPDSTPSWANPSPTPVISMLAQGSQVLESTPPPHVMR	Hex(4)HexNAc(4)Neu5Ac(3)	P19823_VVPDSTPSWANPSPTPVISMLAQGSQVLESTPPPHVMR_Hex(4)HexNAc(4)Neu5Ac(3)
HF_20240419_O_Gly_1	P19823	VVPDSTPSWANPSPTPVISMLAQGSQVLESTPPPHVMR	Fuc(2)Hex(4)HexNAc(4)Neu5Ac(4)	P19823_VVPDSTPSWANPSPTPVISMLAQGSQVLESTPPPHVMR_Fuc(2)Hex(4)HexNAc(4)Neu5Ac(4)
HF_20240419_O_Gly_1	P00747	YCKIPSCDSSPVSTEQLAPTAPPELTPVVQDCYHGDGQSYR	HexNAc(1)	P00747_YCKIPSCDSSPVSTEQLAPTAPPELTPVVQDCYHGDGQSYR_HexNAc(1)
HF_20240419_O_Gly_1	P19823	VVPDSTPSWANPSPTPVISMLAQGSQVLESTPPPHVMR	Fuc(2)Hex(4)HexNAc(4)Neu5Ac(3)	P19823_VVPDSTPSWANPSPTPVISMLAQGSQVLESTPPPHVMR_Fuc(2)Hex(4)HexNAc(4)Neu5Ac(3)
HF_20240419_O_Gly_1	P19823	VVPDSTPSWANPSPTPVISMLAQGSQVLESTPPPHVMR	Fuc(2)Hex(4)HexNAc(4)Neu5Ac(3)	P19823_VVPDSTPSWANPSPTPVISMLAQGSQVLESTPPPHVMR_Fuc(2)Hex(4)HexNAc(4)Neu5Ac(3)
HF_20240419_O_Gly_1	P0C0L5	WGSVTGSQSNAVSPTPAPR	Hex(1)HexNAc(1)Neu5Ac(1)	P0C0L5::P0C0L4_WGSVTGSQSNAVSPTPAPR_Hex(1)HexNAc(1)Neu5Ac(1)
HF_20240419_O_Gly_1	Q14624	MTTQTPAPIQAPSAILPLPGQSVER	Hex(4)HexNAc(6)	Q14624_MTTQTPAPIQAPSAILPLPGQSVER_Hex(4)HexNAc(6)
HF_20240419_O_Gly_1	Q14624	IEETTMTTQTPAPIQAPSAILPLPGQSVER	Hex(3)HexNAc(3)Neu5Ac(2)	Q14624_IEETTMTTQTPAPIQAPSAILPLPGQSVER_Hex(3)HexNAc(3)Neu5Ac(2)
HF_20240419_O_Gly_1	P05155	MLFVEPILEVSSLPTTNSTTNSATK	Hex(2)HexNAc(2)Neu5Ac(1)	P05155_MLFVEPILEVSSLPTTNSTTNSATK_Hex(2)HexNAc(2)Neu5Ac(1)
HF_20240419_O_Gly_1	Q96PD5	DGSPDVTTADIGANTPDATK	Hex(1)HexNAc(1)Neu5Ac(2)	Q96PD5_DGSPDVTTADIGANTPDATK_Hex(1)HexNAc(1)Neu5Ac(2)
HF_20240419_O_Gly_1	P00747	STEQLAPTAPPELTPVVQDCYHGDGQSYR	Hex(3)HexNAc(3)Neu5Ac(3)	P00747_STEQLAPTAPPELTPVVQDCYHGDGQSYR_Hex(3)HexNAc(3)Neu5Ac(3)
HF_20240419_O_Gly_1	P02765	TVVQPSVGAAAGPVVPPCPGR	HexNAc(1)	P02765_TVVQPSVGAAAGPVVPPCPGR_HexNAc(1)
HF_20240419_O_Gly_1	P01876	HYTNPSQDVTVPCPVPSTPPTPSPSTPPTPSPSCCHPR	Hex(3)HexNAc(3)	P01876_HYTNPSQDVTVPCPVPSTPPTPSPSTPPTPSPSCCHPR_Hex(3)HexNAc(3)
HF_20240419_O_Gly_1	P05155	MLFVEPILEVSSLPTTNSTTNSATK	Fuc(1)Hex(2)HexNAc(3)Neu5Ac(2)	P05155_MLFVEPILEVSSLPTTNSTTNSATK_Fuc(1)Hex(2)HexNAc(3)Neu5Ac(2)
HF_20240419_O_Gly_1	P02790	TPLPPTSAHGNVAEGETKPDPDVTER	Hex(1)HexNAc(1)	P02790_TPLPPTSAHGNVAEGETKPDPDVTER_Hex(1)HexNAc(1)
HF_20240419_O_Gly_1	P02765	TVVQPSVGAAAGPVVPPCPGR	Hex(1)HexNAc(1)Neu5Ac(2)	P02765_TVVQPSVGAAAGPVVPPCPGR_Hex(1)HexNAc(1)Neu5Ac(2)
HF_20240419_O_Gly_1	P19823	VVPDSTPSWANPSPTPVISMLAQGSQVLESTPPPHVMR	Fuc(1)Hex(6)HexNAc(6)Neu5Ac(1)	P19823_VVPDSTPSWANPSPTPVISMLAQGSQVLESTPPPHVMR_Fuc(1)Hex(6)HexNAc(6)Neu5Ac(1)
HF_20240419_O_Gly_1	P02790	TPLPPTSAHGNVAEGETKPDPDVTER	Hex(2)HexNAc(2)Neu5Ac(2)	P02790_TPLPPTSAHGNVAEGETKPDPDVTER_Hex(2)HexNAc(2)Neu5Ac(2)
HF_20240419_O_Gly_1	P00747	CSGTEASVVAPPPVVLLPDVETPSEEDCMFGNGK	Hex(1)HexNAc(1)Neu5Ac(1)	P00747_CSGTEASVVAPPPVVLLPDVETPSEEDCMFGNGK_Hex(1)HexNAc(1)Neu5Ac(1)
HF_20240419_O_Gly_1	P01834	REAKVQWKVDNALQSGNSQESVTEQDSK	Fuc(2)Hex(6)HexNAc(6)Neu5Ac(3)	P01834_REAKVQWKVDNALQSGNSQESVTEQDSK_Fuc(2)Hex(6)HexNAc(6)Neu5Ac(3)
HF_20240419_O_Gly_1	P02671	MADEAGSEADHEGTHSTK	Hex(1)HexNAc(1)Neu5Ac(1)	P02671_MADEAGSEADHEGTHSTK_Hex(1)HexNAc(1)Neu5Ac(1)
HF_20240419_O_Gly_1	P02765	TVVQPSVGAAAGPVVPPCPGR	Hex(1)HexNAc(1)Neu5Ac(2)	P02765_TVVQPSVGAAAGPVVPPCPGR_Hex(1)HexNAc(1)Neu5Ac(2)
HF_20240419_O_Gly_1	P02790	TPLPPTSAHGNVAEGETKPDPDVTER	Hex(2)HexNAc(2)	P02790_TPLPPTSAHGNVAEGETKPDPDVTER_Hex(2)HexNAc(2)
HF_20240419_O_Gly_1	Q14624	IEETTMTTQTPAPIQAPSAILPLPGQSVER	Hex(3)HexNAc(3)Neu5Ac(3)	Q14624_IEETTMTTQTPAPIQAPSAILPLPGQSVER_Hex(3)HexNAc(3)Neu5Ac(3)
HF_20240419_O_Gly_1	Q14624	LAILPASAPPATSNPDPAVSR	Hex(2)HexNAc(2)Neu5Ac(2)	Q14624_LAILPASAPPATSNPDPAVSR_Hex(2)HexNAc(2)Neu5Ac(2)
HF_20240419_O_Gly_1	P02787	DFPQLCQLCPGCGCSTLNQYFGYSGAFK	Hex(1)HexNAc(3)Neu5Ac(1)	P02787_DFPQLCQLCPGCGCSTLNQYFGYSGAFK_Hex(1)HexNAc(3)Neu5Ac(1)
HF_20240419_O_Gly_1	P02790	TPLPPTSAHGNVAEGETKPDPDVTER	Hex(2)HexNAc(2)Neu5Ac(2)	P02790_TPLPPTSAHGNVAEGETKPDPDVTER_Hex(2)HexNAc(2)Neu5Ac(2)
HF_20240419_O_Gly_1	P02790	TPLPPTSAHGNVAEGETKPDPDVTER	Hex(2)HexNAc(2)Neu5Ac(2)	P02790_TPLPPTSAHGNVAEGETKPDPDVTER_Hex(2)HexNAc(2)Neu5Ac(2)
HF_20240419_O_Gly_1	P02790	PPTSAHGNVAEGETKPDPDVTER	Fuc(1)Hex(4)HexNAc(4)Neu5Ac(1)	P02790_PPTSAHGNVAEGETKPDPDVTER_Fuc(1)Hex(4)HexNAc(4)Neu5Ac(1)
HF_20240419_O_Gly_1	P02765	TVVQPSVGAAAGPVVPPCPGR	Hex(1)HexNAc(1)Neu5Ac(1)	P02765_TVVQPSVGAAAGPVVPPCPGR_Hex(1)HexNAc(1)Neu5Ac(1)
HF_20240419_O_Gly_1	P04004	QCDELCSYYQSCCTDYTAECKPQVTR	HexNAc(1)	P04004_QCDELCSYYQSCCTDYTAECKPQVTR_HexNAc(1)
HF_20240419_O_Gly_1	P04004	YQSCCTDYTAECKPQVTR	Hex(2)HexNAc(5)	P04004_YQSCCTDYTAECKPQVTR_Hex(2)HexNAc(5)
HF_20240419_O_Gly_1	P19823	VVPDSTPSWANPSPTPVISMLAQGSQVLESTPPPHVMR	Hex(5)HexNAc(6)Neu5Ac(2)	P19823_VVPDSTPSWANPSPTPVISMLAQGSQVLESTPPPHVMR_Hex(5)HexNAc(6)Neu5Ac(2)
HF_20240419_O_Gly_1	P02790	TPLPPTSAHGNVAEGETKPDPDVTER	Hex(2)HexNAc(2)Neu5Ac(1)	P02790_TPLPPTSAHGNVAEGETKPDPDVTER_Hex(2)HexNAc(2)Neu5Ac(1)
HF_20240419_O_Gly_1	P05155	MLFVEPILEVSSLPTTNSTTNSATK	Hex(3)HexNAc(3)Neu5Ac(2)	P05155_MLFVEPILEVSSLPTTNSTTNSATK_Hex(3)HexNAc(3)Neu5Ac(2)
HF_20240419_O_Gly_1	P05155	MLFVEPILEVSSLPTTNSTTNSATK	Hex(3)HexNAc(3)Neu5Ac(3)	P05155_MLFVEPILEVSSLPTTNSTTNSATK_Hex(3)HexNAc(3)Neu5Ac(3)
HF_20240419_O_Gly_1	P02790	ATPLPPTSAHGNVAEGETKPDPDVTER	Fuc(1)Hex(3)HexNAc(3)Neu5Ac(1)	P02790_ATPLPPTSAHGNVAEGETKPDPDVTER_Fuc(1)Hex(3)HexNAc(3)Neu5Ac(1)
HF_20240419_O_Gly_1	P02765	TVVQPSVGAAAGPVVPPCPGR	Hex(1)HexNAc(1)Neu5Ac(1)	P02765_TVVQPSVGAAAGPVVPPCPGR_Hex(1)HexNAc(1)Neu5Ac(1)
HF_20240419_O_Gly_1	Q14624	IEETTMTTQTPAPIQAPSAILPLPGQSVER	Hex(1)HexNAc(3)Neu5Ac(1)	Q14624_IEETTMTTQTPAPIQAPSAILPLPGQSVER_Hex(1)HexNAc(3)Neu5Ac(1)
HF_20240419_O_Gly_1	Q14624	RVMNMKIEETTMTTQTPAPIQAPSAILPLPGQSVER	HexNAc(3)Neu5Ac(3)	Q14624_RVMNMKIEETTMTTQTPAPIQAPSAILPLPGQSVER_HexNAc(3)Neu5Ac(3)
HF_20240419_O_Gly_1	P05155	NPNATSSSSQDPESLQDRGEGK	Hex(1)HexNAc(1)Neu5Ac(2)	P05155_NPNATSSSSQDPESLQDRGEGK_Hex(1)HexNAc(1)Neu5Ac(2)
HF_20240419_O_Gly_1	Q14624	MKIEETTMTTQTPAPIQAPSAILPLPGQSVER	Hex(2)HexNAc(2)	Q14624_MKIEETTMTTQTPAPIQAPSAILPLPGQSVER_Hex(2)HexNAc(2)
HF_20240419_O_Gly_1	P01042	FSVATQTCQITPAEGPVVTAQYDCLGCVHPISTQSPDLEPILR	Hex(1)HexNAc(1)Neu5Ac(1)	P01042_FSVATQTCQITPAEGPVVTAQYDCLGCVHPISTQSPDLEPILR_Hex(1)HexNAc(1)Neu5Ac(1)
HF_20240419_O_Gly_1	Q14624	IEETTMTTQTPAPIQAPSAILPLPGQSVER	Hex(1)HexNAc(1)Neu5Ac(1)	Q14624_IEETTMTTQTPAPIQAPSAILPLPGQSVER_Hex(1)HexNAc(1)Neu5Ac(1)
HF_20240419_O_Gly_1	Q14624	IEETTMTTQTPAPIQAPSAILPLPGQSVER	Hex(2)HexNAc(2)Neu5Ac(1)	Q14624_IEETTMTTQTPAPIQAPSAILPLPGQSVER_Hex(2)HexNAc(2)Neu5Ac(1)
HF_20240419_O_Gly_1	P02790	TPLPPTSAHGNVAEGETKPDPDVTER	Hex(2)HexNAc(2)Neu5Ac(2)	P02790_TPLPPTSAHGNVAEGETKPDPDVTER_Hex(2)HexNAc(2)Neu5Ac(2)
HF_20240419_O_Gly_1	Q16610	GQGEQGSTGGTNISSTSEPKEE	Hex(1)HexNAc(1)Neu5Ac(2)	Q16610_GQGEQGSTGGTNISSTSEPKEE_Hex(1)HexNAc(1)Neu5Ac(2)
HF_20240419_O_Gly_1	Q14624	IEETTMTTQTPAPIQAPSAILPLPGQSVER	HexNAc(2)Neu5Ac(2)	Q14624_IEETTMTTQTPAPIQAPSAILPLPGQSVER_HexNAc(2)Neu5Ac(2)
HF_20240419_O_Gly_1	P02790	TPLPPTSAHGNVAEGETKPDPDVTER	Hex(1)HexNAc(1)	P02790_TPLPPTSAHGNVAEGETKPDPDVTER_Hex(1)HexNAc(1)
HF_20240419_O_Gly_1	P02790	LPPTSAHGNVAEGETKPDPDVTER	Hex(1)HexNAc(1)Neu5Ac(1)	P02790_LPPTSAHGNVAEGETKPDPDVTER_Hex(1)HexNAc(1)Neu5Ac(1)
HF_20240419_O_Gly_1	Q14624	LAILPASAPPATSNPDPAVSR	Hex(2)HexNAc(2)Neu5Ac(1)	Q14624_LAILPASAPPATSNPDPAVSR_Hex(2)HexNAc(2)Neu5Ac(1)
HF_20240419_O_Gly_1	P19827	TFVLSALQPSPTHSSSNTQR	Hex(1)HexNAc(1)Neu5Ac(1)	P19827_TFVLSALQPSPTHSSSNTQR_Hex(1)HexNAc(1)Neu5Ac(1)
HF_20240419_O_Gly_1	Q14624	IEETTMTTQTPAPIQAPSAILPLPGQSVER	Hex(1)HexNAc(1)Neu5Ac(2)	Q14624_IEETTMTTQTPAPIQAPSAILPLPGQSVER_Hex(1)HexNAc(1)Neu5Ac(2)
HF_20240419_O_Gly_1	P00747	WEYCKIPSCDSSPVSTEQLAPTAPPELTPVVQDCYHGDGQSYR	Hex(1)HexNAc(1)Neu5Ac(2)	P00747_WEYCKIPSCDSSPVSTEQLAPTAPPELTPVVQDCYHGDGQSYR_Hex(1)HexNAc(1)Neu5Ac(2)
HF_20240419_O_Gly_1	P02765	TVVQPSVGAAAGPVVPPCPGR	Hex(1)HexNAc(1)Neu5Ac(2)	P02765_TVVQPSVGAAAGPVVPPCPGR_Hex(1)HexNAc(1)Neu5Ac(2)
HF_20240419_O_Gly_1	P02790	TPLPPTSAHGNVAEGETKPDPDVTER	Hex(1)HexNAc(1)	P02790_TPLPPTSAHGNVAEGETKPDPDVTER_Hex(1)HexNAc(1)
HF_20240419_O_Gly_1	P05155	NPNATSSSSQDPESLQDR	Hex(1)HexNAc(1)Neu5Ac(1)	P05155_NPNATSSSSQDPESLQDR_Hex(1)HexNAc(1)Neu5Ac(1)
HF_20240419_O_Gly_1	Q14624	IEETTMTTQTPAPIQAPSAILPLPGQSVER	Hex(1)HexNAc(2)Neu5Ac(1)	Q14624_IEETTMTTQTPAPIQAPSAILPLPGQSVER_Hex(1)HexNAc(2)Neu5Ac(1)
HF_20240419_O_Gly_1	P05155	MLFVEPILEVSSLPTTNSTTNSATK	Hex(4)HexNAc(5)Neu5Ac(2)	P05155_MLFVEPILEVSSLPTTNSTTNSATK_Hex(4)HexNAc(5)Neu5Ac(2)
HF_20240419_O_Gly_1	P01042	IGEIKEETTVSPPHTSMAPAQDEER	Hex(2)HexNAc(2)Neu5Ac(1)	P01042_IGEIKEETTVSPPHTSMAPAQDEER_Hex(2)HexNAc(2)Neu5Ac(1)
HF_20240419_O_Gly_1	Q14624	LAILPASAPPATSNPDPAVSR	Hex(3)HexNAc(3)Neu5Ac(3)	Q14624_LAILPASAPPATSNPDPAVSR_Hex(3)HexNAc(3)Neu5Ac(3)
HF_20240419_O_Gly_1	P02790	TPLPPTSAHGNVAEGETKPDPDVTER	Hex(2)HexNAc(2)Neu5Ac(2)	P02790_TPLPPTSAHGNVAEGETKPDPDVTER_Hex(2)HexNAc(2)Neu5Ac(2)
HF_20240419_O_Gly_1	Q14624	KIEETTMTTQTPAPIQAPSAILPLPGQSVER	Hex(1)HexNAc(2)Neu5Ac(2)	Q14624_KIEETTMTTQTPAPIQAPSAILPLPGQSVER_Hex(1)HexNAc(2)Neu5Ac(2)
HF_20240419_O_Gly_1	P02790	ATPLPPTSAHGNVAEGETKPDPDVTER	Hex(1)HexNAc(2)	P02790_ATPLPPTSAHGNVAEGETKPDPDVTER_Hex(1)HexNAc(2)
HF_20240419_O_Gly_1	P05155	MLFVEPILEVSSLPTTNSTTNSATK	Hex(3)HexNAc(3)Neu5Ac(2)	P05155_MLFVEPILEVSSLPTTNSTTNSATK_Hex(3)HexNAc(3)Neu5Ac(2)
HF_20240419_O_Gly_1	P05155	MLFVEPILEVSSLPTTNSTTNSATK	Hex(2)HexNAc(4)Neu5Ac(3)	P05155_MLFVEPILEVSSLPTTNSTTNSATK_Hex(2)HexNAc(4)Neu5Ac(3)
HF_20240419_O_Gly_1	Q14624	LAILPASAPPATSNPDPAVSR	Hex(2)HexNAc(2)Neu5Ac(3)	Q14624_LAILPASAPPATSNPDPAVSR_Hex(2)HexNAc(2)Neu5Ac(3)
HF_20240419_O_Gly_1	P19823	VVPDSTPSWANPSPTPVISMLAQGSQVLESTPPPHVMR	Hex(4)HexNAc(4)Neu5Ac(3)	P19823_VVPDSTPSWANPSPTPVISMLAQGSQVLESTPPPHVMR_Hex(4)HexNAc(4)Neu5Ac(3)
HF_20240419_O_Gly_1	P05155	MLFVEPILEVSSLPTTNSTTNSATK	Hex(2)HexNAc(2)Neu5Ac(2)	P05155_MLFVEPILEVSSLPTTNSTTNSATK_Hex(2)HexNAc(2)Neu5Ac(2)
HF_20240419_O_Gly_1	P02790	ATPLPPTSAHGNVAEGETKPDPDVTER	Hex(2)HexNAc(3)Neu5Ac(1)	P02790_ATPLPPTSAHGNVAEGETKPDPDVTER_Hex(2)HexNAc(3)Neu5Ac(1)
HF_20240419_O_Gly_1	P02765	TVVQPSVGAAAGPVVPPCPGR	Hex(1)HexNAc(1)	P02765_TVVQPSVGAAAGPVVPPCPGR_Hex(1)HexNAc(1)
HF_20240419_O_Gly_1	P02790	TPLPPTSAHGNVAEGETKPDPDVTER	Hex(1)HexNAc(1)Neu5Ac(1)	P02790_TPLPPTSAHGNVAEGETKPDPDVTER_Hex(1)HexNAc(1)Neu5Ac(1)
HF_20240419_O_Gly_1	P02765	TVVQPSVGAAAGPVVPPCPGR	Hex(1)HexNAc(1)Neu5Ac(1)	P02765_TVVQPSVGAAAGPVVPPCPGR_Hex(1)HexNAc(1)Neu5Ac(1)
HF_20240419_O_Gly_1	P05155	NPNATSSSSQDPESLQDRGEGK	Hex(2)HexNAc(2)Neu5Ac(2)	P05155_NPNATSSSSQDPESLQDRGEGK_Hex(2)HexNAc(2)Neu5Ac(2)
HF_20240419_O_Gly_1	P19823	SKVVPDSTPSWANPSPTPVISMLAQGSQVLESTPPPHVMR	Fuc(1)Hex(2)HexNAc(2)Neu5Ac(2)	P19823_SKVVPDSTPSWANPSPTPVISMLAQGSQVLESTPPPHVMR_Fuc(1)Hex(2)HexNAc(2)Neu5Ac(2)
HF_20240419_O_Gly_1	Q92954	KTITTTEIMNKPEETAKPK	Hex(1)HexNAc(1)Neu5Ac(1)	Q92954_KTITTTEIMNKPEETAKPK_Hex(1)HexNAc(1)Neu5Ac(1)
HF_20240419_O_Gly_1	P02765	TVVQPSVGAAAGPVVPPCPGR	Hex(1)HexNAc(1)	P02765_TVVQPSVGAAAGPVVPPCPGR_Hex(1)HexNAc(1)
HF_20240419_O_Gly_1	Q14624	KIEETTMTTQTPAPIQAPSAILPLPGQSVER	Hex(1)HexNAc(2)	Q14624_KIEETTMTTQTPAPIQAPSAILPLPGQSVER_Hex(1)HexNAc(2)
HF_20240419_O_Gly_1	P05155	MLFVEPILEVSSLPTTNSTTNSATK	Hex(3)HexNAc(3)Neu5Ac(4)	P05155_MLFVEPILEVSSLPTTNSTTNSATK_Hex(3)HexNAc(3)Neu5Ac(4)
HF_20240419_O_Gly_1	P01834	CLLNNFYPREAKVQWKVDNALQSGNSQESVTEQDSK	Hex(2)HexNAc(2)Neu5Ac(2)	P01834_CLLNNFYPREAKVQWKVDNALQSGNSQESVTEQDSK_Hex(2)HexNAc(2)Neu5Ac(2)
HF_20240419_O_Gly_1	P02790	TPLPPTSAHGNVAEGETKPDPDVTER	Hex(2)HexNAc(2)Neu5Ac(2)	P02790_TPLPPTSAHGNVAEGETKPDPDVTER_Hex(2)HexNAc(2)Neu5Ac(2)
HF_20240419_O_Gly_1	Q14624	KIEETTMTTQTPAPIQAPSAILPLPGQSVER	HexNAc(1)Neu5Ac(1)	Q14624_KIEETTMTTQTPAPIQAPSAILPLPGQSVER_HexNAc(1)Neu5Ac(1)
HF_20240419_O_Gly_1	P27918	PPCPVAGGWGPWGPVSPCPVTCGLGQTMEQR	Hex(1)HexNAc(3)Neu5Ac(1)	P27918_PPCPVAGGWGPWGPVSPCPVTCGLGQTMEQR_Hex(1)HexNAc(3)Neu5Ac(1)
HF_20240419_O_Gly_1	P02790	TPLPPTSAHGNVAEGETKPDPDVTER	Hex(2)HexNAc(2)Neu5Ac(2)	P02790_TPLPPTSAHGNVAEGETKPDPDVTER_Hex(2)HexNAc(2)Neu5Ac(2)
HF_20240419_O_Gly_1	P01876	HYTNPSQDVTVPCPVPSTPPTPSPSTPPTPSPSCCHPR	Hex(4)HexNAc(4)Neu5Ac(1)	P01876_HYTNPSQDVTVPCPVPSTPPTPSPSTPPTPSPSCCHPR_Hex(4)HexNAc(4)Neu5Ac(1)
HF_20240419_O_Gly_1	P02790	ATPLPPTSAHGNVAEGETKPDPDVTER	Hex(2)HexNAc(3)	P02790_ATPLPPTSAHGNVAEGETKPDPDVTER_Hex(2)HexNAc(3)
HF_20240419_O_Gly_1	P02790	TPLPPTSAHGNVAEGETKPDPDVTER	Hex(2)HexNAc(2)Neu5Ac(2)	P02790_TPLPPTSAHGNVAEGETKPDPDVTER_Hex(2)HexNAc(2)Neu5Ac(2)
HF_20240419_O_Gly_1	P02765	TVVQPSVGAAAGPVVPPCPGR	Hex(1)HexNAc(1)Neu5Ac(1)	P02765_TVVQPSVGAAAGPVVPPCPGR_Hex(1)HexNAc(1)Neu5Ac(1)
HF_20240419_O_Gly_1	P02765	TVVQPSVGAAAGPVVPPCPGR	HexNAc(2)	P02765_TVVQPSVGAAAGPVVPPCPGR_HexNAc(2)
HF_20240419_O_Gly_1	P00747	SPVSTEQLAPTAPPELTPVVQDCYHGDGQSYR	Hex(3)HexNAc(4)	P00747_SPVSTEQLAPTAPPELTPVVQDCYHGDGQSYR_Hex(3)HexNAc(4)
HF_20240419_O_Gly_1	P01834	VQWKVDNALQSGNSQESVTEQDSK	Hex(1)HexNAc(3)Neu5Ac(3)	P01834_VQWKVDNALQSGNSQESVTEQDSK_Hex(1)HexNAc(3)Neu5Ac(3)
HF_20240419_O_Gly_1	Q14624	IEETTMTTQTPAPIQAPSAILPLPGQSVER	Hex(3)HexNAc(4)	Q14624_IEETTMTTQTPAPIQAPSAILPLPGQSVER_Hex(3)HexNAc(4)
HF_20240419_O_Gly_1	P02765	TVVQPSVGAAAGPVVPPCPGR	Hex(1)HexNAc(1)Neu5Ac(1)	P02765_TVVQPSVGAAAGPVVPPCPGR_Hex(1)HexNAc(1)Neu5Ac(1)
HF_20240419_O_Gly_1	P02790	TPLPPTSAHGNVAEGETKPDPDVTER	Hex(2)HexNAc(2)Neu5Ac(1)	P02790_TPLPPTSAHGNVAEGETKPDPDVTER_Hex(2)HexNAc(2)Neu5Ac(1)
HF_20240419_O_Gly_1	P02790	TPLPPTSAHGNVAEGETKPDPDVTER	Hex(2)HexNAc(2)Neu5Ac(2)	P02790_TPLPPTSAHGNVAEGETKPDPDVTER_Hex(2)HexNAc(2)Neu5Ac(2)
HF_20240419_O_Gly_1	P02790	TPLPPTSAHGNVAEGETKPDPDVTER	Hex(2)HexNAc(2)Neu5Ac(1)	P02790_TPLPPTSAHGNVAEGETKPDPDVTER_Hex(2)HexNAc(2)Neu5Ac(1)
HF_20240419_O_Gly_1	P02765	TVVQPSVGAAAGPVVPPCPGR	HexNAc(1)	P02765_TVVQPSVGAAAGPVVPPCPGR_HexNAc(1)
HF_20240419_O_Gly_1	P02790	TPLPPTSAHGNVAEGETKPDPDVTER	Hex(2)HexNAc(2)Neu5Ac(2)	P02790_TPLPPTSAHGNVAEGETKPDPDVTER_Hex(2)HexNAc(2)Neu5Ac(2)
HF_20240419_O_Gly_1	Q96PD5	DGSPDVTTADIGANTPDATK	Hex(1)HexNAc(1)Neu5Ac(2)	Q96PD5_DGSPDVTTADIGANTPDATK_Hex(1)HexNAc(1)Neu5Ac(2)
HF_20240419_O_Gly_1	P05155	NPNATSSSSQDPESLQDRGEGK	Hex(1)HexNAc(1)	P05155_NPNATSSSSQDPESLQDRGEGK_Hex(1)HexNAc(1)
HF_20240419_O_Gly_1	P02649	VQAAVGTSAAPVPSDNH	Hex(1)HexNAc(1)Neu5Ac(2)	P02649_VQAAVGTSAAPVPSDNH_Hex(1)HexNAc(1)Neu5Ac(2)
HF_20240419_O_Gly_1	Q14624	LAILPASAPPATSNPDPAVSR	Hex(2)HexNAc(2)Neu5Ac(1)	Q14624_LAILPASAPPATSNPDPAVSR_Hex(2)HexNAc(2)Neu5Ac(1)
HF_20240419_O_Gly_1	P05155	MLFVEPILEVSSLPTTNSTTNSATK	Hex(4)HexNAc(5)	P05155_MLFVEPILEVSSLPTTNSTTNSATK_Hex(4)HexNAc(5)
HF_20240419_O_Gly_1	P05155	MLFVEPILEVSSLPTTNSTTNSATK	Hex(2)HexNAc(4)Neu5Ac(3)	P05155_MLFVEPILEVSSLPTTNSTTNSATK_Hex(2)HexNAc(4)Neu5Ac(3)
HF_20240419_O_Gly_1	P02671	TGSETESPRNPSSAGSWNSGSSGPGSTGNR	HexNAc(3)	P02671_TGSETESPRNPSSAGSWNSGSSGPGSTGNR_HexNAc(3)
HF_20240419_O_Gly_1	P05155	MLFVEPILEVSSLPTTNSTTNSATK	Hex(2)HexNAc(2)Neu5Ac(1)	P05155_MLFVEPILEVSSLPTTNSTTNSATK_Hex(2)HexNAc(2)Neu5Ac(1)
HF_20240419_O_Gly_1	P02790	TPLPPTSAHGNVAEGETKPDPDVTER	Hex(3)HexNAc(3)Neu5Ac(1)	P02790_TPLPPTSAHGNVAEGETKPDPDVTER_Hex(3)HexNAc(3)Neu5Ac(1)
HF_20240419_O_Gly_1	P02790	TPLPPTSAHGNVAEGETKPDPDVTER	Hex(2)HexNAc(2)Neu5Ac(2)	P02790_TPLPPTSAHGNVAEGETKPDPDVTER_Hex(2)HexNAc(2)Neu5Ac(2)
HF_20240419_O_Gly_1	P19823	VVPDSTPSWANPSPTPVISMLAQGSQVLESTPPPHVMR	Hex(4)HexNAc(4)Neu5Ac(3)	P19823_VVPDSTPSWANPSPTPVISMLAQGSQVLESTPPPHVMR_Hex(4)HexNAc(4)Neu5Ac(3)
HF_20240419_O_Gly_1	P02790	TPLPPTSAHGNVAEGETKPDPDVTER	Hex(2)HexNAc(2)Neu5Ac(2)	P02790_TPLPPTSAHGNVAEGETKPDPDVTER_Hex(2)HexNAc(2)Neu5Ac(2)
HF_20240419_O_Gly_1	P02765	TVVQPSVGAAAGPVVPPCPGR	Hex(1)HexNAc(1)	P02765_TVVQPSVGAAAGPVVPPCPGR_Hex(1)HexNAc(1)
HF_20240419_O_Gly_1	P01042	IGEIKEETTVSPPHTSMAPAQDEER	Hex(3)HexNAc(3)Neu5Ac(3)	P01042_IGEIKEETTVSPPHTSMAPAQDEER_Hex(3)HexNAc(3)Neu5Ac(3)
HF_20240419_O_Gly_1	P02671	MADEAGSEADHEGTHSTK	Hex(1)HexNAc(1)Neu5Ac(1)	P02671_MADEAGSEADHEGTHSTK_Hex(1)HexNAc(1)Neu5Ac(1)
HF_20240419_O_Gly_1	P05155	MLFVEPILEVSSLPTTNSTTNSATK	Hex(3)HexNAc(3)Neu5Ac(2)	P05155_MLFVEPILEVSSLPTTNSTTNSATK_Hex(3)HexNAc(3)Neu5Ac(2)
HF_20240419_O_Gly_1	P05155	NPNATSSSSQDPESLQDRGEGK	Hex(1)HexNAc(1)Neu5Ac(1)	P05155_NPNATSSSSQDPESLQDRGEGK_Hex(1)HexNAc(1)Neu5Ac(1)
HF_20240419_O_Gly_1	P02790	TPLPPTSAHGNVAEGETKPDPDVTER	Hex(3)HexNAc(4)Neu5Ac(1)	P02790_TPLPPTSAHGNVAEGETKPDPDVTER_Hex(3)HexNAc(4)Neu5Ac(1)
HF_20240419_O_Gly_1	P02671	GGSTSYGTGSETESPRNPSSAGSWNSGSSGPGSTGNR	Hex(1)HexNAc(1)Neu5Ac(1)	P02671_GGSTSYGTGSETESPRNPSSAGSWNSGSSGPGSTGNR_Hex(1)HexNAc(1)Neu5Ac(1)
HF_20240419_O_Gly_1	Q9UK55	LAPSPQSPETPAPQNQTSR	Hex(2)HexNAc(2)Neu5Ac(1)	Q9UK55_LAPSPQSPETPAPQNQTSR_Hex(2)HexNAc(2)Neu5Ac(1)
HF_20240419_O_Gly_1	Q14624	IEETTMTTQTPAPIQAPSAILPLPGQSVER	Hex(2)HexNAc(2)Neu5Ac(2)	Q14624_IEETTMTTQTPAPIQAPSAILPLPGQSVER_Hex(2)HexNAc(2)Neu5Ac(2)
HF_20240419_O_Gly_1	P02790	LPPTSAHGNVAEGETKPDPDVTER	Hex(1)HexNAc(1)Neu5Ac(1)	P02790_LPPTSAHGNVAEGETKPDPDVTER_Hex(1)HexNAc(1)Neu5Ac(1)
HF_20240419_O_Gly_1	Q14624	IEETTMTTQTPAPIQAPSAILPLPGQSVER	Fuc(1)Hex(2)HexNAc(3)Neu5Ac(3)	Q14624_IEETTMTTQTPAPIQAPSAILPLPGQSVER_Fuc(1)Hex(2)HexNAc(3)Neu5Ac(3)
HF_20240419_O_Gly_1	P02751	HTSVQTTSSGSGPFTDVR	Hex(1)HexNAc(1)Neu5Ac(1)	P02751_HTSVQTTSSGSGPFTDVR_Hex(1)HexNAc(1)Neu5Ac(1)
HF_20240419_O_Gly_1	P19823	VVPDSTPSWANPSPTPVISMLAQGSQVLESTPPPHVMR	Hex(3)HexNAc(3)Neu5Ac(3)	P19823_VVPDSTPSWANPSPTPVISMLAQGSQVLESTPPPHVMR_Hex(3)HexNAc(3)Neu5Ac(3)
HF_20240419_O_Gly_1	Q14624	IEETTMTTQTPAPIQAPSAILPLPGQSVER	Hex(3)HexNAc(3)Neu5Ac(3)	Q14624_IEETTMTTQTPAPIQAPSAILPLPGQSVER_Hex(3)HexNAc(3)Neu5Ac(3)
HF_20240419_O_Gly_1	P05155	MLFVEPILEVSSLPTTNSTTNSATK	Hex(2)HexNAc(2)Neu5Ac(2)	P05155_MLFVEPILEVSSLPTTNSTTNSATK_Hex(2)HexNAc(2)Neu5Ac(2)
HF_20240419_O_Gly_1	P01834	EAKVQWKVDNALQSGNSQESVTEQDSK	Hex(2)HexNAc(4)Neu5Ac(1)	P01834_EAKVQWKVDNALQSGNSQESVTEQDSK_Hex(2)HexNAc(4)Neu5Ac(1)
HF_20240419_O_Gly_1	P01042	IGEIKEETTVSPPHTSMAPAQDEER	Hex(2)HexNAc(2)Neu5Ac(3)	P01042_IGEIKEETTVSPPHTSMAPAQDEER_Hex(2)HexNAc(2)Neu5Ac(3)
HF_20240419_O_Gly_1	P00747	YCKIPSCDSSPVSTEQLAPTAPPELTPVVQDCYHGDGQSYR	HexNAc(1)	P00747_YCKIPSCDSSPVSTEQLAPTAPPELTPVVQDCYHGDGQSYR_HexNAc(1)
HF_20240419_O_Gly_1	Q14624	IEETTMTTQTPAPIQAPSAILPLPGQSVER	Hex(2)HexNAc(2)	Q14624_IEETTMTTQTPAPIQAPSAILPLPGQSVER_Hex(2)HexNAc(2)
HF_20240419_O_Gly_1	P00747	QLAPTAPPELTPVVQDCYHGDGQSYR	Hex(3)HexNAc(6)	P00747_QLAPTAPPELTPVVQDCYHGDGQSYR_Hex(3)HexNAc(6)
HF_20240419_O_Gly_1	P02790	TPLPPTSAHGNVAEGETKPDPDVTER	Hex(2)HexNAc(2)Neu5Ac(2)	P02790_TPLPPTSAHGNVAEGETKPDPDVTER_Hex(2)HexNAc(2)Neu5Ac(2)
HF_20240419_O_Gly_1	P02671	TGSETESPRNPSSAGSWNSGSSGPGSTGNR	HexNAc(3)	P02671_TGSETESPRNPSSAGSWNSGSSGPGSTGNR_HexNAc(3)
HF_20240419_O_Gly_1	Q14624	LAILPASAPPATSNPDPAVSR	Hex(2)HexNAc(2)Neu5Ac(2)	Q14624_LAILPASAPPATSNPDPAVSR_Hex(2)HexNAc(2)Neu5Ac(2)
HF_20240419_O_Gly_1	P02790	TPLPPTSAHGNVAEGETKPDPDVTER	Hex(2)HexNAc(2)Neu5Ac(2)	P02790_TPLPPTSAHGNVAEGETKPDPDVTER_Hex(2)HexNAc(2)Neu5Ac(2)
HF_20240419_O_Gly_1	P19823	VVPDSTPSWANPSPTPVISMLAQGSQVLESTPPPHVMR	Hex(4)HexNAc(4)Neu5Ac(4)	P19823_VVPDSTPSWANPSPTPVISMLAQGSQVLESTPPPHVMR_Hex(4)HexNAc(4)Neu5Ac(4)
HF_20240419_O_Gly_1	P02748	AQYTTSYDPELTESSGSASHIDCR	Hex(1)HexNAc(2)Neu5Ac(1)	P02748_AQYTTSYDPELTESSGSASHIDCR_Hex(1)HexNAc(2)Neu5Ac(1)
HF_20240419_O_Gly_1	P19827	VLSALQPSPTHSSSNTQR	Hex(1)HexNAc(1)Neu5Ac(1)	P19827_VLSALQPSPTHSSSNTQR_Hex(1)HexNAc(1)Neu5Ac(1)
HF_20240419_O_Gly_1	P02765	TVVQPSVGAAAGPVVPPCPGR	Hex(1)HexNAc(1)	P02765_TVVQPSVGAAAGPVVPPCPGR_Hex(1)HexNAc(1)
HF_20240419_O_Gly_1	P02748	AQYTTSYDPELTESSGSASHIDCR	Hex(1)HexNAc(2)Neu5Ac(1)	P02748_AQYTTSYDPELTESSGSASHIDCR_Hex(1)HexNAc(2)Neu5Ac(1)
HF_20240419_O_Gly_1	P05155	MLFVEPILEVSSLPTTNSTTNSATK	Fuc(2)Hex(4)HexNAc(4)Neu5Ac(3)	P05155_MLFVEPILEVSSLPTTNSTTNSATK_Fuc(2)Hex(4)HexNAc(4)Neu5Ac(3)
HF_20240419_O_Gly_1	P02751	HTSVQTTSSGSGPFTDVR	Hex(1)HexNAc(1)	P02751_HTSVQTTSSGSGPFTDVR_Hex(1)HexNAc(1)
HF_20240419_O_Gly_1	P12259	FTVNNLAEPQKAPSHQQATTAGSPLR	Hex(1)HexNAc(1)Neu5Ac(1)	P12259_FTVNNLAEPQKAPSHQQATTAGSPLR_Hex(1)HexNAc(1)Neu5Ac(1)
HF_20240419_O_Gly_1	P02790	TPLPPTSAHGNVAEGETKPDPDVTER	Hex(1)HexNAc(1)Neu5Ac(1)	P02790_TPLPPTSAHGNVAEGETKPDPDVTER_Hex(1)HexNAc(1)Neu5Ac(1)
HF_20240419_O_Gly_1	P05155	PNATSSSSQDPESLQDRGEGK	Hex(1)HexNAc(1)Neu5Ac(1)	P05155_PNATSSSSQDPESLQDRGEGK_Hex(1)HexNAc(1)Neu5Ac(1)
HF_20240419_O_Gly_1	P02790	LPPTSAHGNVAEGETKPDPDVTER	Hex(1)HexNAc(1)Neu5Ac(1)	P02790_LPPTSAHGNVAEGETKPDPDVTER_Hex(1)HexNAc(1)Neu5Ac(1)
HF_20240419_O_Gly_1	P04004	PRNISDGFDGIPDNVDAALALPAHSYSGR	Hex(4)HexNAc(5)Neu5Ac(1)	P04004_PRNISDGFDGIPDNVDAALALPAHSYSGR_Hex(4)HexNAc(5)Neu5Ac(1)
HF_20240419_O_Gly_1	P05155	KMLFVEPILEVSSLPTTNSTTNSATK	Fuc(1)Hex(2)HexNAc(2)Neu5Ac(1)	P05155_KMLFVEPILEVSSLPTTNSTTNSATK_Fuc(1)Hex(2)HexNAc(2)Neu5Ac(1)
HF_20240419_O_Gly_1	P05155	NPNATSSSSQDPESLQDRGEGK	HexNAc(2)Neu5Ac(1)	P05155_NPNATSSSSQDPESLQDRGEGK_HexNAc(2)Neu5Ac(1)
HF_20240419_O_Gly_1	P01834	EAKVQWKVDNALQSGNSQESVTEQDSK	Hex(2)HexNAc(4)Neu5Ac(2)	P01834_EAKVQWKVDNALQSGNSQESVTEQDSK_Hex(2)HexNAc(4)Neu5Ac(2)
HF_20240419_O_Gly_1	P01042	TPAEGPVVTAQYDCLGCVHPISTQSPDLEPILR	Fuc(1)Hex(3)HexNAc(3)Neu5Ac(1)	P01042_TPAEGPVVTAQYDCLGCVHPISTQSPDLEPILR_Fuc(1)Hex(3)HexNAc(3)Neu5Ac(1)
HF_20240419_O_Gly_1	Q14624	KIEETTMTTQTPAPIQAPSAILPLPGQSVER	Hex(2)HexNAc(3)Neu5Ac(1)	Q14624_KIEETTMTTQTPAPIQAPSAILPLPGQSVER_Hex(2)HexNAc(3)Neu5Ac(1)
HF_20240419_O_Gly_1	P05155	NPNATSSSSQDPESLQDRGEGK	Hex(1)HexNAc(1)Neu5Ac(1)	P05155_NPNATSSSSQDPESLQDRGEGK_Hex(1)HexNAc(1)Neu5Ac(1)
HF_20240419_O_Gly_1	P05155	NPNATSSSSQDPESLQDR	Hex(1)HexNAc(1)Neu5Ac(1)	P05155_NPNATSSSSQDPESLQDR_Hex(1)HexNAc(1)Neu5Ac(1)
HF_20240419_O_Gly_1	Q14624	IEETTMTTQTPAPIQAPSAILPLPGQSVER	Hex(3)HexNAc(3)Neu5Ac(3)	Q14624_IEETTMTTQTPAPIQAPSAILPLPGQSVER_Hex(3)HexNAc(3)Neu5Ac(3)
HF_20240419_O_Gly_1	Q92954	KTITTTEIMNKPEETAKPK	Hex(2)HexNAc(2)Neu5Ac(2)	Q92954_KTITTTEIMNKPEETAKPK_Hex(2)HexNAc(2)Neu5Ac(2)
HF_20240419_O_Gly_1	P02790	TPLPPTSAHGNVAEGETKPDPDVTER	Hex(2)HexNAc(2)Neu5Ac(2)	P02790_TPLPPTSAHGNVAEGETKPDPDVTER_Hex(2)HexNAc(2)Neu5Ac(2)
HF_20240419_O_Gly_1	P02790	TPLPPTSAHGNVAEGETKPDPDVTER	Hex(2)HexNAc(2)Neu5Ac(3)	P02790_TPLPPTSAHGNVAEGETKPDPDVTER_Hex(2)HexNAc(2)Neu5Ac(3)
HF_20240419_O_Gly_1	P02649	VQAAVGTSAAPVPSDNH	Hex(1)HexNAc(1)Neu5Ac(2)	P02649_VQAAVGTSAAPVPSDNH_Hex(1)HexNAc(1)Neu5Ac(2)
HF_20240419_O_Gly_1	Q14624	MTTQTPAPIQAPSAILPLPGQSVER	Fuc(1)Hex(3)HexNAc(5)Neu5Ac(3)	Q14624_MTTQTPAPIQAPSAILPLPGQSVER_Fuc(1)Hex(3)HexNAc(5)Neu5Ac(3)
HF_20240419_O_Gly_1	Q96PD5	DGSPDVTTADIGANTPDATK	Hex(1)HexNAc(1)Neu5Ac(1)	Q96PD5_DGSPDVTTADIGANTPDATK_Hex(1)HexNAc(1)Neu5Ac(1)
HF_20240419_O_Gly_1	P02671	ETESPRNPSSAGSWNSGSSGPGSTGNR	HexNAc(3)Neu5Ac(1)	P02671_ETESPRNPSSAGSWNSGSSGPGSTGNR_HexNAc(3)Neu5Ac(1)
HF_20240419_O_Gly_1	Q14624	IEETTMTTQTPAPIQAPSAILPLPGQSVER	Hex(2)HexNAc(2)Neu5Ac(2)	Q14624_IEETTMTTQTPAPIQAPSAILPLPGQSVER_Hex(2)HexNAc(2)Neu5Ac(2)
HF_20240419_O_Gly_1	P02790	TPLPPTSAHGNVAEGETKPDPDVTER	Hex(3)HexNAc(3)Neu5Ac(3)	P02790_TPLPPTSAHGNVAEGETKPDPDVTER_Hex(3)HexNAc(3)Neu5Ac(3)
HF_20240419_O_Gly_1	P01042	FSVATQTCQITPAEGPVVTAQYDCLGCVHPISTQSPDLEPILR	Hex(2)HexNAc(2)Neu5Ac(1)	P01042_FSVATQTCQITPAEGPVVTAQYDCLGCVHPISTQSPDLEPILR_Hex(2)HexNAc(2)Neu5Ac(1)
HF_20240419_O_Gly_1	P05155	NPNATSSSSQDPESLQDRGEGK	Hex(1)HexNAc(1)Neu5Ac(1)	P05155_NPNATSSSSQDPESLQDRGEGK_Hex(1)HexNAc(1)Neu5Ac(1)
HF_20240419_O_Gly_1	P19823	VVPDSTPSWANPSPTPVISMLAQGSQVLESTPPPHVMR	Fuc(1)Hex(6)HexNAc(6)Neu5Ac(1)	P19823_VVPDSTPSWANPSPTPVISMLAQGSQVLESTPPPHVMR_Fuc(1)Hex(6)HexNAc(6)Neu5Ac(1)
HF_20240419_O_Gly_1	P02790	TPLPPTSAHGNVAEGETKPDPDVTER	Hex(2)HexNAc(2)Neu5Ac(3)	P02790_TPLPPTSAHGNVAEGETKPDPDVTER_Hex(2)HexNAc(2)Neu5Ac(3)
HF_20240419_O_Gly_1	P01876	HYTNPSQDVTVPCPVPSTPPTPSPSTPPTPSPSCCHPR	Hex(1)HexNAc(2)Neu5Ac(1)	P01876_HYTNPSQDVTVPCPVPSTPPTPSPSTPPTPSPSCCHPR_Hex(1)HexNAc(2)Neu5Ac(1)
HF_20240419_O_Gly_1	P01876	HYTNPSQDVTVPCPVPSTPPTPSPSTPPTPSPSCCHPR	Hex(4)HexNAc(6)Neu5Ac(1)	P01876_HYTNPSQDVTVPCPVPSTPPTPSPSTPPTPSPSCCHPR_Hex(4)HexNAc(6)Neu5Ac(1)
HF_20240419_O_Gly_1	P05155	MLFVEPILEVSSLPTTNSTTNSATK	Hex(3)HexNAc(3)Neu5Ac(3)	P05155_MLFVEPILEVSSLPTTNSTTNSATK_Hex(3)HexNAc(3)Neu5Ac(3)
HF_20240419_O_Gly_1	Q96PD5	DGSPDVTTADIGANTPDATK	Hex(1)HexNAc(1)Neu5Ac(2)	Q96PD5_DGSPDVTTADIGANTPDATK_Hex(1)HexNAc(1)Neu5Ac(2)
HF_20240419_O_Gly_1	P19823	VVPDSTPSWANPSPTPVISMLAQGSQVLESTPPPHVMR	Hex(4)HexNAc(4)Neu5Ac(3)	P19823_VVPDSTPSWANPSPTPVISMLAQGSQVLESTPPPHVMR_Hex(4)HexNAc(4)Neu5Ac(3)
HF_20240419_O_Gly_1	P19827	TFVLSALQPSPTHSSSNTQR	Hex(1)HexNAc(1)	P19827_TFVLSALQPSPTHSSSNTQR_Hex(1)HexNAc(1)
HF_20240419_O_Gly_1	Q92954	TITTTEIMNKPEETAKPK	Hex(2)HexNAc(2)Neu5Ac(2)	Q92954_TITTTEIMNKPEETAKPK_Hex(2)HexNAc(2)Neu5Ac(2)
HF_20240419_O_Gly_1	Q14624	KIEETTMTTQTPAPIQAPSAILPLPGQSVER	Fuc(1)Hex(2)HexNAc(2)Neu5Ac(1)	Q14624_KIEETTMTTQTPAPIQAPSAILPLPGQSVER_Fuc(1)Hex(2)HexNAc(2)Neu5Ac(1)
HF_20240419_O_Gly_1	P00747	IPSCDSSPVSTEQLAPTAPPELTPVVQDCYHGDGQSYR	Hex(3)HexNAc(5)Neu5Ac(1)	P00747_IPSCDSSPVSTEQLAPTAPPELTPVVQDCYHGDGQSYR_Hex(3)HexNAc(5)Neu5Ac(1)
HF_20240419_O_Gly_1	P02671	NPGSSGTGGTATWKPGSSGPGSTGSWNSGSSGTGSTGNQNPGSPR	Hex(1)HexNAc(1)Neu5Ac(1)	P02671_NPGSSGTGGTATWKPGSSGPGSTGSWNSGSSGTGSTGNQNPGSPR_Hex(1)HexNAc(1)Neu5Ac(1)
HF_20240419_O_Gly_1	P01876	HYTNPSQDVTVPCPVPSTPPTPSPSTPPTPSPSCCHPR	Hex(4)HexNAc(6)Neu5Ac(2)	P01876_HYTNPSQDVTVPCPVPSTPPTPSPSTPPTPSPSCCHPR_Hex(4)HexNAc(6)Neu5Ac(2)
HF_20240419_O_Gly_1	P02765	TVVQPSVGAAAGPVVPPCPGR	Hex(1)HexNAc(1)Neu5Ac(1)	P02765_TVVQPSVGAAAGPVVPPCPGR_Hex(1)HexNAc(1)Neu5Ac(1)
HF_20240419_O_Gly_1	P01876	HYTNPSQDVTVPCPVPSTPPTPSPSTPPTPSPSCCHPR	Hex(4)HexNAc(5)Neu5Ac(1)	P01876_HYTNPSQDVTVPCPVPSTPPTPSPSTPPTPSPSCCHPR_Hex(4)HexNAc(5)Neu5Ac(1)
HF_20240419_O_Gly_1	P19827	TFVLSALQPSPTHSSSNTQR	Hex(1)HexNAc(1)Neu5Ac(2)	P19827_TFVLSALQPSPTHSSSNTQR_Hex(1)HexNAc(1)Neu5Ac(2)
HF_20240419_O_Gly_1	P02765	TVVQPSVGAAAGPVVPPCPGR	Hex(1)HexNAc(1)	P02765_TVVQPSVGAAAGPVVPPCPGR_Hex(1)HexNAc(1)
HF_20240419_O_Gly_1	P05155	NPNATSSSSQDPESLQDRGEGK	Hex(1)HexNAc(1)	P05155_NPNATSSSSQDPESLQDRGEGK_Hex(1)HexNAc(1)
HF_20240419_O_Gly_1	P05155	MLFVEPILEVSSLPTTNSTTNSATK	Hex(2)HexNAc(2)Neu5Ac(3)	P05155_MLFVEPILEVSSLPTTNSTTNSATK_Hex(2)HexNAc(2)Neu5Ac(3)
HF_20240419_O_Gly_1	P02671	MADEAGSEADHEGTHSTK	Hex(1)HexNAc(1)Neu5Ac(1)	P02671_MADEAGSEADHEGTHSTK_Hex(1)HexNAc(1)Neu5Ac(1)
HF_20240419_O_Gly_1	P01876	HYTNPSQDVTVPCPVPSTPPTPSPSTPPTPSPSCCHPR	Hex(5)HexNAc(5)Neu5Ac(2)	P01876_HYTNPSQDVTVPCPVPSTPPTPSPSTPPTPSPSCCHPR_Hex(5)HexNAc(5)Neu5Ac(2)
HF_20240419_O_Gly_1	P02790	TPLPPTSAHGNVAEGETKPDPDVTER	Hex(2)HexNAc(2)Neu5Ac(2)	P02790_TPLPPTSAHGNVAEGETKPDPDVTER_Hex(2)HexNAc(2)Neu5Ac(2)
HF_20240419_O_Gly_1	P01876	HYTNPSQDVTVPCPVPSTPPTPSPSTPPTPSPSCCHPR	Hex(4)HexNAc(4)Neu5Ac(2)	P01876_HYTNPSQDVTVPCPVPSTPPTPSPSTPPTPSPSCCHPR_Hex(4)HexNAc(4)Neu5Ac(2)
HF_20240419_O_Gly_1	P02671	GGSTSYGTGSETESPRNPSSAGSWNSGSSGPGSTGNR	Hex(1)HexNAc(1)	P02671_GGSTSYGTGSETESPRNPSSAGSWNSGSSGPGSTGNR_Hex(1)HexNAc(1)
HF_20240419_O_Gly_1	P02790	VLGAPVALGLWSLCWSLAIATPLPPTSAHGNVAEGETKPDPDVTER	Fuc(1)Hex(4)HexNAc(5)Neu5Ac(5)	P02790_VLGAPVALGLWSLCWSLAIATPLPPTSAHGNVAEGETKPDPDVTER_Fuc(1)Hex(4)HexNAc(5)Neu5Ac(5)
HF_20240419_O_Gly_1	P02671	MADEAGSEADHEGTHSTK	Hex(1)HexNAc(1)Neu5Ac(1)	P02671_MADEAGSEADHEGTHSTK_Hex(1)HexNAc(1)Neu5Ac(1)
HF_20240419_O_Gly_1	P02790	LPPTSAHGNVAEGETKPDPDVTER	Hex(2)HexNAc(2)Neu5Ac(2)	P02790_LPPTSAHGNVAEGETKPDPDVTER_Hex(2)HexNAc(2)Neu5Ac(2)
HF_20240419_O_Gly_1	P01876	HYTNPSQDVTVPCPVPSTPPTPSPSTPPTPSPSCCHPR	Fuc(1)Hex(3)HexNAc(5)Neu5Ac(4)	P01876_HYTNPSQDVTVPCPVPSTPPTPSPSTPPTPSPSCCHPR_Fuc(1)Hex(3)HexNAc(5)Neu5Ac(4)
HF_20240419_O_Gly_1	P01876	HYTNPSQDVTVPCPVPSTPPTPSPSTPPTPSPSCCHPR	Hex(4)HexNAc(4)Neu5Ac(3)	P01876_HYTNPSQDVTVPCPVPSTPPTPSPSTPPTPSPSCCHPR_Hex(4)HexNAc(4)Neu5Ac(3)
HF_20240419_O_Gly_1	P01876	HYTNPSQDVTVPCPVPSTPPTPSPSTPPTPSPSCCHPR	Fuc(1)Hex(3)HexNAc(4)Neu5Ac(4)	P01876_HYTNPSQDVTVPCPVPSTPPTPSPSTPPTPSPSCCHPR_Fuc(1)Hex(3)HexNAc(4)Neu5Ac(4)
HF_20240419_O_Gly_1	P02790	TPLPPTSAHGNVAEGETKPDPDVTER	Hex(3)HexNAc(3)Neu5Ac(2)	P02790_TPLPPTSAHGNVAEGETKPDPDVTER_Hex(3)HexNAc(3)Neu5Ac(2)
HF_20240419_O_Gly_1	P02790	TPLPPTSAHGNVAEGETKPDPDVTER	Hex(1)HexNAc(1)Neu5Ac(2)	P02790_TPLPPTSAHGNVAEGETKPDPDVTER_Hex(1)HexNAc(1)Neu5Ac(2)
HF_20240419_O_Gly_1	P04004	SYYQSCCTDYTAECKPQVTR	Hex(1)HexNAc(1)Neu5Ac(2)	P04004_SYYQSCCTDYTAECKPQVTR_Hex(1)HexNAc(1)Neu5Ac(2)
HF_20240419_O_Gly_1	P02765	TVVQPSVGAAAGPVVPPCPGR	Hex(1)HexNAc(1)	P02765_TVVQPSVGAAAGPVVPPCPGR_Hex(1)HexNAc(1)
HF_20240419_O_Gly_1	Q14624	ETTMTTQTPAPIQAPSAILPLPGQSVER	Hex(4)HexNAc(6)Neu5Ac(1)	Q14624_ETTMTTQTPAPIQAPSAILPLPGQSVER_Hex(4)HexNAc(6)Neu5Ac(1)
HF_20240419_O_Gly_1	P01876	HYTNPSQDVTVPCPVPSTPPTPSPSTPPTPSPSCCHPR	Fuc(1)Hex(3)HexNAc(4)Neu5Ac(3)	P01876_HYTNPSQDVTVPCPVPSTPPTPSPSTPPTPSPSCCHPR_Fuc(1)Hex(3)HexNAc(4)Neu5Ac(3)
HF_20240419_O_Gly_1	Q14624	IEETTMTTQTPAPIQAPSAILPLPGQSVER	Fuc(1)Hex(2)HexNAc(3)Neu5Ac(1)	Q14624_IEETTMTTQTPAPIQAPSAILPLPGQSVER_Fuc(1)Hex(2)HexNAc(3)Neu5Ac(1)
HF_20240419_O_Gly_1	Q14624	IEETTMTTQTPAPIQAPSAILPLPGQSVER	Hex(2)HexNAc(2)	Q14624_IEETTMTTQTPAPIQAPSAILPLPGQSVER_Hex(2)HexNAc(2)
HF_20240419_O_Gly_1	P05155	MLFVEPILEVSSLPTTNSTTNSATK	Hex(3)HexNAc(4)	P05155_MLFVEPILEVSSLPTTNSTTNSATK_Hex(3)HexNAc(4)
HF_20240419_O_Gly_1	P0C0L5	GVAHNNLMAMAQETGDNLYWGSVTGSQSNAVSPTPAPR	Hex(1)HexNAc(1)Neu5Ac(2)	P0C0L5_GVAHNNLMAMAQETGDNLYWGSVTGSQSNAVSPTPAPR_Hex(1)HexNAc(1)Neu5Ac(2)
HF_20240419_O_Gly_1	Q14624	LAILPASAPPATSNPDPAVSR	Hex(3)HexNAc(3)Neu5Ac(3)	Q14624_LAILPASAPPATSNPDPAVSR_Hex(3)HexNAc(3)Neu5Ac(3)
HF_20240419_O_Gly_1	P05155	MLFVEPILEVSSLPTTNSTTNSATK	Hex(3)HexNAc(3)Neu5Ac(2)	P05155_MLFVEPILEVSSLPTTNSTTNSATK_Hex(3)HexNAc(3)Neu5Ac(2)
HF_20240419_O_Gly_1	P00747	CSGTEASVVAPPPVVLLPDVETPSEEDCMFGNGK	Hex(1)HexNAc(1)Neu5Ac(1)	P00747_CSGTEASVVAPPPVVLLPDVETPSEEDCMFGNGK_Hex(1)HexNAc(1)Neu5Ac(1)
HF_20240419_O_Gly_1	P02790	TPLPPTSAHGNVAEGETKPDPDVTER	Hex(1)HexNAc(1)Neu5Ac(2)	P02790_TPLPPTSAHGNVAEGETKPDPDVTER_Hex(1)HexNAc(1)Neu5Ac(2)
HF_20240419_O_Gly_1	P01876	HYTNPSQDVTVPCPVPSTPPTPSPSTPPTPSPSCCHPR	Hex(4)HexNAc(4)Neu5Ac(1)	P01876_HYTNPSQDVTVPCPVPSTPPTPSPSTPPTPSPSCCHPR_Hex(4)HexNAc(4)Neu5Ac(1)
HF_20240419_O_Gly_1	P02790	LPPTSAHGNVAEGETKPDPDVTER	Hex(1)HexNAc(1)Neu5Ac(1)	P02790_LPPTSAHGNVAEGETKPDPDVTER_Hex(1)HexNAc(1)Neu5Ac(1)
HF_20240419_O_Gly_1	P02790	TPLPPTSAHGNVAEGETKPDPDVTER	Hex(1)HexNAc(1)Neu5Ac(1)	P02790_TPLPPTSAHGNVAEGETKPDPDVTER_Hex(1)HexNAc(1)Neu5Ac(1)
HF_20240419_O_Gly_1	P01876	HYTNPSQDVTVPCPVPSTPPTPSPSTPPTPSPSCCHPR	Hex(4)HexNAc(4)	P01876_HYTNPSQDVTVPCPVPSTPPTPSPSTPPTPSPSCCHPR_Hex(4)HexNAc(4)
HF_20240419_O_Gly_1	P02790	TPLPPTSAHGNVAEGETKPDPDVTER	Hex(2)HexNAc(2)Neu5Ac(3)	P02790_TPLPPTSAHGNVAEGETKPDPDVTER_Hex(2)HexNAc(2)Neu5Ac(3)
HF_20240419_O_Gly_1	P01009	EGLNFNLTEIPEAQIHEGFQELLR	Hex(1)HexNAc(3)Neu5Ac(3)	P01009_EGLNFNLTEIPEAQIHEGFQELLR_Hex(1)HexNAc(3)Neu5Ac(3)
HF_20240419_O_Gly_1	Q14624	IEETTMTTQTPAPIQAPSAILPLPGQSVER	Fuc(1)Hex(3)HexNAc(4)Neu5Ac(2)	Q14624_IEETTMTTQTPAPIQAPSAILPLPGQSVER_Fuc(1)Hex(3)HexNAc(4)Neu5Ac(2)
HF_20240419_O_Gly_1	P02790	TPLPPTSAHGNVAEGETKPDPDVTER	Hex(2)HexNAc(2)	P02790_TPLPPTSAHGNVAEGETKPDPDVTER_Hex(2)HexNAc(2)
HF_20240419_O_Gly_1	Q14624	MTTQTPAPIQAPSAILPLPGQSVER	Hex(2)HexNAc(5)Neu5Ac(2)	Q14624_MTTQTPAPIQAPSAILPLPGQSVER_Hex(2)HexNAc(5)Neu5Ac(2)
HF_20240419_O_Gly_1	P19823	VVPDSTPSWANPSPTPVISMLAQGSQVLESTPPPHVMR	Hex(3)HexNAc(5)Neu5Ac(4)	P19823_VVPDSTPSWANPSPTPVISMLAQGSQVLESTPPPHVMR_Hex(3)HexNAc(5)Neu5Ac(4)
HF_20240419_O_Gly_1	P00747	YCKIPSCDSSPVSTEQLAPTAPPELTPVVQDCYHGDGQSYR	HexNAc(1)	P00747_YCKIPSCDSSPVSTEQLAPTAPPELTPVVQDCYHGDGQSYR_HexNAc(1)
HF_20240419_O_Gly_1	P00747	YCKIPSCDSSPVSTEQLAPTAPPELTPVVQDCYHGDGQSYR	HexNAc(1)	P00747_YCKIPSCDSSPVSTEQLAPTAPPELTPVVQDCYHGDGQSYR_HexNAc(1)
HF_20240419_O_Gly_1	P02790	LGLWSLCWSLAIATPLPPTSAHGNVAEGETKPDPDVTER	Hex(5)HexNAc(6)Neu5Ac(2)	P02790_LGLWSLCWSLAIATPLPPTSAHGNVAEGETKPDPDVTER_Hex(5)HexNAc(6)Neu5Ac(2)
HF_20240419_O_Gly_1	Q14624	EETTMTTQTPAPIQAPSAILPLPGQSVER	Hex(3)HexNAc(5)Neu5Ac(1)	Q14624_EETTMTTQTPAPIQAPSAILPLPGQSVER_Hex(3)HexNAc(5)Neu5Ac(1)
HF_20240419_O_Gly_1	P04004	KCQCDELCSYYQSCCTDYTAECKPQVTR	Hex(1)HexNAc(4)	P04004_KCQCDELCSYYQSCCTDYTAECKPQVTR_Hex(1)HexNAc(4)
HF_20240419_O_Gly_1	P02649	VQAAVGTSAAPVPSDNH	Hex(1)HexNAc(1)Neu5Ac(1)	P02649_VQAAVGTSAAPVPSDNH_Hex(1)HexNAc(1)Neu5Ac(1)
HF_20240419_O_Gly_1	P01042	SVATQTCQITPAEGPVVTAQYDCLGCVHPISTQSPDLEPILR	Hex(2)HexNAc(2)Neu5Ac(2)	P01042_SVATQTCQITPAEGPVVTAQYDCLGCVHPISTQSPDLEPILR_Hex(2)HexNAc(2)Neu5Ac(2)
HF_20240419_O_Gly_1	P01876	HYTNPSQDVTVPCPVPSTPPTPSPSTPPTPSPSCCHPR	Fuc(1)Hex(3)HexNAc(5)Neu5Ac(2)	P01876_HYTNPSQDVTVPCPVPSTPPTPSPSTPPTPSPSCCHPR_Fuc(1)Hex(3)HexNAc(5)Neu5Ac(2)
HF_20240419_O_Gly_1	P05155	NPNATSSSSQDPESLQDRGEGK	HexNAc(1)	P05155_NPNATSSSSQDPESLQDRGEGK_HexNAc(1)
HF_20240419_O_Gly_1	P02748	AQYTTSYDPELTESSGSASHIDCR	Hex(1)HexNAc(2)	P02748_AQYTTSYDPELTESSGSASHIDCR_Hex(1)HexNAc(2)
HF_20240419_O_Gly_1	P02790	VALGLWSLCWSLAIATPLPPTSAHGNVAEGETKPDPDVTER	Hex(5)HexNAc(5)Neu5Ac(2)	P02790_VALGLWSLCWSLAIATPLPPTSAHGNVAEGETKPDPDVTER_Hex(5)HexNAc(5)Neu5Ac(2)
HF_20240419_O_Gly_1	Q14624	IEETTMTTQTPAPIQAPSAILPLPGQSVER	Hex(1)HexNAc(1)Neu5Ac(1)	Q14624_IEETTMTTQTPAPIQAPSAILPLPGQSVER_Hex(1)HexNAc(1)Neu5Ac(1)
HF_20240419_O_Gly_1	P19827	TFVLSALQPSPTHSSSNTQR	Hex(1)HexNAc(1)	P19827_TFVLSALQPSPTHSSSNTQR_Hex(1)HexNAc(1)
HF_20240419_O_Gly_1	Q14624	VMNMKIEETTMTTQTPAPIQAPSAILPLPGQSVER	Hex(3)HexNAc(4)	Q14624_VMNMKIEETTMTTQTPAPIQAPSAILPLPGQSVER_Hex(3)HexNAc(4)
HF_20240419_O_Gly_1	P01876	HYTNPSQDVTVPCPVPSTPPTPSPSTPPTPSPSCCHPR	Hex(3)HexNAc(5)Neu5Ac(3)	P01876_HYTNPSQDVTVPCPVPSTPPTPSPSTPPTPSPSCCHPR_Hex(3)HexNAc(5)Neu5Ac(3)
HF_20240419_O_Gly_1	P01876	HYTNPSQDVTVPCPVPSTPPTPSPSTPPTPSPSCCHPR	Fuc(1)Hex(2)HexNAc(4)Neu5Ac(3)	P01876_HYTNPSQDVTVPCPVPSTPPTPSPSTPPTPSPSCCHPR_Fuc(1)Hex(2)HexNAc(4)Neu5Ac(3)
HF_20240419_O_Gly_1	P0C0L5	GVAHNNLMAMAQETGDNLYWGSVTGSQSNAVSPTPAPR	Hex(1)HexNAc(1)Neu5Ac(1)	P0C0L5_GVAHNNLMAMAQETGDNLYWGSVTGSQSNAVSPTPAPR_Hex(1)HexNAc(1)Neu5Ac(1)
HF_20240419_O_Gly_1	P02790	PTSAHGNVAEGETKPDPDVTER	Hex(2)HexNAc(5)	P02790_PTSAHGNVAEGETKPDPDVTER_Hex(2)HexNAc(5)
HF_20240419_O_Gly_1	P19827	TFVLSALQPSPTHSSSNTQR	Hex(1)HexNAc(1)Neu5Ac(1)	P19827_TFVLSALQPSPTHSSSNTQR_Hex(1)HexNAc(1)Neu5Ac(1)
HF_20240419_O_Gly_1	P05155	NPNATSSSSQDPESLQDRGEGK	Hex(2)HexNAc(2)Neu5Ac(2)	P05155_NPNATSSSSQDPESLQDRGEGK_Hex(2)HexNAc(2)Neu5Ac(2)
HF_20240419_O_Gly_1	P05155	NPNATSSSSQDPESLQDR	Hex(1)HexNAc(1)	P05155_NPNATSSSSQDPESLQDR_Hex(1)HexNAc(1)
HF_20240419_O_Gly_1	Q14624	VMNMKIEETTMTTQTPAPIQAPSAILPLPGQSVER	Hex(1)HexNAc(3)	Q14624_VMNMKIEETTMTTQTPAPIQAPSAILPLPGQSVER_Hex(1)HexNAc(3)
HF_20240419_O_Gly_1	P19827	TFVLSALQPSPTHSSSNTQR	Hex(2)HexNAc(2)Neu5Ac(2)	P19827_TFVLSALQPSPTHSSSNTQR_Hex(2)HexNAc(2)Neu5Ac(2)
HF_20240419_O_Gly_1	P02751	HTSVQTTSSGSGPFTDVR	Hex(1)HexNAc(1)Neu5Ac(1)	P02751_HTSVQTTSSGSGPFTDVR_Hex(1)HexNAc(1)Neu5Ac(1)
HF_20240419_O_Gly_1	P02790	TPLPPTSAHGNVAEGETKPDPDVTER	Hex(2)HexNAc(2)Neu5Ac(2)	P02790_TPLPPTSAHGNVAEGETKPDPDVTER_Hex(2)HexNAc(2)Neu5Ac(2)
HF_20240419_O_Gly_1	Q14624	IEETTMTTQTPAPIQAPSAILPLPGQSVER	Hex(4)HexNAc(5)	Q14624_IEETTMTTQTPAPIQAPSAILPLPGQSVER_Hex(4)HexNAc(5)
HF_20240419_O_Gly_1	P01042	SVATQTCQITPAEGPVVTAQYDCLGCVHPISTQSPDLEPILR	Hex(1)HexNAc(1)Neu5Ac(1)	P01042_SVATQTCQITPAEGPVVTAQYDCLGCVHPISTQSPDLEPILR_Hex(1)HexNAc(1)Neu5Ac(1)
HF_20240419_O_Gly_1	P19823	PSWANPSPTPVISMLAQGSQVLESTPPPHVMR	Hex(2)HexNAc(4)	P19823_PSWANPSPTPVISMLAQGSQVLESTPPPHVMR_Hex(2)HexNAc(4)
HF_20240419_O_Gly_1	P04004	SYYQSCCTDYTAECKPQVTR	Hex(2)HexNAc(2)Neu5Ac(1)	P04004_SYYQSCCTDYTAECKPQVTR_Hex(2)HexNAc(2)Neu5Ac(1)
HF_20240419_O_Gly_1	P01876	HYTNPSQDVTVPCPVPSTPPTPSPSTPPTPSPSCCHPR	Hex(2)HexNAc(2)	P01876_HYTNPSQDVTVPCPVPSTPPTPSPSTPPTPSPSCCHPR_Hex(2)HexNAc(2)
HF_20240419_O_Gly_1	P02649	VQAAVGTSAAPVPSDNH	Hex(1)HexNAc(1)Neu5Ac(1)	P02649_VQAAVGTSAAPVPSDNH_Hex(1)HexNAc(1)Neu5Ac(1)
HF_20240419_O_Gly_1	P01834	EAKVQWKVDNALQSGNSQESVTEQDSK	Hex(3)HexNAc(3)	P01834_EAKVQWKVDNALQSGNSQESVTEQDSK_Hex(3)HexNAc(3)
HF_20240419_O_Gly_1	P02649	VQAAVGTSAAPVPSDNH	Hex(1)HexNAc(1)Neu5Ac(1)	P02649_VQAAVGTSAAPVPSDNH_Hex(1)HexNAc(1)Neu5Ac(1)
HF_20240419_O_Gly_1	Q14624	IEETTMTTQTPAPIQAPSAILPLPGQSVER	Hex(3)HexNAc(4)	Q14624_IEETTMTTQTPAPIQAPSAILPLPGQSVER_Hex(3)HexNAc(4)
HF_20240419_O_Gly_1	P02748	AQYTTSYDPELTESSGSASHIDCR	Hex(1)HexNAc(2)	P02748_AQYTTSYDPELTESSGSASHIDCR_Hex(1)HexNAc(2)
HF_20240419_O_Gly_1	P00747	EQLAPTAPPELTPVVQDCYHGDGQSYR	Hex(4)HexNAc(6)	P00747_EQLAPTAPPELTPVVQDCYHGDGQSYR_Hex(4)HexNAc(6)
HF_20240419_O_Gly_1	Q14624	IEETTMTTQTPAPIQAPSAILPLPGQSVER	Hex(1)HexNAc(3)Neu5Ac(1)	Q14624_IEETTMTTQTPAPIQAPSAILPLPGQSVER_Hex(1)HexNAc(3)Neu5Ac(1)
HF_20240419_O_Gly_1	P02790	TPLPPTSAHGNVAEGETKPDPDVTER	Hex(2)HexNAc(2)Neu5Ac(1)	P02790_TPLPPTSAHGNVAEGETKPDPDVTER_Hex(2)HexNAc(2)Neu5Ac(1)
HF_20240419_O_Gly_1	P01876	HYTNPSQDVTVPCPVPSTPPTPSPSTPPTPSPSCCHPR	Hex(4)HexNAc(4)Neu5Ac(4)	P01876_HYTNPSQDVTVPCPVPSTPPTPSPSTPPTPSPSCCHPR_Hex(4)HexNAc(4)Neu5Ac(4)
HF_20240419_O_Gly_1	P02790	TPLPPTSAHGNVAEGETKPDPDVTER	Hex(1)HexNAc(1)Neu5Ac(1)	P02790_TPLPPTSAHGNVAEGETKPDPDVTER_Hex(1)HexNAc(1)Neu5Ac(1)
HF_20240419_O_Gly_1	Q14624	MTTQTPAPIQAPSAILPLPGQSVER	Hex(2)HexNAc(5)Neu5Ac(2)	Q14624_MTTQTPAPIQAPSAILPLPGQSVER_Hex(2)HexNAc(5)Neu5Ac(2)
HF_20240419_O_Gly_1	P02790	TPLPPTSAHGNVAEGETKPDPDVTER	Hex(2)HexNAc(2)Neu5Ac(2)	P02790_TPLPPTSAHGNVAEGETKPDPDVTER_Hex(2)HexNAc(2)Neu5Ac(2)
HF_20240419_O_Gly_1	P02790	TPLPPTSAHGNVAEGETKPDPDVTER	HexNAc(1)	P02790_TPLPPTSAHGNVAEGETKPDPDVTER_HexNAc(1)
HF_20240419_O_Gly_1	P01876	HYTNPSQDVTVPCPVPSTPPTPSPSTPPTPSPSCCHPR	Hex(4)HexNAc(5)Neu5Ac(1)	P01876_HYTNPSQDVTVPCPVPSTPPTPSPSTPPTPSPSCCHPR_Hex(4)HexNAc(5)Neu5Ac(1)
HF_20240419_O_Gly_1	P02790	TPLPPTSAHGNVAEGETKPDPDVTER	Hex(1)HexNAc(1)	P02790_TPLPPTSAHGNVAEGETKPDPDVTER_Hex(1)HexNAc(1)
HF_20240419_O_Gly_1	Q92954	KTITTTEIMNKPEETAKPK	Hex(2)HexNAc(2)Neu5Ac(2)	Q92954_KTITTTEIMNKPEETAKPK_Hex(2)HexNAc(2)Neu5Ac(2)
HF_20240419_O_Gly_1	P36955	SPPEEGSPDPDSTGALVEEEDPFFKVPVNK	Hex(2)HexNAc(5)	P36955_SPPEEGSPDPDSTGALVEEEDPFFKVPVNK_Hex(2)HexNAc(5)
HF_20240419_O_Gly_1	P0C0L5	GVAHNNLMAMAQETGDNLYWGSVTGSQSNAVSPTPAPR	Hex(1)HexNAc(1)Neu5Ac(2)	P0C0L5_GVAHNNLMAMAQETGDNLYWGSVTGSQSNAVSPTPAPR_Hex(1)HexNAc(1)Neu5Ac(2)
HF_20240419_O_Gly_1	P02790	ATPLPPTSAHGNVAEGETKPDPDVTER	Hex(2)HexNAc(3)Neu5Ac(1)	P02790_ATPLPPTSAHGNVAEGETKPDPDVTER_Hex(2)HexNAc(3)Neu5Ac(1)
HF_20240419_O_Gly_1	P05155	NPNATSSSSQDPESLQDR	Hex(1)HexNAc(1)Neu5Ac(1)	P05155_NPNATSSSSQDPESLQDR_Hex(1)HexNAc(1)Neu5Ac(1)
HF_20240419_O_Gly_1	P02790	TPLPPTSAHGNVAEGETKPDPDVTER	Hex(3)HexNAc(3)Neu5Ac(3)	P02790_TPLPPTSAHGNVAEGETKPDPDVTER_Hex(3)HexNAc(3)Neu5Ac(3)
HF_20240419_O_Gly_1	P19827	TFVLSALQPSPTHSSSNTQR	Hex(1)HexNAc(1)Neu5Ac(2)	P19827_TFVLSALQPSPTHSSSNTQR_Hex(1)HexNAc(1)Neu5Ac(2)
HF_20240419_O_Gly_1	P01876	HYTNPSQDVTVPCPVPSTPPTPSPSTPPTPSPSCCHPR	Hex(2)HexNAc(2)	P01876_HYTNPSQDVTVPCPVPSTPPTPSPSTPPTPSPSCCHPR_Hex(2)HexNAc(2)
HF_20240419_O_Gly_1	P02765	HTFMGVVSLGSPSGEVSHPR	Hex(1)HexNAc(1)Neu5Ac(2)	P02765_HTFMGVVSLGSPSGEVSHPR_Hex(1)HexNAc(1)Neu5Ac(2)
HF_20240419_O_Gly_1	P02656	DKFSEFWDLDPEVRPTSAVAA	Hex(1)HexNAc(1)Neu5Ac(2)	P02656_DKFSEFWDLDPEVRPTSAVAA_Hex(1)HexNAc(1)Neu5Ac(2)
HF_20240419_O_Gly_1	P01876	HYTNPSQDVTVPCPVPSTPPTPSPSTPPTPSPSCCHPR	HexNAc(1)	P01876_HYTNPSQDVTVPCPVPSTPPTPSPSTPPTPSPSCCHPR_HexNAc(1)
HF_20240419_O_Gly_1	P36955	PPEEGSPDPDSTGALVEEEDPFFKVPVNK	Hex(2)HexNAc(4)Neu5Ac(1)	P36955_PPEEGSPDPDSTGALVEEEDPFFKVPVNK_Hex(2)HexNAc(4)Neu5Ac(1)
HF_20240419_O_Gly_1	P01042	EETTVSPPHTSMAPAQDEER	Hex(2)HexNAc(2)Neu5Ac(2)	P01042_EETTVSPPHTSMAPAQDEER_Hex(2)HexNAc(2)Neu5Ac(2)
HF_20240419_O_Gly_1	P0C0L5	GVAHNNLMAMAQETGDNLYWGSVTGSQSNAVSPTPAPR	Hex(1)HexNAc(1)Neu5Ac(2)	P0C0L5_GVAHNNLMAMAQETGDNLYWGSVTGSQSNAVSPTPAPR_Hex(1)HexNAc(1)Neu5Ac(2)
HF_20240419_O_Gly_1	P13671	PEEDCSHHSEDLCVFDTDSNDYFTSPACK	Hex(2)HexNAc(4)	P13671_PEEDCSHHSEDLCVFDTDSNDYFTSPACK_Hex(2)HexNAc(4)
HF_20240419_O_Gly_1	P05155	PNATSSSSQDPESLQDRGEGK	Hex(1)HexNAc(1)	P05155_PNATSSSSQDPESLQDRGEGK_Hex(1)HexNAc(1)
HF_20240419_O_Gly_1	P02790	TPLPPTSAHGNVAEGETKPDPDVTER	Hex(2)HexNAc(2)	P02790_TPLPPTSAHGNVAEGETKPDPDVTER_Hex(2)HexNAc(2)
HF_20240419_O_Gly_1	P05155	NPNATSSSSQDPESLQDRGEGK	Hex(1)HexNAc(1)	P05155_NPNATSSSSQDPESLQDRGEGK_Hex(1)HexNAc(1)
HF_20240419_O_Gly_1	P02790	TPLPPTSAHGNVAEGETKPDPDVTER	Hex(2)HexNAc(2)Neu5Ac(3)	P02790_TPLPPTSAHGNVAEGETKPDPDVTER_Hex(2)HexNAc(2)Neu5Ac(3)
HF_20240419_O_Gly_1	P02790	TPLPPTSAHGNVAEGETKPDPDVTER	HexNAc(1)	P02790_TPLPPTSAHGNVAEGETKPDPDVTER_HexNAc(1)
HF_20240419_O_Gly_1	P01042	EETTVSPPHTSMAPAQDEER	Hex(2)HexNAc(2)Neu5Ac(1)	P01042_EETTVSPPHTSMAPAQDEER_Hex(2)HexNAc(2)Neu5Ac(1)
HF_20240419_O_Gly_1	P01876	HYTNPSQDVTVPCPVPSTPPTPSPSTPPTPSPSCCHPR	Hex(3)HexNAc(3)Neu5Ac(1)	P01876_HYTNPSQDVTVPCPVPSTPPTPSPSTPPTPSPSCCHPR_Hex(3)HexNAc(3)Neu5Ac(1)
HF_20240419_O_Gly_1	P19823	VVPDSTPSWANPSPTPVISMLAQGSQVLESTPPPHVMR	Fuc(1)Hex(3)HexNAc(4)Neu5Ac(4)	P19823_VVPDSTPSWANPSPTPVISMLAQGSQVLESTPPPHVMR_Fuc(1)Hex(3)HexNAc(4)Neu5Ac(4)
HF_20240419_O_Gly_1	Q14624	IEETTMTTQTPAPIQAPSAILPLPGQSVER	Hex(2)HexNAc(2)Neu5Ac(1)	Q14624_IEETTMTTQTPAPIQAPSAILPLPGQSVER_Hex(2)HexNAc(2)Neu5Ac(1)
HF_20240419_O_Gly_1	P02790	TPLPPTSAHGNVAEGETKPDPDVTER	Hex(2)HexNAc(2)Neu5Ac(2)	P02790_TPLPPTSAHGNVAEGETKPDPDVTER_Hex(2)HexNAc(2)Neu5Ac(2)
HF_20240419_O_Gly_1	P05155	NPNATSSSSQDPESLQDRGEGK	Hex(1)HexNAc(1)Neu5Ac(2)	P05155_NPNATSSSSQDPESLQDRGEGK_Hex(1)HexNAc(1)Neu5Ac(2)
HF_20240419_O_Gly_1	P01876	HYTNPSQDVTVPCPVPSTPPTPSPSTPPTPSPSCCHPR	Hex(4)HexNAc(5)Neu5Ac(2)	P01876_HYTNPSQDVTVPCPVPSTPPTPSPSTPPTPSPSCCHPR_Hex(4)HexNAc(5)Neu5Ac(2)
HF_20240419_O_Gly_1	P01042	EETTVSPPHTSMAPAQDEER	Hex(2)HexNAc(2)Neu5Ac(1)	P01042_EETTVSPPHTSMAPAQDEER_Hex(2)HexNAc(2)Neu5Ac(1)
HF_20240419_O_Gly_1	P02790	ATPLPPTSAHGNVAEGETKPDPDVTER	Hex(2)HexNAc(3)Neu5Ac(1)	P02790_ATPLPPTSAHGNVAEGETKPDPDVTER_Hex(2)HexNAc(3)Neu5Ac(1)
HF_20240419_O_Gly_1	P19823	VVPDSTPSWANPSPTPVISMLAQGSQVLESTPPPHVMR	Fuc(1)Hex(5)HexNAc(5)Neu5Ac(1)	P19823_VVPDSTPSWANPSPTPVISMLAQGSQVLESTPPPHVMR_Fuc(1)Hex(5)HexNAc(5)Neu5Ac(1)
HF_20240419_O_Gly_1	P02790	TPLPPTSAHGNVAEGETKPDPDVTER	Hex(3)HexNAc(3)Neu5Ac(3)	P02790_TPLPPTSAHGNVAEGETKPDPDVTER_Hex(3)HexNAc(3)Neu5Ac(3)
HF_20240419_O_Gly_1	P01876	HYTNPSQDVTVPCPVPSTPPTPSPSTPPTPSPSCCHPR	Fuc(1)Hex(4)HexNAc(5)Neu5Ac(4)	P01876_HYTNPSQDVTVPCPVPSTPPTPSPSTPPTPSPSCCHPR_Fuc(1)Hex(4)HexNAc(5)Neu5Ac(4)
HF_20240419_O_Gly_1	P01859	SGLYSLSSVVTVPSSNFGTQTYTCNVDHKPSNTK	Hex(5)HexNAc(6)	P01859_SGLYSLSSVVTVPSSNFGTQTYTCNVDHKPSNTK_Hex(5)HexNAc(6)
HF_20240419_O_Gly_1	P02671	TSYGTGSETESPRNPSSAGSWNSGSSGPGSTGNR	Hex(1)HexNAc(2)Neu5Ac(1)	P02671_TSYGTGSETESPRNPSSAGSWNSGSSGPGSTGNR_Hex(1)HexNAc(2)Neu5Ac(1)
HF_20240419_O_Gly_1	O75882	CTANTNDCHWCNDHCVPR	Hex(1)HexNAc(2)Neu5Ac(2)	O75882_CTANTNDCHWCNDHCVPR_Hex(1)HexNAc(2)Neu5Ac(2)
HF_20240419_O_Gly_1	P01876	HYTNPSQDVTVPCPVPSTPPTPSPSTPPTPSPSCCHPR	Hex(5)HexNAc(6)Neu5Ac(2)	P01876_HYTNPSQDVTVPCPVPSTPPTPSPSTPPTPSPSCCHPR_Hex(5)HexNAc(6)Neu5Ac(2)
HF_20240419_O_Gly_1	Q16610	NVALVSGDTENAKGQGEQGSTGGTNISSTSEPKEE	Hex(1)HexNAc(1)Neu5Ac(2)	Q16610_NVALVSGDTENAKGQGEQGSTGGTNISSTSEPKEE_Hex(1)HexNAc(1)Neu5Ac(2)
HF_20240419_O_Gly_1	P01876	HYTNPSQDVTVPCPVPSTPPTPSPSTPPTPSPSCCHPR	Hex(2)HexNAc(2)	P01876_HYTNPSQDVTVPCPVPSTPPTPSPSTPPTPSPSCCHPR_Hex(2)HexNAc(2)
HF_20240419_O_Gly_1	P00747	QLAPTAPPELTPVVQDCYHGDGQSYR	Hex(3)HexNAc(6)	P00747_QLAPTAPPELTPVVQDCYHGDGQSYR_Hex(3)HexNAc(6)
HF_20240419_O_Gly_1	P05155	MLFVEPILEVSSLPTTNSTTNSATK	Hex(4)HexNAc(4)Neu5Ac(4)	P05155_MLFVEPILEVSSLPTTNSTTNSATK_Hex(4)HexNAc(4)Neu5Ac(4)
HF_20240419_O_Gly_1	P19827	VLSALQPSPTHSSSNTQR	Hex(1)HexNAc(1)Neu5Ac(1)	P19827_VLSALQPSPTHSSSNTQR_Hex(1)HexNAc(1)Neu5Ac(1)
HF_20240419_O_Gly_1	P02649	VQAAVGTSAAPVPSDNH	Hex(1)HexNAc(1)Neu5Ac(1)	P02649_VQAAVGTSAAPVPSDNH_Hex(1)HexNAc(1)Neu5Ac(1)
HF_20240419_O_Gly_1	P01876	HYTNPSQDVTVPCPVPSTPPTPSPSTPPTPSPSCCHPR	Hex(4)HexNAc(5)Neu5Ac(3)	P01876_HYTNPSQDVTVPCPVPSTPPTPSPSTPPTPSPSCCHPR_Hex(4)HexNAc(5)Neu5Ac(3)
HF_20240419_O_Gly_1	Q14624	IEETTMTTQTPAPIQAPSAILPLPGQSVER	Hex(2)HexNAc(2)Neu5Ac(2)	Q14624_IEETTMTTQTPAPIQAPSAILPLPGQSVER_Hex(2)HexNAc(2)Neu5Ac(2)
HF_20240419_O_Gly_1	P02790	TPLPPTSAHGNVAEGETKPDPDVTER	Hex(3)HexNAc(3)Neu5Ac(3)	P02790_TPLPPTSAHGNVAEGETKPDPDVTER_Hex(3)HexNAc(3)Neu5Ac(3)
HF_20240419_O_Gly_1	P01876	HYTNPSQDVTVPCPVPSTPPTPSPSTPPTPSPSCCHPR	Hex(3)HexNAc(4)Neu5Ac(2)	P01876_HYTNPSQDVTVPCPVPSTPPTPSPSTPPTPSPSCCHPR_Hex(3)HexNAc(4)Neu5Ac(2)
HF_20240419_O_Gly_1	P01876	HYTNPSQDVTVPCPVPSTPPTPSPSTPPTPSPSCCHPR	Fuc(1)Hex(2)HexNAc(4)Neu5Ac(2)	P01876_HYTNPSQDVTVPCPVPSTPPTPSPSTPPTPSPSCCHPR_Fuc(1)Hex(2)HexNAc(4)Neu5Ac(2)
HF_20240419_O_Gly_1	P27918	LPPCPVAGGWGPWGPVSPCPVTCGLGQTMEQR	Hex(2)HexNAc(3)	P27918_LPPCPVAGGWGPWGPVSPCPVTCGLGQTMEQR_Hex(2)HexNAc(3)
HF_20240419_O_Gly_1	Q14624	MTTQTPAPIQAPSAILPLPGQSVER	Hex(3)HexNAc(6)Neu5Ac(3)	Q14624_MTTQTPAPIQAPSAILPLPGQSVER_Hex(3)HexNAc(6)Neu5Ac(3)
HF_20240419_O_Gly_1	Q14624	MTTQTPAPIQAPSAILPLPGQSVER	Hex(3)HexNAc(6)Neu5Ac(3)	Q14624_MTTQTPAPIQAPSAILPLPGQSVER_Hex(3)HexNAc(6)Neu5Ac(3)
HF_20240419_O_Gly_1	P51884	APECNCPESYPSAMYCDELK	Hex(2)HexNAc(2)	P51884_APECNCPESYPSAMYCDELK_Hex(2)HexNAc(2)
HF_20240419_O_Gly_1	P00747	STEQLAPTAPPELTPVVQDCYHGDGQSYR	Hex(3)HexNAc(3)Neu5Ac(2)	P00747_STEQLAPTAPPELTPVVQDCYHGDGQSYR_Hex(3)HexNAc(3)Neu5Ac(2)
HF_20240419_O_Gly_1	P00747	IPSCDSSPVSTEQLAPTAPPELTPVVQDCYHGDGQSYR	Hex(3)HexNAc(5)	P00747_IPSCDSSPVSTEQLAPTAPPELTPVVQDCYHGDGQSYR_Hex(3)HexNAc(5)
HF_20240419_O_Gly_1	Q14624	IEETTMTTQTPAPIQAPSAILPLPGQSVER	HexNAc(2)	Q14624_IEETTMTTQTPAPIQAPSAILPLPGQSVER_HexNAc(2)
HF_20240419_O_Gly_1	P19827	VLSALQPSPTHSSSNTQR	Hex(1)HexNAc(1)Neu5Ac(1)	P19827_VLSALQPSPTHSSSNTQR_Hex(1)HexNAc(1)Neu5Ac(1)
HF_20240419_O_Gly_1	P02671	QFTSSTSYNRGDSTFESK	Hex(1)HexNAc(1)Neu5Ac(1)	P02671_QFTSSTSYNRGDSTFESK_Hex(1)HexNAc(1)Neu5Ac(1)
HF_20240419_O_Gly_1	P01834	KVDNALQSGNSQESVTEQDSK	Fuc(1)Hex(4)HexNAc(5)Neu5Ac(1)	P01834_KVDNALQSGNSQESVTEQDSK_Fuc(1)Hex(4)HexNAc(5)Neu5Ac(1)
HF_20240419_O_Gly_1	P01876	HYTNPSQDVTVPCPVPSTPPTPSPSTPPTPSPSCCHPR	Fuc(1)Hex(3)HexNAc(4)Neu5Ac(3)	P01876_HYTNPSQDVTVPCPVPSTPPTPSPSTPPTPSPSCCHPR_Fuc(1)Hex(3)HexNAc(4)Neu5Ac(3)
HF_20240419_O_Gly_1	P01876	HYTNPSQDVTVPCPVPSTPPTPSPSTPPTPSPSCCHPR	Fuc(1)Hex(3)HexNAc(4)Neu5Ac(2)	P01876_HYTNPSQDVTVPCPVPSTPPTPSPSTPPTPSPSCCHPR_Fuc(1)Hex(3)HexNAc(4)Neu5Ac(2)
HF_20240419_O_Gly_1	P10909	TLLLFVGLLLTWESGQVLGDQTVSDNELQEMSNQGSK	Fuc(2)Hex(5)HexNAc(5)Neu5Ac(4)	P10909_TLLLFVGLLLTWESGQVLGDQTVSDNELQEMSNQGSK_Fuc(2)Hex(5)HexNAc(5)Neu5Ac(4)
HF_20240419_O_Gly_1	P02790	TPLPPTSAHGNVAEGETKPDPDVTER	Hex(1)HexNAc(1)Neu5Ac(1)	P02790_TPLPPTSAHGNVAEGETKPDPDVTER_Hex(1)HexNAc(1)Neu5Ac(1)
HF_20240419_O_Gly_1	P01876	HYTNPSQDVTVPCPVPSTPPTPSPSTPPTPSPSCCHPR	Fuc(1)Hex(3)HexNAc(4)Neu5Ac(2)	P01876_HYTNPSQDVTVPCPVPSTPPTPSPSTPPTPSPSCCHPR_Fuc(1)Hex(3)HexNAc(4)Neu5Ac(2)
HF_20240419_O_Gly_1	P05155	NPNATSSSSQDPESLQDR	Hex(1)HexNAc(1)Neu5Ac(1)	P05155_NPNATSSSSQDPESLQDR_Hex(1)HexNAc(1)Neu5Ac(1)
HF_20240419_O_Gly_1	P01876	HYTNPSQDVTVPCPVPSTPPTPSPSTPPTPSPSCCHPR	Hex(4)HexNAc(6)Neu5Ac(2)	P01876_HYTNPSQDVTVPCPVPSTPPTPSPSTPPTPSPSCCHPR_Hex(4)HexNAc(6)Neu5Ac(2)
HF_20240419_O_Gly_1	P01876	HYTNPSQDVTVPCPVPSTPPTPSPSTPPTPSPSCCHPR	Hex(4)HexNAc(4)Neu5Ac(2)	P01876_HYTNPSQDVTVPCPVPSTPPTPSPSTPPTPSPSCCHPR_Hex(4)HexNAc(4)Neu5Ac(2)
HF_20240419_O_Gly_1	P02671	TGSETESPRNPSSAGSWNSGSSGPGSTGNR	HexNAc(3)	P02671_TGSETESPRNPSSAGSWNSGSSGPGSTGNR_HexNAc(3)
HF_20240419_O_Gly_1	P01876	HYTNPSQDVTVPCPVPSTPPTPSPSTPPTPSPSCCHPR	Hex(4)HexNAc(4)Neu5Ac(2)	P01876_HYTNPSQDVTVPCPVPSTPPTPSPSTPPTPSPSCCHPR_Hex(4)HexNAc(4)Neu5Ac(2)
HF_20240419_O_Gly_1	P02790	LPPTSAHGNVAEGETKPDPDVTER	Hex(1)HexNAc(1)Neu5Ac(1)	P02790_LPPTSAHGNVAEGETKPDPDVTER_Hex(1)HexNAc(1)Neu5Ac(1)
HF_20240419_O_Gly_1	P02790	APVALGLWSLCWSLAIATPLPPTSAHGNVAEGETKPDPDVTER	Hex(4)HexNAc(5)Neu5Ac(2)	P02790_APVALGLWSLCWSLAIATPLPPTSAHGNVAEGETKPDPDVTER_Hex(4)HexNAc(5)Neu5Ac(2)
HF_20240419_O_Gly_1	P01876	HYTNPSQDVTVPCPVPSTPPTPSPSTPPTPSPSCCHPR	Hex(5)HexNAc(5)Neu5Ac(3)	P01876_HYTNPSQDVTVPCPVPSTPPTPSPSTPPTPSPSCCHPR_Hex(5)HexNAc(5)Neu5Ac(3)
HF_20240419_O_Gly_1	O43866	SHDEDAGASCENPESSFSPVPEGVR	Hex(5)HexNAc(6)Neu5Ac(4)	O43866_SHDEDAGASCENPESSFSPVPEGVR_Hex(5)HexNAc(6)Neu5Ac(4)
HF_20240419_O_Gly_1	P01876	HYTNPSQDVTVPCPVPSTPPTPSPSTPPTPSPSCCHPR	Hex(4)HexNAc(4)Neu5Ac(1)	P01876_HYTNPSQDVTVPCPVPSTPPTPSPSTPPTPSPSCCHPR_Hex(4)HexNAc(4)Neu5Ac(1)
HF_20240419_O_Gly_1	P01876	HYTNPSQDVTVPCPVPSTPPTPSPSTPPTPSPSCCHPR	Fuc(2)Hex(4)HexNAc(4)Neu5Ac(3)	P01876_HYTNPSQDVTVPCPVPSTPPTPSPSTPPTPSPSCCHPR_Fuc(2)Hex(4)HexNAc(4)Neu5Ac(3)
HF_20240419_O_Gly_1	P01876	HYTNPSQDVTVPCPVPSTPPTPSPSTPPTPSPSCCHPR	Hex(3)HexNAc(3)Neu5Ac(1)	P01876_HYTNPSQDVTVPCPVPSTPPTPSPSTPPTPSPSCCHPR_Hex(3)HexNAc(3)Neu5Ac(1)
HF_20240419_O_Gly_1	P19827	VLSALQPSPTHSSSNTQR	Hex(1)HexNAc(1)Neu5Ac(2)	P19827_VLSALQPSPTHSSSNTQR_Hex(1)HexNAc(1)Neu5Ac(2)
HF_20240419_O_Gly_1	P19823	VVPDSTPSWANPSPTPVISMLAQGSQVLESTPPPHVMR	Hex(3)HexNAc(3)Neu5Ac(3)	P19823_VVPDSTPSWANPSPTPVISMLAQGSQVLESTPPPHVMR_Hex(3)HexNAc(3)Neu5Ac(3)
HF_20240419_O_Gly_1	P01876	HYTNPSQDVTVPCPVPSTPPTPSPSTPPTPSPSCCHPR	Hex(4)HexNAc(5)Neu5Ac(3)	P01876_HYTNPSQDVTVPCPVPSTPPTPSPSTPPTPSPSCCHPR_Hex(4)HexNAc(5)Neu5Ac(3)
HF_20240419_O_Gly_1	P05155	MLFVEPILEVSSLPTTNSTTNSATK	Hex(3)HexNAc(3)Neu5Ac(3)	P05155_MLFVEPILEVSSLPTTNSTTNSATK_Hex(3)HexNAc(3)Neu5Ac(3)
HF_20240419_O_Gly_1	P02790	TPLPPTSAHGNVAEGETKPDPDVTER	Hex(1)HexNAc(1)Neu5Ac(1)	P02790_TPLPPTSAHGNVAEGETKPDPDVTER_Hex(1)HexNAc(1)Neu5Ac(1)
HF_20240419_O_Gly_1	P02790	ATPLPPTSAHGNVAEGETKPDPDVTER	Hex(2)HexNAc(3)Neu5Ac(1)	P02790_ATPLPPTSAHGNVAEGETKPDPDVTER_Hex(2)HexNAc(3)Neu5Ac(1)
HF_20240419_O_Gly_1	Q14624	IEETTMTTQTPAPIQAPSAILPLPGQSVER	Fuc(1)Hex(2)HexNAc(3)Neu5Ac(2)	Q14624_IEETTMTTQTPAPIQAPSAILPLPGQSVER_Fuc(1)Hex(2)HexNAc(3)Neu5Ac(2)
HF_20240419_O_Gly_1	P05155	PNATSSSSQDPESLQDRGEGK	Fuc(1)Hex(4)HexNAc(5)Neu5Ac(4)	P05155_PNATSSSSQDPESLQDRGEGK_Fuc(1)Hex(4)HexNAc(5)Neu5Ac(4)
HF_20240419_O_Gly_1	P19823	VVPDSTPSWANPSPTPVISMLAQGSQVLESTPPPHVMR	Fuc(2)Hex(4)HexNAc(4)Neu5Ac(4)	P19823_VVPDSTPSWANPSPTPVISMLAQGSQVLESTPPPHVMR_Fuc(2)Hex(4)HexNAc(4)Neu5Ac(4)
HF_20240419_O_Gly_1	P02790	TPLPPTSAHGNVAEGETKPDPDVTER	Hex(1)HexNAc(1)Neu5Ac(1)	P02790_TPLPPTSAHGNVAEGETKPDPDVTER_Hex(1)HexNAc(1)Neu5Ac(1)
HF_20240419_O_Gly_1	P03952	LCNTGDNSVCTTK	Hex(1)HexNAc(1)Neu5Ac(1)	P03952_LCNTGDNSVCTTK_Hex(1)HexNAc(1)Neu5Ac(1)
HF_20240419_O_Gly_1	P02671	GGSTSYGTGSETESPR	Hex(1)HexNAc(1)Neu5Ac(1)	P02671_GGSTSYGTGSETESPR_Hex(1)HexNAc(1)Neu5Ac(1)
HF_20240419_O_Gly_1	P02790	ATPLPPTSAHGNVAEGETKPDPDVTER	Hex(2)HexNAc(3)Neu5Ac(1)	P02790_ATPLPPTSAHGNVAEGETKPDPDVTER_Hex(2)HexNAc(3)Neu5Ac(1)
HF_20240419_O_Gly_1	Q14624	IEETTMTTQTPAPIQAPSAILPLPGQSVER	Hex(4)HexNAc(5)	Q14624_IEETTMTTQTPAPIQAPSAILPLPGQSVER_Hex(4)HexNAc(5)
HF_20240419_O_Gly_1	P02790	TPLPPTSAHGNVAEGETKPDPDVTER	Hex(3)HexNAc(3)Neu5Ac(2)	P02790_TPLPPTSAHGNVAEGETKPDPDVTER_Hex(3)HexNAc(3)Neu5Ac(2)
HF_20240419_O_Gly_1	Q14624	IEETTMTTQTPAPIQAPSAILPLPGQSVER	Hex(2)HexNAc(2)Neu5Ac(3)	Q14624_IEETTMTTQTPAPIQAPSAILPLPGQSVER_Hex(2)HexNAc(2)Neu5Ac(3)
HF_20240419_O_Gly_1	P00747	VSTEQLAPTAPPELTPVVQDCYHGDGQSYR	Hex(2)HexNAc(2)Neu5Ac(3)	P00747_VSTEQLAPTAPPELTPVVQDCYHGDGQSYR_Hex(2)HexNAc(2)Neu5Ac(3)
HF_20240419_O_Gly_1	P02765	TVVQPSVGAAAGPVVPPCPGR	HexNAc(2)Neu5Ac(1)	P02765_TVVQPSVGAAAGPVVPPCPGR_HexNAc(2)Neu5Ac(1)
HF_20240419_O_Gly_1	P00747	QLAPTAPPELTPVVQDCYHGDGQSYR	Hex(3)HexNAc(6)Neu5Ac(1)	P00747_QLAPTAPPELTPVVQDCYHGDGQSYR_Hex(3)HexNAc(6)Neu5Ac(1)
HF_20240419_O_Gly_1	P05155	NPNATSSSSQDPESLQDRGEGK	Hex(1)HexNAc(1)Neu5Ac(1)	P05155_NPNATSSSSQDPESLQDRGEGK_Hex(1)HexNAc(1)Neu5Ac(1)
HF_20240419_O_Gly_1	P05155	NPNATSSSSQDPESLQDRGEGK	Hex(1)HexNAc(1)Neu5Ac(1)	P05155_NPNATSSSSQDPESLQDRGEGK_Hex(1)HexNAc(1)Neu5Ac(1)
HF_20240419_O_Gly_1	P01876	HYTNPSQDVTVPCPVPSTPPTPSPSTPPTPSPSCCHPR	Hex(3)HexNAc(4)Neu5Ac(1)	P01876_HYTNPSQDVTVPCPVPSTPPTPSPSTPPTPSPSCCHPR_Hex(3)HexNAc(4)Neu5Ac(1)
HF_20240419_O_Gly_1	P01876	HYTNPSQDVTVPCPVPSTPPTPSPSTPPTPSPSCCHPR	Hex(4)HexNAc(4)Neu5Ac(3)	P01876_HYTNPSQDVTVPCPVPSTPPTPSPSTPPTPSPSCCHPR_Hex(4)HexNAc(4)Neu5Ac(3)
HF_20240419_O_Gly_1	P01876	HYTNPSQDVTVPCPVPSTPPTPSPSTPPTPSPSCCHPR	Hex(3)HexNAc(4)Neu5Ac(3)	P01876_HYTNPSQDVTVPCPVPSTPPTPSPSTPPTPSPSCCHPR_Hex(3)HexNAc(4)Neu5Ac(3)
HF_20240419_O_Gly_1	P19827	VLSALQPSPTHSSSNTQR	Hex(1)HexNAc(1)Neu5Ac(2)	P19827_VLSALQPSPTHSSSNTQR_Hex(1)HexNAc(1)Neu5Ac(2)
HF_20240419_O_Gly_1	P05155	NPNATSSSSQDPESLQDRGEGK	Hex(1)HexNAc(1)	P05155_NPNATSSSSQDPESLQDRGEGK_Hex(1)HexNAc(1)
HF_20240419_O_Gly_1	Q14624	TTMTTQTPAPIQAPSAILPLPGQSVER	Hex(3)HexNAc(6)	Q14624_TTMTTQTPAPIQAPSAILPLPGQSVER_Hex(3)HexNAc(6)
HF_20240419_O_Gly_1	P01876	HYTNPSQDVTVPCPVPSTPPTPSPSTPPTPSPSCCHPR	Hex(4)HexNAc(4)Neu5Ac(3)	P01876_HYTNPSQDVTVPCPVPSTPPTPSPSTPPTPSPSCCHPR_Hex(4)HexNAc(4)Neu5Ac(3)
HF_20240419_O_Gly_1	Q14624	TTMTTQTPAPIQAPSAILPLPGQSVER	Hex(3)HexNAc(6)	Q14624_TTMTTQTPAPIQAPSAILPLPGQSVER_Hex(3)HexNAc(6)
HF_20240419_O_Gly_1	P02790	TPLPPTSAHGNVAEGETKPDPDVTER	Hex(2)HexNAc(2)Neu5Ac(1)	P02790_TPLPPTSAHGNVAEGETKPDPDVTER_Hex(2)HexNAc(2)Neu5Ac(1)
HF_20240419_O_Gly_1	P01042	FSVATQTCQITPAEGPVVTAQYDCLGCVHPISTQSPDLEPILR	Fuc(1)Hex(2)HexNAc(2)Neu5Ac(1)	P01042_FSVATQTCQITPAEGPVVTAQYDCLGCVHPISTQSPDLEPILR_Fuc(1)Hex(2)HexNAc(2)Neu5Ac(1)
HF_20240419_O_Gly_1	Q14624	IEETTMTTQTPAPIQAPSAILPLPGQSVER	Hex(1)HexNAc(1)Neu5Ac(1)	Q14624_IEETTMTTQTPAPIQAPSAILPLPGQSVER_Hex(1)HexNAc(1)Neu5Ac(1)
HF_20240419_O_Gly_1	P01876	HYTNPSQDVTVPCPVPSTPPTPSPSTPPTPSPSCCHPR	Fuc(1)Hex(3)HexNAc(5)Neu5Ac(2)	P01876_HYTNPSQDVTVPCPVPSTPPTPSPSTPPTPSPSCCHPR_Fuc(1)Hex(3)HexNAc(5)Neu5Ac(2)
HF_20240419_O_Gly_1	P02790	TPLPPTSAHGNVAEGETKPDPDVTER	Hex(1)HexNAc(1)Neu5Ac(2)	P02790_TPLPPTSAHGNVAEGETKPDPDVTER_Hex(1)HexNAc(1)Neu5Ac(2)
HF_20240419_O_Gly_1	P01876	HYTNPSQDVTVPCPVPSTPPTPSPSTPPTPSPSCCHPR	Fuc(1)Hex(3)HexNAc(4)Neu5Ac(3)	P01876_HYTNPSQDVTVPCPVPSTPPTPSPSTPPTPSPSCCHPR_Fuc(1)Hex(3)HexNAc(4)Neu5Ac(3)
HF_20240419_O_Gly_1	P01876	HYTNPSQDVTVPCPVPSTPPTPSPSTPPTPSPSCCHPR	Hex(4)HexNAc(4)Neu5Ac(1)	P01876_HYTNPSQDVTVPCPVPSTPPTPSPSTPPTPSPSCCHPR_Hex(4)HexNAc(4)Neu5Ac(1)
HF_20240419_O_Gly_1	P01042	FSVATQTCQITPAEGPVVTAQYDCLGCVHPISTQSPDLEPILR	Hex(1)HexNAc(1)Neu5Ac(1)	P01042_FSVATQTCQITPAEGPVVTAQYDCLGCVHPISTQSPDLEPILR_Hex(1)HexNAc(1)Neu5Ac(1)
HF_20240419_O_Gly_1	P01876	HYTNPSQDVTVPCPVPSTPPTPSPSTPPTPSPSCCHPR	Hex(3)HexNAc(3)Neu5Ac(3)	P01876_HYTNPSQDVTVPCPVPSTPPTPSPSTPPTPSPSCCHPR_Hex(3)HexNAc(3)Neu5Ac(3)
HF_20240419_O_Gly_1	P00748	NRDRLSWEYCDLAQCQTPTQAAPPTPVSPR	Hex(2)HexNAc(4)Neu5Ac(1)	P00748_NRDRLSWEYCDLAQCQTPTQAAPPTPVSPR_Hex(2)HexNAc(4)Neu5Ac(1)
HF_20240419_O_Gly_1	P01876	HYTNPSQDVTVPCPVPSTPPTPSPSTPPTPSPSCCHPR	Hex(4)HexNAc(4)Neu5Ac(1)	P01876_HYTNPSQDVTVPCPVPSTPPTPSPSTPPTPSPSCCHPR_Hex(4)HexNAc(4)Neu5Ac(1)
HF_20240419_O_Gly_1	P01876	HYTNPSQDVTVPCPVPSTPPTPSPSTPPTPSPSCCHPR	Hex(3)HexNAc(5)Neu5Ac(1)	P01876_HYTNPSQDVTVPCPVPSTPPTPSPSTPPTPSPSCCHPR_Hex(3)HexNAc(5)Neu5Ac(1)
HF_20240419_O_Gly_1	P00748	LSWEYCDLAQCQTPTQAAPPTPVSPR	Hex(3)HexNAc(3)Neu5Ac(2)	P00748_LSWEYCDLAQCQTPTQAAPPTPVSPR_Hex(3)HexNAc(3)Neu5Ac(2)
HF_20240419_O_Gly_1	P02790	GHGHRNGTGHGNSTHHGPEYMR	Hex(2)HexNAc(3)Neu5Ac(3)	P02790_GHGHRNGTGHGNSTHHGPEYMR_Hex(2)HexNAc(3)Neu5Ac(3)
HF_20240419_O_Gly_1	P19827	TFVLSALQPSPTHSSSNTQR	Hex(1)HexNAc(1)	P19827_TFVLSALQPSPTHSSSNTQR_Hex(1)HexNAc(1)
HF_20240419_O_Gly_1	P01876	HYTNPSQDVTVPCPVPSTPPTPSPSTPPTPSPSCCHPR	HexNAc(1)	P01876_HYTNPSQDVTVPCPVPSTPPTPSPSTPPTPSPSCCHPR_HexNAc(1)
HF_20240419_O_Gly_1	P01876	HYTNPSQDVTVPCPVPSTPPTPSPSTPPTPSPSCCHPR	Hex(3)HexNAc(5)Neu5Ac(1)	P01876_HYTNPSQDVTVPCPVPSTPPTPSPSTPPTPSPSCCHPR_Hex(3)HexNAc(5)Neu5Ac(1)
HF_20240419_O_Gly_1	P19823	VVPDSTPSWANPSPTPVISMLAQGSQVLESTPPPHVMR	Fuc(1)Hex(5)HexNAc(5)Neu5Ac(1)	P19823_VVPDSTPSWANPSPTPVISMLAQGSQVLESTPPPHVMR_Fuc(1)Hex(5)HexNAc(5)Neu5Ac(1)
HF_20240419_O_Gly_1	P02748	AQYTTSYDPELTESSGSASHIDCR	Hex(1)HexNAc(2)	P02748_AQYTTSYDPELTESSGSASHIDCR_Hex(1)HexNAc(2)
HF_20240419_O_Gly_1	Q14624	TQTPAPIQAPSAILPLPGQSVER	Hex(4)HexNAc(5)Neu5Ac(4)	Q14624_TQTPAPIQAPSAILPLPGQSVER_Hex(4)HexNAc(5)Neu5Ac(4)
HF_20240419_O_Gly_1	P00747	EQLAPTAPPELTPVVQDCYHGDGQSYR	Hex(2)HexNAc(5)Neu5Ac(2)	P00747_EQLAPTAPPELTPVVQDCYHGDGQSYR_Hex(2)HexNAc(5)Neu5Ac(2)
HF_20240419_O_Gly_1	P05155	NATSSSSQDPESLQDRGEGK	Hex(1)HexNAc(1)Neu5Ac(1)	P05155_NATSSSSQDPESLQDRGEGK_Hex(1)HexNAc(1)Neu5Ac(1)
HF_20240419_O_Gly_1	P02765	TVVQPSVGAAAGPVVPPCPGR	Hex(1)HexNAc(1)	P02765_TVVQPSVGAAAGPVVPPCPGR_Hex(1)HexNAc(1)
HF_20240419_O_Gly_1	P01876	HYTNPSQDVTVPCPVPSTPPTPSPSTPPTPSPSCCHPR	Hex(3)HexNAc(4)Neu5Ac(2)	P01876_HYTNPSQDVTVPCPVPSTPPTPSPSTPPTPSPSCCHPR_Hex(3)HexNAc(4)Neu5Ac(2)
HF_20240419_O_Gly_1	P01876	HYTNPSQDVTVPCPVPSTPPTPSPSTPPTPSPSCCHPR	Hex(3)HexNAc(3)Neu5Ac(2)	P01876_HYTNPSQDVTVPCPVPSTPPTPSPSTPPTPSPSCCHPR_Hex(3)HexNAc(3)Neu5Ac(2)
HF_20240419_O_Gly_1	P01042	IGEIKEETTVSPPHTSMAPAQDEER	Hex(2)HexNAc(2)Neu5Ac(2)	P01042_IGEIKEETTVSPPHTSMAPAQDEER_Hex(2)HexNAc(2)Neu5Ac(2)
HF_20240419_O_Gly_1	P02790	TPLPPTSAHGNVAEGETKPDPDVTER	Hex(1)HexNAc(1)Neu5Ac(1)	P02790_TPLPPTSAHGNVAEGETKPDPDVTER_Hex(1)HexNAc(1)Neu5Ac(1)
HF_20240419_O_Gly_1	Q14520	WEYCDVSACSAQDVAYPEESPTEPSTKLPGFDSCGK	Hex(1)HexNAc(1)Neu5Ac(1)	Q14520_WEYCDVSACSAQDVAYPEESPTEPSTKLPGFDSCGK_Hex(1)HexNAc(1)Neu5Ac(1)
HF_20240419_O_Gly_1	P02649	VQAAVGTSAAPVPSDNH	HexNAc(1)	P02649_VQAAVGTSAAPVPSDNH_HexNAc(1)
HF_20240419_O_Gly_1	P01042	FSVATQTCQITPAEGPVVTAQYDCLGCVHPISTQSPDLEPILR	Hex(1)HexNAc(1)Neu5Ac(2)	P01042_FSVATQTCQITPAEGPVVTAQYDCLGCVHPISTQSPDLEPILR_Hex(1)HexNAc(1)Neu5Ac(2)
HF_20240419_O_Gly_1	P02790	TPLPPTSAHGNVAEGETKPDPDVTER	Hex(3)HexNAc(3)Neu5Ac(3)	P02790_TPLPPTSAHGNVAEGETKPDPDVTER_Hex(3)HexNAc(3)Neu5Ac(3)
HF_20240419_O_Gly_1	P02790	GTGHGNSTHHGPEYMR	Hex(4)HexNAc(5)	P02790_GTGHGNSTHHGPEYMR_Hex(4)HexNAc(5)
HF_20240419_O_Gly_1	P00738	MVSHHNLTTGATLINEQWLLTTAK	Hex(6)HexNAc(6)	P00738_MVSHHNLTTGATLINEQWLLTTAK_Hex(6)HexNAc(6)
HF_20240419_O_Gly_1	Q14624	IEETTMTTQTPAPIQAPSAILPLPGQSVER	Hex(2)HexNAc(2)Neu5Ac(2)	Q14624_IEETTMTTQTPAPIQAPSAILPLPGQSVER_Hex(2)HexNAc(2)Neu5Ac(2)
HF_20240419_O_Gly_1	Q14624	TQTPAPIQAPSAILPLPGQSVER	Fuc(1)Hex(3)HexNAc(3)Neu5Ac(1)	Q14624_TQTPAPIQAPSAILPLPGQSVER_Fuc(1)Hex(3)HexNAc(3)Neu5Ac(1)
HF_20240419_O_Gly_1	P01876	HYTNPSQDVTVPCPVPSTPPTPSPSTPPTPSPSCCHPR	Hex(4)HexNAc(4)Neu5Ac(2)	P01876_HYTNPSQDVTVPCPVPSTPPTPSPSTPPTPSPSCCHPR_Hex(4)HexNAc(4)Neu5Ac(2)
HF_20240419_O_Gly_1	P01876	HYTNPSQDVTVPCPVPSTPPTPSPSTPPTPSPSCCHPR	Hex(2)HexNAc(5)Neu5Ac(2)	P01876_HYTNPSQDVTVPCPVPSTPPTPSPSTPPTPSPSCCHPR_Hex(2)HexNAc(5)Neu5Ac(2)
HF_20240419_O_Gly_1	P02787	DFPQLCQLCPGCGCSTLNQYFGYSGAFK	Hex(1)HexNAc(3)Neu5Ac(1)	P02787_DFPQLCQLCPGCGCSTLNQYFGYSGAFK_Hex(1)HexNAc(3)Neu5Ac(1)
HF_20240419_O_Gly_1	P01876	HYTNPSQDVTVPCPVPSTPPTPSPSTPPTPSPSCCHPR	Hex(4)HexNAc(6)Neu5Ac(1)	P01876_HYTNPSQDVTVPCPVPSTPPTPSPSTPPTPSPSCCHPR_Hex(4)HexNAc(6)Neu5Ac(1)
HF_20240419_O_Gly_1	P02790	TPLPPTSAHGNVAEGETKPDPDVTER	Hex(2)HexNAc(2)	P02790_TPLPPTSAHGNVAEGETKPDPDVTER_Hex(2)HexNAc(2)
HF_20240419_O_Gly_1	P02790	TPLPPTSAHGNVAEGETKPDPDVTER	Hex(2)HexNAc(2)Neu5Ac(1)	P02790_TPLPPTSAHGNVAEGETKPDPDVTER_Hex(2)HexNAc(2)Neu5Ac(1)
HF_20240419_O_Gly_1	P01876	HYTNPSQDVTVPCPVPSTPPTPSPSTPPTPSPSCCHPR	Fuc(1)Hex(3)HexNAc(4)Neu5Ac(4)	P01876_HYTNPSQDVTVPCPVPSTPPTPSPSTPPTPSPSCCHPR_Fuc(1)Hex(3)HexNAc(4)Neu5Ac(4)
HF_20240419_O_Gly_1	P01876	HYTNPSQDVTVPCPVPSTPPTPSPSTPPTPSPSCCHPR	Hex(3)HexNAc(4)Neu5Ac(1)	P01876_HYTNPSQDVTVPCPVPSTPPTPSPSTPPTPSPSCCHPR_Hex(3)HexNAc(4)Neu5Ac(1)
HF_20240419_O_Gly_1	Q14624	QTPAPIQAPSAILPLPGQSVER	Hex(3)HexNAc(6)Neu5Ac(2)	Q14624_QTPAPIQAPSAILPLPGQSVER_Hex(3)HexNAc(6)Neu5Ac(2)
HF_20240419_O_Gly_1	P01876	HYTNPSQDVTVPCPVPSTPPTPSPSTPPTPSPSCCHPR	Hex(4)HexNAc(5)Neu5Ac(1)	P01876_HYTNPSQDVTVPCPVPSTPPTPSPSTPPTPSPSCCHPR_Hex(4)HexNAc(5)Neu5Ac(1)
HF_20240419_O_Gly_1	Q14624	LAILPASAPPATSNPDPAVSR	Hex(2)HexNAc(2)Neu5Ac(2)	Q14624_LAILPASAPPATSNPDPAVSR_Hex(2)HexNAc(2)Neu5Ac(2)
HF_20240419_O_Gly_1	P01876	HYTNPSQDVTVPCPVPSTPPTPSPSTPPTPSPSCCHPR	Hex(3)HexNAc(5)	P01876_HYTNPSQDVTVPCPVPSTPPTPSPSTPPTPSPSCCHPR_Hex(3)HexNAc(5)
HF_20240419_O_Gly_1	P19823	VVPDSTPSWANPSPTPVISMLAQGSQVLESTPPPHVMR	Fuc(1)Hex(6)HexNAc(6)Neu5Ac(2)	P19823_VVPDSTPSWANPSPTPVISMLAQGSQVLESTPPPHVMR_Fuc(1)Hex(6)HexNAc(6)Neu5Ac(2)
HF_20240419_O_Gly_1	P01876	HYTNPSQDVTVPCPVPSTPPTPSPSTPPTPSPSCCHPR	Hex(3)HexNAc(5)Neu5Ac(1)	P01876_HYTNPSQDVTVPCPVPSTPPTPSPSTPPTPSPSCCHPR_Hex(3)HexNAc(5)Neu5Ac(1)
HF_20240419_O_Gly_1	P01876	HYTNPSQDVTVPCPVPSTPPTPSPSTPPTPSPSCCHPR	Hex(3)HexNAc(3)	P01876_HYTNPSQDVTVPCPVPSTPPTPSPSTPPTPSPSCCHPR_Hex(3)HexNAc(3)
HF_20240419_O_Gly_1	P01876	HYTNPSQDVTVPCPVPSTPPTPSPSTPPTPSPSCCHPR	Hex(1)HexNAc(1)	P01876_HYTNPSQDVTVPCPVPSTPPTPSPSTPPTPSPSCCHPR_Hex(1)HexNAc(1)
HF_20240419_O_Gly_1	P02790	TPLPPTSAHGNVAEGETKPDPDVTER	Hex(1)HexNAc(1)Neu5Ac(1)	P02790_TPLPPTSAHGNVAEGETKPDPDVTER_Hex(1)HexNAc(1)Neu5Ac(1)
HF_20240419_O_Gly_1	P04004	KCQCDELCSYYQSCCTDYTAECKPQVTR	Hex(1)HexNAc(4)	P04004_KCQCDELCSYYQSCCTDYTAECKPQVTR_Hex(1)HexNAc(4)
HF_20240419_O_Gly_1	P01876	HYTNPSQDVTVPCPVPSTPPTPSPSTPPTPSPSCCHPR	Hex(3)HexNAc(4)Neu5Ac(3)	P01876_HYTNPSQDVTVPCPVPSTPPTPSPSTPPTPSPSCCHPR_Hex(3)HexNAc(4)Neu5Ac(3)
HF_20240419_O_Gly_1	P01876	HYTNPSQDVTVPCPVPSTPPTPSPSTPPTPSPSCCHPR	Hex(4)HexNAc(6)Neu5Ac(3)	P01876_HYTNPSQDVTVPCPVPSTPPTPSPSTPPTPSPSCCHPR_Hex(4)HexNAc(6)Neu5Ac(3)
HF_20240419_O_Gly_1	Q14624	IEETTMTTQTPAPIQAPSAILPLPGQSVER	Hex(2)HexNAc(4)Neu5Ac(2)	Q14624_IEETTMTTQTPAPIQAPSAILPLPGQSVER_Hex(2)HexNAc(4)Neu5Ac(2)
HF_20240419_O_Gly_1	P01876	HYTNPSQDVTVPCPVPSTPPTPSPSTPPTPSPSCCHPR	Hex(4)HexNAc(5)Neu5Ac(3)	P01876_HYTNPSQDVTVPCPVPSTPPTPSPSTPPTPSPSCCHPR_Hex(4)HexNAc(5)Neu5Ac(3)
HF_20240419_O_Gly_1	P0C0L5	ADLRGVAHNNLMAMAQETGDNLYWGSVTGSQSNAVSPTPAPR	HexNAc(1)	P0C0L5_ADLRGVAHNNLMAMAQETGDNLYWGSVTGSQSNAVSPTPAPR_HexNAc(1)
HF_20240419_O_Gly_1	P00738	VSHHNLTTGATLINEQWLLTTAK	Hex(4)HexNAc(4)Neu5Ac(3)	P00738_VSHHNLTTGATLINEQWLLTTAK_Hex(4)HexNAc(4)Neu5Ac(3)
HF_20240419_O_Gly_1	Q14624	ETTMTTQTPAPIQAPSAILPLPGQSVER	Fuc(1)Hex(2)HexNAc(4)Neu5Ac(1)	Q14624_ETTMTTQTPAPIQAPSAILPLPGQSVER_Fuc(1)Hex(2)HexNAc(4)Neu5Ac(1)
HF_20240419_O_Gly_1	P01876	HYTNPSQDVTVPCPVPSTPPTPSPSTPPTPSPSCCHPR	Fuc(1)Hex(5)HexNAc(6)Neu5Ac(1)	P01876_HYTNPSQDVTVPCPVPSTPPTPSPSTPPTPSPSCCHPR_Fuc(1)Hex(5)HexNAc(6)Neu5Ac(1)
HF_20240419_O_Gly_1	Q14624	TTMTTQTPAPIQAPSAILPLPGQSVER	Hex(2)HexNAc(5)	Q14624_TTMTTQTPAPIQAPSAILPLPGQSVER_Hex(2)HexNAc(5)
HF_20240419_O_Gly_1	P01042	IGEIKEETTVSPPHTSMAPAQDEER	Fuc(2)Hex(4)HexNAc(4)Neu5Ac(2)	P01042_IGEIKEETTVSPPHTSMAPAQDEER_Fuc(2)Hex(4)HexNAc(4)Neu5Ac(2)
HF_20240419_O_Gly_1	P02790	TPLPPTSAHGNVAEGETKPDPDVTER	Hex(3)HexNAc(3)Neu5Ac(2)	P02790_TPLPPTSAHGNVAEGETKPDPDVTER_Hex(3)HexNAc(3)Neu5Ac(2)
HF_20240419_O_Gly_1	P01876	HYTNPSQDVTVPCPVPSTPPTPSPSTPPTPSPSCCHPR	Hex(4)HexNAc(4)Neu5Ac(3)	P01876_HYTNPSQDVTVPCPVPSTPPTPSPSTPPTPSPSCCHPR_Hex(4)HexNAc(4)Neu5Ac(3)
HF_20240419_O_Gly_1	P02671	GGSTSYGTGSETESPRNPSSAGSWNSGSSGPGSTGNR	Hex(1)HexNAc(1)Neu5Ac(1)	P02671_GGSTSYGTGSETESPRNPSSAGSWNSGSSGPGSTGNR_Hex(1)HexNAc(1)Neu5Ac(1)
HF_20240419_O_Gly_1	P02790	TPLPPTSAHGNVAEGETKPDPDVTER	Hex(2)HexNAc(2)Neu5Ac(1)	P02790_TPLPPTSAHGNVAEGETKPDPDVTER_Hex(2)HexNAc(2)Neu5Ac(1)
HF_20240419_O_Gly_1	P05154	RVEDLHVGATVAPSSR	Hex(1)HexNAc(1)Neu5Ac(1)	P05154_RVEDLHVGATVAPSSR_Hex(1)HexNAc(1)Neu5Ac(1)
HF_20240419_O_Gly_1	P02790	TPLPPTSAHGNVAEGETKPDPDVTER	Hex(1)HexNAc(1)Neu5Ac(2)	P02790_TPLPPTSAHGNVAEGETKPDPDVTER_Hex(1)HexNAc(1)Neu5Ac(2)
HF_20240419_O_Gly_1	Q14624	KIEETTMTTQTPAPIQAPSAILPLPGQSVER	Fuc(1)Hex(2)HexNAc(2)Neu5Ac(2)	Q14624_KIEETTMTTQTPAPIQAPSAILPLPGQSVER_Fuc(1)Hex(2)HexNAc(2)Neu5Ac(2)
HF_20240419_O_Gly_1	P01876	HYTNPSQDVTVPCPVPSTPPTPSPSTPPTPSPSCCHPR	Hex(4)HexNAc(4)	P01876_HYTNPSQDVTVPCPVPSTPPTPSPSTPPTPSPSCCHPR_Hex(4)HexNAc(4)
HF_20240419_O_Gly_1	Q14624	IEETTMTTQTPAPIQAPSAILPLPGQSVER	Hex(2)HexNAc(2)Neu5Ac(1)	Q14624_IEETTMTTQTPAPIQAPSAILPLPGQSVER_Hex(2)HexNAc(2)Neu5Ac(1)
HF_20240419_O_Gly_1	P00450	LEDNIKTYCSEPEKVDKDNEDFQESNR	Hex(4)HexNAc(5)Neu5Ac(1)	P00450_LEDNIKTYCSEPEKVDKDNEDFQESNR_Hex(4)HexNAc(5)Neu5Ac(1)
HF_20240419_O_Gly_1	P01876	HYTNPSQDVTVPCPVPSTPPTPSPSTPPTPSPSCCHPR	Hex(2)HexNAc(5)	P01876_HYTNPSQDVTVPCPVPSTPPTPSPSTPPTPSPSCCHPR_Hex(2)HexNAc(5)
HF_20240419_O_Gly_1	P01876	HVKHYTNPSQDVTVPCPVPSTPPTPSPSTPPTPSPSCCHPR	Fuc(1)Hex(2)HexNAc(4)Neu5Ac(3)	P01876_HVKHYTNPSQDVTVPCPVPSTPPTPSPSTPPTPSPSCCHPR_Fuc(1)Hex(2)HexNAc(4)Neu5Ac(3)
HF_20240419_O_Gly_1	P01876	HYTNPSQDVTVPCPVPSTPPTPSPSTPPTPSPSCCHPR	Hex(2)HexNAc(3)	P01876_HYTNPSQDVTVPCPVPSTPPTPSPSTPPTPSPSCCHPR_Hex(2)HexNAc(3)
HF_20240419_O_Gly_1	Q92954	TITTTEIMNKPEETAKPK	Hex(2)HexNAc(2)Neu5Ac(2)	Q92954_TITTTEIMNKPEETAKPK_Hex(2)HexNAc(2)Neu5Ac(2)
HF_20240419_O_Gly_1	P01876	HYTNPSQDVTVPCPVPSTPPTPSPSTPPTPSPSCCHPR	Hex(3)HexNAc(4)Neu5Ac(1)	P01876_HYTNPSQDVTVPCPVPSTPPTPSPSTPPTPSPSCCHPR_Hex(3)HexNAc(4)Neu5Ac(1)
HF_20240419_O_Gly_1	P02790	PLPPTSAHGNVAEGETKPDPDVTER	Fuc(1)Hex(2)HexNAc(2)Neu5Ac(2)	P02790_PLPPTSAHGNVAEGETKPDPDVTER_Fuc(1)Hex(2)HexNAc(2)Neu5Ac(2)
HF_20240419_O_Gly_1	P01042	FSVATQTCQITPAEGPVVTAQYDCLGCVHPISTQSPDLEPILR	Hex(2)HexNAc(2)Neu5Ac(1)	P01042_FSVATQTCQITPAEGPVVTAQYDCLGCVHPISTQSPDLEPILR_Hex(2)HexNAc(2)Neu5Ac(1)
HF_20240419_O_Gly_1	P01876	HYTNPSQDVTVPCPVPSTPPTPSPSTPPTPSPSCCHPR	Hex(4)HexNAc(5)Neu5Ac(4)	P01876_HYTNPSQDVTVPCPVPSTPPTPSPSTPPTPSPSCCHPR_Hex(4)HexNAc(5)Neu5Ac(4)
HF_20240419_O_Gly_1	P19823	VVPDSTPSWANPSPTPVISMLAQGSQVLESTPPPHVMR	Fuc(1)Hex(6)HexNAc(6)Neu5Ac(1)	P19823_VVPDSTPSWANPSPTPVISMLAQGSQVLESTPPPHVMR_Fuc(1)Hex(6)HexNAc(6)Neu5Ac(1)
HF_20240419_O_Gly_1	P05155	MLFVEPILEVSSLPTTNSTTNSATK	Hex(4)HexNAc(5)Neu5Ac(1)	P05155_MLFVEPILEVSSLPTTNSTTNSATK_Hex(4)HexNAc(5)Neu5Ac(1)
HF_20240419_O_Gly_1	P01876	HVKHYTNPSQDVTVPCPVPSTPPTPSPSTPPTPSPSCCHPR	Hex(4)HexNAc(6)Neu5Ac(1)	P01876_HVKHYTNPSQDVTVPCPVPSTPPTPSPSTPPTPSPSCCHPR_Hex(4)HexNAc(6)Neu5Ac(1)
HF_20240419_O_Gly_1	P02765	TVVQPSVGAAAGPVVPPCPGR	HexNAc(2)Neu5Ac(1)	P02765_TVVQPSVGAAAGPVVPPCPGR_HexNAc(2)Neu5Ac(1)
HF_20240419_O_Gly_1	P01876	HYTNPSQDVTVPCPVPSTPPTPSPSTPPTPSPSCCHPR	Hex(4)HexNAc(5)Neu5Ac(2)	P01876_HYTNPSQDVTVPCPVPSTPPTPSPSTPPTPSPSCCHPR_Hex(4)HexNAc(5)Neu5Ac(2)
HF_20240419_O_Gly_1	Q14624	TQTPAPIQAPSAILPLPGQSVER	Fuc(1)Hex(3)HexNAc(5)Neu5Ac(2)	Q14624_TQTPAPIQAPSAILPLPGQSVER_Fuc(1)Hex(3)HexNAc(5)Neu5Ac(2)
HF_20240419_O_Gly_1	P01876	HYTNPSQDVTVPCPVPSTPPTPSPSTPPTPSPSCCHPR	Fuc(1)Hex(3)HexNAc(4)Neu5Ac(4)	P01876_HYTNPSQDVTVPCPVPSTPPTPSPSTPPTPSPSCCHPR_Fuc(1)Hex(3)HexNAc(4)Neu5Ac(4)
HF_20240419_O_Gly_1	P0C0L5	GVAHNNLMAMAQETGDNLYWGSVTGSQSNAVSPTPAPR	Hex(1)HexNAc(1)Neu5Ac(2)	P0C0L5_GVAHNNLMAMAQETGDNLYWGSVTGSQSNAVSPTPAPR_Hex(1)HexNAc(1)Neu5Ac(2)
HF_20240419_O_Gly_1	P0C0L5	GVAHNNLMAMAQETGDNLYWGSVTGSQSNAVSPTPAPR	Hex(1)HexNAc(1)Neu5Ac(2)	P0C0L5_GVAHNNLMAMAQETGDNLYWGSVTGSQSNAVSPTPAPR_Hex(1)HexNAc(1)Neu5Ac(2)
HF_20240419_O_Gly_1	P02790	TPLPPTSAHGNVAEGETKPDPDVTER	Hex(1)HexNAc(1)Neu5Ac(1)	P02790_TPLPPTSAHGNVAEGETKPDPDVTER_Hex(1)HexNAc(1)Neu5Ac(1)
HF_20240419_O_Gly_1	P02790	PLPPTSAHGNVAEGETKPDPDVTER	Fuc(1)Hex(2)HexNAc(2)Neu5Ac(2)	P02790_PLPPTSAHGNVAEGETKPDPDVTER_Fuc(1)Hex(2)HexNAc(2)Neu5Ac(2)
HF_20240419_O_Gly_1	P02671	TGSETESPRNPSSAGSWNSGSSGPGSTGNR	HexNAc(3)	P02671_TGSETESPRNPSSAGSWNSGSSGPGSTGNR_HexNAc(3)
HF_20240419_O_Gly_1	P00747	QLAPTAPPELTPVVQDCYHGDGQSYR	Hex(3)HexNAc(6)Neu5Ac(2)	P00747_QLAPTAPPELTPVVQDCYHGDGQSYR_Hex(3)HexNAc(6)Neu5Ac(2)
HF_20240419_O_Gly_1	P01876	HYTNPSQDVTVPCPVPSTPPTPSPSTPPTPSPSCCHPR	Hex(4)HexNAc(5)Neu5Ac(4)	P01876_HYTNPSQDVTVPCPVPSTPPTPSPSTPPTPSPSCCHPR_Hex(4)HexNAc(5)Neu5Ac(4)
HF_20240419_O_Gly_1	P01876	HYTNPSQDVTVPCPVPSTPPTPSPSTPPTPSPSCCHPR	Hex(3)HexNAc(5)Neu5Ac(3)	P01876_HYTNPSQDVTVPCPVPSTPPTPSPSTPPTPSPSCCHPR_Hex(3)HexNAc(5)Neu5Ac(3)
HF_20240419_O_Gly_1	P02790	TPLPPTSAHGNVAEGETKPDPDVTER	Hex(3)HexNAc(3)Neu5Ac(3)	P02790_TPLPPTSAHGNVAEGETKPDPDVTER_Hex(3)HexNAc(3)Neu5Ac(3)
HF_20240419_O_Gly_1	P01876	HYTNPSQDVTVPCPVPSTPPTPSPSTPPTPSPSCCHPR	Hex(4)HexNAc(4)Neu5Ac(1)	P01876_HYTNPSQDVTVPCPVPSTPPTPSPSTPPTPSPSCCHPR_Hex(4)HexNAc(4)Neu5Ac(1)
HF_20240419_O_Gly_1	Q14624	VMNMKIEETTMTTQTPAPIQAPSAILPLPGQSVER	Hex(2)HexNAc(5)	Q14624_VMNMKIEETTMTTQTPAPIQAPSAILPLPGQSVER_Hex(2)HexNAc(5)
HF_20240419_O_Gly_1	Q14624	VMNMKIEETTMTTQTPAPIQAPSAILPLPGQSVER	Hex(2)HexNAc(5)	Q14624_VMNMKIEETTMTTQTPAPIQAPSAILPLPGQSVER_Hex(2)HexNAc(5)
HF_20240419_O_Gly_1	P19827	VLSALQPSPTHSSSNTQR	Hex(1)HexNAc(1)	P19827_VLSALQPSPTHSSSNTQR_Hex(1)HexNAc(1)
HF_20240419_O_Gly_1	P19827	VLSALQPSPTHSSSNTQR	Hex(1)HexNAc(1)Neu5Ac(1)	P19827_VLSALQPSPTHSSSNTQR_Hex(1)HexNAc(1)Neu5Ac(1)
HF_20240419_O_Gly_1	P01834	ALQSGNSQESVTEQDSK	Fuc(1)Hex(2)HexNAc(2)Neu5Ac(2)	P01834_ALQSGNSQESVTEQDSK_Fuc(1)Hex(2)HexNAc(2)Neu5Ac(2)
HF_20240419_O_Gly_1	P02790	TPLPPTSAHGNVAEGETKPDPDVTER	Hex(1)HexNAc(1)	P02790_TPLPPTSAHGNVAEGETKPDPDVTER_Hex(1)HexNAc(1)
HF_20240419_O_Gly_1	P02790	TPLPPTSAHGNVAEGETKPDPDVTER	Fuc(1)Hex(2)HexNAc(3)Neu5Ac(3)	P02790_TPLPPTSAHGNVAEGETKPDPDVTER_Fuc(1)Hex(2)HexNAc(3)Neu5Ac(3)
HF_20240419_O_Gly_1	P02790	PTSAHGNVAEGETKPDPDVTER	Hex(2)HexNAc(5)	P02790_PTSAHGNVAEGETKPDPDVTER_Hex(2)HexNAc(5)
HF_20240419_O_Gly_1	P02765	TVVQPSVGAAAGPVVPPCPGR	Hex(1)HexNAc(1)Neu5Ac(1)	P02765_TVVQPSVGAAAGPVVPPCPGR_Hex(1)HexNAc(1)Neu5Ac(1)
HF_20240419_O_Gly_1	Q92954	KTITTTEIMNKPEETAKPK	Hex(2)HexNAc(2)Neu5Ac(2)	Q92954_KTITTTEIMNKPEETAKPK_Hex(2)HexNAc(2)Neu5Ac(2)
HF_20240419_O_Gly_1	P00747	STEQLAPTAPPELTPVVQDCYHGDGQSYR	Fuc(1)Hex(2)HexNAc(3)Neu5Ac(2)	P00747_STEQLAPTAPPELTPVVQDCYHGDGQSYR_Fuc(1)Hex(2)HexNAc(3)Neu5Ac(2)
HF_20240419_O_Gly_1	P01876	HYTNPSQDVTVPCPVPSTPPTPSPSTPPTPSPSCCHPR	Hex(1)HexNAc(3)	P01876_HYTNPSQDVTVPCPVPSTPPTPSPSTPPTPSPSCCHPR_Hex(1)HexNAc(3)
HF_20240419_O_Gly_1	P05154	KRVEDLHVGATVAPSSR	Hex(1)HexNAc(1)Neu5Ac(1)	P05154_KRVEDLHVGATVAPSSR_Hex(1)HexNAc(1)Neu5Ac(1)
HF_20240419_O_Gly_1	P01876	HYTNPSQDVTVPCPVPSTPPTPSPSTPPTPSPSCCHPR	Hex(3)HexNAc(5)Neu5Ac(2)	P01876_HYTNPSQDVTVPCPVPSTPPTPSPSTPPTPSPSCCHPR_Hex(3)HexNAc(5)Neu5Ac(2)
HF_20240419_O_Gly_1	P05155	SNPNATSSSSQDPESLQDRGEGK	Hex(6)HexNAc(6)Neu5Ac(2)	P05155_SNPNATSSSSQDPESLQDRGEGK_Hex(6)HexNAc(6)Neu5Ac(2)
HF_20240419_O_Gly_1	P01876	HYTNPSQDVTVPCPVPSTPPTPSPSTPPTPSPSCCHPR	Hex(3)HexNAc(3)Neu5Ac(3)	P01876_HYTNPSQDVTVPCPVPSTPPTPSPSTPPTPSPSCCHPR_Hex(3)HexNAc(3)Neu5Ac(3)
HF_20240419_O_Gly_1	P01876	HYTNPSQDVTVPCPVPSTPPTPSPSTPPTPSPSCCHPR	Hex(3)HexNAc(5)Neu5Ac(2)	P01876_HYTNPSQDVTVPCPVPSTPPTPSPSTPPTPSPSCCHPR_Hex(3)HexNAc(5)Neu5Ac(2)
HF_20240419_O_Gly_1	P01876	HYTNPSQDVTVPCPVPSTPPTPSPSTPPTPSPSCCHPR	Hex(2)HexNAc(4)	P01876_HYTNPSQDVTVPCPVPSTPPTPSPSTPPTPSPSCCHPR_Hex(2)HexNAc(4)
HF_20240419_O_Gly_1	P02655	TQQPQQDEMPSPTFLTQVK	Hex(1)HexNAc(1)Neu5Ac(1)	P02655_TQQPQQDEMPSPTFLTQVK_Hex(1)HexNAc(1)Neu5Ac(1)
HF_20240419_O_Gly_1	P02751	VQPQSPVAVSQSKPGCYDNGK	Hex(1)HexNAc(2)	P02751_VQPQSPVAVSQSKPGCYDNGK_Hex(1)HexNAc(2)
HF_20240419_O_Gly_1	P01834	CLLNNFYPREAKVQWKVDNALQSGNSQESVTEQDSK	Hex(1)HexNAc(2)Neu5Ac(2)	P01834_CLLNNFYPREAKVQWKVDNALQSGNSQESVTEQDSK_Hex(1)HexNAc(2)Neu5Ac(2)
HF_20240419_O_Gly_1	P01834	NNFYPREAKVQWKVDNALQSGNSQESVTEQDSK	Hex(1)HexNAc(3)Neu5Ac(3)	P01834_NNFYPREAKVQWKVDNALQSGNSQESVTEQDSK_Hex(1)HexNAc(3)Neu5Ac(3)
HF_20240419_O_Gly_1	P01876	HYTNPSQDVTVPCPVPSTPPTPSPSTPPTPSPSCCHPR	Hex(4)HexNAc(4)	P01876_HYTNPSQDVTVPCPVPSTPPTPSPSTPPTPSPSCCHPR_Hex(4)HexNAc(4)
HF_20240419_O_Gly_1	P02751	NCESKPEAEETCFDKYTGNTYR	HexNAc(1)	P02751_NCESKPEAEETCFDKYTGNTYR_HexNAc(1)
HF_20240419_O_Gly_1	P01876	HYTNPSQDVTVPCPVPSTPPTPSPSTPPTPSPSCCHPR	Fuc(1)Hex(2)HexNAc(4)Neu5Ac(3)	P01876_HYTNPSQDVTVPCPVPSTPPTPSPSTPPTPSPSCCHPR_Fuc(1)Hex(2)HexNAc(4)Neu5Ac(3)
HF_20240419_O_Gly_1	P02790	LPPTSAHGNVAEGETKPDPDVTER	Hex(2)HexNAc(2)Neu5Ac(2)	P02790_LPPTSAHGNVAEGETKPDPDVTER_Hex(2)HexNAc(2)Neu5Ac(2)
HF_20240419_O_Gly_1	P02790	TPLPPTSAHGNVAEGETKPDPDVTER	Hex(2)HexNAc(2)Neu5Ac(3)	P02790_TPLPPTSAHGNVAEGETKPDPDVTER_Hex(2)HexNAc(2)Neu5Ac(3)
HF_20240419_O_Gly_1	P19827	TFVLSALQPSPTHSSSNTQR	Hex(1)HexNAc(1)Neu5Ac(1)	P19827_TFVLSALQPSPTHSSSNTQR_Hex(1)HexNAc(1)Neu5Ac(1)
HF_20240419_O_Gly_1	P19823	PDSTPSWANPSPTPVISMLAQGSQVLESTPPPHVMR	Hex(6)HexNAc(6)	P19823_PDSTPSWANPSPTPVISMLAQGSQVLESTPPPHVMR_Hex(6)HexNAc(6)
HF_20240419_O_Gly_1	P02790	LPPTSAHGNVAEGETKPDPDVTER	Hex(1)HexNAc(1)Neu5Ac(1)	P02790_LPPTSAHGNVAEGETKPDPDVTER_Hex(1)HexNAc(1)Neu5Ac(1)
HF_20240419_O_Gly_1	P01876	HYTNPSQDVTVPCPVPSTPPTPSPSTPPTPSPSCCHPR	Hex(4)HexNAc(5)Neu5Ac(3)	P01876_HYTNPSQDVTVPCPVPSTPPTPSPSTPPTPSPSCCHPR_Hex(4)HexNAc(5)Neu5Ac(3)
HF_20240419_O_Gly_1	Q9UK55	LAPSPQSPETPAPQNQTSR	Hex(2)HexNAc(2)Neu5Ac(2)	Q9UK55_LAPSPQSPETPAPQNQTSR_Hex(2)HexNAc(2)Neu5Ac(2)
HF_20240419_O_Gly_1	P01876	HYTNPSQDVTVPCPVPSTPPTPSPSTPPTPSPSCCHPR	Fuc(1)Hex(3)HexNAc(4)Neu5Ac(2)	P01876_HYTNPSQDVTVPCPVPSTPPTPSPSTPPTPSPSCCHPR_Fuc(1)Hex(3)HexNAc(4)Neu5Ac(2)
HF_20240419_O_Gly_1	Q14624	PFRRLAILPASAPPATSNPDPAVSR	Fuc(1)Hex(4)HexNAc(4)Neu5Ac(1)	Q14624_PFRRLAILPASAPPATSNPDPAVSR_Fuc(1)Hex(4)HexNAc(4)Neu5Ac(1)
HF_20240419_O_Gly_1	P05155	NPNATSSSSQDPESLQDR	Hex(1)HexNAc(1)	P05155_NPNATSSSSQDPESLQDR_Hex(1)HexNAc(1)
HF_20240419_O_Gly_1	P02790	TPLPPTSAHGNVAEGETKPDPDVTER	Hex(1)HexNAc(1)Neu5Ac(1)	P02790_TPLPPTSAHGNVAEGETKPDPDVTER_Hex(1)HexNAc(1)Neu5Ac(1)
HF_20240419_O_Gly_1	P01876	HYTNPSQDVTVPCPVPSTPPTPSPSTPPTPSPSCCHPR	Hex(4)HexNAc(5)Neu5Ac(1)	P01876_HYTNPSQDVTVPCPVPSTPPTPSPSTPPTPSPSCCHPR_Hex(4)HexNAc(5)Neu5Ac(1)
HF_20240419_O_Gly_1	P04004	NISDGFDGIPDNVDAALALPAHSY	Fuc(1)Hex(4)HexNAc(6)Neu5Ac(3)	P04004_NISDGFDGIPDNVDAALALPAHSY_Fuc(1)Hex(4)HexNAc(6)Neu5Ac(3)
HF_20240419_O_Gly_1	P04004	NISDGFDGIPDNVDAALALPAHSY	Fuc(1)Hex(4)HexNAc(6)Neu5Ac(3)	P04004_NISDGFDGIPDNVDAALALPAHSY_Fuc(1)Hex(4)HexNAc(6)Neu5Ac(3)
HF_20240419_O_Gly_1	P01834	LLNNFYPREAKVQWKVDNALQSGNSQESVTEQDSK	HexNAc(3)Neu5Ac(2)	P01834_LLNNFYPREAKVQWKVDNALQSGNSQESVTEQDSK_HexNAc(3)Neu5Ac(2)
HF_20240419_O_Gly_1	P01834	LLNNFYPREAKVQWKVDNALQSGNSQESVTEQDSK	HexNAc(3)Neu5Ac(2)	P01834_LLNNFYPREAKVQWKVDNALQSGNSQESVTEQDSK_HexNAc(3)Neu5Ac(2)
HF_20240419_O_Gly_1	P01834	LLNNFYPREAKVQWKVDNALQSGNSQESVTEQDSK	HexNAc(3)Neu5Ac(2)	P01834_LLNNFYPREAKVQWKVDNALQSGNSQESVTEQDSK_HexNAc(3)Neu5Ac(2)
HF_20240419_O_Gly_1	P01834	LLNNFYPREAKVQWKVDNALQSGNSQESVTEQDSK	HexNAc(3)Neu5Ac(2)	P01834_LLNNFYPREAKVQWKVDNALQSGNSQESVTEQDSK_HexNAc(3)Neu5Ac(2)
HF_20240419_O_Gly_1	P02748	SACRSFAVAICILEISILTAQYTTSYDPELTESSGSASHIDCR	Hex(2)HexNAc(4)Neu5Ac(2)	P02748_SACRSFAVAICILEISILTAQYTTSYDPELTESSGSASHIDCR_Hex(2)HexNAc(4)Neu5Ac(2)
HF_20240419_O_Gly_1	P01876	HYTNPSQDVTVPCPVPSTPPTPSPSTPPTPSPSCCHPR	Hex(3)HexNAc(6)Neu5Ac(2)	P01876_HYTNPSQDVTVPCPVPSTPPTPSPSTPPTPSPSCCHPR_Hex(3)HexNAc(6)Neu5Ac(2)
HF_20240419_O_Gly_1	P04004	PRNISDGFDGIPDNVDAALALPAHSYSGR	Hex(4)HexNAc(5)Neu5Ac(1)	P04004_PRNISDGFDGIPDNVDAALALPAHSYSGR_Hex(4)HexNAc(5)Neu5Ac(1)
HF_20240419_O_Gly_1	Q14624	LAILPASAPPATSNPDPAVSR	Hex(3)HexNAc(3)Neu5Ac(2)	Q14624_LAILPASAPPATSNPDPAVSR_Hex(3)HexNAc(3)Neu5Ac(2)
HF_20240419_O_Gly_1	P01876	HYTNPSQDVTVPCPVPSTPPTPSPSTPPTPSPSCCHPR	Hex(3)HexNAc(4)Neu5Ac(3)	P01876_HYTNPSQDVTVPCPVPSTPPTPSPSTPPTPSPSCCHPR_Hex(3)HexNAc(4)Neu5Ac(3)
HF_20240419_O_Gly_1	P05155	NPNATSSSSQDPESLQDR	Hex(1)HexNAc(1)Neu5Ac(1)	P05155_NPNATSSSSQDPESLQDR_Hex(1)HexNAc(1)Neu5Ac(1)
HF_20240419_O_Gly_1	P01876	HVKHYTNPSQDVTVPCPVPSTPPTPSPSTPPTPSPSCCHPR	Hex(1)HexNAc(1)Neu5Ac(1)	P01876_HVKHYTNPSQDVTVPCPVPSTPPTPSPSTPPTPSPSCCHPR_Hex(1)HexNAc(1)Neu5Ac(1)
HF_20240419_O_Gly_1	P19823	PDSTPSWANPSPTPVISMLAQGSQVLESTPPPHVMR	Hex(6)HexNAc(6)	P19823_PDSTPSWANPSPTPVISMLAQGSQVLESTPPPHVMR_Hex(6)HexNAc(6)
HF_20240419_O_Gly_1	P04275	KVNCTTQPCPTAKAPTCGLCEVAR	Hex(1)HexNAc(1)Neu5Ac(2)	P04275_KVNCTTQPCPTAKAPTCGLCEVAR_Hex(1)HexNAc(1)Neu5Ac(2)
HF_20240419_O_Gly_1	P04004	SYYQSCCTDYTAECKPQVTR	Hex(2)HexNAc(4)	P04004_SYYQSCCTDYTAECKPQVTR_Hex(2)HexNAc(4)
HF_20240419_O_Gly_1	P01876	HYTNPSQDVTVPCPVPSTPPTPSPSTPPTPSPSCCHPR	Fuc(1)Hex(3)HexNAc(4)Neu5Ac(1)	P01876_HYTNPSQDVTVPCPVPSTPPTPSPSTPPTPSPSCCHPR_Fuc(1)Hex(3)HexNAc(4)Neu5Ac(1)
HF_20240419_O_Gly_1	Q14624	LAILPASAPPATSNPDPAVSR	Hex(3)HexNAc(3)Neu5Ac(3)	Q14624_LAILPASAPPATSNPDPAVSR_Hex(3)HexNAc(3)Neu5Ac(3)
HF_20240419_O_Gly_1	P01042	SVATQTCQITPAEGPVVTAQYDCLGCVHPISTQSPDLEPILR	Hex(1)HexNAc(1)Neu5Ac(1)	P01042_SVATQTCQITPAEGPVVTAQYDCLGCVHPISTQSPDLEPILR_Hex(1)HexNAc(1)Neu5Ac(1)
HF_20240419_O_Gly_1	P01042	IGEIKEETTVSPPHTSMAPAQDEER	Hex(4)HexNAc(4)Neu5Ac(4)	P01042_IGEIKEETTVSPPHTSMAPAQDEER_Hex(4)HexNAc(4)Neu5Ac(4)
HF_20240419_O_Gly_1	P02649	VQAAVGTSAAPVPSDNH	HexNAc(1)	P02649_VQAAVGTSAAPVPSDNH_HexNAc(1)
HF_20240419_O_Gly_1	P01876	HYTNPSQDVTVPCPVPSTPPTPSPSTPPTPSPSCCHPR	Hex(3)HexNAc(5)	P01876_HYTNPSQDVTVPCPVPSTPPTPSPSTPPTPSPSCCHPR_Hex(3)HexNAc(5)
HF_20240419_O_Gly_1	P01876	HYTNPSQDVTVPCPVPSTPPTPSPSTPPTPSPSCCHPR	Fuc(2)Hex(4)HexNAc(4)Neu5Ac(3)	P01876_HYTNPSQDVTVPCPVPSTPPTPSPSTPPTPSPSCCHPR_Fuc(2)Hex(4)HexNAc(4)Neu5Ac(3)
HF_20240419_O_Gly_1	Q14624	IEETTMTTQTPAPIQAPSAILPLPGQSVER	Hex(2)HexNAc(2)Neu5Ac(1)	Q14624_IEETTMTTQTPAPIQAPSAILPLPGQSVER_Hex(2)HexNAc(2)Neu5Ac(1)
HF_20240419_O_Gly_1	Q14624	TMTTQTPAPIQAPSAILPLPGQSVER	Fuc(1)Hex(5)HexNAc(6)Neu5Ac(1)	Q14624_TMTTQTPAPIQAPSAILPLPGQSVER_Fuc(1)Hex(5)HexNAc(6)Neu5Ac(1)
HF_20240419_O_Gly_1	P01876	HYTNPSQDVTVPCPVPSTPPTPSPSTPPTPSPSCCHPR	Fuc(1)Hex(2)HexNAc(3)Neu5Ac(2)	P01876_HYTNPSQDVTVPCPVPSTPPTPSPSTPPTPSPSCCHPR_Fuc(1)Hex(2)HexNAc(3)Neu5Ac(2)
HF_20240419_O_Gly_1	P01876	HYTNPSQDVTVPCPVPSTPPTPSPSTPPTPSPSCCHPR	Hex(4)HexNAc(4)Neu5Ac(1)	P01876_HYTNPSQDVTVPCPVPSTPPTPSPSTPPTPSPSCCHPR_Hex(4)HexNAc(4)Neu5Ac(1)
HF_20240419_O_Gly_1	Q14624	LAILPASAPPATSNPDPAVSR	Hex(3)HexNAc(3)Neu5Ac(2)	Q14624_LAILPASAPPATSNPDPAVSR_Hex(3)HexNAc(3)Neu5Ac(2)
HF_20240419_O_Gly_1	P01876	HYTNPSQDVTVPCPVPSTPPTPSPSTPPTPSPSCCHPR	Fuc(1)Hex(6)HexNAc(6)Neu5Ac(1)	P01876_HYTNPSQDVTVPCPVPSTPPTPSPSTPPTPSPSCCHPR_Fuc(1)Hex(6)HexNAc(6)Neu5Ac(1)
HF_20240419_O_Gly_1	P19823	SKVVPDSTPSWANPSPTPVISMLAQGSQVLESTPPPHVMR	Hex(5)HexNAc(5)	P19823_SKVVPDSTPSWANPSPTPVISMLAQGSQVLESTPPPHVMR_Hex(5)HexNAc(5)
HF_20240419_O_Gly_1	Q14624	TQTPAPIQAPSAILPLPGQSVER	Hex(3)HexNAc(4)Neu5Ac(4)	Q14624_TQTPAPIQAPSAILPLPGQSVER_Hex(3)HexNAc(4)Neu5Ac(4)
HF_20240419_O_Gly_1	P01876	HYTNPSQDVTVPCPVPSTPPTPSPSTPPTPSPSCCHPR	Hex(3)HexNAc(4)	P01876_HYTNPSQDVTVPCPVPSTPPTPSPSTPPTPSPSCCHPR_Hex(3)HexNAc(4)
HF_20240419_O_Gly_1	P01876	HYTNPSQDVTVPCPVPSTPPTPSPSTPPTPSPSCCHPR	Hex(3)HexNAc(3)Neu5Ac(3)	P01876_HYTNPSQDVTVPCPVPSTPPTPSPSTPPTPSPSCCHPR_Hex(3)HexNAc(3)Neu5Ac(3)
HF_20240419_O_Gly_1	P01834	DNALQSGNSQESVTEQDSK	Hex(2)HexNAc(3)Neu5Ac(3)	P01834_DNALQSGNSQESVTEQDSK_Hex(2)HexNAc(3)Neu5Ac(3)
HF_20240419_O_Gly_1	P01876	HYTNPSQDVTVPCPVPSTPPTPSPSTPPTPSPSCCHPR	Hex(3)HexNAc(5)Neu5Ac(3)	P01876_HYTNPSQDVTVPCPVPSTPPTPSPSTPPTPSPSCCHPR_Hex(3)HexNAc(5)Neu5Ac(3)
HF_20240419_O_Gly_1	P02671	HRHPDEAAFFDTASTGK	Hex(1)HexNAc(1)	P02671_HRHPDEAAFFDTASTGK_Hex(1)HexNAc(1)
HF_20240419_O_Gly_1	P01042	SVATQTCQITPAEGPVVTAQYDCLGCVHPISTQSPDLEPILR	Hex(4)HexNAc(4)	P01042_SVATQTCQITPAEGPVVTAQYDCLGCVHPISTQSPDLEPILR_Hex(4)HexNAc(4)
HF_20240419_O_Gly_1	P19827	TFVLSALQPSPTHSSSNTQR	Hex(1)HexNAc(1)Neu5Ac(2)	P19827_TFVLSALQPSPTHSSSNTQR_Hex(1)HexNAc(1)Neu5Ac(2)
HF_20240419_O_Gly_1	P01876	HYTNPSQDVTVPCPVPSTPPTPSPSTPPTPSPSCCHPR	Fuc(2)Hex(5)HexNAc(5)Neu5Ac(2)	P01876_HYTNPSQDVTVPCPVPSTPPTPSPSTPPTPSPSCCHPR_Fuc(2)Hex(5)HexNAc(5)Neu5Ac(2)
HF_20240419_O_Gly_1	P01876	HYTNPSQDVTVPCPVPSTPPTPSPSTPPTPSPSCCHPR	Fuc(1)Hex(2)HexNAc(4)Neu5Ac(2)	P01876_HYTNPSQDVTVPCPVPSTPPTPSPSTPPTPSPSCCHPR_Fuc(1)Hex(2)HexNAc(4)Neu5Ac(2)
HF_20240419_O_Gly_1	P01876	HYTNPSQDVTVPCPVPSTPPTPSPSTPPTPSPSCCHPR	Fuc(1)Hex(3)HexNAc(5)Neu5Ac(3)	P01876_HYTNPSQDVTVPCPVPSTPPTPSPSTPPTPSPSCCHPR_Fuc(1)Hex(3)HexNAc(5)Neu5Ac(3)
HF_20240419_O_Gly_1	P01876	HYTNPSQDVTVPCPVPSTPPTPSPSTPPTPSPSCCHPR	Hex(3)HexNAc(3)Neu5Ac(2)	P01876_HYTNPSQDVTVPCPVPSTPPTPSPSTPPTPSPSCCHPR_Hex(3)HexNAc(3)Neu5Ac(2)
HF_20240419_O_Gly_1	P02671	MADEAGSEADHEGTHSTKR	Hex(1)HexNAc(1)Neu5Ac(1)	P02671_MADEAGSEADHEGTHSTKR_Hex(1)HexNAc(1)Neu5Ac(1)
HF_20240419_O_Gly_1	P01876	HVKHYTNPSQDVTVPCPVPSTPPTPSPSTPPTPSPSCCHPR	HexNAc(2)	P01876_HVKHYTNPSQDVTVPCPVPSTPPTPSPSTPPTPSPSCCHPR_HexNAc(2)
HF_20240419_O_Gly_1	P01834	EAKVQWKVDNALQSGNSQESVTEQDSK	Hex(1)HexNAc(3)Neu5Ac(2)	P01834_EAKVQWKVDNALQSGNSQESVTEQDSK_Hex(1)HexNAc(3)Neu5Ac(2)
HF_20240419_O_Gly_1	P01876	HYTNPSQDVTVPCPVPSTPPTPSPSTPPTPSPSCCHPR	HexNAc(1)	P01876_HYTNPSQDVTVPCPVPSTPPTPSPSTPPTPSPSCCHPR_HexNAc(1)
HF_20240419_O_Gly_1	P0C0L5	GSVTGSQSNAVSPTPAPR	Hex(1)HexNAc(1)Neu5Ac(2)	P0C0L5::P0C0L4_GSVTGSQSNAVSPTPAPR_Hex(1)HexNAc(1)Neu5Ac(2)
HF_20240419_O_Gly_1	P02748	ELTESSGSASHIDCR	Hex(4)HexNAc(6)	P02748_ELTESSGSASHIDCR_Hex(4)HexNAc(6)
HF_20240419_O_Gly_1	Q92954	TITTTEIMNKPEETAKPK	Hex(2)HexNAc(2)Neu5Ac(1)	Q92954_TITTTEIMNKPEETAKPK_Hex(2)HexNAc(2)Neu5Ac(1)
HF_20240419_O_Gly_1	P00747	VSTEQLAPTAPPELTPVVQDCYHGDGQSYR	Hex(2)HexNAc(2)Neu5Ac(4)	P00747_VSTEQLAPTAPPELTPVVQDCYHGDGQSYR_Hex(2)HexNAc(2)Neu5Ac(4)
HF_20240419_O_Gly_1	P01876	HYTNPSQDVTVPCPVPSTPPTPSPSTPPTPSPSCCHPR	Fuc(2)Hex(4)HexNAc(4)Neu5Ac(3)	P01876_HYTNPSQDVTVPCPVPSTPPTPSPSTPPTPSPSCCHPR_Fuc(2)Hex(4)HexNAc(4)Neu5Ac(3)
HF_20240419_O_Gly_1	P01876	HYTNPSQDVTVPCPVPSTPPTPSPSTPPTPSPSCCHPR	Hex(2)HexNAc(2)Neu5Ac(2)	P01876_HYTNPSQDVTVPCPVPSTPPTPSPSTPPTPSPSCCHPR_Hex(2)HexNAc(2)Neu5Ac(2)
HF_20240419_O_Gly_1	P01876	HYTNPSQDVTVPCPVPSTPPTPSPSTPPTPSPSCCHPR	Fuc(2)Hex(4)HexNAc(4)Neu5Ac(2)	P01876_HYTNPSQDVTVPCPVPSTPPTPSPSTPPTPSPSCCHPR_Fuc(2)Hex(4)HexNAc(4)Neu5Ac(2)
HF_20240419_O_Gly_1	P01876	HYTNPSQDVTVPCPVPSTPPTPSPSTPPTPSPSCCHPR	Hex(5)HexNAc(5)Neu5Ac(2)	P01876_HYTNPSQDVTVPCPVPSTPPTPSPSTPPTPSPSCCHPR_Hex(5)HexNAc(5)Neu5Ac(2)
HF_20240419_O_Gly_1	P01876	HYTNPSQDVTVPCPVPSTPPTPSPSTPPTPSPSCCHPR	Hex(2)HexNAc(3)Neu5Ac(1)	P01876_HYTNPSQDVTVPCPVPSTPPTPSPSTPPTPSPSCCHPR_Hex(2)HexNAc(3)Neu5Ac(1)
HF_20240419_O_Gly_1	P19823	VVPDSTPSWANPSPTPVISMLAQGSQVLESTPPPHVMR	Fuc(1)Hex(6)HexNAc(6)Neu5Ac(1)	P19823_VVPDSTPSWANPSPTPVISMLAQGSQVLESTPPPHVMR_Fuc(1)Hex(6)HexNAc(6)Neu5Ac(1)
HF_20240419_O_Gly_1	P02765	TVVQPSVGAAAGPVVPPCPGR	HexNAc(1)	P02765_TVVQPSVGAAAGPVVPPCPGR_HexNAc(1)
HF_20240419_O_Gly_1	P01876	HYTNPSQDVTVPCPVPSTPPTPSPSTPPTPSPSCCHPR	Hex(4)HexNAc(5)Neu5Ac(2)	P01876_HYTNPSQDVTVPCPVPSTPPTPSPSTPPTPSPSCCHPR_Hex(4)HexNAc(5)Neu5Ac(2)
HF_20240419_O_Gly_1	P01876	HYTNPSQDVTVPCPVPSTPPTPSPSTPPTPSPSCCHPR	Hex(5)HexNAc(6)Neu5Ac(2)	P01876_HYTNPSQDVTVPCPVPSTPPTPSPSTPPTPSPSCCHPR_Hex(5)HexNAc(6)Neu5Ac(2)
HF_20240419_O_Gly_1	P01876	HYTNPSQDVTVPCPVPSTPPTPSPSTPPTPSPSCCHPR	Hex(4)HexNAc(4)Neu5Ac(1)	P01876_HYTNPSQDVTVPCPVPSTPPTPSPSTPPTPSPSCCHPR_Hex(4)HexNAc(4)Neu5Ac(1)
HF_20240419_O_Gly_1	Q14624	LAILPASAPPATSNPD	Hex(2)HexNAc(2)Neu5Ac(2)	Q14624_LAILPASAPPATSNPD_Hex(2)HexNAc(2)Neu5Ac(2)
HF_20240419_O_Gly_1	P0C0L5	GSVTGSQSNAVSPTPAPR	Hex(1)HexNAc(1)Neu5Ac(2)	P0C0L5::P0C0L4_GSVTGSQSNAVSPTPAPR_Hex(1)HexNAc(1)Neu5Ac(2)
HF_20240419_O_Gly_1	P19823	VVPDSTPSWANPSPTPVISMLAQGSQVLESTPPPHVMR	Fuc(1)Hex(6)HexNAc(6)Neu5Ac(2)	P19823_VVPDSTPSWANPSPTPVISMLAQGSQVLESTPPPHVMR_Fuc(1)Hex(6)HexNAc(6)Neu5Ac(2)
HF_20240419_O_Gly_1	P01876	HYTNPSQDVTVPCPVPSTPPTPSPSTPPTPSPSCCHPR	Fuc(2)Hex(4)HexNAc(4)Neu5Ac(4)	P01876_HYTNPSQDVTVPCPVPSTPPTPSPSTPPTPSPSCCHPR_Fuc(2)Hex(4)HexNAc(4)Neu5Ac(4)
HF_20240419_O_Gly_1	Q14624	MKIEETTMTTQTPAPIQAPSAILPLPGQSVER	Hex(2)HexNAc(4)	Q14624_MKIEETTMTTQTPAPIQAPSAILPLPGQSVER_Hex(2)HexNAc(4)
HF_20240419_O_Gly_1	P05155	ATSSSSQDPESLQDR	Fuc(1)Hex(3)HexNAc(4)Neu5Ac(3)	P05155_ATSSSSQDPESLQDR_Fuc(1)Hex(3)HexNAc(4)Neu5Ac(3)
HF_20240419_O_Gly_1	Q14624	TTMTTQTPAPIQAPSAILPLPGQSVER	Hex(3)HexNAc(6)Neu5Ac(1)	Q14624_TTMTTQTPAPIQAPSAILPLPGQSVER_Hex(3)HexNAc(6)Neu5Ac(1)
HF_20240419_O_Gly_1	P02790	ATPLPPTSAHGNVAEGETKPDPDVTER	Hex(1)HexNAc(2)	P02790_ATPLPPTSAHGNVAEGETKPDPDVTER_Hex(1)HexNAc(2)
HF_20240419_O_Gly_1	P19827	VLSALQPSPTHSSSNTQR	Hex(1)HexNAc(1)	P19827_VLSALQPSPTHSSSNTQR_Hex(1)HexNAc(1)
HF_20240419_O_Gly_1	P02656	TAKDALSSVQESQVAQQAR	Fuc(1)Hex(4)HexNAc(5)Neu5Ac(1)	P02656_TAKDALSSVQESQVAQQAR_Fuc(1)Hex(4)HexNAc(5)Neu5Ac(1)
HF_20240419_O_Gly_1	P04004	NISDGFDGIPDNVDAALALPAHSY	Hex(1)HexNAc(3)Neu5Ac(4)	P04004_NISDGFDGIPDNVDAALALPAHSY_Hex(1)HexNAc(3)Neu5Ac(4)
HF_20240419_O_Gly_1	P01834	VCLLNNFYPREAKVQWKVDNALQSGNSQESVTEQDSK	Hex(1)HexNAc(3)	P01834_VCLLNNFYPREAKVQWKVDNALQSGNSQESVTEQDSK_Hex(1)HexNAc(3)
HF_20240419_O_Gly_1	P01834	VCLLNNFYPREAKVQWKVDNALQSGNSQESVTEQDSK	Hex(1)HexNAc(3)	P01834_VCLLNNFYPREAKVQWKVDNALQSGNSQESVTEQDSK_Hex(1)HexNAc(3)
HF_20240419_O_Gly_1	P01834	VCLLNNFYPREAKVQWKVDNALQSGNSQESVTEQDSK	Hex(1)HexNAc(3)	P01834_VCLLNNFYPREAKVQWKVDNALQSGNSQESVTEQDSK_Hex(1)HexNAc(3)
HF_20240419_O_Gly_1	P01876	HYTNPSQDVTVPCPVPSTPPTPSPSTPPTPSPSCCHPR	Hex(3)HexNAc(5)Neu5Ac(2)	P01876_HYTNPSQDVTVPCPVPSTPPTPSPSTPPTPSPSCCHPR_Hex(3)HexNAc(5)Neu5Ac(2)
HF_20240419_O_Gly_1	P01876	HYTNPSQDVTVPCPVPSTPPTPSPSTPPTPSPSCCHPR	Hex(5)HexNAc(6)	P01876_HYTNPSQDVTVPCPVPSTPPTPSPSTPPTPSPSCCHPR_Hex(5)HexNAc(6)
HF_20240419_O_Gly_1	P01876	HYTNPSQDVTVPCPVPSTPPTPSPSTPPTPSPSCCHPR	Hex(3)HexNAc(3)Neu5Ac(2)	P01876_HYTNPSQDVTVPCPVPSTPPTPSPSTPPTPSPSCCHPR_Hex(3)HexNAc(3)Neu5Ac(2)
HF_20240419_O_Gly_1	P00748	LSWEYCDLAQCQTPTQAAPPTPVSPR	Hex(3)HexNAc(3)Neu5Ac(3)	P00748_LSWEYCDLAQCQTPTQAAPPTPVSPR_Hex(3)HexNAc(3)Neu5Ac(3)
HF_20240419_O_Gly_1	Q14624	TQTPAPIQAPSAILPLPGQSVER	Hex(4)HexNAc(6)Neu5Ac(2)	Q14624_TQTPAPIQAPSAILPLPGQSVER_Hex(4)HexNAc(6)Neu5Ac(2)
HF_20240419_O_Gly_1	P02748	AQYTTSYDPELTESSGSASHIDCR	Hex(1)HexNAc(2)	P02748_AQYTTSYDPELTESSGSASHIDCR_Hex(1)HexNAc(2)
HF_20240419_O_Gly_1	P02790	GHGHRNGTGHGNSTHHGPEYMR	Hex(2)HexNAc(3)Neu5Ac(3)	P02790_GHGHRNGTGHGNSTHHGPEYMR_Hex(2)HexNAc(3)Neu5Ac(3)
HF_20240419_O_Gly_1	P02790	TPLPPTSAHGNVAEGETKPDPDVTER	Hex(3)HexNAc(3)Neu5Ac(1)	P02790_TPLPPTSAHGNVAEGETKPDPDVTER_Hex(3)HexNAc(3)Neu5Ac(1)
HF_20240419_O_Gly_1	P01876	HYTNPSQDVTVPCPVPSTPPTPSPSTPPTPSPSCCHPR	Hex(5)HexNAc(6)	P01876_HYTNPSQDVTVPCPVPSTPPTPSPSTPPTPSPSCCHPR_Hex(5)HexNAc(6)
HF_20240419_O_Gly_1	P01042	FSVATQTCQITPAEGPVVTAQYDCLGCVHPISTQSPDLEPILR	Hex(2)HexNAc(2)Neu5Ac(3)	P01042_FSVATQTCQITPAEGPVVTAQYDCLGCVHPISTQSPDLEPILR_Hex(2)HexNAc(2)Neu5Ac(3)
HF_20240419_O_Gly_1	P01876	HYTNPSQDVTVPCPVPSTPPTPSPSTPPTPSPSCCHPR	Hex(1)HexNAc(4)	P01876_HYTNPSQDVTVPCPVPSTPPTPSPSTPPTPSPSCCHPR_Hex(1)HexNAc(4)
HF_20240419_O_Gly_1	P02790	TPLPPTSAHGNVAEGETKPDPDVTER	Hex(2)HexNAc(2)Neu5Ac(1)	P02790_TPLPPTSAHGNVAEGETKPDPDVTER_Hex(2)HexNAc(2)Neu5Ac(1)
HF_20240419_O_Gly_1	Q14624	TMTTQTPAPIQAPSAILPLPGQSVER	Hex(3)HexNAc(5)Neu5Ac(2)	Q14624_TMTTQTPAPIQAPSAILPLPGQSVER_Hex(3)HexNAc(5)Neu5Ac(2)
HF_20240419_O_Gly_1	P01876	HYTNPSQDVTVPCPVPSTPPTPSPSTPPTPSPSCCHPR	Hex(3)HexNAc(4)Neu5Ac(1)	P01876_HYTNPSQDVTVPCPVPSTPPTPSPSTPPTPSPSCCHPR_Hex(3)HexNAc(4)Neu5Ac(1)
HF_20240419_O_Gly_1	P01876	HYTNPSQDVTVPCPVPSTPPTPSPSTPPTPSPSCCHPR	Hex(4)HexNAc(5)Neu5Ac(3)	P01876_HYTNPSQDVTVPCPVPSTPPTPSPSTPPTPSPSCCHPR_Hex(4)HexNAc(5)Neu5Ac(3)
HF_20240419_O_Gly_1	Q14624	IEETTMTTQTPAPIQAPSAILPLPGQSVER	Fuc(1)Hex(3)HexNAc(4)Neu5Ac(2)	Q14624_IEETTMTTQTPAPIQAPSAILPLPGQSVER_Fuc(1)Hex(3)HexNAc(4)Neu5Ac(2)
HF_20240419_O_Gly_1	P19823	VVPDSTPSWANPSPTPVISMLAQGSQVLESTPPPHVMR	Fuc(1)Hex(6)HexNAc(6)Neu5Ac(2)	P19823_VVPDSTPSWANPSPTPVISMLAQGSQVLESTPPPHVMR_Fuc(1)Hex(6)HexNAc(6)Neu5Ac(2)
HF_20240419_O_Gly_1	P01876	HYTNPSQDVTVPCPVPSTPPTPSPSTPPTPSPSCCHPR	Hex(4)HexNAc(4)Neu5Ac(2)	P01876_HYTNPSQDVTVPCPVPSTPPTPSPSTPPTPSPSCCHPR_Hex(4)HexNAc(4)Neu5Ac(2)
HF_20240419_O_Gly_1	P05155	MLFVEPILEVSSLPTTNSTTNSATK	Hex(2)HexNAc(2)Neu5Ac(2)	P05155_MLFVEPILEVSSLPTTNSTTNSATK_Hex(2)HexNAc(2)Neu5Ac(2)
HF_20240419_O_Gly_1	P02671	GGSTSYGTGSETESPR	Hex(1)HexNAc(1)	P02671_GGSTSYGTGSETESPR_Hex(1)HexNAc(1)
HF_20240419_O_Gly_1	P02790	LPPTSAHGNVAEGETKPDPDVTER	Hex(2)HexNAc(2)Neu5Ac(2)	P02790_LPPTSAHGNVAEGETKPDPDVTER_Hex(2)HexNAc(2)Neu5Ac(2)
HF_20240419_O_Gly_1	P04004	YQSCCTDYTAECKPQVTR	Hex(3)HexNAc(3)Neu5Ac(1)	P04004_YQSCCTDYTAECKPQVTR_Hex(3)HexNAc(3)Neu5Ac(1)
HF_20240419_O_Gly_1	P01042	IGEIKEETTVSPPHTSMAPAQDEER	Hex(4)HexNAc(4)Neu5Ac(4)	P01042_IGEIKEETTVSPPHTSMAPAQDEER_Hex(4)HexNAc(4)Neu5Ac(4)
HF_20240419_O_Gly_1	P04004	NISDGFDGIPDNVDAALALPAHSY	Hex(3)HexNAc(3)Neu5Ac(3)	P04004_NISDGFDGIPDNVDAALALPAHSY_Hex(3)HexNAc(3)Neu5Ac(3)
HF_20240419_O_Gly_1	P01042	IGEIKEETTVSPPHTSMAPAQDEER	Hex(2)HexNAc(2)Neu5Ac(2)	P01042_IGEIKEETTVSPPHTSMAPAQDEER_Hex(2)HexNAc(2)Neu5Ac(2)
HF_20240419_O_Gly_1	P02790	LPPTSAHGNVAEGETKPDPDVTER	Hex(1)HexNAc(1)Neu5Ac(1)	P02790_LPPTSAHGNVAEGETKPDPDVTER_Hex(1)HexNAc(1)Neu5Ac(1)
HF_20240419_O_Gly_1	P05155	NPNATSSSSQDPESLQDRGEGK	HexNAc(2)	P05155_NPNATSSSSQDPESLQDRGEGK_HexNAc(2)
HF_20240419_O_Gly_1	P01876	HYTNPSQDVTVPCPVPSTPPTPSPSTPPTPSPSCCHPR	Hex(4)HexNAc(5)Neu5Ac(4)	P01876_HYTNPSQDVTVPCPVPSTPPTPSPSTPPTPSPSCCHPR_Hex(4)HexNAc(5)Neu5Ac(4)
HF_20240419_O_Gly_1	P01876	HYTNPSQDVTVPCPVPSTPPTPSPSTPPTPSPSCCHPR	Hex(4)HexNAc(5)Neu5Ac(1)	P01876_HYTNPSQDVTVPCPVPSTPPTPSPSTPPTPSPSCCHPR_Hex(4)HexNAc(5)Neu5Ac(1)
HF_20240419_O_Gly_1	P01876	HYTNPSQDVTVPCPVPSTPPTPSPSTPPTPSPSCCHPR	Fuc(1)Hex(2)HexNAc(3)Neu5Ac(3)	P01876_HYTNPSQDVTVPCPVPSTPPTPSPSTPPTPSPSCCHPR_Fuc(1)Hex(2)HexNAc(3)Neu5Ac(3)
HF_20240419_O_Gly_1	P01042	IGEIKEETTVSPPHTSMAPAQDEERDSGK	Hex(2)HexNAc(2)Neu5Ac(2)	P01042_IGEIKEETTVSPPHTSMAPAQDEERDSGK_Hex(2)HexNAc(2)Neu5Ac(2)
HF_20240419_O_Gly_1	P01876	HYTNPSQDVTVPCPVPSTPPTPSPSTPPTPSPSCCHPR	Hex(5)HexNAc(5)Neu5Ac(1)	P01876_HYTNPSQDVTVPCPVPSTPPTPSPSTPPTPSPSCCHPR_Hex(5)HexNAc(5)Neu5Ac(1)
HF_20240419_O_Gly_1	P02790	ATPLPPTSAHGNVAEGETKPDPDVTER	Hex(2)HexNAc(3)Neu5Ac(1)	P02790_ATPLPPTSAHGNVAEGETKPDPDVTER_Hex(2)HexNAc(3)Neu5Ac(1)
HF_20240419_O_Gly_1	P01876	HYTNPSQDVTVPCPVPSTPPTPSPSTPPTPSPSCCHPR	Hex(5)HexNAc(5)Neu5Ac(3)	P01876_HYTNPSQDVTVPCPVPSTPPTPSPSTPPTPSPSCCHPR_Hex(5)HexNAc(5)Neu5Ac(3)
HF_20240419_O_Gly_1	P01876	KHYTNPSQDVTVPCPVPSTPPTPSPSTPPTPSPSCCHPR	Hex(3)HexNAc(3)	P01876_KHYTNPSQDVTVPCPVPSTPPTPSPSTPPTPSPSCCHPR_Hex(3)HexNAc(3)
HF_20240419_O_Gly_1	P02790	PLPPTSAHGNVAEGETKPDPDVTER	Hex(3)HexNAc(6)	P02790_PLPPTSAHGNVAEGETKPDPDVTER_Hex(3)HexNAc(6)
HF_20240419_O_Gly_1	P04004	YQSCCTDYTAECKPQVTR	Hex(2)HexNAc(5)	P04004_YQSCCTDYTAECKPQVTR_Hex(2)HexNAc(5)
HF_20240419_O_Gly_1	P02671	GGSTSYGTGSETESPRNPSSAGSWNSGSSGPGSTGNR	Hex(1)HexNAc(1)	P02671_GGSTSYGTGSETESPRNPSSAGSWNSGSSGPGSTGNR_Hex(1)HexNAc(1)
HF_20240419_O_Gly_1	Q14624	KIEETTMTTQTPAPIQAPSAILPLPGQSVER	Hex(1)HexNAc(4)Neu5Ac(2)	Q14624_KIEETTMTTQTPAPIQAPSAILPLPGQSVER_Hex(1)HexNAc(4)Neu5Ac(2)
HF_20240419_O_Gly_1	P02790	TPLPPTSAHGNVAEGETKPDPDVTER	Hex(1)HexNAc(1)	P02790_TPLPPTSAHGNVAEGETKPDPDVTER_Hex(1)HexNAc(1)
HF_20240419_O_Gly_1	P01876	HYTNPSQDVTVPCPVPSTPPTPSPSTPPTPSPSCCHPR	Fuc(1)Hex(2)HexNAc(3)Neu5Ac(2)	P01876_HYTNPSQDVTVPCPVPSTPPTPSPSTPPTPSPSCCHPR_Fuc(1)Hex(2)HexNAc(3)Neu5Ac(2)
HF_20240419_O_Gly_1	P00738	CPKPPEIAHGYVEHSVR	Hex(2)HexNAc(4)Neu5Ac(1)	P00738_CPKPPEIAHGYVEHSVR_Hex(2)HexNAc(4)Neu5Ac(1)
HF_20240419_O_Gly_1	P00747	EQLAPTAPPELTPVVQDCYHGDGQSYR	Hex(2)HexNAc(5)Neu5Ac(3)	P00747_EQLAPTAPPELTPVVQDCYHGDGQSYR_Hex(2)HexNAc(5)Neu5Ac(3)
HF_20240419_O_Gly_1	P01834	VQWKVDNALQSGNSQESVTEQDSK	Hex(1)HexNAc(3)Neu5Ac(3)	P01834_VQWKVDNALQSGNSQESVTEQDSK_Hex(1)HexNAc(3)Neu5Ac(3)
HF_20240419_O_Gly_1	P01876	HYTNPSQDVTVPCPVPSTPPTPSPSTPPTPSPSCCHPR	Hex(2)HexNAc(3)Neu5Ac(2)	P01876_HYTNPSQDVTVPCPVPSTPPTPSPSTPPTPSPSCCHPR_Hex(2)HexNAc(3)Neu5Ac(2)
HF_20240419_O_Gly_1	Q96PD5	DGSPDVTTADIGANTPDATK	Hex(1)HexNAc(1)Neu5Ac(1)	Q96PD5_DGSPDVTTADIGANTPDATK_Hex(1)HexNAc(1)Neu5Ac(1)
HF_20240419_O_Gly_1	P02671	GGSTSYGTGSETESPR	Hex(1)HexNAc(1)Neu5Ac(1)	P02671_GGSTSYGTGSETESPR_Hex(1)HexNAc(1)Neu5Ac(1)
HF_20240419_O_Gly_1	Q15848	DGTPGEKGEKGDPGLIGPKGDIGETGVPGAEGPR	Hex(1)HexNAc(2)Neu5Ac(1)	Q15848_DGTPGEKGEKGDPGLIGPKGDIGETGVPGAEGPR_Hex(1)HexNAc(2)Neu5Ac(1)
HF_20240419_O_Gly_1	P02790	TPLPPTSAHGNVAEGETKPDPDVTER	Hex(1)HexNAc(1)Neu5Ac(1)	P02790_TPLPPTSAHGNVAEGETKPDPDVTER_Hex(1)HexNAc(1)Neu5Ac(1)
HF_20240419_O_Gly_1	P00747	WEYCKIPSCDSSPVSTEQLAPTAPPELTPVVQDCYHGDGQSYR	Hex(1)HexNAc(1)Neu5Ac(1)	P00747_WEYCKIPSCDSSPVSTEQLAPTAPPELTPVVQDCYHGDGQSYR_Hex(1)HexNAc(1)Neu5Ac(1)
HF_20240419_O_Gly_1	P0C0L5	GVAHNNLMAMAQETGDNLYWGSVTGSQSNAVSPTPAPR	HexNAc(2)Neu5Ac(1)	P0C0L5_GVAHNNLMAMAQETGDNLYWGSVTGSQSNAVSPTPAPR_HexNAc(2)Neu5Ac(1)
HF_20240419_O_Gly_1	P0C0L5	GVAHNNLMAMAQETGDNLYWGSVTGSQSNAVSPTPAPR	HexNAc(2)Neu5Ac(1)	P0C0L5_GVAHNNLMAMAQETGDNLYWGSVTGSQSNAVSPTPAPR_HexNAc(2)Neu5Ac(1)
HF_20240419_O_Gly_1	P0C0L5	GVAHNNLMAMAQETGDNLYWGSVTGSQSNAVSPTPAPR	HexNAc(2)Neu5Ac(1)	P0C0L5_GVAHNNLMAMAQETGDNLYWGSVTGSQSNAVSPTPAPR_HexNAc(2)Neu5Ac(1)
HF_20240419_O_Gly_1	P0C0L5	GVAHNNLMAMAQETGDNLYWGSVTGSQSNAVSPTPAPR	HexNAc(2)Neu5Ac(1)	P0C0L5_GVAHNNLMAMAQETGDNLYWGSVTGSQSNAVSPTPAPR_HexNAc(2)Neu5Ac(1)
HF_20240419_O_Gly_1	P0C0L5	GVAHNNLMAMAQETGDNLYWGSVTGSQSNAVSPTPAPR	HexNAc(2)Neu5Ac(1)	P0C0L5_GVAHNNLMAMAQETGDNLYWGSVTGSQSNAVSPTPAPR_HexNAc(2)Neu5Ac(1)
HF_20240419_O_Gly_1	P0C0L5	GVAHNNLMAMAQETGDNLYWGSVTGSQSNAVSPTPAPR	HexNAc(2)Neu5Ac(1)	P0C0L5_GVAHNNLMAMAQETGDNLYWGSVTGSQSNAVSPTPAPR_HexNAc(2)Neu5Ac(1)
HF_20240419_O_Gly_1	P19827	VLSALQPSPTHSSSNTQR	Hex(2)HexNAc(2)Neu5Ac(1)	P19827_VLSALQPSPTHSSSNTQR_Hex(2)HexNAc(2)Neu5Ac(1)
HF_20240419_O_Gly_1	P02790	GTGHGNSTHHGPEYMR	Hex(5)HexNAc(6)	P02790_GTGHGNSTHHGPEYMR_Hex(5)HexNAc(6)
HF_20240419_O_Gly_1	P01834	KVDNALQSGNSQESVTEQDSK	Fuc(1)Hex(3)HexNAc(3)Neu5Ac(3)	P01834_KVDNALQSGNSQESVTEQDSK_Fuc(1)Hex(3)HexNAc(3)Neu5Ac(3)
HF_20240419_O_Gly_1	P01876	HYTNPSQDVTVPCPVPSTPPTPSPSTPPTPSPSCCHPR	Fuc(2)Hex(5)HexNAc(5)Neu5Ac(2)	P01876_HYTNPSQDVTVPCPVPSTPPTPSPSTPPTPSPSCCHPR_Fuc(2)Hex(5)HexNAc(5)Neu5Ac(2)
HF_20240419_O_Gly_1	P02790	TPLPPTSAHGNVAEGETKPDPDVTER	Hex(2)HexNAc(2)Neu5Ac(1)	P02790_TPLPPTSAHGNVAEGETKPDPDVTER_Hex(2)HexNAc(2)Neu5Ac(1)
HF_20240419_O_Gly_1	P01876	HYTNPSQDVTVPCPVPSTPPTPSPSTPPTPSPSCCHPR	Hex(2)HexNAc(2)Neu5Ac(1)	P01876_HYTNPSQDVTVPCPVPSTPPTPSPSTPPTPSPSCCHPR_Hex(2)HexNAc(2)Neu5Ac(1)
HF_20240419_O_Gly_1	Q14624	MTTQTPAPIQAPSAILPLPGQSVER	Fuc(1)Hex(2)HexNAc(3)Neu5Ac(3)	Q14624_MTTQTPAPIQAPSAILPLPGQSVER_Fuc(1)Hex(2)HexNAc(3)Neu5Ac(3)
HF_20240419_O_Gly_1	P02790	TPLPPTSAHGNVAEGETKPDPDVTER	Hex(1)HexNAc(1)Neu5Ac(2)	P02790_TPLPPTSAHGNVAEGETKPDPDVTER_Hex(1)HexNAc(1)Neu5Ac(2)
HF_20240419_O_Gly_1	P02765	TVVQPSVGAAAGPVVPPCPGR	HexNAc(2)Neu5Ac(1)	P02765_TVVQPSVGAAAGPVVPPCPGR_HexNAc(2)Neu5Ac(1)
HF_20240419_O_Gly_1	P02790	GTGHGNSTHHGPEYMR	Hex(4)HexNAc(5)	P02790_GTGHGNSTHHGPEYMR_Hex(4)HexNAc(5)
HF_20240419_O_Gly_1	P36955	PPEEGSPDPDSTGALVEEEDPFFKVPVNK	Hex(2)HexNAc(4)Neu5Ac(1)	P36955_PPEEGSPDPDSTGALVEEEDPFFKVPVNK_Hex(2)HexNAc(4)Neu5Ac(1)
HF_20240419_O_Gly_1	P02790	ALGLWSLCWSLAIATPLPPTSAHGNVAEGETKPDPDVTER	Hex(4)HexNAc(5)Neu5Ac(3)	P02790_ALGLWSLCWSLAIATPLPPTSAHGNVAEGETKPDPDVTER_Hex(4)HexNAc(5)Neu5Ac(3)
HF_20240419_O_Gly_1	P01876	HYTNPSQDVTVPCPVPSTPPTPSPSTPPTPSPSCCHPR	Hex(3)HexNAc(5)Neu5Ac(2)	P01876_HYTNPSQDVTVPCPVPSTPPTPSPSTPPTPSPSCCHPR_Hex(3)HexNAc(5)Neu5Ac(2)
HF_20240419_O_Gly_1	P04003	PACEPNSCINLPDIPHASWETYPRPTK	Hex(1)HexNAc(2)	P04003_PACEPNSCINLPDIPHASWETYPRPTK_Hex(1)HexNAc(2)
HF_20240419_O_Gly_1	Q14624	QTPAPIQAPSAILPLPGQSVER	Hex(2)HexNAc(5)Neu5Ac(2)	Q14624_QTPAPIQAPSAILPLPGQSVER_Hex(2)HexNAc(5)Neu5Ac(2)
HF_20240419_O_Gly_1	Q14624	QTPAPIQAPSAILPLPGQSVER	Hex(2)HexNAc(5)Neu5Ac(2)	Q14624_QTPAPIQAPSAILPLPGQSVER_Hex(2)HexNAc(5)Neu5Ac(2)
HF_20240419_O_Gly_1	P02790	TPLPPTSAHGNVAEGETKPDPDVTER	Hex(1)HexNAc(2)Neu5Ac(1)	P02790_TPLPPTSAHGNVAEGETKPDPDVTER_Hex(1)HexNAc(2)Neu5Ac(1)
HF_20240419_O_Gly_1	P01876	HYTNPSQDVTVPCPVPSTPPTPSPSTPPTPSPSCCHPR	Hex(5)HexNAc(5)Neu5Ac(3)	P01876_HYTNPSQDVTVPCPVPSTPPTPSPSTPPTPSPSCCHPR_Hex(5)HexNAc(5)Neu5Ac(3)
HF_20240419_O_Gly_1	P01042	IGEIKEETTVSPPHTSMAPAQDEERDSGK	Hex(2)HexNAc(2)Neu5Ac(2)	P01042_IGEIKEETTVSPPHTSMAPAQDEERDSGK_Hex(2)HexNAc(2)Neu5Ac(2)
HF_20240419_O_Gly_1	P01876	HYTNPSQDVTVPCPVPSTPPTPSPSTPPTPSPSCCHPR	Hex(4)HexNAc(5)	P01876_HYTNPSQDVTVPCPVPSTPPTPSPSTPPTPSPSCCHPR_Hex(4)HexNAc(5)
HF_20240419_O_Gly_1	P02790	TPLPPTSAHGNVAEGETKPDPDVTER	Hex(1)HexNAc(2)Neu5Ac(1)	P02790_TPLPPTSAHGNVAEGETKPDPDVTER_Hex(1)HexNAc(2)Neu5Ac(1)
HF_20240419_O_Gly_1	P19827	RRTFVLSALQPSPTHSSSNTQR	Hex(4)HexNAc(6)Neu5Ac(1)	P19827_RRTFVLSALQPSPTHSSSNTQR_Hex(4)HexNAc(6)Neu5Ac(1)
HF_20240419_O_Gly_1	P01876	HYTNPSQDVTVPCPVPSTPPTPSPSTPPTPSPSCCHPR	Hex(1)HexNAc(1)Neu5Ac(1)	P01876_HYTNPSQDVTVPCPVPSTPPTPSPSTPPTPSPSCCHPR_Hex(1)HexNAc(1)Neu5Ac(1)
HF_20240419_O_Gly_1	P01876	HYTNPSQDVTVPCPVPSTPPTPSPSTPPTPSPSCCHPR	Hex(1)HexNAc(3)Neu5Ac(1)	P01876_HYTNPSQDVTVPCPVPSTPPTPSPSTPPTPSPSCCHPR_Hex(1)HexNAc(3)Neu5Ac(1)
HF_20240419_O_Gly_1	P01876	HYTNPSQDVTVPCPVPSTPPTPSPSTPPTPSPSCCHPR	Hex(1)HexNAc(3)Neu5Ac(1)	P01876_HYTNPSQDVTVPCPVPSTPPTPSPSTPPTPSPSCCHPR_Hex(1)HexNAc(3)Neu5Ac(1)
HF_20240419_O_Gly_1	P01876	HYTNPSQDVTVPCPVPSTPPTPSPSTPPTPSPSCCHPR	Hex(3)HexNAc(5)Neu5Ac(2)	P01876_HYTNPSQDVTVPCPVPSTPPTPSPSTPPTPSPSCCHPR_Hex(3)HexNAc(5)Neu5Ac(2)
HF_20240419_O_Gly_1	P01876	HYTNPSQDVTVPCPVPSTPPTPSPSTPPTPSPSCCHPR	Fuc(1)Hex(2)HexNAc(4)Neu5Ac(3)	P01876_HYTNPSQDVTVPCPVPSTPPTPSPSTPPTPSPSCCHPR_Fuc(1)Hex(2)HexNAc(4)Neu5Ac(3)
HF_20240419_O_Gly_1	P01876	HYTNPSQDVTVPCPVPSTPPTPSPSTPPTPSPSCCHPR	Fuc(1)Hex(3)HexNAc(5)Neu5Ac(1)	P01876_HYTNPSQDVTVPCPVPSTPPTPSPSTPPTPSPSCCHPR_Fuc(1)Hex(3)HexNAc(5)Neu5Ac(1)
HF_20240419_O_Gly_1	P01876	HYTNPSQDVTVPCPVPSTPPTPSPSTPPTPSPSCCHPR	Fuc(1)Hex(3)HexNAc(4)Neu5Ac(4)	P01876_HYTNPSQDVTVPCPVPSTPPTPSPSTPPTPSPSCCHPR_Fuc(1)Hex(3)HexNAc(4)Neu5Ac(4)
HF_20240419_O_Gly_1	P01876	HYTNPSQDVTVPCPVPSTPPTPSPSTPPTPSPSCCHPR	Hex(2)HexNAc(4)Neu5Ac(2)	P01876_HYTNPSQDVTVPCPVPSTPPTPSPSTPPTPSPSCCHPR_Hex(2)HexNAc(4)Neu5Ac(2)
HF_20240419_O_Gly_1	P01876	HYTNPSQDVTVPCPVPSTPPTPSPSTPPTPSPSCCHPR	Hex(1)HexNAc(2)Neu5Ac(1)	P01876_HYTNPSQDVTVPCPVPSTPPTPSPSTPPTPSPSCCHPR_Hex(1)HexNAc(2)Neu5Ac(1)
HF_20240419_O_Gly_1	P01876	HYTNPSQDVTVPCPVPSTPPTPSPSTPPTPSPSCCHPR	Hex(3)HexNAc(3)Neu5Ac(2)	P01876_HYTNPSQDVTVPCPVPSTPPTPSPSTPPTPSPSCCHPR_Hex(3)HexNAc(3)Neu5Ac(2)
HF_20240419_O_Gly_1	P01876	HYTNPSQDVTVPCPVPSTPPTPSPSTPPTPSPSCCHPR	Fuc(1)Hex(6)HexNAc(6)Neu5Ac(2)	P01876_HYTNPSQDVTVPCPVPSTPPTPSPSTPPTPSPSCCHPR_Fuc(1)Hex(6)HexNAc(6)Neu5Ac(2)
HF_20240419_O_Gly_1	P02649	VQAAVGTSAAPVPSDNH	Hex(1)HexNAc(1)	P02649_VQAAVGTSAAPVPSDNH_Hex(1)HexNAc(1)
HF_20240419_O_Gly_1	P01876	HYTNPSQDVTVPCPVPSTPPTPSPSTPPTPSPSCCHPR	Hex(4)HexNAc(5)Neu5Ac(2)	P01876_HYTNPSQDVTVPCPVPSTPPTPSPSTPPTPSPSCCHPR_Hex(4)HexNAc(5)Neu5Ac(2)
HF_20240419_O_Gly_1	Q14624	TQTPAPIQAPSAILPLPGQSVER	Fuc(1)Hex(4)HexNAc(5)Neu5Ac(3)	Q14624_TQTPAPIQAPSAILPLPGQSVER_Fuc(1)Hex(4)HexNAc(5)Neu5Ac(3)
HF_20240419_O_Gly_1	P04004	SCCTDYTAECKPQVTR	Fuc(1)Hex(3)HexNAc(3)Neu5Ac(1)	P04004_SCCTDYTAECKPQVTR_Fuc(1)Hex(3)HexNAc(3)Neu5Ac(1)
HF_20240419_O_Gly_1	P02655	TQQPQQDEMPSPTFLTQVK	Hex(1)HexNAc(1)Neu5Ac(1)	P02655_TQQPQQDEMPSPTFLTQVK_Hex(1)HexNAc(1)Neu5Ac(1)
HF_20240419_O_Gly_1	P02790	TPLPPTSAHGNVAEGETKPDPDVTER	Hex(3)HexNAc(3)Neu5Ac(3)	P02790_TPLPPTSAHGNVAEGETKPDPDVTER_Hex(3)HexNAc(3)Neu5Ac(3)
HF_20240419_O_Gly_1	P19827	VLSALQPSPTHSSSNTQR	HexNAc(1)	P19827_VLSALQPSPTHSSSNTQR_HexNAc(1)
HF_20240419_O_Gly_1	P02790	GHGHRNGTGHGNSTHHGPEYMR	Fuc(1)Hex(3)HexNAc(4)Neu5Ac(3)	P02790_GHGHRNGTGHGNSTHHGPEYMR_Fuc(1)Hex(3)HexNAc(4)Neu5Ac(3)
HF_20240419_O_Gly_1	P01876	HYTNPSQDVTVPCPVPSTPPTPSPSTPPTPSPSCCHPR	HexNAc(3)	P01876_HYTNPSQDVTVPCPVPSTPPTPSPSTPPTPSPSCCHPR_HexNAc(3)
HF_20240419_O_Gly_1	P01876	HYTNPSQDVTVPCPVPSTPPTPSPSTPPTPSPSCCHPR	Fuc(1)Hex(3)HexNAc(4)Neu5Ac(3)	P01876_HYTNPSQDVTVPCPVPSTPPTPSPSTPPTPSPSCCHPR_Fuc(1)Hex(3)HexNAc(4)Neu5Ac(3)
HF_20240419_O_Gly_1	P01876	HYTNPSQDVTVPCPVPSTPPTPSPSTPPTPSPSCCHPR	Fuc(1)Hex(2)HexNAc(3)Neu5Ac(2)	P01876_HYTNPSQDVTVPCPVPSTPPTPSPSTPPTPSPSCCHPR_Fuc(1)Hex(2)HexNAc(3)Neu5Ac(2)
HF_20240419_O_Gly_1	P19823	SKVVPDSTPSWANPSPTPVISMLAQGSQVLESTPPPHVMR	Hex(5)HexNAc(5)Neu5Ac(2)	P19823_SKVVPDSTPSWANPSPTPVISMLAQGSQVLESTPPPHVMR_Hex(5)HexNAc(5)Neu5Ac(2)
HF_20240419_O_Gly_1	P01876	HYTNPSQDVTVPCPVPSTPPTPSPSTPPTPSPSCCHPR	Hex(4)HexNAc(6)Neu5Ac(3)	P01876_HYTNPSQDVTVPCPVPSTPPTPSPSTPPTPSPSCCHPR_Hex(4)HexNAc(6)Neu5Ac(3)
HF_20240419_O_Gly_1	P01876	HYTNPSQDVTVPCPVPSTPPTPSPSTPPTPSPSCCHPR	Hex(2)HexNAc(3)Neu5Ac(1)	P01876_HYTNPSQDVTVPCPVPSTPPTPSPSTPPTPSPSCCHPR_Hex(2)HexNAc(3)Neu5Ac(1)
HF_20240419_O_Gly_1	P01876	HYTNPSQDVTVPCPVPSTPPTPSPSTPPTPSPSCCHPR	Hex(3)HexNAc(6)Neu5Ac(3)	P01876_HYTNPSQDVTVPCPVPSTPPTPSPSTPPTPSPSCCHPR_Hex(3)HexNAc(6)Neu5Ac(3)
HF_20240419_O_Gly_1	P01876	HYTNPSQDVTVPCPVPSTPPTPSPSTPPTPSPSCCHPR	Hex(1)HexNAc(4)	P01876_HYTNPSQDVTVPCPVPSTPPTPSPSTPPTPSPSCCHPR_Hex(1)HexNAc(4)
HF_20240419_O_Gly_1	P01876	HYTNPSQDVTVPCPVPSTPPTPSPSTPPTPSPSCCHPR	Hex(2)HexNAc(4)Neu5Ac(2)	P01876_HYTNPSQDVTVPCPVPSTPPTPSPSTPPTPSPSCCHPR_Hex(2)HexNAc(4)Neu5Ac(2)
HF_20240419_O_Gly_1	P01876	HYTNPSQDVTVPCPVPSTPPTPSPSTPPTPSPSCCHPR	Fuc(1)Hex(3)HexNAc(5)Neu5Ac(3)	P01876_HYTNPSQDVTVPCPVPSTPPTPSPSTPPTPSPSCCHPR_Fuc(1)Hex(3)HexNAc(5)Neu5Ac(3)
HF_20240419_O_Gly_1	Q14624	IEETTMTTQTPAPIQAPSAILPLPGQSVER	Hex(1)HexNAc(1)Neu5Ac(1)	Q14624_IEETTMTTQTPAPIQAPSAILPLPGQSVER_Hex(1)HexNAc(1)Neu5Ac(1)
HF_20240419_O_Gly_1	P01876	HYTNPSQDVTVPCPVPSTPPTPSPSTPPTPSPSCCHPR	Hex(3)HexNAc(5)Neu5Ac(3)	P01876_HYTNPSQDVTVPCPVPSTPPTPSPSTPPTPSPSCCHPR_Hex(3)HexNAc(5)Neu5Ac(3)
HF_20240419_O_Gly_1	Q96PD5	DGSPDVTTADIGANTPDATK	Hex(1)HexNAc(1)Neu5Ac(1)	Q96PD5_DGSPDVTTADIGANTPDATK_Hex(1)HexNAc(1)Neu5Ac(1)
HF_20240419_O_Gly_1	P01042	QYDCLGCVHPISTQSPDLEPILR	Hex(1)HexNAc(3)Neu5Ac(3)	P01042_QYDCLGCVHPISTQSPDLEPILR_Hex(1)HexNAc(3)Neu5Ac(3)
HF_20240419_O_Gly_1	P19823	VVPDSTPSWANPSPTPVISMLAQGSQVLESTPPPHVMR	Hex(3)HexNAc(3)Neu5Ac(3)	P19823_VVPDSTPSWANPSPTPVISMLAQGSQVLESTPPPHVMR_Hex(3)HexNAc(3)Neu5Ac(3)
HF_20240419_O_Gly_1	P02790	TPLPPTSAHGNVAEGETKPDPDVTER	Hex(1)HexNAc(1)	P02790_TPLPPTSAHGNVAEGETKPDPDVTER_Hex(1)HexNAc(1)
HF_20240419_O_Gly_1	P02790	GHGHRNGTGHGNSTHHGPEYMR	Fuc(1)Hex(2)HexNAc(3)Neu5Ac(1)	P02790_GHGHRNGTGHGNSTHHGPEYMR_Fuc(1)Hex(2)HexNAc(3)Neu5Ac(1)
HF_20240419_O_Gly_1	P01876	HYTNPSQDVTVPCPVPSTPPTPSPSTPPTPSPSCCHPR	Hex(4)HexNAc(6)Neu5Ac(2)	P01876_HYTNPSQDVTVPCPVPSTPPTPSPSTPPTPSPSCCHPR_Hex(4)HexNAc(6)Neu5Ac(2)
HF_20240419_O_Gly_1	P02790	TPLPPTSAHGNVAEGETKPDPDVTER	HexNAc(1)	P02790_TPLPPTSAHGNVAEGETKPDPDVTER_HexNAc(1)
HF_20240419_O_Gly_1	P05155	NATSSSSQDPESLQDR	Hex(1)HexNAc(1)Neu5Ac(1)	P05155_NATSSSSQDPESLQDR_Hex(1)HexNAc(1)Neu5Ac(1)
HF_20240419_O_Gly_1	P02765	TVVQPSVGAAAGPVVPPCPGR	Hex(1)HexNAc(1)	P02765_TVVQPSVGAAAGPVVPPCPGR_Hex(1)HexNAc(1)
HF_20240419_O_Gly_1	P01876	HYTNPSQDVTVPCPVPSTPPTPSPSTPPTPSPSCCHPR	Hex(4)HexNAc(4)Neu5Ac(2)	P01876_HYTNPSQDVTVPCPVPSTPPTPSPSTPPTPSPSCCHPR_Hex(4)HexNAc(4)Neu5Ac(2)
HF_20240419_O_Gly_1	P01876	HYTNPSQDVTVPCPVPSTPPTPSPSTPPTPSPSCCHPR	Hex(3)HexNAc(4)Neu5Ac(2)	P01876_HYTNPSQDVTVPCPVPSTPPTPSPSTPPTPSPSCCHPR_Hex(3)HexNAc(4)Neu5Ac(2)
HF_20240419_O_Gly_1	P19823	VPDSTPSWANPSPTPVISMLAQGSQVLESTPPPHVMR	Fuc(1)Hex(5)HexNAc(6)Neu5Ac(2)	P19823_VPDSTPSWANPSPTPVISMLAQGSQVLESTPPPHVMR_Fuc(1)Hex(5)HexNAc(6)Neu5Ac(2)
HF_20240419_O_Gly_1	P12259	APSHQQATTAGSPLR	Hex(1)HexNAc(1)Neu5Ac(1)	P12259_APSHQQATTAGSPLR_Hex(1)HexNAc(1)Neu5Ac(1)
HF_20240419_O_Gly_1	P05155	SNPNATSSSSQDPESLQDR	Hex(6)HexNAc(6)Neu5Ac(2)	P05155_SNPNATSSSSQDPESLQDR_Hex(6)HexNAc(6)Neu5Ac(2)
HF_20240419_O_Gly_1	Q14624	LAILPASAPPATSNPDPAVSR	Hex(3)HexNAc(3)Neu5Ac(3)	Q14624_LAILPASAPPATSNPDPAVSR_Hex(3)HexNAc(3)Neu5Ac(3)
HF_20240419_O_Gly_1	P01876	HYTNPSQDVTVPCPVPSTPPTPSPSTPPTPSPSCCHPR	Hex(3)HexNAc(3)Neu5Ac(3)	P01876_HYTNPSQDVTVPCPVPSTPPTPSPSTPPTPSPSCCHPR_Hex(3)HexNAc(3)Neu5Ac(3)
HF_20240419_O_Gly_1	P01876	HYTNPSQDVTVPCPVPSTPPTPSPSTPPTPSPSCCHPR	Hex(2)HexNAc(4)	P01876_HYTNPSQDVTVPCPVPSTPPTPSPSTPPTPSPSCCHPR_Hex(2)HexNAc(4)
HF_20240419_O_Gly_1	P01876	HYTNPSQDVTVPCPVPSTPPTPSPSTPPTPSPSCCHPR	Fuc(2)Hex(4)HexNAc(5)Neu5Ac(2)	P01876_HYTNPSQDVTVPCPVPSTPPTPSPSTPPTPSPSCCHPR_Fuc(2)Hex(4)HexNAc(5)Neu5Ac(2)
HF_20240419_O_Gly_1	P01876	HYTNPSQDVTVPCPVPSTPPTPSPSTPPTPSPSCCHPR	Fuc(1)Hex(3)HexNAc(5)Neu5Ac(3)	P01876_HYTNPSQDVTVPCPVPSTPPTPSPSTPPTPSPSCCHPR_Fuc(1)Hex(3)HexNAc(5)Neu5Ac(3)
HF_20240419_O_Gly_1	P01876	HYTNPSQDVTVPCPVPSTPPTPSPSTPPTPSPSCCHPR	Hex(4)HexNAc(4)Neu5Ac(2)	P01876_HYTNPSQDVTVPCPVPSTPPTPSPSTPPTPSPSCCHPR_Hex(4)HexNAc(4)Neu5Ac(2)
HF_20240419_O_Gly_1	P01876	HYTNPSQDVTVPCPVPSTPPTPSPSTPPTPSPSCCHPR	Hex(3)HexNAc(4)Neu5Ac(1)	P01876_HYTNPSQDVTVPCPVPSTPPTPSPSTPPTPSPSCCHPR_Hex(3)HexNAc(4)Neu5Ac(1)
HF_20240419_O_Gly_1	P01876	HYTNPSQDVTVPCPVPSTPPTPSPSTPPTPSPSCCHPR	Hex(3)HexNAc(4)	P01876_HYTNPSQDVTVPCPVPSTPPTPSPSTPPTPSPSCCHPR_Hex(3)HexNAc(4)
HF_20240419_O_Gly_1	P01876	HYTNPSQDVTVPCPVPSTPPTPSPSTPPTPSPSCCHPR	Hex(3)HexNAc(3)	P01876_HYTNPSQDVTVPCPVPSTPPTPSPSTPPTPSPSCCHPR_Hex(3)HexNAc(3)
HF_20240419_O_Gly_1	Q92954	KKPTPKPPVVDEAGSGLDNGDFK	Hex(1)HexNAc(1)Neu5Ac(1)	Q92954_KKPTPKPPVVDEAGSGLDNGDFK_Hex(1)HexNAc(1)Neu5Ac(1)
HF_20240419_O_Gly_1	P01876	HYTNPSQDVTVPCPVPSTPPTPSPSTPPTPSPSCCHPR	Hex(4)HexNAc(4)Neu5Ac(3)	P01876_HYTNPSQDVTVPCPVPSTPPTPSPSTPPTPSPSCCHPR_Hex(4)HexNAc(4)Neu5Ac(3)
HF_20240419_O_Gly_1	P01876	HYTNPSQDVTVPCPVPSTPPTPSPSTPPTPSPSCCHPR	Hex(3)HexNAc(4)Neu5Ac(2)	P01876_HYTNPSQDVTVPCPVPSTPPTPSPSTPPTPSPSCCHPR_Hex(3)HexNAc(4)Neu5Ac(2)
HF_20240419_O_Gly_1	P01834	EAKVQWKVDNALQSGNSQESVTEQDSK	Hex(3)HexNAc(3)	P01834_EAKVQWKVDNALQSGNSQESVTEQDSK_Hex(3)HexNAc(3)
HF_20240419_O_Gly_1	P01876	HYTNPSQDVTVPCPVPSTPPTPSPSTPPTPSPSCCHPR	Hex(4)HexNAc(6)	P01876_HYTNPSQDVTVPCPVPSTPPTPSPSTPPTPSPSCCHPR_Hex(4)HexNAc(6)
HF_20240419_O_Gly_1	P01876	HYTNPSQDVTVPCPVPSTPPTPSPSTPPTPSPSCCHPR	Hex(5)HexNAc(5)	P01876_HYTNPSQDVTVPCPVPSTPPTPSPSTPPTPSPSCCHPR_Hex(5)HexNAc(5)
HF_20240419_O_Gly_1	P04217	NQNGWSGDSAPVELILSDETLPAPEFSPEPESGR	Hex(1)HexNAc(1)	P04217_NQNGWSGDSAPVELILSDETLPAPEFSPEPESGR_Hex(1)HexNAc(1)
HF_20240419_O_Gly_1	P05155	MLFVEPILEVSSLPTTNSTTNSATK	Hex(3)HexNAc(3)Neu5Ac(4)	P05155_MLFVEPILEVSSLPTTNSTTNSATK_Hex(3)HexNAc(3)Neu5Ac(4)
HF_20240419_O_Gly_1	P02790	ATPLPPTSAHGNVAEGETKPDPDVTER	Hex(2)HexNAc(3)Neu5Ac(2)	P02790_ATPLPPTSAHGNVAEGETKPDPDVTER_Hex(2)HexNAc(3)Neu5Ac(2)
HF_20240419_O_Gly_1	P01876	HYTNPSQDVTVPCPVPSTPPTPSPSTPPTPSPSCCHPR	Fuc(2)Hex(4)HexNAc(4)Neu5Ac(3)	P01876_HYTNPSQDVTVPCPVPSTPPTPSPSTPPTPSPSCCHPR_Fuc(2)Hex(4)HexNAc(4)Neu5Ac(3)
HF_20240419_O_Gly_1	P01834	FYPREAKVQWKVDNALQSGNSQESVTEQDSK	HexNAc(2)Neu5Ac(1)	P01834_FYPREAKVQWKVDNALQSGNSQESVTEQDSK_HexNAc(2)Neu5Ac(1)
HF_20240419_O_Gly_1	P02671	ESSSHHPGIAEFPSR	Hex(1)HexNAc(1)Neu5Ac(1)	P02671_ESSSHHPGIAEFPSR_Hex(1)HexNAc(1)Neu5Ac(1)
HF_20240419_O_Gly_1	P01834	NFYPREAKVQWKVDNALQSGNSQESVTEQDSK	Fuc(2)Hex(5)HexNAc(6)Neu5Ac(2)	P01834_NFYPREAKVQWKVDNALQSGNSQESVTEQDSK_Fuc(2)Hex(5)HexNAc(6)Neu5Ac(2)
HF_20240419_O_Gly_1	P04196	SSTTKPPFKPHGSR	Hex(1)HexNAc(1)Neu5Ac(1)	P04196_SSTTKPPFKPHGSR_Hex(1)HexNAc(1)Neu5Ac(1)
HF_20240419_O_Gly_1	P19823	VVPDSTPSWANPSPTPVISMLAQGSQVLESTPPPHVMR	Hex(4)HexNAc(4)Neu5Ac(2)	P19823_VVPDSTPSWANPSPTPVISMLAQGSQVLESTPPPHVMR_Hex(4)HexNAc(4)Neu5Ac(2)
HF_20240419_O_Gly_1	P19823	VVPDSTPSWANPSPTPVISMLAQGSQVLESTPPPHVMR	Fuc(1)Hex(5)HexNAc(5)Neu5Ac(1)	P19823_VVPDSTPSWANPSPTPVISMLAQGSQVLESTPPPHVMR_Fuc(1)Hex(5)HexNAc(5)Neu5Ac(1)
HF_20240419_O_Gly_1	P01876	HYTNPSQDVTVPCPVPSTPPTPSPSTPPTPSPSCCHPR	Hex(3)HexNAc(5)Neu5Ac(2)	P01876_HYTNPSQDVTVPCPVPSTPPTPSPSTPPTPSPSCCHPR_Hex(3)HexNAc(5)Neu5Ac(2)
HF_20240419_O_Gly_1	P04275	TCQHPEPLACPVQCVEGCHAHCPPGK	Hex(1)HexNAc(2)Neu5Ac(2)	P04275_TCQHPEPLACPVQCVEGCHAHCPPGK_Hex(1)HexNAc(2)Neu5Ac(2)
HF_20240419_O_Gly_1	Q9UK55	LAPSPQSPETPAPQNQTSR	Hex(2)HexNAc(2)Neu5Ac(2)	Q9UK55_LAPSPQSPETPAPQNQTSR_Hex(2)HexNAc(2)Neu5Ac(2)
HF_20240419_O_Gly_1	Q14624	TQTPAPIQAPSAILPLPGQSVER	Hex(2)HexNAc(5)Neu5Ac(3)	Q14624_TQTPAPIQAPSAILPLPGQSVER_Hex(2)HexNAc(5)Neu5Ac(3)
HF_20240419_O_Gly_1	P02649	AATVGSLAGQPLQER	Hex(2)HexNAc(2)Neu5Ac(2)	P02649_AATVGSLAGQPLQER_Hex(2)HexNAc(2)Neu5Ac(2)
HF_20240419_O_Gly_1	P01876	HYTNPSQDVTVPCPVPSTPPTPSPSTPPTPSPSCCHPR	Hex(5)HexNAc(6)	P01876_HYTNPSQDVTVPCPVPSTPPTPSPSTPPTPSPSCCHPR_Hex(5)HexNAc(6)
HF_20240419_O_Gly_1	P01876	HYTNPSQDVTVPCPVPSTPPTPSPSTPPTPSPSCCHPR	Hex(2)HexNAc(5)Neu5Ac(1)	P01876_HYTNPSQDVTVPCPVPSTPPTPSPSTPPTPSPSCCHPR_Hex(2)HexNAc(5)Neu5Ac(1)
HF_20240419_O_Gly_1	P01876	HYTNPSQDVTVPCPVPSTPPTPSPSTPPTPSPSCCHPR	Hex(3)HexNAc(3)Neu5Ac(3)	P01876_HYTNPSQDVTVPCPVPSTPPTPSPSTPPTPSPSCCHPR_Hex(3)HexNAc(3)Neu5Ac(3)
HF_20240419_O_Gly_1	P00747	WEYCKIPSCDSSPVSTEQLAPTAPPELTPVVQDCYHGDGQSYR	HexNAc(2)Neu5Ac(1)	P00747_WEYCKIPSCDSSPVSTEQLAPTAPPELTPVVQDCYHGDGQSYR_HexNAc(2)Neu5Ac(1)
HF_20240419_O_Gly_1	P01876	HYTNPSQDVTVPCPVPSTPPTPSPSTPPTPSPSCCHPR	Fuc(1)Hex(3)HexNAc(4)Neu5Ac(3)	P01876_HYTNPSQDVTVPCPVPSTPPTPSPSTPPTPSPSCCHPR_Fuc(1)Hex(3)HexNAc(4)Neu5Ac(3)
HF_20240419_O_Gly_1	Q14624	VMNMKIEETTMTTQTPAPIQAPSAILPLPGQSVER	Hex(2)HexNAc(2)	Q14624_VMNMKIEETTMTTQTPAPIQAPSAILPLPGQSVER_Hex(2)HexNAc(2)
HF_20240419_O_Gly_1	Q14624	VMNMKIEETTMTTQTPAPIQAPSAILPLPGQSVER	Hex(2)HexNAc(2)	Q14624_VMNMKIEETTMTTQTPAPIQAPSAILPLPGQSVER_Hex(2)HexNAc(2)
HF_20240419_O_Gly_1	Q14624	VMNMKIEETTMTTQTPAPIQAPSAILPLPGQSVER	Hex(2)HexNAc(2)	Q14624_VMNMKIEETTMTTQTPAPIQAPSAILPLPGQSVER_Hex(2)HexNAc(2)
HF_20240419_O_Gly_1	Q14624	TQTPAPIQAPSAILPLPGQSVER	Hex(3)HexNAc(4)Neu5Ac(3)	Q14624_TQTPAPIQAPSAILPLPGQSVER_Hex(3)HexNAc(4)Neu5Ac(3)
HF_20240419_O_Gly_1	P00748	TPPQSQTPGALPAKR	Hex(1)HexNAc(1)Neu5Ac(1)	P00748_TPPQSQTPGALPAKR_Hex(1)HexNAc(1)Neu5Ac(1)
HF_20240419_O_Gly_1	Q14624	LAILPASAPPATSNPDPAVSR	Hex(1)HexNAc(3)Neu5Ac(1)	Q14624_LAILPASAPPATSNPDPAVSR_Hex(1)HexNAc(3)Neu5Ac(1)
HF_20240419_O_Gly_1	P01876	HYTNPSQDVTVPCPVPSTPPTPSPSTPPTPSPSCCHPR	Hex(5)HexNAc(5)Neu5Ac(1)	P01876_HYTNPSQDVTVPCPVPSTPPTPSPSTPPTPSPSCCHPR_Hex(5)HexNAc(5)Neu5Ac(1)
HF_20240419_O_Gly_1	P08519	ARGTDSCQGDSGGPLVCFEKDK	Hex(1)HexNAc(2)Neu5Ac(2)	P08519_ARGTDSCQGDSGGPLVCFEKDK_Hex(1)HexNAc(2)Neu5Ac(2)
HF_20240419_O_Gly_1	P01876	HYTNPSQDVTVPCPVPSTPPTPSPSTPPTPSPSCCHPR	Fuc(2)Hex(4)HexNAc(4)Neu5Ac(2)	P01876_HYTNPSQDVTVPCPVPSTPPTPSPSTPPTPSPSCCHPR_Fuc(2)Hex(4)HexNAc(4)Neu5Ac(2)
HF_20240419_O_Gly_1	P01876	HYTNPSQDVTVPCPVPSTPPTPSPSTPPTPSPSCCHPR	Hex(3)HexNAc(3)Neu5Ac(1)	P01876_HYTNPSQDVTVPCPVPSTPPTPSPSTPPTPSPSCCHPR_Hex(3)HexNAc(3)Neu5Ac(1)
HF_20240419_O_Gly_1	P19823	VVPDSTPSWANPSPTPVISMLAQGSQVLESTPPPHVMR	Hex(4)HexNAc(5)Neu5Ac(1)	P19823_VVPDSTPSWANPSPTPVISMLAQGSQVLESTPPPHVMR_Hex(4)HexNAc(5)Neu5Ac(1)
HF_20240419_O_Gly_1	P04004	NNATVHEQVGGPSLTSDLQAQSK	Fuc(2)Hex(4)HexNAc(5)Neu5Ac(2)	P04004_NNATVHEQVGGPSLTSDLQAQSK_Fuc(2)Hex(4)HexNAc(5)Neu5Ac(2)
HF_20240419_O_Gly_1	P04004	NNATVHEQVGGPSLTSDLQAQSK	Fuc(2)Hex(4)HexNAc(5)Neu5Ac(2)	P04004_NNATVHEQVGGPSLTSDLQAQSK_Fuc(2)Hex(4)HexNAc(5)Neu5Ac(2)
HF_20240419_O_Gly_1	P02790	TPLPPTSAHGNVAEGETKPDPDVTER	Hex(2)HexNAc(2)Neu5Ac(2)	P02790_TPLPPTSAHGNVAEGETKPDPDVTER_Hex(2)HexNAc(2)Neu5Ac(2)
HF_20240419_O_Gly_1	Q92954	SPDESTPELSAEPTPK	Hex(1)HexNAc(1)Neu5Ac(1)	Q92954_SPDESTPELSAEPTPK_Hex(1)HexNAc(1)Neu5Ac(1)
HF_20240419_O_Gly_1	P02671	PRNPSSAGSWNSGSSGPGSTGNR	Hex(3)HexNAc(4)	P02671_PRNPSSAGSWNSGSSGPGSTGNR_Hex(3)HexNAc(4)
HF_20240419_O_Gly_1	P01876	HYTNPSQDVTVPCPVPSTPPTPSPSTPPTPSPSCCHPR	Fuc(1)Hex(3)HexNAc(4)Neu5Ac(2)	P01876_HYTNPSQDVTVPCPVPSTPPTPSPSTPPTPSPSCCHPR_Fuc(1)Hex(3)HexNAc(4)Neu5Ac(2)
HF_20240419_O_Gly_1	P01876	HYTNPSQDVTVPCPVPSTPPTPSPSTPPTPSPSCCHPR	Hex(3)HexNAc(5)Neu5Ac(1)	P01876_HYTNPSQDVTVPCPVPSTPPTPSPSTPPTPSPSCCHPR_Hex(3)HexNAc(5)Neu5Ac(1)
HF_20240419_O_Gly_1	P01876	HYTNPSQDVTVPCPVPSTPPTPSPSTPPTPSPSCCHPR	Hex(3)HexNAc(3)	P01876_HYTNPSQDVTVPCPVPSTPPTPSPSTPPTPSPSCCHPR_Hex(3)HexNAc(3)
HF_20240419_O_Gly_1	P01876	HYTNPSQDVTVPCPVPSTPPTPSPSTPPTPSPSCCHPR	Hex(3)HexNAc(6)Neu5Ac(2)	P01876_HYTNPSQDVTVPCPVPSTPPTPSPSTPPTPSPSCCHPR_Hex(3)HexNAc(6)Neu5Ac(2)
HF_20240419_O_Gly_1	P01876	HYTNPSQDVTVPCPVPSTPPTPSPSTPPTPSPSCCHPR	Hex(4)HexNAc(5)	P01876_HYTNPSQDVTVPCPVPSTPPTPSPSTPPTPSPSCCHPR_Hex(4)HexNAc(5)
HF_20240419_O_Gly_1	Q92954	ETATTTEKTTESK	Hex(2)HexNAc(2)Neu5Ac(2)	Q92954_ETATTTEKTTESK_Hex(2)HexNAc(2)Neu5Ac(2)
HF_20240419_O_Gly_1	P19823	VPDSTPSWANPSPTPVISMLAQGSQVLESTPPPHVMR	Hex(3)HexNAc(3)Neu5Ac(2)	P19823_VPDSTPSWANPSPTPVISMLAQGSQVLESTPPPHVMR_Hex(3)HexNAc(3)Neu5Ac(2)
HF_20240419_O_Gly_1	P01876	HYTNPSQDVTVPCPVPSTPPTPSPSTPPTPSPSCCHPR	Hex(4)HexNAc(6)	P01876_HYTNPSQDVTVPCPVPSTPPTPSPSTPPTPSPSCCHPR_Hex(4)HexNAc(6)
HF_20240419_O_Gly_1	P05155	NPNATSSSSQDPESLQDR	HexNAc(1)	P05155_NPNATSSSSQDPESLQDR_HexNAc(1)
HF_20240419_O_Gly_1	P01876	HYTNPSQDVTVPCPVPSTPPTPSPSTPPTPSPSCCHPR	Hex(5)HexNAc(5)Neu5Ac(1)	P01876_HYTNPSQDVTVPCPVPSTPPTPSPSTPPTPSPSCCHPR_Hex(5)HexNAc(5)Neu5Ac(1)
HF_20240419_O_Gly_1	P01876	HYTNPSQDVTVPCPVPSTPPTPSPSTPPTPSPSCCHPR	Hex(3)HexNAc(4)Neu5Ac(2)	P01876_HYTNPSQDVTVPCPVPSTPPTPSPSTPPTPSPSCCHPR_Hex(3)HexNAc(4)Neu5Ac(2)
HF_20240419_O_Gly_1	P19823	VVPDSTPSWANPSPTPVISMLAQGSQVLESTPPPHVMR	Fuc(2)Hex(4)HexNAc(4)Neu5Ac(2)	P19823_VVPDSTPSWANPSPTPVISMLAQGSQVLESTPPPHVMR_Fuc(2)Hex(4)HexNAc(4)Neu5Ac(2)
HF_20240419_O_Gly_1	P01876	HYTNPSQDVTVPCPVPSTPPTPSPSTPPTPSPSCCHPR	Hex(2)HexNAc(3)Neu5Ac(2)	P01876_HYTNPSQDVTVPCPVPSTPPTPSPSTPPTPSPSCCHPR_Hex(2)HexNAc(3)Neu5Ac(2)
HF_20240419_O_Gly_1	Q14624	LAILPASAPPATSNPDPAVSR	Hex(2)HexNAc(2)	Q14624_LAILPASAPPATSNPDPAVSR_Hex(2)HexNAc(2)
HF_20240419_O_Gly_1	P02790	NGTGHGNSTHHGPEYMR	HexNAc(1)	P02790_NGTGHGNSTHHGPEYMR_HexNAc(1)
HF_20240419_O_Gly_1	P01876	HYTNPSQDVTVPCPVPSTPPTPSPSTPPTPSPSCCHPR	Hex(4)HexNAc(6)	P01876_HYTNPSQDVTVPCPVPSTPPTPSPSTPPTPSPSCCHPR_Hex(4)HexNAc(6)
HF_20240419_O_Gly_1	P01876	HYTNPSQDVTVPCPVPSTPPTPSPSTPPTPSPSCCHPR	Hex(3)HexNAc(4)Neu5Ac(3)	P01876_HYTNPSQDVTVPCPVPSTPPTPSPSTPPTPSPSCCHPR_Hex(3)HexNAc(4)Neu5Ac(3)
HF_20240419_O_Gly_1	P05155	SNPNATSSSSQDPESLQDR	Hex(6)HexNAc(6)Neu5Ac(1)	P05155_SNPNATSSSSQDPESLQDR_Hex(6)HexNAc(6)Neu5Ac(1)
HF_20240419_O_Gly_1	P35527	GGSHGGGSGFGGESGGSYGGGEEASGSGGGYGGGSGK	HexNAc(1)	P35527_GGSHGGGSGFGGESGGSYGGGEEASGSGGGYGGGSGK_HexNAc(1)
HF_20240419_O_Gly_1	P01876	HYTNPSQDVTVPCPVPSTPPTPSPSTPPTPSPSCCHPR	Hex(4)HexNAc(4)Neu5Ac(1)	P01876_HYTNPSQDVTVPCPVPSTPPTPSPSTPPTPSPSCCHPR_Hex(4)HexNAc(4)Neu5Ac(1)
HF_20240419_O_Gly_1	P02790	TPLPPTSAHGNVAEGETKPDPDVTER	Hex(3)HexNAc(3)Neu5Ac(2)	P02790_TPLPPTSAHGNVAEGETKPDPDVTER_Hex(3)HexNAc(3)Neu5Ac(2)
HF_20240419_O_Gly_1	P01876	HYTNPSQDVTVPCPVPSTPPTPSPSTPPTPSPSCCHPR	Hex(3)HexNAc(4)Neu5Ac(2)	P01876_HYTNPSQDVTVPCPVPSTPPTPSPSTPPTPSPSCCHPR_Hex(3)HexNAc(4)Neu5Ac(2)
HF_20240419_O_Gly_1	P01876	HYTNPSQDVTVPCPVPSTPPTPSPSTPPTPSPSCCHPR	Hex(3)HexNAc(4)Neu5Ac(1)	P01876_HYTNPSQDVTVPCPVPSTPPTPSPSTPPTPSPSCCHPR_Hex(3)HexNAc(4)Neu5Ac(1)
HF_20240419_O_Gly_1	P01876	HYTNPSQDVTVPCPVPSTPPTPSPSTPPTPSPSCCHPR	Hex(2)HexNAc(5)Neu5Ac(1)	P01876_HYTNPSQDVTVPCPVPSTPPTPSPSTPPTPSPSCCHPR_Hex(2)HexNAc(5)Neu5Ac(1)
HF_20240419_O_Gly_1	P01876	HYTNPSQDVTVPCPVPSTPPTPSPSTPPTPSPSCCHPR	Hex(2)HexNAc(4)Neu5Ac(1)	P01876_HYTNPSQDVTVPCPVPSTPPTPSPSTPPTPSPSCCHPR_Hex(2)HexNAc(4)Neu5Ac(1)
HF_20240419_O_Gly_1	P01876	HYTNPSQDVTVPCPVPSTPPTPSPSTPPTPSPSCCHPR	Hex(4)HexNAc(5)Neu5Ac(2)	P01876_HYTNPSQDVTVPCPVPSTPPTPSPSTPPTPSPSCCHPR_Hex(4)HexNAc(5)Neu5Ac(2)
HF_20240419_O_Gly_1	Q14624	LAILPASAPPATSNPDPAVSR	Hex(2)HexNAc(2)Neu5Ac(3)	Q14624_LAILPASAPPATSNPDPAVSR_Hex(2)HexNAc(2)Neu5Ac(3)
HF_20240419_O_Gly_1	P01876	HYTNPSQDVTVPCPVPSTPPTPSPSTPPTPSPSCCHPR	Hex(3)HexNAc(4)	P01876_HYTNPSQDVTVPCPVPSTPPTPSPSTPPTPSPSCCHPR_Hex(3)HexNAc(4)
HF_20240419_O_Gly_1	P24593	SKFVGGAENTAHPR	Hex(1)HexNAc(2)Neu5Ac(1)	P24593_SKFVGGAENTAHPR_Hex(1)HexNAc(2)Neu5Ac(1)
HF_20240419_O_Gly_1	P11226	LGPPGNPGPSGSPGPKGQKGDPGKSPDGDSSLAASER	Hex(2)HexNAc(2)	P11226_LGPPGNPGPSGSPGPKGQKGDPGKSPDGDSSLAASER_Hex(2)HexNAc(2)
HF_20240419_O_Gly_1	P01009	DAAQKTDTSHHDQDHPTFNK	HexNAc(3)	P01009_DAAQKTDTSHHDQDHPTFNK_HexNAc(3)
HF_20240419_O_Gly_1	P19823	VVPDSTPSWANPSPTPVISMLAQGSQVLESTPPPHVMR	Hex(3)HexNAc(3)Neu5Ac(3)	P19823_VVPDSTPSWANPSPTPVISMLAQGSQVLESTPPPHVMR_Hex(3)HexNAc(3)Neu5Ac(3)
HF_20240419_O_Gly_1	P05155	NATSSSSQDPESLQDR	Hex(1)HexNAc(1)Neu5Ac(1)	P05155_NATSSSSQDPESLQDR_Hex(1)HexNAc(1)Neu5Ac(1)
HF_20240419_O_Gly_1	P01876	HYTNPSQDVTVPCPVPSTPPTPSPSTPPTPSPSCCHPR	Hex(3)HexNAc(4)Neu5Ac(3)	P01876_HYTNPSQDVTVPCPVPSTPPTPSPSTPPTPSPSCCHPR_Hex(3)HexNAc(4)Neu5Ac(3)
HF_20240419_O_Gly_1	P02656	DKFSEFWDLDPEVRPTSAVA	Hex(1)HexNAc(1)Neu5Ac(2)	P02656_DKFSEFWDLDPEVRPTSAVA_Hex(1)HexNAc(1)Neu5Ac(2)
HF_20240419_O_Gly_1	Q9Y6R7	GSCPSLSAPEGCESACR	Fuc(1)Hex(4)HexNAc(4)Neu5Ac(1)	Q9Y6R7_GSCPSLSAPEGCESACR_Fuc(1)Hex(4)HexNAc(4)Neu5Ac(1)
HF_20240419_O_Gly_1	P01876	HYTNPSQDVTVPCPVPSTPPTPSPSTPPTPSPSCCHPR	Fuc(2)Hex(4)HexNAc(4)Neu5Ac(4)	P01876_HYTNPSQDVTVPCPVPSTPPTPSPSTPPTPSPSCCHPR_Fuc(2)Hex(4)HexNAc(4)Neu5Ac(4)
HF_20240419_O_Gly_1	P01876	HYTNPSQDVTVPCPVPSTPPTPSPSTPPTPSPSCCHPR	Hex(2)HexNAc(4)	P01876_HYTNPSQDVTVPCPVPSTPPTPSPSTPPTPSPSCCHPR_Hex(2)HexNAc(4)
HF_20240419_O_Gly_1	P01876	HYTNPSQDVTVPCPVPSTPPTPSPSTPPTPSPSCCHPR	Hex(2)HexNAc(4)	P01876_HYTNPSQDVTVPCPVPSTPPTPSPSTPPTPSPSCCHPR_Hex(2)HexNAc(4)
HF_20240419_O_Gly_1	P05154	VEDLHVGATVAPSSR	Hex(1)HexNAc(1)Neu5Ac(1)	P05154_VEDLHVGATVAPSSR_Hex(1)HexNAc(1)Neu5Ac(1)
HF_20240419_O_Gly_1	P02765	SHPRKTRTVVQPSVGAAAGPVVPPCPGR	Fuc(1)Hex(4)HexNAc(6)Neu5Ac(4)	P02765_SHPRKTRTVVQPSVGAAAGPVVPPCPGR_Fuc(1)Hex(4)HexNAc(6)Neu5Ac(4)
HF_20240419_O_Gly_1	P02671	HRHPDEAAFFDTASTGK	Hex(1)HexNAc(1)Neu5Ac(1)	P02671_HRHPDEAAFFDTASTGK_Hex(1)HexNAc(1)Neu5Ac(1)
HF_20240419_O_Gly_1	P01876	HYTNPSQDVTVPCPVPSTPPTPSPSTPPTPSPSCCHPR	Fuc(2)Hex(4)HexNAc(5)Neu5Ac(3)	P01876_HYTNPSQDVTVPCPVPSTPPTPSPSTPPTPSPSCCHPR_Fuc(2)Hex(4)HexNAc(5)Neu5Ac(3)
HF_20240419_O_Gly_1	P01876	HYTNPSQDVTVPCPVPSTPPTPSPSTPPTPSPSCCHPR	Hex(2)HexNAc(4)	P01876_HYTNPSQDVTVPCPVPSTPPTPSPSTPPTPSPSCCHPR_Hex(2)HexNAc(4)
HF_20240419_O_Gly_1	P01876	HYTNPSQDVTVPCPVPSTPPTPSPSTPPTPSPSCCHPR	Fuc(1)Hex(3)HexNAc(5)Neu5Ac(2)	P01876_HYTNPSQDVTVPCPVPSTPPTPSPSTPPTPSPSCCHPR_Fuc(1)Hex(3)HexNAc(5)Neu5Ac(2)
HF_20240419_O_Gly_1	P01876	HYTNPSQDVTVPCPVPSTPPTPSPSTPPTPSPSCCHPR	Hex(3)HexNAc(3)Neu5Ac(2)	P01876_HYTNPSQDVTVPCPVPSTPPTPSPSTPPTPSPSCCHPR_Hex(3)HexNAc(3)Neu5Ac(2)
HF_20240419_O_Gly_1	P11226	PKGQKGDPGKSPDGDSSLAASER	Hex(2)HexNAc(5)Neu5Ac(2)	P11226_PKGQKGDPGKSPDGDSSLAASER_Hex(2)HexNAc(5)Neu5Ac(2)
HF_20240419_O_Gly_1	P01876	HYTNPSQDVTVPCPVPSTPPTPSPSTPPTPSPSCCHPR	Hex(4)HexNAc(4)Neu5Ac(1)	P01876_HYTNPSQDVTVPCPVPSTPPTPSPSTPPTPSPSCCHPR_Hex(4)HexNAc(4)Neu5Ac(1)
HF_20240419_O_Gly_1	P02790	TGHGNSTHHGPEYMR	Hex(1)HexNAc(3)Neu5Ac(1)	P02790_TGHGNSTHHGPEYMR_Hex(1)HexNAc(3)Neu5Ac(1)
HF_20240419_O_Gly_1	P13671	SEDLCVFDTDSNDYFTSPACK	Hex(3)HexNAc(4)Neu5Ac(3)	P13671_SEDLCVFDTDSNDYFTSPACK_Hex(3)HexNAc(4)Neu5Ac(3)
HF_20240419_O_Gly_1	P02790	TPLPPTSAHGNVAEGETKPDPDVTER	Hex(3)HexNAc(3)Neu5Ac(2)	P02790_TPLPPTSAHGNVAEGETKPDPDVTER_Hex(3)HexNAc(3)Neu5Ac(2)
HF_20240419_O_Gly_1	P19823	VVPDSTPSWANPSPTPVISMLAQGSQVLESTPPPHVMR	Hex(5)HexNAc(6)Neu5Ac(3)	P19823_VVPDSTPSWANPSPTPVISMLAQGSQVLESTPPPHVMR_Hex(5)HexNAc(6)Neu5Ac(3)
HF_20240419_O_Gly_1	P01876	HYTNPSQDVTVPCPVPSTPPTPSPSTPPTPSPSCCHPR	Hex(2)HexNAc(3)Neu5Ac(1)	P01876_HYTNPSQDVTVPCPVPSTPPTPSPSTPPTPSPSCCHPR_Hex(2)HexNAc(3)Neu5Ac(1)
HF_20240419_O_Gly_1	P01876	HYTNPSQDVTVPCPVPSTPPTPSPSTPPTPSPSCCHPR	Hex(3)HexNAc(6)	P01876_HYTNPSQDVTVPCPVPSTPPTPSPSTPPTPSPSCCHPR_Hex(3)HexNAc(6)
HF_20240419_O_Gly_1	P00450	PEKVDKDNEDFQESNR	HexNAc(2)Neu5Ac(1)	P00450_PEKVDKDNEDFQESNR_HexNAc(2)Neu5Ac(1)
HF_20240419_O_Gly_1	Q14624	PIQAPSAILPLPGQSVER	Hex(5)HexNAc(6)	Q14624_PIQAPSAILPLPGQSVER_Hex(5)HexNAc(6)
HF_20240419_O_Gly_1	P01876	HYTNPSQDVTVPCPVPSTPPTPSPSTPPTPSPSCCHPR	Hex(2)HexNAc(3)	P01876_HYTNPSQDVTVPCPVPSTPPTPSPSTPPTPSPSCCHPR_Hex(2)HexNAc(3)
HF_20240419_O_Gly_1	P02671	HRHPDEAAFFDTASTGK	HexNAc(1)	P02671_HRHPDEAAFFDTASTGK_HexNAc(1)
HF_20240419_O_Gly_1	P02790	TPLPPTSAHGNVAEGETKPDPDVTER	Hex(2)HexNAc(2)Neu5Ac(1)	P02790_TPLPPTSAHGNVAEGETKPDPDVTER_Hex(2)HexNAc(2)Neu5Ac(1)
HF_20240419_O_Gly_1	P02671	GGSTSYGTGSETESPRNPSSAGSWNSGSSGPGSTGNR	Hex(1)HexNAc(1)Neu5Ac(1)	P02671_GGSTSYGTGSETESPRNPSSAGSWNSGSSGPGSTGNR_Hex(1)HexNAc(1)Neu5Ac(1)
HF_20240419_O_Gly_1	Q92954	SPDESTPELSAEPTPK	Hex(1)HexNAc(1)Neu5Ac(1)	Q92954_SPDESTPELSAEPTPK_Hex(1)HexNAc(1)Neu5Ac(1)
HF_20240419_O_Gly_1	P19823	AQGSQVLESTPPPHVMR	Hex(1)HexNAc(1)Neu5Ac(1)	P19823_AQGSQVLESTPPPHVMR_Hex(1)HexNAc(1)Neu5Ac(1)
HF_20240419_O_Gly_1	P01876	HYTNPSQDVTVPCPVPSTPPTPSPSTPPTPSPSCCHPR	Hex(3)HexNAc(5)Neu5Ac(3)	P01876_HYTNPSQDVTVPCPVPSTPPTPSPSTPPTPSPSCCHPR_Hex(3)HexNAc(5)Neu5Ac(3)
HF_20240419_O_Gly_1	P01876	HYTNPSQDVTVPCPVPSTPPTPSPSTPPTPSPSCCHPR	Hex(3)HexNAc(3)Neu5Ac(2)	P01876_HYTNPSQDVTVPCPVPSTPPTPSPSTPPTPSPSCCHPR_Hex(3)HexNAc(3)Neu5Ac(2)
HF_20240419_O_Gly_1	Q13790	DANISQPETTKEGLR	Hex(1)HexNAc(1)Neu5Ac(2)	Q13790_DANISQPETTKEGLR_Hex(1)HexNAc(1)Neu5Ac(2)
HF_20240419_O_Gly_1	P02790	TPLPPTSAHGNVAEGETKPDPDVTER	Hex(2)HexNAc(2)Neu5Ac(3)	P02790_TPLPPTSAHGNVAEGETKPDPDVTER_Hex(2)HexNAc(2)Neu5Ac(3)
HF_20240419_O_Gly_1	P12259	FTVNNLAEPQKAPSHQQATTAGSPLR	Hex(1)HexNAc(1)	P12259_FTVNNLAEPQKAPSHQQATTAGSPLR_Hex(1)HexNAc(1)
HF_20240419_O_Gly_1	P01876	HYTNPSQDVTVPCPVPSTPPTPSPSTPPTPSPSCCHPR	Hex(3)HexNAc(3)	P01876_HYTNPSQDVTVPCPVPSTPPTPSPSTPPTPSPSCCHPR_Hex(3)HexNAc(3)
HF_20240419_O_Gly_1	P02790	TPLPPTSAHGNVAEGETKPDPDVTER	Hex(1)HexNAc(1)	P02790_TPLPPTSAHGNVAEGETKPDPDVTER_Hex(1)HexNAc(1)
HF_20240419_O_Gly_1	P02768	LKECCEKPLLEKSHCIAEVENDEMPADLPSLAADFVESK	Hex(4)HexNAc(4)	P02768_LKECCEKPLLEKSHCIAEVENDEMPADLPSLAADFVESK_Hex(4)HexNAc(4)
HF_20240419_O_Gly_1	P0C0L5	GVAHNNLMAMAQETGDNLYWGSVTGSQSNAVSPTPAPR	Hex(2)HexNAc(3)	P0C0L5_GVAHNNLMAMAQETGDNLYWGSVTGSQSNAVSPTPAPR_Hex(2)HexNAc(3)
HF_20240419_O_Gly_1	P02790	TPLPPTSAHGNVAEGETKPDPDVTER	Hex(1)HexNAc(2)	P02790_TPLPPTSAHGNVAEGETKPDPDVTER_Hex(1)HexNAc(2)
HF_20240419_O_Gly_1	Q14624	LAILPASAPPATSNPDPAVSR	Hex(2)HexNAc(2)Neu5Ac(1)	Q14624_LAILPASAPPATSNPDPAVSR_Hex(2)HexNAc(2)Neu5Ac(1)
HF_20240419_O_Gly_1	P01876	HYTNPSQDVTVPCPVPSTPPTPSPSTPPTPSPSCCHPR	Fuc(1)Hex(3)HexNAc(4)Neu5Ac(3)	P01876_HYTNPSQDVTVPCPVPSTPPTPSPSTPPTPSPSCCHPR_Fuc(1)Hex(3)HexNAc(4)Neu5Ac(3)
HF_20240419_O_Gly_1	P04196	SSTTKPPFKPHGSR	Hex(1)HexNAc(1)Neu5Ac(2)	P04196_SSTTKPPFKPHGSR_Hex(1)HexNAc(1)Neu5Ac(2)
HF_20240419_O_Gly_1	P05155	SNPNATSSSSQDPESLQDR	Hex(6)HexNAc(6)Neu5Ac(1)	P05155_SNPNATSSSSQDPESLQDR_Hex(6)HexNAc(6)Neu5Ac(1)
HF_20240419_O_Gly_1	P01876	HYTNPSQDVTVPCPVPSTPPTPSPSTPPTPSPSCCHPR	Hex(3)HexNAc(3)Neu5Ac(2)	P01876_HYTNPSQDVTVPCPVPSTPPTPSPSTPPTPSPSCCHPR_Hex(3)HexNAc(3)Neu5Ac(2)
HF_20240419_O_Gly_1	Q14624	MTTQTPAPIQAPSAILPLPGQSVER	Hex(1)HexNAc(4)Neu5Ac(2)	Q14624_MTTQTPAPIQAPSAILPLPGQSVER_Hex(1)HexNAc(4)Neu5Ac(2)
HF_20240419_O_Gly_1	P02790	ATPLPPTSAHGNVAEGETKPDPDVTER	Hex(2)HexNAc(3)Neu5Ac(1)	P02790_ATPLPPTSAHGNVAEGETKPDPDVTER_Hex(2)HexNAc(3)Neu5Ac(1)
HF_20240419_O_Gly_1	P01834	ALQSGNSQESVTEQDSK	Hex(3)HexNAc(3)Neu5Ac(2)	P01834_ALQSGNSQESVTEQDSK_Hex(3)HexNAc(3)Neu5Ac(2)
HF_20240419_O_Gly_1	P02790	GHGHRNGTGHGNSTHHGPEYMR	Fuc(1)Hex(3)HexNAc(4)Neu5Ac(2)	P02790_GHGHRNGTGHGNSTHHGPEYMR_Fuc(1)Hex(3)HexNAc(4)Neu5Ac(2)
HF_20240419_O_Gly_1	P01876	HVKHYTNPSQDVTVPCPVPSTPPTPSPSTPPTPSPSCCHPR	Fuc(1)Hex(5)HexNAc(6)Neu5Ac(1)	P01876_HVKHYTNPSQDVTVPCPVPSTPPTPSPSTPPTPSPSCCHPR_Fuc(1)Hex(5)HexNAc(6)Neu5Ac(1)
HF_20240419_O_Gly_1	P01876	HYTNPSQDVTVPCPVPSTPPTPSPSTPPTPSPSCCHPR	Hex(4)HexNAc(5)Neu5Ac(3)	P01876_HYTNPSQDVTVPCPVPSTPPTPSPSTPPTPSPSCCHPR_Hex(4)HexNAc(5)Neu5Ac(3)
HF_20240419_O_Gly_1	P01876	HYTNPSQDVTVPCPVPSTPPTPSPSTPPTPSPSCCHPR	Hex(2)HexNAc(3)Neu5Ac(3)	P01876_HYTNPSQDVTVPCPVPSTPPTPSPSTPPTPSPSCCHPR_Hex(2)HexNAc(3)Neu5Ac(3)
HF_20240419_O_Gly_1	P01876	HYTNPSQDVTVPCPVPSTPPTPSPSTPPTPSPSCCHPR	Hex(4)HexNAc(4)Neu5Ac(1)	P01876_HYTNPSQDVTVPCPVPSTPPTPSPSTPPTPSPSCCHPR_Hex(4)HexNAc(4)Neu5Ac(1)
HF_20240419_O_Gly_1	P01876	HYTNPSQDVTVPCPVPSTPPTPSPSTPPTPSPSCCHPR	Hex(3)HexNAc(5)Neu5Ac(1)	P01876_HYTNPSQDVTVPCPVPSTPPTPSPSTPPTPSPSCCHPR_Hex(3)HexNAc(5)Neu5Ac(1)
HF_20240419_O_Gly_1	P01876	HYTNPSQDVTVPCPVPSTPPTPSPSTPPTPSPSCCHPR	Fuc(1)Hex(3)HexNAc(5)Neu5Ac(4)	P01876_HYTNPSQDVTVPCPVPSTPPTPSPSTPPTPSPSCCHPR_Fuc(1)Hex(3)HexNAc(5)Neu5Ac(4)
HF_20240419_O_Gly_1	P02790	TPLPPTSAHGNVAEGETKPDPDVTER	Hex(2)HexNAc(2)Neu5Ac(2)	P02790_TPLPPTSAHGNVAEGETKPDPDVTER_Hex(2)HexNAc(2)Neu5Ac(2)
HF_20240419_O_Gly_1	P02790	TPLPPTSAHGNVAEGETKPDPDVTER	Hex(1)HexNAc(1)Neu5Ac(2)	P02790_TPLPPTSAHGNVAEGETKPDPDVTER_Hex(1)HexNAc(1)Neu5Ac(2)
HF_20240419_O_Gly_1	Q14624	IEETTMTTQTPAPIQAPSAILPLPGQSVER	HexNAc(2)Neu5Ac(2)	Q14624_IEETTMTTQTPAPIQAPSAILPLPGQSVER_HexNAc(2)Neu5Ac(2)
HF_20240419_O_Gly_1	P01876	HYTNPSQDVTVPCPVPSTPPTPSPSTPPTPSPSCCHPR	Fuc(1)Hex(3)HexNAc(5)Neu5Ac(3)	P01876_HYTNPSQDVTVPCPVPSTPPTPSPSTPPTPSPSCCHPR_Fuc(1)Hex(3)HexNAc(5)Neu5Ac(3)
HF_20240419_O_Gly_1	P02790	TPLPPTSAHGNVAEGETKPDPDVTER	Hex(1)HexNAc(1)	P02790_TPLPPTSAHGNVAEGETKPDPDVTER_Hex(1)HexNAc(1)
HF_20240419_O_Gly_1	P01876	HYTNPSQDVTVPCPVPSTPPTPSPSTPPTPSPSCCHPR	Hex(2)HexNAc(5)	P01876_HYTNPSQDVTVPCPVPSTPPTPSPSTPPTPSPSCCHPR_Hex(2)HexNAc(5)
HF_20240419_O_Gly_1	P01876	HYTNPSQDVTVPCPVPSTPPTPSPSTPPTPSPSCCHPR	Hex(3)HexNAc(4)Neu5Ac(1)	P01876_HYTNPSQDVTVPCPVPSTPPTPSPSTPPTPSPSCCHPR_Hex(3)HexNAc(4)Neu5Ac(1)
HF_20240419_O_Gly_1	P01011	HPNSPLDEENLTQENQDR	Hex(4)HexNAc(5)	P01011_HPNSPLDEENLTQENQDR_Hex(4)HexNAc(5)
HF_20240419_O_Gly_1	P02671	ITRGGSTSYGTGSETESPRNPSSAGSWNSGSSGPGSTGNR	Hex(1)HexNAc(2)Neu5Ac(1)	P02671_ITRGGSTSYGTGSETESPRNPSSAGSWNSGSSGPGSTGNR_Hex(1)HexNAc(2)Neu5Ac(1)
HF_20240419_O_Gly_1	P19823	VVPDSTPSWANPSPTPVISMLAQGSQVLESTPPPHVMR	Fuc(1)Hex(6)HexNAc(6)Neu5Ac(2)	P19823_VVPDSTPSWANPSPTPVISMLAQGSQVLESTPPPHVMR_Fuc(1)Hex(6)HexNAc(6)Neu5Ac(2)
HF_20240419_O_Gly_1	Q14624	KIEETTMTTQTPAPIQAPSAILPLPGQSVER	Hex(1)HexNAc(2)Neu5Ac(1)	Q14624_KIEETTMTTQTPAPIQAPSAILPLPGQSVER_Hex(1)HexNAc(2)Neu5Ac(1)
HF_20240419_O_Gly_1	P01876	HYTNPSQDVTVPCPVPSTPPTPSPSTPPTPSPSCCHPR	Fuc(2)Hex(4)HexNAc(4)Neu5Ac(2)	P01876_HYTNPSQDVTVPCPVPSTPPTPSPSTPPTPSPSCCHPR_Fuc(2)Hex(4)HexNAc(4)Neu5Ac(2)
HF_20240419_O_Gly_1	P11226	SGSPGPKGQKGDPGKSPDGDSSLAASER	Hex(1)HexNAc(1)Neu5Ac(2)	P11226_SGSPGPKGQKGDPGKSPDGDSSLAASER_Hex(1)HexNAc(1)Neu5Ac(2)
HF_20240419_O_Gly_1	P01876	HYTNPSQDVTVPCPVPSTPPTPSPSTPPTPSPSCCHPR	Fuc(1)Hex(4)HexNAc(5)Neu5Ac(4)	P01876_HYTNPSQDVTVPCPVPSTPPTPSPSTPPTPSPSCCHPR_Fuc(1)Hex(4)HexNAc(5)Neu5Ac(4)
HF_20240419_O_Gly_1	P01876	HYTNPSQDVTVPCPVPSTPPTPSPSTPPTPSPSCCHPR	Hex(3)HexNAc(4)Neu5Ac(2)	P01876_HYTNPSQDVTVPCPVPSTPPTPSPSTPPTPSPSCCHPR_Hex(3)HexNAc(4)Neu5Ac(2)
HF_20240419_O_Gly_1	P02790	PTSAHGNVAEGETKPDPDVTER	Hex(2)HexNAc(5)	P02790_PTSAHGNVAEGETKPDPDVTER_Hex(2)HexNAc(5)
HF_20240419_O_Gly_1	P02790	TGHGNSTHHGPEYMR	Hex(1)HexNAc(3)Neu5Ac(1)	P02790_TGHGNSTHHGPEYMR_Hex(1)HexNAc(3)Neu5Ac(1)
HF_20240419_O_Gly_1	P01834	WKVDNALQSGNSQESVTEQDSK	Fuc(1)Hex(3)HexNAc(5)Neu5Ac(1)	P01834_WKVDNALQSGNSQESVTEQDSK_Fuc(1)Hex(3)HexNAc(5)Neu5Ac(1)
HF_20240419_O_Gly_1	P02656	DKFSEFWDLDPEVRPTSAVAA	Hex(1)HexNAc(1)Neu5Ac(1)	P02656_DKFSEFWDLDPEVRPTSAVAA_Hex(1)HexNAc(1)Neu5Ac(1)
HF_20240419_O_Gly_1	Q14624	TQTPAPIQAPSAILPLPGQSVER	Fuc(1)Hex(3)HexNAc(5)Neu5Ac(4)	Q14624_TQTPAPIQAPSAILPLPGQSVER_Fuc(1)Hex(3)HexNAc(5)Neu5Ac(4)
HF_20240419_O_Gly_1	P02790	NGTGHGNSTHHGPEYMR	Hex(4)HexNAc(4)Neu5Ac(1)	P02790_NGTGHGNSTHHGPEYMR_Hex(4)HexNAc(4)Neu5Ac(1)
HF_20240419_O_Gly_1	P01876	HYTNPSQDVTVPCPVPSTPPTPSPSTPPTPSPS	Hex(4)HexNAc(4)Neu5Ac(2)	P01876_HYTNPSQDVTVPCPVPSTPPTPSPSTPPTPSPS_Hex(4)HexNAc(4)Neu5Ac(2)
HF_20240419_O_Gly_1	Q14624	TQTPAPIQAPSAILPLPGQSVER	HexNAc(3)Neu5Ac(3)	Q14624_TQTPAPIQAPSAILPLPGQSVER_HexNAc(3)Neu5Ac(3)
HF_20240419_O_Gly_1	P02675	GTAGNALMDGASQLMGENR	HexNAc(1)	P02675_GTAGNALMDGASQLMGENR_HexNAc(1)
HF_20240419_O_Gly_1	P01876	HYTNPSQDVTVPCPVPSTPPTPSPSTPPTPSPSCCHPR	Hex(2)HexNAc(4)Neu5Ac(2)	P01876_HYTNPSQDVTVPCPVPSTPPTPSPSTPPTPSPSCCHPR_Hex(2)HexNAc(4)Neu5Ac(2)
HF_20240419_O_Gly_1	P01876	HYTNPSQDVTVPCPVPSTPPTPSPSTPPTPSPSCCHPR	Hex(3)HexNAc(3)Neu5Ac(3)	P01876_HYTNPSQDVTVPCPVPSTPPTPSPSTPPTPSPSCCHPR_Hex(3)HexNAc(3)Neu5Ac(3)
HF_20240419_O_Gly_1	P02790	TPLPPTSAHGNVAEGETKPDPDVTER	HexNAc(2)Neu5Ac(1)	P02790_TPLPPTSAHGNVAEGETKPDPDVTER_HexNAc(2)Neu5Ac(1)
HF_20240419_O_Gly_1	P05155	ATSSSSQDPESLQDRGEGK	Hex(1)HexNAc(1)	P05155_ATSSSSQDPESLQDRGEGK_Hex(1)HexNAc(1)
HF_20240419_O_Gly_1	P02790	TPLPPTSAHGNVAEGETKPDPDVTER	Hex(2)HexNAc(2)Neu5Ac(1)	P02790_TPLPPTSAHGNVAEGETKPDPDVTER_Hex(2)HexNAc(2)Neu5Ac(1)
HF_20240419_O_Gly_1	P01876	HYTNPSQDVTVPCPVPSTPPTPSPSTPPTPSPSCCHPR	Hex(3)HexNAc(4)Neu5Ac(3)	P01876_HYTNPSQDVTVPCPVPSTPPTPSPSTPPTPSPSCCHPR_Hex(3)HexNAc(4)Neu5Ac(3)
HF_20240419_O_Gly_1	P02790	GHGHRNGTGHGNSTHHGPEYMR	Fuc(1)Hex(2)HexNAc(3)Neu5Ac(1)	P02790_GHGHRNGTGHGNSTHHGPEYMR_Fuc(1)Hex(2)HexNAc(3)Neu5Ac(1)
HF_20240419_O_Gly_1	P02790	TPLPPTSAHGNVAEGETKPDPDVTER	Hex(2)HexNAc(2)Neu5Ac(3)	P02790_TPLPPTSAHGNVAEGETKPDPDVTER_Hex(2)HexNAc(2)Neu5Ac(3)
HF_20240419_O_Gly_1	P05546	NNKNLSMPLLPADFHK	Hex(1)HexNAc(4)Neu5Ac(3)	P05546_NNKNLSMPLLPADFHK_Hex(1)HexNAc(4)Neu5Ac(3)
HF_20240419_O_Gly_1	P05546	NNKNLSMPLLPADFHK	Hex(1)HexNAc(4)Neu5Ac(3)	P05546_NNKNLSMPLLPADFHK_Hex(1)HexNAc(4)Neu5Ac(3)
HF_20240419_O_Gly_1	P01876	HYTNPSQDVTVPCPVPSTPPTPSPSTPPTPSPSCCHPR	Hex(2)HexNAc(3)Neu5Ac(1)	P01876_HYTNPSQDVTVPCPVPSTPPTPSPSTPPTPSPSCCHPR_Hex(2)HexNAc(3)Neu5Ac(1)
HF_20240419_O_Gly_1	Q14624	IEETTMTTQTPAPIQAPSAILPLPGQSVER	Hex(1)HexNAc(4)	Q14624_IEETTMTTQTPAPIQAPSAILPLPGQSVER_Hex(1)HexNAc(4)
HF_20240419_O_Gly_1	P01876	HYTNPSQDVTVPCPVPSTPPTPSPSTPPTPSPSCCHPR	Hex(4)HexNAc(5)Neu5Ac(1)	P01876_HYTNPSQDVTVPCPVPSTPPTPSPSTPPTPSPSCCHPR_Hex(4)HexNAc(5)Neu5Ac(1)
HF_20240419_O_Gly_1	P01876	HYTNPSQDVTVPCPVPSTPPTPSPSTPPTPSPSCCHPR	Hex(4)HexNAc(5)Neu5Ac(3)	P01876_HYTNPSQDVTVPCPVPSTPPTPSPSTPPTPSPSCCHPR_Hex(4)HexNAc(5)Neu5Ac(3)
HF_20240419_O_Gly_1	P19827	SALQPSPTHSSSNTQR	Hex(1)HexNAc(1)	P19827_SALQPSPTHSSSNTQR_Hex(1)HexNAc(1)
HF_20240419_O_Gly_1	P02790	NGTGHGNSTHHGPEYMR	Hex(2)HexNAc(2)	P02790_NGTGHGNSTHHGPEYMR_Hex(2)HexNAc(2)
HF_20240419_O_Gly_1	P02790	TPLPPTSAHGNVAEGETKPDPDVTER	Hex(1)HexNAc(3)Neu5Ac(1)	P02790_TPLPPTSAHGNVAEGETKPDPDVTER_Hex(1)HexNAc(3)Neu5Ac(1)
HF_20240419_O_Gly_1	P02790	WSLCWSLAIATPLPPTSAHGNVAEGETKPDPDVTER	Fuc(1)Hex(3)HexNAc(3)Neu5Ac(2)	P02790_WSLCWSLAIATPLPPTSAHGNVAEGETKPDPDVTER_Fuc(1)Hex(3)HexNAc(3)Neu5Ac(2)
HF_20240419_O_Gly_1	P02671	ETESPRNPSSAGSWNSGSSGPGSTGNR	Hex(2)HexNAc(2)Neu5Ac(1)	P02671_ETESPRNPSSAGSWNSGSSGPGSTGNR_Hex(2)HexNAc(2)Neu5Ac(1)
HF_20240419_O_Gly_1	P19823	VVPDSTPSWANPSPTPVISMLAQGSQVLESTPPPHVMR	Hex(4)HexNAc(4)Neu5Ac(2)	P19823_VVPDSTPSWANPSPTPVISMLAQGSQVLESTPPPHVMR_Hex(4)HexNAc(4)Neu5Ac(2)
HF_20240419_O_Gly_1	P01876	HYTNPSQDVTVPCPVPSTPPTPSPSTPPTPSPSCCHPR	Hex(4)HexNAc(5)Neu5Ac(1)	P01876_HYTNPSQDVTVPCPVPSTPPTPSPSTPPTPSPSCCHPR_Hex(4)HexNAc(5)Neu5Ac(1)
HF_20240419_O_Gly_1	P02749	HAMFGNDTITCTTHGNWTKLPECR	HexNAc(3)	P02749_HAMFGNDTITCTTHGNWTKLPECR_HexNAc(3)
HF_20240419_O_Gly_1	P02790	TPLPPTSAHGNVAEGETKPDPDVTER	Hex(1)HexNAc(1)Neu5Ac(1)	P02790_TPLPPTSAHGNVAEGETKPDPDVTER_Hex(1)HexNAc(1)Neu5Ac(1)
HF_20240419_O_Gly_1	P01876	HYTNPSQDVTVPCPVPSTPPTPSPSTPPTPSPSCCHPR	Fuc(1)Hex(4)HexNAc(5)Neu5Ac(4)	P01876_HYTNPSQDVTVPCPVPSTPPTPSPSTPPTPSPSCCHPR_Fuc(1)Hex(4)HexNAc(5)Neu5Ac(4)
HF_20240419_O_Gly_1	Q14624	LAILPASAPPATSNPDPAVSR	Hex(3)HexNAc(3)Neu5Ac(4)	Q14624_LAILPASAPPATSNPDPAVSR_Hex(3)HexNAc(3)Neu5Ac(4)
HF_20240419_O_Gly_1	P02790	TPLPPTSAHGNVAEGETKPDPDVTER	Hex(2)HexNAc(2)Neu5Ac(2)	P02790_TPLPPTSAHGNVAEGETKPDPDVTER_Hex(2)HexNAc(2)Neu5Ac(2)
HF_20240419_O_Gly_1	P04004	NISDGFDGIPDNVDAALALPAHSY	Fuc(2)Hex(4)HexNAc(4)Neu5Ac(3)	P04004_NISDGFDGIPDNVDAALALPAHSY_Fuc(2)Hex(4)HexNAc(4)Neu5Ac(3)
HF_20240419_O_Gly_1	P01834	KVDNALQSGNSQESVTEQDSK	Fuc(1)Hex(3)HexNAc(3)Neu5Ac(3)	P01834_KVDNALQSGNSQESVTEQDSK_Fuc(1)Hex(3)HexNAc(3)Neu5Ac(3)
HF_20240419_O_Gly_1	P01876	HYTNPSQDVTVPCPVPSTPPTPSPSTPPTPSPSCCHPR	Fuc(2)Hex(4)HexNAc(4)Neu5Ac(3)	P01876_HYTNPSQDVTVPCPVPSTPPTPSPSTPPTPSPSCCHPR_Fuc(2)Hex(4)HexNAc(4)Neu5Ac(3)
HF_20240419_O_Gly_1	P01876	HYTNPSQDVTVPCPVPSTPPTPSPSTPPTPSPSCCHPR	Hex(2)HexNAc(4)Neu5Ac(1)	P01876_HYTNPSQDVTVPCPVPSTPPTPSPSTPPTPSPSCCHPR_Hex(2)HexNAc(4)Neu5Ac(1)
HF_20240419_O_Gly_1	P00738	PKPPEIAHGYVEHSVR	Hex(1)HexNAc(4)Neu5Ac(2)	P00738_PKPPEIAHGYVEHSVR_Hex(1)HexNAc(4)Neu5Ac(2)
HF_20240419_O_Gly_1	P19823	VPDSTPSWANPSPTPVISMLAQGSQVLESTPPPHVMR	Hex(4)HexNAc(4)Neu5Ac(2)	P19823_VPDSTPSWANPSPTPVISMLAQGSQVLESTPPPHVMR_Hex(4)HexNAc(4)Neu5Ac(2)
HF_20240419_O_Gly_1	P19823	VPDSTPSWANPSPTPVISMLAQGSQVLESTPPPHVMR	Hex(4)HexNAc(4)Neu5Ac(2)	P19823_VPDSTPSWANPSPTPVISMLAQGSQVLESTPPPHVMR_Hex(4)HexNAc(4)Neu5Ac(2)
HF_20240419_O_Gly_1	Q14624	KIEETTMTTQTPAPIQAPSAILPLPGQSVER	Fuc(1)Hex(3)HexNAc(3)Neu5Ac(2)	Q14624_KIEETTMTTQTPAPIQAPSAILPLPGQSVER_Fuc(1)Hex(3)HexNAc(3)Neu5Ac(2)
HF_20240419_O_Gly_1	P05154	RVEDLHVGATVAPSSR	HexNAc(1)	P05154_RVEDLHVGATVAPSSR_HexNAc(1)
HF_20240419_O_Gly_1	Q14624	IEETTMTTQTPAPIQAPSAILPLPGQSVER	Hex(1)HexNAc(3)Neu5Ac(1)	Q14624_IEETTMTTQTPAPIQAPSAILPLPGQSVER_Hex(1)HexNAc(3)Neu5Ac(1)
HF_20240419_O_Gly_1	P01876	HYTNPSQDVTVPCPVPSTPPTPSPSTPPTPSPSCCHPR	Hex(6)HexNAc(6)	P01876_HYTNPSQDVTVPCPVPSTPPTPSPSTPPTPSPSCCHPR_Hex(6)HexNAc(6)
HF_20240419_O_Gly_1	P01876	HYTNPSQDVTVPCPVPSTPPTPSPSTPPTPSPSCCHPR	Hex(2)HexNAc(3)Neu5Ac(3)	P01876_HYTNPSQDVTVPCPVPSTPPTPSPSTPPTPSPSCCHPR_Hex(2)HexNAc(3)Neu5Ac(3)
HF_20240419_O_Gly_1	P01876	HYTNPSQDVTVPCPVPSTPPTPSPSTPPTPSPSCCHPR	Hex(4)HexNAc(4)Neu5Ac(2)	P01876_HYTNPSQDVTVPCPVPSTPPTPSPSTPPTPSPSCCHPR_Hex(4)HexNAc(4)Neu5Ac(2)
HF_20240419_O_Gly_1	P01876	HYTNPSQDVTVPCPVPSTPPTPSPSTPPTPSPSCCHPR	Hex(3)HexNAc(5)	P01876_HYTNPSQDVTVPCPVPSTPPTPSPSTPPTPSPSCCHPR_Hex(3)HexNAc(5)
HF_20240419_O_Gly_1	P01876	HYTNPSQDVTVPCPVPSTPPTPSPSTPPTPSPSCCHPR	Hex(4)HexNAc(4)Neu5Ac(1)	P01876_HYTNPSQDVTVPCPVPSTPPTPSPSTPPTPSPSCCHPR_Hex(4)HexNAc(4)Neu5Ac(1)
HF_20240419_O_Gly_1	P17936	SAGSVESPSVSSTHR	Hex(1)HexNAc(1)Neu5Ac(1)	P17936_SAGSVESPSVSSTHR_Hex(1)HexNAc(1)Neu5Ac(1)
HF_20240419_O_Gly_1	P05155	SNPNATSSSSQDPESLQDR	Hex(6)HexNAc(6)Neu5Ac(1)	P05155_SNPNATSSSSQDPESLQDR_Hex(6)HexNAc(6)Neu5Ac(1)
HF_20240419_O_Gly_1	P01876	HYTNPSQDVTVPCPVPSTPPTPSPSTPPTPSPSCCHPR	Hex(3)HexNAc(6)Neu5Ac(1)	P01876_HYTNPSQDVTVPCPVPSTPPTPSPSTPPTPSPSCCHPR_Hex(3)HexNAc(6)Neu5Ac(1)
HF_20240419_O_Gly_1	P01042	IGEIKEETTVSPPHTSMAPAQDEERDSGK	Fuc(1)Hex(6)HexNAc(6)Neu5Ac(1)	P01042_IGEIKEETTVSPPHTSMAPAQDEERDSGK_Fuc(1)Hex(6)HexNAc(6)Neu5Ac(1)
HF_20240419_O_Gly_1	P01876	HYTNPSQDVTVPCPVPSTPPTPSPSTPPTPSPSCCHPR	Hex(2)HexNAc(3)Neu5Ac(1)	P01876_HYTNPSQDVTVPCPVPSTPPTPSPSTPPTPSPSCCHPR_Hex(2)HexNAc(3)Neu5Ac(1)
HF_20240419_O_Gly_1	P02790	GTGHGNSTHHGPEYMR	Fuc(1)Hex(2)HexNAc(3)Neu5Ac(2)	P02790_GTGHGNSTHHGPEYMR_Fuc(1)Hex(2)HexNAc(3)Neu5Ac(2)
HF_20240419_O_Gly_1	P04196	SSTTKPPFKPHGSR	Hex(1)HexNAc(1)Neu5Ac(1)	P04196_SSTTKPPFKPHGSR_Hex(1)HexNAc(1)Neu5Ac(1)
HF_20240419_O_Gly_1	P12259	APSHQQATTAGSPLR	Hex(1)HexNAc(1)Neu5Ac(1)	P12259_APSHQQATTAGSPLR_Hex(1)HexNAc(1)Neu5Ac(1)
HF_20240419_O_Gly_1	P02790	TPLPPTSAHGNVAEGETKPDPDVTER	Hex(2)HexNAc(2)Neu5Ac(2)	P02790_TPLPPTSAHGNVAEGETKPDPDVTER_Hex(2)HexNAc(2)Neu5Ac(2)
HF_20240419_O_Gly_1	P01042	FSVATQTCQITPAEGPVVTAQYDCLGCVHPISTQSPDLEPILR	Hex(1)HexNAc(1)	P01042_FSVATQTCQITPAEGPVVTAQYDCLGCVHPISTQSPDLEPILR_Hex(1)HexNAc(1)
HF_20240419_O_Gly_1	P02790	ATPLPPTSAHGNVAEGETKPDPDVTER	Hex(2)HexNAc(3)Neu5Ac(2)	P02790_ATPLPPTSAHGNVAEGETKPDPDVTER_Hex(2)HexNAc(3)Neu5Ac(2)
HF_20240419_O_Gly_1	P00748	SILPGMLCAGFLEGGTDACQGDSGGPLVCEDQAAER	Hex(2)HexNAc(3)	P00748_SILPGMLCAGFLEGGTDACQGDSGGPLVCEDQAAER_Hex(2)HexNAc(3)
HF_20240419_O_Gly_1	P02768	EMPADLPSLAADFVESK	HexNAc(3)Neu5Ac(2)	P02768_EMPADLPSLAADFVESK_HexNAc(3)Neu5Ac(2)
HF_20240419_O_Gly_1	Q14624	IEETTMTTQTPAPIQAPSAILPLPGQSVER	HexNAc(2)	Q14624_IEETTMTTQTPAPIQAPSAILPLPGQSVER_HexNAc(2)
HF_20240419_O_Gly_1	P01876	HYTNPSQDVTVPCPVPSTPPTPSPSTPPTPSPSCCHPR	Fuc(2)Hex(5)HexNAc(5)Neu5Ac(3)	P01876_HYTNPSQDVTVPCPVPSTPPTPSPSTPPTPSPSCCHPR_Fuc(2)Hex(5)HexNAc(5)Neu5Ac(3)
HF_20240419_O_Gly_1	P0C0L4	LGVAHNNLMAMAQETGDNLYWGSVTGSQSNAVSPTPAPR	Hex(1)HexNAc(2)Neu5Ac(1)	P0C0L4_LGVAHNNLMAMAQETGDNLYWGSVTGSQSNAVSPTPAPR_Hex(1)HexNAc(2)Neu5Ac(1)
HF_20240419_O_Gly_1	P02790	TPLPPTSAHGNVAEGETKPDPDVTER	Hex(2)HexNAc(2)Neu5Ac(3)	P02790_TPLPPTSAHGNVAEGETKPDPDVTER_Hex(2)HexNAc(2)Neu5Ac(3)
HF_20240419_O_Gly_1	P02790	TPLPPTSAHGNVAEGETKPDPDVTER	Hex(3)HexNAc(3)Neu5Ac(2)	P02790_TPLPPTSAHGNVAEGETKPDPDVTER_Hex(3)HexNAc(3)Neu5Ac(2)
HF_20240419_O_Gly_1	P02790	TPLPPTSAHGNVAEGETKPDPDVTER	Hex(2)HexNAc(2)Neu5Ac(4)	P02790_TPLPPTSAHGNVAEGETKPDPDVTER_Hex(2)HexNAc(2)Neu5Ac(4)
HF_20240419_O_Gly_1	P02790	TPLPPTSAHGNVAEGETKPDPDVTER	Hex(1)HexNAc(1)	P02790_TPLPPTSAHGNVAEGETKPDPDVTER_Hex(1)HexNAc(1)
HF_20240419_O_Gly_1	P27918	TGLPPCPVAGGWGPWGPVSPCPVTCGLGQTMEQR	Hex(1)HexNAc(1)Neu5Ac(2)	P27918_TGLPPCPVAGGWGPWGPVSPCPVTCGLGQTMEQR_Hex(1)HexNAc(1)Neu5Ac(2)
HF_20240419_O_Gly_1	P05155	NPNATSSSSQDPESLQDR	HexNAc(2)Neu5Ac(1)	P05155_NPNATSSSSQDPESLQDR_HexNAc(2)Neu5Ac(1)
HF_20240419_O_Gly_1	P01876	HYTNPSQDVTVPCPVPSTPPTPSPSTPPTPSPSCCHPR	Hex(3)HexNAc(4)Neu5Ac(1)	P01876_HYTNPSQDVTVPCPVPSTPPTPSPSTPPTPSPSCCHPR_Hex(3)HexNAc(4)Neu5Ac(1)
HF_20240419_O_Gly_1	P02748	AQYTTSYDPELTESSGSASHIDCR	Hex(1)HexNAc(2)Neu5Ac(1)	P02748_AQYTTSYDPELTESSGSASHIDCR_Hex(1)HexNAc(2)Neu5Ac(1)
HF_20240419_O_Gly_1	P01876	NPSQDVTVPCPVPSTPPTPSPSTPPTPSPSCCHPR	Fuc(1)Hex(5)HexNAc(6)Neu5Ac(1)	P01876_NPSQDVTVPCPVPSTPPTPSPSTPPTPSPSCCHPR_Fuc(1)Hex(5)HexNAc(6)Neu5Ac(1)
HF_20240419_O_Gly_1	P02671	GGSTSYGTGSETESPRN	Hex(1)HexNAc(1)Neu5Ac(1)	P02671_GGSTSYGTGSETESPRN_Hex(1)HexNAc(1)Neu5Ac(1)
HF_20240419_O_Gly_1	Q14624	IEETTMTTQTPAPIQAPSAILPLPGQSVER	Hex(2)HexNAc(4)Neu5Ac(2)	Q14624_IEETTMTTQTPAPIQAPSAILPLPGQSVER_Hex(2)HexNAc(4)Neu5Ac(2)
HF_20240419_O_Gly_1	P01876	PSQDVTVPCPVPSTPPTPSPSTPPTPSPSCCHPR	Hex(2)HexNAc(5)Neu5Ac(3)	P01876_PSQDVTVPCPVPSTPPTPSPSTPPTPSPSCCHPR_Hex(2)HexNAc(5)Neu5Ac(3)
HF_20240419_O_Gly_1	P00738	TDIADDGCPKPPEIAHGYVEHSVR	Hex(2)HexNAc(2)	P00738_TDIADDGCPKPPEIAHGYVEHSVR_Hex(2)HexNAc(2)
HF_20240419_O_Gly_1	P04004	SYYQSCCTDYTAECKPQVTR	Hex(1)HexNAc(1)Neu5Ac(2)	P04004_SYYQSCCTDYTAECKPQVTR_Hex(1)HexNAc(1)Neu5Ac(2)
HF_20240419_O_Gly_1	Q9UK55	SPQSPETPAPQNQTSR	Hex(1)HexNAc(1)Neu5Ac(1)	Q9UK55_SPQSPETPAPQNQTSR_Hex(1)HexNAc(1)Neu5Ac(1)
HF_20240419_O_Gly_1	Q9UK55	SPQSPETPAPQNQTSR	Hex(1)HexNAc(1)Neu5Ac(1)	Q9UK55_SPQSPETPAPQNQTSR_Hex(1)HexNAc(1)Neu5Ac(1)
HF_20240419_O_Gly_1	P00738	DVTDIADDGCPKPPEIAHGYVEHSVR	HexNAc(1)Neu5Ac(1)	P00738_DVTDIADDGCPKPPEIAHGYVEHSVR_HexNAc(1)Neu5Ac(1)
HF_20240419_O_Gly_1	P05155	SNPNATSSSSQDPESLQDR	Hex(2)HexNAc(3)Neu5Ac(1)	P05155_SNPNATSSSSQDPESLQDR_Hex(2)HexNAc(3)Neu5Ac(1)
HF_20240419_O_Gly_1	P00738	CPKPPEIAHGYVEHSVR	Hex(2)HexNAc(4)Neu5Ac(1)	P00738_CPKPPEIAHGYVEHSVR_Hex(2)HexNAc(4)Neu5Ac(1)
HF_20240419_O_Gly_1	P01876	HYTNPSQDVTVPCPVPSTPPTPSPSTPPTPSPSCCHPR	Fuc(2)Hex(4)HexNAc(4)Neu5Ac(3)	P01876_HYTNPSQDVTVPCPVPSTPPTPSPSTPPTPSPSCCHPR_Fuc(2)Hex(4)HexNAc(4)Neu5Ac(3)
HF_20240419_O_Gly_1	P00738	DGCPKPPEIAHGYVEHSVR	Hex(3)HexNAc(4)	P00738_DGCPKPPEIAHGYVEHSVR_Hex(3)HexNAc(4)
HF_20240419_O_Gly_1	P02774	AKLPDATPTELAK	Hex(1)HexNAc(1)Neu5Ac(1)	P02774_AKLPDATPTELAK_Hex(1)HexNAc(1)Neu5Ac(1)
HF_20240419_O_Gly_1	P19823	VVPDSTPSWANPSPTPVISMLAQGSQVLESTPPPHVMR	Fuc(2)Hex(4)HexNAc(4)Neu5Ac(2)	P19823_VVPDSTPSWANPSPTPVISMLAQGSQVLESTPPPHVMR_Fuc(2)Hex(4)HexNAc(4)Neu5Ac(2)
HF_20240419_O_Gly_1	P19823	VVPDSTPSWANPSPTPVISMLAQGSQVLESTPPPHVMR	Fuc(1)Hex(3)HexNAc(4)Neu5Ac(3)	P19823_VVPDSTPSWANPSPTPVISMLAQGSQVLESTPPPHVMR_Fuc(1)Hex(3)HexNAc(4)Neu5Ac(3)
HF_20240419_O_Gly_1	Q16610	GQGEQGSTGGTNISSTSEPKEE	Hex(1)HexNAc(1)Neu5Ac(1)	Q16610_GQGEQGSTGGTNISSTSEPKEE_Hex(1)HexNAc(1)Neu5Ac(1)
HF_20240419_O_Gly_1	P05155	MLFVEPILEVSSLPTTNSTTNSATK	Fuc(1)Hex(2)HexNAc(3)Neu5Ac(2)	P05155_MLFVEPILEVSSLPTTNSTTNSATK_Fuc(1)Hex(2)HexNAc(3)Neu5Ac(2)
HF_20240419_O_Gly_1	P02790	TPLPPTSAHGNVAEGETKPDPDVTER	HexNAc(1)	P02790_TPLPPTSAHGNVAEGETKPDPDVTER_HexNAc(1)
HF_20240419_O_Gly_1	P01876	KHYTNPSQDVTVPCPVPSTPPTPSPSTPPTPSPSCCHPR	Hex(4)HexNAc(5)Neu5Ac(2)	P01876_KHYTNPSQDVTVPCPVPSTPPTPSPSTPPTPSPSCCHPR_Hex(4)HexNAc(5)Neu5Ac(2)
HF_20240419_O_Gly_1	P01876	HYTNPSQDVTVPCPVPSTPPTPSPSTPPTPSPSCCHPR	Hex(3)HexNAc(5)Neu5Ac(2)	P01876_HYTNPSQDVTVPCPVPSTPPTPSPSTPPTPSPSCCHPR_Hex(3)HexNAc(5)Neu5Ac(2)
HF_20240419_O_Gly_1	P05155	NPNATSSSSQDPESLQDR	Hex(1)HexNAc(1)	P05155_NPNATSSSSQDPESLQDR_Hex(1)HexNAc(1)
HF_20240419_O_Gly_1	P02790	NGTGHGNSTHHGPEYMR	Hex(2)HexNAc(2)	P02790_NGTGHGNSTHHGPEYMR_Hex(2)HexNAc(2)
HF_20240419_O_Gly_1	P01876	HYTNPSQDVTVPCPVPSTPPTPSPSTPPTPSPSCCHPR	Fuc(2)Hex(4)HexNAc(4)Neu5Ac(4)	P01876_HYTNPSQDVTVPCPVPSTPPTPSPSTPPTPSPSCCHPR_Fuc(2)Hex(4)HexNAc(4)Neu5Ac(4)
HF_20240419_O_Gly_1	P04004	FEDGVLDPDYPRNISDGFDGIPDNVDAALALPAHSY	Hex(2)HexNAc(2)Neu5Ac(3)	P04004_FEDGVLDPDYPRNISDGFDGIPDNVDAALALPAHSY_Hex(2)HexNAc(2)Neu5Ac(3)
HF_20240419_O_Gly_1	P01042	SVATQTCQITPAEGPVVTAQYDCLGCVHPISTQSPDLEPILR	Hex(1)HexNAc(1)	P01042_SVATQTCQITPAEGPVVTAQYDCLGCVHPISTQSPDLEPILR_Hex(1)HexNAc(1)
HF_20240419_O_Gly_1	P01876	HYTNPSQDVTVPCPVPSTPPTPSPSTPPTPSPSCCHPR	Hex(2)HexNAc(3)Neu5Ac(3)	P01876_HYTNPSQDVTVPCPVPSTPPTPSPSTPPTPSPSCCHPR_Hex(2)HexNAc(3)Neu5Ac(3)
HF_20240419_O_Gly_1	P01876	HYTNPSQDVTVPCPVPSTPPTPSPSTPPTPSPSCCHPR	Fuc(2)Hex(5)HexNAc(6)Neu5Ac(2)	P01876_HYTNPSQDVTVPCPVPSTPPTPSPSTPPTPSPSCCHPR_Fuc(2)Hex(5)HexNAc(6)Neu5Ac(2)
HF_20240419_O_Gly_1	P01876	PSQDVTVPCPVPSTPPTPSPSTPPTPSPSCCHPR	Hex(4)HexNAc(4)Neu5Ac(2)	P01876_PSQDVTVPCPVPSTPPTPSPSTPPTPSPSCCHPR_Hex(4)HexNAc(4)Neu5Ac(2)
HF_20240419_O_Gly_1	P05546	LNNKNLSMPLLPADFHK	Hex(2)HexNAc(3)Neu5Ac(5)	P05546_LNNKNLSMPLLPADFHK_Hex(2)HexNAc(3)Neu5Ac(5)
HF_20240419_O_Gly_1	P01876	NPSQDVTVPCPVPSTPPTPSPSTPPTPSPSCCHPR	Fuc(2)Hex(4)HexNAc(4)Neu5Ac(3)	P01876_NPSQDVTVPCPVPSTPPTPSPSTPPTPSPSCCHPR_Fuc(2)Hex(4)HexNAc(4)Neu5Ac(3)
HF_20240419_O_Gly_1	P01876	NPSQDVTVPCPVPSTPPTPSPSTPPTPSPSCCHPR	Fuc(2)Hex(4)HexNAc(4)Neu5Ac(3)	P01876_NPSQDVTVPCPVPSTPPTPSPSTPPTPSPSCCHPR_Fuc(2)Hex(4)HexNAc(4)Neu5Ac(3)
HF_20240419_O_Gly_1	P02790	NVAEGETKPDPDVTER	Fuc(1)Hex(3)HexNAc(5)Neu5Ac(1)	P02790_NVAEGETKPDPDVTER_Fuc(1)Hex(3)HexNAc(5)Neu5Ac(1)
HF_20240419_O_Gly_1	P01876	HYTNPSQDVTVPCPVPSTPPTPSPSTPPTPSPSCCHPR	Hex(5)HexNAc(6)Neu5Ac(2)	P01876_HYTNPSQDVTVPCPVPSTPPTPSPSTPPTPSPSCCHPR_Hex(5)HexNAc(6)Neu5Ac(2)
HF_20240419_O_Gly_1	P00734	RQECSIPVCGQDQVTVAMTPR	Hex(1)HexNAc(1)Neu5Ac(1)	P00734_RQECSIPVCGQDQVTVAMTPR_Hex(1)HexNAc(1)Neu5Ac(1)
HF_20240419_O_Gly_1	P01876	HYTNPSQDVTVPCPVPSTPPTPSPSTPPTPSPSCCHPR	Fuc(2)Hex(4)HexNAc(4)Neu5Ac(3)	P01876_HYTNPSQDVTVPCPVPSTPPTPSPSTPPTPSPSCCHPR_Fuc(2)Hex(4)HexNAc(4)Neu5Ac(3)
HF_20240419_O_Gly_1	P01876	HYTNPSQDVTVPCPVPSTPPTPSPSTPPTPSPSCCHPR	Hex(2)HexNAc(5)Neu5Ac(2)	P01876_HYTNPSQDVTVPCPVPSTPPTPSPSTPPTPSPSCCHPR_Hex(2)HexNAc(5)Neu5Ac(2)
HF_20240419_O_Gly_1	P51884	APECNCPESYPSAMYCDELK	Hex(2)HexNAc(2)	P51884_APECNCPESYPSAMYCDELK_Hex(2)HexNAc(2)
HF_20240419_O_Gly_1	P02790	NGTGHGNSTHHGPEYMR	Hex(3)HexNAc(3)	P02790_NGTGHGNSTHHGPEYMR_Hex(3)HexNAc(3)
HF_20240419_O_Gly_1	P01876	HYTNPSQDVTVPCPVPSTPPTPSPSTPPTPSPSCCHPR	Hex(3)HexNAc(5)	P01876_HYTNPSQDVTVPCPVPSTPPTPSPSTPPTPSPSCCHPR_Hex(3)HexNAc(5)
HF_20240419_O_Gly_1	P00747	PPVVLLPDVETPSEEDCMFGNGK	Fuc(1)Hex(3)HexNAc(4)Neu5Ac(1)	P00747_PPVVLLPDVETPSEEDCMFGNGK_Fuc(1)Hex(3)HexNAc(4)Neu5Ac(1)
HF_20240419_O_Gly_1	P02790	PLPPTSAHGNVAEGETKPDPDVTER	Fuc(1)Hex(2)HexNAc(2)Neu5Ac(2)	P02790_PLPPTSAHGNVAEGETKPDPDVTER_Fuc(1)Hex(2)HexNAc(2)Neu5Ac(2)
HF_20240419_O_Gly_1	P01834	WKVDNALQSGNSQESVTEQDSK	Fuc(1)Hex(4)HexNAc(4)Neu5Ac(1)	P01834_WKVDNALQSGNSQESVTEQDSK_Fuc(1)Hex(4)HexNAc(4)Neu5Ac(1)
HF_20240419_O_Gly_1	Q13790	DANISQPETTKEGLR	Hex(1)HexNAc(1)Neu5Ac(2)	Q13790_DANISQPETTKEGLR_Hex(1)HexNAc(1)Neu5Ac(2)
HF_20240419_O_Gly_1	P01876	HYTNPSQDVTVPCPVPSTPPTPSPSTPPTPSPSCCHPR	Hex(4)HexNAc(4)	P01876_HYTNPSQDVTVPCPVPSTPPTPSPSTPPTPSPSCCHPR_Hex(4)HexNAc(4)
HF_20240419_O_Gly_1	P01876	HYTNPSQDVTVPCPVPSTPPTPSPSTPPTPSPSCCHPR	Hex(4)HexNAc(6)Neu5Ac(1)	P01876_HYTNPSQDVTVPCPVPSTPPTPSPSTPPTPSPSCCHPR_Hex(4)HexNAc(6)Neu5Ac(1)
HF_20240419_O_Gly_1	P01876	HYTNPSQDVTVPCPVPSTPPTPSPSTPPTPSPSCCHPR	Hex(3)HexNAc(3)Neu5Ac(1)	P01876_HYTNPSQDVTVPCPVPSTPPTPSPSTPPTPSPSCCHPR_Hex(3)HexNAc(3)Neu5Ac(1)
HF_20240419_O_Gly_1	P02765	AAKAALAAFNAQNNGSNFQLEEISR	Hex(1)HexNAc(3)Neu5Ac(4)	P02765_AAKAALAAFNAQNNGSNFQLEEISR_Hex(1)HexNAc(3)Neu5Ac(4)
HF_20240419_O_Gly_1	P19823	VVPDSTPSWANPSPTPVISMLAQGSQVLESTPPPHVMR	Hex(3)HexNAc(3)Neu5Ac(3)	P19823_VVPDSTPSWANPSPTPVISMLAQGSQVLESTPPPHVMR_Hex(3)HexNAc(3)Neu5Ac(3)
HF_20240419_O_Gly_1	P01042	IGEIKEETTVSPPHTSMAPAQDEER	Hex(2)HexNAc(2)Neu5Ac(2)	P01042_IGEIKEETTVSPPHTSMAPAQDEER_Hex(2)HexNAc(2)Neu5Ac(2)
HF_20240419_O_Gly_1	P01876	HYTNPSQDVTVPCPVPSTPPTPSPSTPPTPSPSCCHPR	Hex(3)HexNAc(3)Neu5Ac(1)	P01876_HYTNPSQDVTVPCPVPSTPPTPSPSTPPTPSPSCCHPR_Hex(3)HexNAc(3)Neu5Ac(1)
HF_20240419_O_Gly_1	P01876	HYTNPSQDVTVPCPVPSTPPTPSPSTPPTPSPSCCHPR	Hex(4)HexNAc(5)Neu5Ac(4)	P01876_HYTNPSQDVTVPCPVPSTPPTPSPSTPPTPSPSCCHPR_Hex(4)HexNAc(5)Neu5Ac(4)
HF_20240419_O_Gly_1	Q13790	DANISQPETTKEGLR	Hex(1)HexNAc(1)Neu5Ac(1)	Q13790_DANISQPETTKEGLR_Hex(1)HexNAc(1)Neu5Ac(1)
HF_20240419_O_Gly_1	P05155	MLFVEPILEVSSLPTTNSTTNSATK	Hex(3)HexNAc(3)Neu5Ac(3)	P05155_MLFVEPILEVSSLPTTNSTTNSATK_Hex(3)HexNAc(3)Neu5Ac(3)
HF_20240419_O_Gly_1	P02790	PLPPTSAHGNVAEGETKPDPDVTER	Hex(1)HexNAc(2)	P02790_PLPPTSAHGNVAEGETKPDPDVTER_Hex(1)HexNAc(2)
HF_20240419_O_Gly_1	P00747	LAPTAPPELTPVVQDCYHGDGQSYR	Hex(2)HexNAc(3)Neu5Ac(4)	P00747_LAPTAPPELTPVVQDCYHGDGQSYR_Hex(2)HexNAc(3)Neu5Ac(4)
HF_20240419_O_Gly_1	P01834	TASVVCLLNNFYPREAKVQWKVDNALQSGNSQESVTEQDSK	HexNAc(2)Neu5Ac(1)	P01834_TASVVCLLNNFYPREAKVQWKVDNALQSGNSQESVTEQDSK_HexNAc(2)Neu5Ac(1)
HF_20240419_O_Gly_1	P01834	TASVVCLLNNFYPREAKVQWKVDNALQSGNSQESVTEQDSK	HexNAc(2)Neu5Ac(1)	P01834_TASVVCLLNNFYPREAKVQWKVDNALQSGNSQESVTEQDSK_HexNAc(2)Neu5Ac(1)
HF_20240419_O_Gly_1	P02790	TPLPPTSAHGNVAEGETKPDPDVTER	HexNAc(1)	P02790_TPLPPTSAHGNVAEGETKPDPDVTER_HexNAc(1)
HF_20240419_O_Gly_1	P00747	STEQLAPTAPPELTPVVQDCYHGDGQSYR	Hex(1)HexNAc(2)Neu5Ac(3)	P00747_STEQLAPTAPPELTPVVQDCYHGDGQSYR_Hex(1)HexNAc(2)Neu5Ac(3)
HF_20240419_O_Gly_1	P01834	NFYPREAKVQWKVDNALQSGNSQESVTEQDSK	Hex(4)HexNAc(5)Neu5Ac(5)	P01834_NFYPREAKVQWKVDNALQSGNSQESVTEQDSK_Hex(4)HexNAc(5)Neu5Ac(5)
HF_20240419_O_Gly_1	P01876	HYTNPSQDVTVPCPVPSTPPTPSPSTPPTPSPSCCHPR	Hex(1)HexNAc(2)	P01876_HYTNPSQDVTVPCPVPSTPPTPSPSTPPTPSPSCCHPR_Hex(1)HexNAc(2)
HF_20240419_O_Gly_1	P02790	TPLPPTSAHGNVAEGETKPDPDVTER	Hex(3)HexNAc(3)Neu5Ac(2)	P02790_TPLPPTSAHGNVAEGETKPDPDVTER_Hex(3)HexNAc(3)Neu5Ac(2)
HF_20240419_O_Gly_1	P43652	CCNTENPPGCYR	Fuc(1)Hex(3)HexNAc(4)Neu5Ac(3)	P43652_CCNTENPPGCYR_Fuc(1)Hex(3)HexNAc(4)Neu5Ac(3)
HF_20240419_O_Gly_1	P01876	HYTNPSQDVTVPCPVPSTPPTPSPSTPPTPSPSCCHPR	Fuc(1)Hex(4)HexNAc(5)Neu5Ac(3)	P01876_HYTNPSQDVTVPCPVPSTPPTPSPSTPPTPSPSCCHPR_Fuc(1)Hex(4)HexNAc(5)Neu5Ac(3)
HF_20240419_O_Gly_1	Q14624	TQTPAPIQAPSAILPLPGQSVER	Hex(2)HexNAc(3)Neu5Ac(2)	Q14624_TQTPAPIQAPSAILPLPGQSVER_Hex(2)HexNAc(3)Neu5Ac(2)
HF_20240419_O_Gly_1	P01876	HYTNPSQDVTVPCPVPSTPPTPSPSTPPTPSPSCCHPR	Fuc(1)Hex(2)HexNAc(4)Neu5Ac(3)	P01876_HYTNPSQDVTVPCPVPSTPPTPSPSTPPTPSPSCCHPR_Fuc(1)Hex(2)HexNAc(4)Neu5Ac(3)
HF_20240419_O_Gly_1	P19823	VVPDSTPSWANPSPTPVISMLAQGSQVLESTPPPHVMR	Fuc(2)Hex(4)HexNAc(4)Neu5Ac(4)	P19823_VVPDSTPSWANPSPTPVISMLAQGSQVLESTPPPHVMR_Fuc(2)Hex(4)HexNAc(4)Neu5Ac(4)
HF_20240419_O_Gly_1	P19823	VVPDSTPSWANPSPTPVISMLAQGSQVLESTPPPHVMR	Fuc(2)Hex(4)HexNAc(4)Neu5Ac(4)	P19823_VVPDSTPSWANPSPTPVISMLAQGSQVLESTPPPHVMR_Fuc(2)Hex(4)HexNAc(4)Neu5Ac(4)
HF_20240419_O_Gly_1	P43652	CCNTENPPGCYR	Fuc(1)Hex(3)HexNAc(4)Neu5Ac(2)	P43652_CCNTENPPGCYR_Fuc(1)Hex(3)HexNAc(4)Neu5Ac(2)
HF_20240419_O_Gly_1	P01876	HYTNPSQDVTVPCPVPSTPPTPSPSTPPTPSPSCCHPR	Hex(1)HexNAc(4)Neu5Ac(2)	P01876_HYTNPSQDVTVPCPVPSTPPTPSPSTPPTPSPSCCHPR_Hex(1)HexNAc(4)Neu5Ac(2)
HF_20240419_O_Gly_1	P19823	VVPDSTPSWANPSPTPVISMLAQGSQVLESTPPPHVMR	Fuc(1)Hex(6)HexNAc(6)Neu5Ac(3)	P19823_VVPDSTPSWANPSPTPVISMLAQGSQVLESTPPPHVMR_Fuc(1)Hex(6)HexNAc(6)Neu5Ac(3)
HF_20240419_O_Gly_1	P01876	HYTNPSQDVTVPCPVPSTPPTPSPSTPPTPSPSCCHPR	Hex(2)HexNAc(4)Neu5Ac(1)	P01876_HYTNPSQDVTVPCPVPSTPPTPSPSTPPTPSPSCCHPR_Hex(2)HexNAc(4)Neu5Ac(1)
HF_20240419_O_Gly_1	P05155	SSSSQDPESLQDRGEGK	Hex(2)HexNAc(4)	P05155_SSSSQDPESLQDRGEGK_Hex(2)HexNAc(4)
HF_20240419_O_Gly_1	P01876	TNPSQDVTVPCPVPSTPPTPSPSTPPTPSPSCCHPR	Hex(4)HexNAc(4)Neu5Ac(2)	P01876_TNPSQDVTVPCPVPSTPPTPSPSTPPTPSPSCCHPR_Hex(4)HexNAc(4)Neu5Ac(2)
HF_20240419_O_Gly_1	P05546	NLSMPLLPADFHK	Fuc(1)Hex(3)HexNAc(4)Neu5Ac(5)	P05546_NLSMPLLPADFHK_Fuc(1)Hex(3)HexNAc(4)Neu5Ac(5)
HF_20240419_O_Gly_1	P04196	SSTTKPPFKPHGSR	Hex(2)HexNAc(2)Neu5Ac(2)	P04196_SSTTKPPFKPHGSR_Hex(2)HexNAc(2)Neu5Ac(2)
HF_20240419_O_Gly_1	Q14624	TMTTQTPAPIQAPSAILPLPGQSVER	Hex(1)HexNAc(2)Neu5Ac(2)	Q14624_TMTTQTPAPIQAPSAILPLPGQSVER_Hex(1)HexNAc(2)Neu5Ac(2)
HF_20240419_O_Gly_1	P19827	RTFVLSALQPSPTHSSSNTQR	Hex(1)HexNAc(1)Neu5Ac(1)	P19827_RTFVLSALQPSPTHSSSNTQR_Hex(1)HexNAc(1)Neu5Ac(1)
HF_20240419_O_Gly_1	P01876	HYTNPSQDVTVPCPVPSTPPTPSPSTPPTPSPSCCHPR	Hex(2)HexNAc(4)Neu5Ac(2)	P01876_HYTNPSQDVTVPCPVPSTPPTPSPSTPPTPSPSCCHPR_Hex(2)HexNAc(4)Neu5Ac(2)
HF_20240419_O_Gly_1	P00738	KPPEIAHGYVEHSVR	Hex(3)HexNAc(6)	P00738_KPPEIAHGYVEHSVR_Hex(3)HexNAc(6)
HF_20240419_O_Gly_1	P19827	VLSALQPSPTHSSSNTQR	Hex(2)HexNAc(3)Neu5Ac(2)	P19827_VLSALQPSPTHSSSNTQR_Hex(2)HexNAc(3)Neu5Ac(2)
HF_20240419_O_Gly_1	P19827	SALQPSPTHSSSNTQR	Hex(1)HexNAc(1)Neu5Ac(2)	P19827_SALQPSPTHSSSNTQR_Hex(1)HexNAc(1)Neu5Ac(2)
HF_20240419_O_Gly_1	P02790	TPLPPTSAHGNVAEGETKPDPDVTER	Hex(1)HexNAc(3)Neu5Ac(2)	P02790_TPLPPTSAHGNVAEGETKPDPDVTER_Hex(1)HexNAc(3)Neu5Ac(2)
HF_20240419_O_Gly_1	P01876	HYTNPSQDVTVPCPVPSTPPTPSPSTPPTPSPSCCHPR	Hex(3)HexNAc(5)Neu5Ac(2)	P01876_HYTNPSQDVTVPCPVPSTPPTPSPSTPPTPSPSCCHPR_Hex(3)HexNAc(5)Neu5Ac(2)
HF_20240419_O_Gly_1	P01876	HYTNPSQDVTVPCPVPSTPPTPSPSTPPTPSPSCCHPR	Hex(2)HexNAc(3)	P01876_HYTNPSQDVTVPCPVPSTPPTPSPSTPPTPSPSCCHPR_Hex(2)HexNAc(3)
HF_20240419_O_Gly_1	P02790	TPLPPTSAHGNVAEGETKPDPDVTER	HexNAc(2)Neu5Ac(1)	P02790_TPLPPTSAHGNVAEGETKPDPDVTER_HexNAc(2)Neu5Ac(1)
HF_20240419_O_Gly_1	P19827	RTFVLSALQPSPTHSSSNTQR	Hex(1)HexNAc(1)Neu5Ac(1)	P19827_RTFVLSALQPSPTHSSSNTQR_Hex(1)HexNAc(1)Neu5Ac(1)
HF_20240419_O_Gly_1	P01876	HYTNPSQDVTVPCPVPSTPPTPSPSTPPTPSPSCCHPR	Hex(2)HexNAc(3)Neu5Ac(5)	P01876_HYTNPSQDVTVPCPVPSTPPTPSPSTPPTPSPSCCHPR_Hex(2)HexNAc(3)Neu5Ac(5)
HF_20240419_O_Gly_1	P19823	VVPDSTPSWANPSPTPVISMLAQGSQVLESTPPPHVMR	Fuc(1)Hex(4)HexNAc(5)Neu5Ac(3)	P19823_VVPDSTPSWANPSPTPVISMLAQGSQVLESTPPPHVMR_Fuc(1)Hex(4)HexNAc(5)Neu5Ac(3)
HF_20240419_O_Gly_1	P01876	HYTNPSQDVTVPCPVPSTPPTPSPSTPPTPSPSCCHPR	Hex(2)HexNAc(3)Neu5Ac(1)	P01876_HYTNPSQDVTVPCPVPSTPPTPSPSTPPTPSPSCCHPR_Hex(2)HexNAc(3)Neu5Ac(1)
HF_20240419_O_Gly_1	P11226	PSGSPGPKGQKGDPGKSPDGDSSLAASER	Hex(4)HexNAc(4)	P11226_PSGSPGPKGQKGDPGKSPDGDSSLAASER_Hex(4)HexNAc(4)
HF_20240419_O_Gly_1	P01876	HYTNPSQDVTVPCPVPSTPPTPSPSTPPTPSPSCCHPR	Hex(5)HexNAc(6)Neu5Ac(1)	P01876_HYTNPSQDVTVPCPVPSTPPTPSPSTPPTPSPSCCHPR_Hex(5)HexNAc(6)Neu5Ac(1)
HF_20240419_O_Gly_1	P19827	RTFVLSALQPSPTHSSSNTQR	Hex(1)HexNAc(1)	P19827_RTFVLSALQPSPTHSSSNTQR_Hex(1)HexNAc(1)
HF_20240419_O_Gly_1	P05154	KRVEDLHVGATVAPSSR	Hex(1)HexNAc(1)Neu5Ac(1)	P05154_KRVEDLHVGATVAPSSR_Hex(1)HexNAc(1)Neu5Ac(1)
HF_20240419_O_Gly_1	P02790	TPLPPTSAHGNVAEGETKPDPDVTER	Hex(1)HexNAc(1)	P02790_TPLPPTSAHGNVAEGETKPDPDVTER_Hex(1)HexNAc(1)
HF_20240419_O_Gly_1	P01876	HYTNPSQDVTVPCPVPSTPPTPSPSTPPTPSPSCCHPR	Fuc(2)Hex(4)HexNAc(4)Neu5Ac(2)	P01876_HYTNPSQDVTVPCPVPSTPPTPSPSTPPTPSPSCCHPR_Fuc(2)Hex(4)HexNAc(4)Neu5Ac(2)
HF_20240419_O_Gly_1	Q14624	TMTTQTPAPIQAPSAILPLPGQSVER	Hex(1)HexNAc(2)Neu5Ac(2)	Q14624_TMTTQTPAPIQAPSAILPLPGQSVER_Hex(1)HexNAc(2)Neu5Ac(2)
HF_20240419_O_Gly_1	P01876	HYTNPSQDVTVPCPVPSTPPTPSPSTPPTPSPSCCHPR	Hex(4)HexNAc(4)Neu5Ac(1)	P01876_HYTNPSQDVTVPCPVPSTPPTPSPSTPPTPSPSCCHPR_Hex(4)HexNAc(4)Neu5Ac(1)
HF_20240419_O_Gly_1	P12259	FTVNNLAEPQKAPSHQQATTAGSPLR	Hex(1)HexNAc(1)Neu5Ac(1)	P12259_FTVNNLAEPQKAPSHQQATTAGSPLR_Hex(1)HexNAc(1)Neu5Ac(1)
HF_20240419_O_Gly_1	Q14624	IEETTMTTQTPAPIQAPSAILPLPGQSVER	Fuc(1)Hex(2)HexNAc(3)Neu5Ac(1)	Q14624_IEETTMTTQTPAPIQAPSAILPLPGQSVER_Fuc(1)Hex(2)HexNAc(3)Neu5Ac(1)
HF_20240419_O_Gly_1	P01876	HYTNPSQDVTVPCPVPSTPPTPSPSTPPTPSPSCCHPR	Fuc(1)Hex(6)HexNAc(6)Neu5Ac(2)	P01876_HYTNPSQDVTVPCPVPSTPPTPSPSTPPTPSPSCCHPR_Fuc(1)Hex(6)HexNAc(6)Neu5Ac(2)
HF_20240419_O_Gly_1	P0C0L5	NNLMAMAQETGDNLYWGSVTGSQSNAVSPTPAPR	Hex(3)HexNAc(4)	P0C0L5::P0C0L4_NNLMAMAQETGDNLYWGSVTGSQSNAVSPTPAPR_Hex(3)HexNAc(4)
HF_20240419_O_Gly_1	P0C0L5	NNLMAMAQETGDNLYWGSVTGSQSNAVSPTPAPR	Hex(3)HexNAc(4)	P0C0L5::P0C0L4_NNLMAMAQETGDNLYWGSVTGSQSNAVSPTPAPR_Hex(3)HexNAc(4)
HF_20240419_O_Gly_1	P01876	HYTNPSQDVTVPCPVPSTPPTPSPSTPPTPSPSCCHPR	Fuc(1)Hex(6)HexNAc(6)Neu5Ac(1)	P01876_HYTNPSQDVTVPCPVPSTPPTPSPSTPPTPSPSCCHPR_Fuc(1)Hex(6)HexNAc(6)Neu5Ac(1)
HF_20240419_O_Gly_1	P05546	NLSMPLLPADFHK	Fuc(1)Hex(3)HexNAc(4)Neu5Ac(5)	P05546_NLSMPLLPADFHK_Fuc(1)Hex(3)HexNAc(4)Neu5Ac(5)
HF_20240419_O_Gly_1	P04196	SSTTKPPFKPHGSR	Hex(2)HexNAc(2)Neu5Ac(1)	P04196_SSTTKPPFKPHGSR_Hex(2)HexNAc(2)Neu5Ac(1)
HF_20240419_O_Gly_1	P01876	HYTNPSQDVTVPCPVPSTPPTPSPSTPPTPSPSCCHPR	Hex(4)HexNAc(5)Neu5Ac(2)	P01876_HYTNPSQDVTVPCPVPSTPPTPSPSTPPTPSPSCCHPR_Hex(4)HexNAc(5)Neu5Ac(2)
HF_20240419_O_Gly_1	P01876	HYTNPSQDVTVPCPVPSTPPTPSPSTPPTPSPSCCHPR	Fuc(1)Hex(6)HexNAc(6)Neu5Ac(1)	P01876_HYTNPSQDVTVPCPVPSTPPTPSPSTPPTPSPSCCHPR_Fuc(1)Hex(6)HexNAc(6)Neu5Ac(1)
HF_20240419_O_Gly_1	P01876	HYTNPSQDVTVPCPVPSTPPTPSPSTPPTPSPSCCHPR	Hex(2)HexNAc(4)Neu5Ac(2)	P01876_HYTNPSQDVTVPCPVPSTPPTPSPSTPPTPSPSCCHPR_Hex(2)HexNAc(4)Neu5Ac(2)
HF_20240419_O_Gly_1	P01876	HYTNPSQDVTVPCPVPSTPPTPSPSTPPTPSPSCCHPR	Hex(2)HexNAc(4)Neu5Ac(2)	P01876_HYTNPSQDVTVPCPVPSTPPTPSPSTPPTPSPSCCHPR_Hex(2)HexNAc(4)Neu5Ac(2)
HF_20240419_O_Gly_1	Q14624	IEETTMTTQTPAPIQAPSAILPLPGQSVER	Fuc(1)Hex(2)HexNAc(3)Neu5Ac(3)	Q14624_IEETTMTTQTPAPIQAPSAILPLPGQSVER_Fuc(1)Hex(2)HexNAc(3)Neu5Ac(3)
HF_20240419_O_Gly_1	P00747	SPVSTEQLAPTAPPELTPVVQDCYHGDGQSYR	Hex(2)HexNAc(5)	P00747_SPVSTEQLAPTAPPELTPVVQDCYHGDGQSYR_Hex(2)HexNAc(5)
HF_20240419_O_Gly_1	P01876	HYTNPSQDVTVPCPVPSTPPTPSPSTPPTPSPSCCHPR	Hex(4)HexNAc(4)Neu5Ac(2)	P01876_HYTNPSQDVTVPCPVPSTPPTPSPSTPPTPSPSCCHPR_Hex(4)HexNAc(4)Neu5Ac(2)
HF_20240419_O_Gly_1	P01877	PPSQDASGDLYTTSSQLTLPATQCPDGK	Fuc(1)Hex(4)HexNAc(4)Neu5Ac(3)	P01877_PPSQDASGDLYTTSSQLTLPATQCPDGK_Fuc(1)Hex(4)HexNAc(4)Neu5Ac(3)
HF_20240419_O_Gly_1	P02649	AATVGSLAGQPLQER	Hex(2)HexNAc(2)	P02649_AATVGSLAGQPLQER_Hex(2)HexNAc(2)
HF_20240419_O_Gly_1	P01876	HYTNPSQDVTVPCPVPSTPPTPSPSTPPTPSPSCCHPR	Hex(4)HexNAc(5)	P01876_HYTNPSQDVTVPCPVPSTPPTPSPSTPPTPSPSCCHPR_Hex(4)HexNAc(5)
HF_20240419_O_Gly_1	P01876	HYTNPSQDVTVPCPVPSTPPTPSPSTPPTPSPSCCHPR	Hex(3)HexNAc(5)Neu5Ac(3)	P01876_HYTNPSQDVTVPCPVPSTPPTPSPSTPPTPSPSCCHPR_Hex(3)HexNAc(5)Neu5Ac(3)
HF_20240419_O_Gly_1	Q14624	IEETTMTTQTPAPIQAPSAILPLPGQSVER	Hex(1)HexNAc(3)Neu5Ac(2)	Q14624_IEETTMTTQTPAPIQAPSAILPLPGQSVER_Hex(1)HexNAc(3)Neu5Ac(2)
HF_20240419_O_Gly_1	P02790	ATPLPPTSAHGNVAEGETKPDPDVTER	Hex(1)HexNAc(4)Neu5Ac(1)	P02790_ATPLPPTSAHGNVAEGETKPDPDVTER_Hex(1)HexNAc(4)Neu5Ac(1)
HF_20240419_O_Gly_1	P01876	HYTNPSQDVTVPCPVPSTPPTPSPSTPPTPSPSCCHPR	Hex(1)HexNAc(3)	P01876_HYTNPSQDVTVPCPVPSTPPTPSPSTPPTPSPSCCHPR_Hex(1)HexNAc(3)
HF_20240419_O_Gly_1	Q14624	TQTPAPIQAPSAILPLPGQSVER	Hex(2)HexNAc(3)Neu5Ac(2)	Q14624_TQTPAPIQAPSAILPLPGQSVER_Hex(2)HexNAc(3)Neu5Ac(2)
HF_20240419_O_Gly_1	P01876	HYTNPSQDVTVPCPVPSTPPTPSPSTPPTPSPSCCHPR	Fuc(1)Hex(3)HexNAc(5)Neu5Ac(3)	P01876_HYTNPSQDVTVPCPVPSTPPTPSPSTPPTPSPSCCHPR_Fuc(1)Hex(3)HexNAc(5)Neu5Ac(3)
HF_20240419_O_Gly_1	P01876	HYTNPSQDVTVPCPVPSTPPTPSPSTPPTPSPSCCHPR	Hex(1)HexNAc(4)Neu5Ac(1)	P01876_HYTNPSQDVTVPCPVPSTPPTPSPSTPPTPSPSCCHPR_Hex(1)HexNAc(4)Neu5Ac(1)
HF_20240419_O_Gly_1	P01042	IASFSQNCDIYPGKDFVQPPTKICVGCPR	Hex(1)HexNAc(1)Neu5Ac(1)	P01042_IASFSQNCDIYPGKDFVQPPTKICVGCPR_Hex(1)HexNAc(1)Neu5Ac(1)
HF_20240419_O_Gly_1	Q14624	TMTTQTPAPIQAPSAILPLPGQSVER	Hex(3)HexNAc(5)Neu5Ac(2)	Q14624_TMTTQTPAPIQAPSAILPLPGQSVER_Hex(3)HexNAc(5)Neu5Ac(2)
HF_20240419_O_Gly_1	P01042	FSVATQTCQITPAEGPVVTAQYDCLGCVHPISTQSPDLEPILR	HexNAc(2)Neu5Ac(1)	P01042_FSVATQTCQITPAEGPVVTAQYDCLGCVHPISTQSPDLEPILR_HexNAc(2)Neu5Ac(1)
HF_20240419_O_Gly_1	P01876	HYTNPSQDVTVPCPVPSTPPTPSPSTPPTPSPSCCHPR	Fuc(1)Hex(5)HexNAc(6)Neu5Ac(1)	P01876_HYTNPSQDVTVPCPVPSTPPTPSPSTPPTPSPSCCHPR_Fuc(1)Hex(5)HexNAc(6)Neu5Ac(1)
HF_20240419_O_Gly_1	P00738	PKPPEIAHGYVEHSVR	Fuc(1)Hex(2)HexNAc(4)Neu5Ac(1)	P00738_PKPPEIAHGYVEHSVR_Fuc(1)Hex(2)HexNAc(4)Neu5Ac(1)
HF_20240419_O_Gly_1	P04004	KKCQCDELCSYYQSCCTDYTAECKPQVTR	HexNAc(3)Neu5Ac(1)	P04004_KKCQCDELCSYYQSCCTDYTAECKPQVTR_HexNAc(3)Neu5Ac(1)
HF_20240419_O_Gly_1	P02790	NGTGHGNSTHHGPEYMR	Hex(3)HexNAc(3)	P02790_NGTGHGNSTHHGPEYMR_Hex(3)HexNAc(3)
HF_20240419_O_Gly_1	P02790	GTGHGNSTHHGPEYMR	Fuc(1)Hex(2)HexNAc(3)Neu5Ac(1)	P02790_GTGHGNSTHHGPEYMR_Fuc(1)Hex(2)HexNAc(3)Neu5Ac(1)
HF_20240419_O_Gly_1	P02790	AHGNVAEGETKPDPDVTER	Hex(3)HexNAc(5)Neu5Ac(2)	P02790_AHGNVAEGETKPDPDVTER_Hex(3)HexNAc(5)Neu5Ac(2)
HF_20240419_O_Gly_1	Q92954	ETATTTEKTTESK	Hex(2)HexNAc(2)Neu5Ac(2)	Q92954_ETATTTEKTTESK_Hex(2)HexNAc(2)Neu5Ac(2)
HF_20240419_O_Gly_1	P01876	HYTNPSQDVTVPCPVPSTPPTPSPSTPPTPSPSCCHPR	Hex(3)HexNAc(4)Neu5Ac(1)	P01876_HYTNPSQDVTVPCPVPSTPPTPSPSTPPTPSPSCCHPR_Hex(3)HexNAc(4)Neu5Ac(1)
HF_20240419_O_Gly_1	P02790	TPLPPTSAHGNVAEGETKPDPDVTER	Hex(1)HexNAc(3)Neu5Ac(2)	P02790_TPLPPTSAHGNVAEGETKPDPDVTER_Hex(1)HexNAc(3)Neu5Ac(2)
HF_20240419_O_Gly_1	P01876	HVKHYTNPSQDVTVPCPVPSTPPTPSPSTPPTPSPSCCHPR	Hex(4)HexNAc(5)Neu5Ac(1)	P01876_HVKHYTNPSQDVTVPCPVPSTPPTPSPSTPPTPSPSCCHPR_Hex(4)HexNAc(5)Neu5Ac(1)
HF_20240419_O_Gly_1	Q14624	IEETTMTTQTPAPIQAPSAILPLPGQSVER	Hex(1)HexNAc(3)Neu5Ac(1)	Q14624_IEETTMTTQTPAPIQAPSAILPLPGQSVER_Hex(1)HexNAc(3)Neu5Ac(1)
HF_20240419_O_Gly_1	P00738	PKPPEIAHGYVEHSVR	Fuc(1)Hex(2)HexNAc(4)Neu5Ac(1)	P00738_PKPPEIAHGYVEHSVR_Fuc(1)Hex(2)HexNAc(4)Neu5Ac(1)
HF_20240419_O_Gly_1	P02790	GTGHGNSTHHGPEYMR	Hex(5)HexNAc(6)	P02790_GTGHGNSTHHGPEYMR_Hex(5)HexNAc(6)
HF_20240419_O_Gly_1	P01876	HYTNPSQDVTVPCPVPSTPPTPSPSTPPTPSPSCCHPR	Hex(3)HexNAc(4)	P01876_HYTNPSQDVTVPCPVPSTPPTPSPSTPPTPSPSCCHPR_Hex(3)HexNAc(4)
HF_20240419_O_Gly_1	P01876	HYTNPSQDVTVPCPVPSTPPTPSPSTPPTPSPSCCHPR	Fuc(2)Hex(4)HexNAc(5)Neu5Ac(2)	P01876_HYTNPSQDVTVPCPVPSTPPTPSPSTPPTPSPSCCHPR_Fuc(2)Hex(4)HexNAc(5)Neu5Ac(2)
HF_20240419_O_Gly_1	Q14624	PLTSMVVTKPDDQEQSQVAEKPMEGESR	Fuc(1)Hex(3)HexNAc(5)Neu5Ac(4)	Q14624_PLTSMVVTKPDDQEQSQVAEKPMEGESR_Fuc(1)Hex(3)HexNAc(5)Neu5Ac(4)
HF_20240419_O_Gly_1	P02750	LTHLPANLLQGASK	Hex(5)HexNAc(6)Neu5Ac(1)	P02750_LTHLPANLLQGASK_Hex(5)HexNAc(6)Neu5Ac(1)
HF_20240419_O_Gly_1	P01876	HYTNPSQDVTVPCPVPSTPPTPSPSTPPTPSPSCCHPR	Hex(2)HexNAc(5)	P01876_HYTNPSQDVTVPCPVPSTPPTPSPSTPPTPSPSCCHPR_Hex(2)HexNAc(5)
HF_20240419_O_Gly_1	P01876	HYTNPSQDVTVPCPVPSTPPTPSPSTPPTPSPSCCHPR	Hex(3)HexNAc(4)Neu5Ac(3)	P01876_HYTNPSQDVTVPCPVPSTPPTPSPSTPPTPSPSCCHPR_Hex(3)HexNAc(4)Neu5Ac(3)
HF_20240419_O_Gly_1	P02671	WNSGSSGPGSTGNR	Hex(3)HexNAc(5)Neu5Ac(4)	P02671_WNSGSSGPGSTGNR_Hex(3)HexNAc(5)Neu5Ac(4)
HF_20240419_O_Gly_1	P01876	HYTNPSQDVTVPCPVPSTPPTPSPSTPPTPSPSCCHPR	Fuc(1)Hex(6)HexNAc(6)Neu5Ac(1)	P01876_HYTNPSQDVTVPCPVPSTPPTPSPSTPPTPSPSCCHPR_Fuc(1)Hex(6)HexNAc(6)Neu5Ac(1)
HF_20240419_O_Gly_1	P01876	HYTNPSQDVTVPCPVPSTPPTPSPSTPPTPSPSCCHPR	Hex(3)HexNAc(6)	P01876_HYTNPSQDVTVPCPVPSTPPTPSPSTPPTPSPSCCHPR_Hex(3)HexNAc(6)
HF_20240419_O_Gly_1	P13671	TSCSKTCNSGTQSR	Hex(3)HexNAc(4)Neu5Ac(3)	P13671_TSCSKTCNSGTQSR_Hex(3)HexNAc(4)Neu5Ac(3)
HF_20240419_O_Gly_1	P01876	HYTNPSQDVTVPCPVPSTPPTPSPSTPPTPSPSCCHPR	Fuc(1)Hex(3)HexNAc(4)Neu5Ac(2)	P01876_HYTNPSQDVTVPCPVPSTPPTPSPSTPPTPSPSCCHPR_Fuc(1)Hex(3)HexNAc(4)Neu5Ac(2)
HF_20240419_O_Gly_1	P17936	SAGSVESPSVSSTHR	Hex(1)HexNAc(1)Neu5Ac(2)	P17936_SAGSVESPSVSSTHR_Hex(1)HexNAc(1)Neu5Ac(2)
HF_20240419_O_Gly_1	P01876	HYTNPSQDVTVPCPVPSTPPTPSPSTPPTPSPSCCHPR	Hex(5)HexNAc(5)Neu5Ac(4)	P01876_HYTNPSQDVTVPCPVPSTPPTPSPSTPPTPSPSCCHPR_Hex(5)HexNAc(5)Neu5Ac(4)
HF_20240419_O_Gly_1	P13671	NSWTPPISNSLTCEKDTLTK	HexNAc(3)	P13671_NSWTPPISNSLTCEKDTLTK_HexNAc(3)
HF_20240419_O_Gly_1	P01876	HYTNPSQDVTVPCPVPSTPPTPSPSTPPTPSPSCCHPR	Hex(3)HexNAc(4)Neu5Ac(1)	P01876_HYTNPSQDVTVPCPVPSTPPTPSPSTPPTPSPSCCHPR_Hex(3)HexNAc(4)Neu5Ac(1)
HF_20240419_O_Gly_1	P02790	LPPTSAHGNVAEGETKPDPDVTER	Hex(1)HexNAc(1)	P02790_LPPTSAHGNVAEGETKPDPDVTER_Hex(1)HexNAc(1)
HF_20240419_O_Gly_1	Q13790	DANISQPETTK	Hex(1)HexNAc(1)Neu5Ac(1)	Q13790_DANISQPETTK_Hex(1)HexNAc(1)Neu5Ac(1)
HF_20240419_O_Gly_1	P01876	HYTNPSQDVTVPCPVPSTPPTPSPSTPPTPSPSCCHPR	Fuc(2)Hex(4)HexNAc(4)Neu5Ac(2)	P01876_HYTNPSQDVTVPCPVPSTPPTPSPSTPPTPSPSCCHPR_Fuc(2)Hex(4)HexNAc(4)Neu5Ac(2)
HF_20240419_O_Gly_1	P49747	NGSHCTDVNECNAHPCFPR	HexNAc(2)Neu5Ac(2)	P49747_NGSHCTDVNECNAHPCFPR_HexNAc(2)Neu5Ac(2)
HF_20240419_O_Gly_1	P02790	TPLPPTSAHGNVAEGETKPDPDVTER	Hex(1)HexNAc(1)	P02790_TPLPPTSAHGNVAEGETKPDPDVTER_Hex(1)HexNAc(1)
HF_20240419_O_Gly_1	P19827	TFVLSALQPSPTHSSSNTQR	Hex(1)HexNAc(1)	P19827_TFVLSALQPSPTHSSSNTQR_Hex(1)HexNAc(1)
HF_20240419_O_Gly_1	P02671	PSSAGSWNSGSSGPGSTGNR	Fuc(1)Hex(3)HexNAc(4)Neu5Ac(1)	P02671_PSSAGSWNSGSSGPGSTGNR_Fuc(1)Hex(3)HexNAc(4)Neu5Ac(1)
HF_20240419_O_Gly_1	P01876	HYTNPSQDVTVPCPVPSTPPTPSPSTPPTPSPSCCHPR	Hex(4)HexNAc(6)Neu5Ac(1)	P01876_HYTNPSQDVTVPCPVPSTPPTPSPSTPPTPSPSCCHPR_Hex(4)HexNAc(6)Neu5Ac(1)
HF_20240419_O_Gly_1	P01876	HYTNPSQDVTVPCPVPSTPPTPSPSTPPTPSPSCCHPR	Hex(2)HexNAc(3)Neu5Ac(3)	P01876_HYTNPSQDVTVPCPVPSTPPTPSPSTPPTPSPSCCHPR_Hex(2)HexNAc(3)Neu5Ac(3)
HF_20240419_O_Gly_1	Q16610	GQGEQGSTGGTNISSTSEPKEE	Hex(1)HexNAc(1)Neu5Ac(2)	Q16610_GQGEQGSTGGTNISSTSEPKEE_Hex(1)HexNAc(1)Neu5Ac(2)
HF_20240419_O_Gly_1	P02790	GHGHRNGTGHGNSTHHGPEYMR	Fuc(1)Hex(2)HexNAc(3)Neu5Ac(2)	P02790_GHGHRNGTGHGNSTHHGPEYMR_Fuc(1)Hex(2)HexNAc(3)Neu5Ac(2)
HF_20240419_O_Gly_1	P01042	TTVSPPHTSMAPAQDEER	Hex(3)HexNAc(3)Neu5Ac(4)	P01042_TTVSPPHTSMAPAQDEER_Hex(3)HexNAc(3)Neu5Ac(4)
HF_20240419_O_Gly_1	P00738	ADDGCPKPPEIAHGYVEHSVR	Hex(1)HexNAc(2)Neu5Ac(2)	P00738_ADDGCPKPPEIAHGYVEHSVR_Hex(1)HexNAc(2)Neu5Ac(2)
HF_20240419_O_Gly_1	P02768	EMPADLPSLAADFVESK	HexNAc(3)Neu5Ac(2)	P02768_EMPADLPSLAADFVESK_HexNAc(3)Neu5Ac(2)
HF_20240419_O_Gly_1	P01876	HVKHYTNPSQDVTVPCPVPSTPPTPSPSTPPTPSPSCCHPR	Hex(3)HexNAc(3)Neu5Ac(3)	P01876_HVKHYTNPSQDVTVPCPVPSTPPTPSPSTPPTPSPSCCHPR_Hex(3)HexNAc(3)Neu5Ac(3)
HF_20240419_O_Gly_1	P13671	CPNNGRPTLSGTECLCVCQSGTYGENCEK	Hex(1)HexNAc(4)	P13671_CPNNGRPTLSGTECLCVCQSGTYGENCEK_Hex(1)HexNAc(4)
HF_20240419_O_Gly_1	P13671	CPNNGRPTLSGTECLCVCQSGTYGENCEK	Hex(1)HexNAc(4)	P13671_CPNNGRPTLSGTECLCVCQSGTYGENCEK_Hex(1)HexNAc(4)
HF_20240419_O_Gly_1	P04003	PACEPNSCINLPDIPHASWETYPRPTK	Hex(1)HexNAc(2)	P04003_PACEPNSCINLPDIPHASWETYPRPTK_Hex(1)HexNAc(2)
HF_20240419_O_Gly_1	P01876	HYTNPSQDVTVPCPVPSTPPTPSPSTPPTPSPSCCHPR	Hex(5)HexNAc(5)Neu5Ac(3)	P01876_HYTNPSQDVTVPCPVPSTPPTPSPSTPPTPSPSCCHPR_Hex(5)HexNAc(5)Neu5Ac(3)
HF_20240419_O_Gly_1	P01876	HYTNPSQDVTVPCPVPSTPPTPSPSTPPTPSPSCCHPR	Hex(3)HexNAc(5)Neu5Ac(1)	P01876_HYTNPSQDVTVPCPVPSTPPTPSPSTPPTPSPSCCHPR_Hex(3)HexNAc(5)Neu5Ac(1)
HF_20240419_O_Gly_1	P11226	LGPPGNPGPSGSPGPKGQKGDPGKSPDGDSSLAASER	HexNAc(2)Neu5Ac(1)	P11226_LGPPGNPGPSGSPGPKGQKGDPGKSPDGDSSLAASER_HexNAc(2)Neu5Ac(1)
HF_20240419_O_Gly_1	P01876	HYTNPSQDVTVPCPVPSTPPTPSPSTPPTPSPSCCHPR	Hex(2)HexNAc(5)Neu5Ac(1)	P01876_HYTNPSQDVTVPCPVPSTPPTPSPSTPPTPSPSCCHPR_Hex(2)HexNAc(5)Neu5Ac(1)
HF_20240419_O_Gly_1	P02748	YDPELTESSGSASHIDCR	Fuc(1)Hex(3)HexNAc(3)Neu5Ac(1)	P02748_YDPELTESSGSASHIDCR_Fuc(1)Hex(3)HexNAc(3)Neu5Ac(1)
HF_20240419_O_Gly_1	Q14624	IEETTMTTQTPAPIQAPSAILPLPGQSVER	Hex(3)HexNAc(3)Neu5Ac(2)	Q14624_IEETTMTTQTPAPIQAPSAILPLPGQSVER_Hex(3)HexNAc(3)Neu5Ac(2)
HF_20240419_O_Gly_1	P01876	HVKHYTNPSQDVTVPCPVPSTPPTPSPSTPPTPSPSCCHPR	Hex(2)HexNAc(2)Neu5Ac(1)	P01876_HVKHYTNPSQDVTVPCPVPSTPPTPSPSTPPTPSPSCCHPR_Hex(2)HexNAc(2)Neu5Ac(1)
HF_20240419_O_Gly_1	P19827	SALQPSPTHSSSNTQR	Hex(1)HexNAc(1)Neu5Ac(1)	P19827_SALQPSPTHSSSNTQR_Hex(1)HexNAc(1)Neu5Ac(1)
HF_20240419_O_Gly_1	P02790	PLPPTSAHGNVAEGETKPDPDVTER	Fuc(1)Hex(2)HexNAc(2)Neu5Ac(2)	P02790_PLPPTSAHGNVAEGETKPDPDVTER_Fuc(1)Hex(2)HexNAc(2)Neu5Ac(2)
HF_20240419_O_Gly_1	P05546	LNNKNLSMPLLPADFHK	Hex(4)HexNAc(5)Neu5Ac(3)	P05546_LNNKNLSMPLLPADFHK_Hex(4)HexNAc(5)Neu5Ac(3)
HF_20240419_O_Gly_1	P02790	TPLPPTSAHGNVAEGETKPDPDVTER	Hex(1)HexNAc(1)Neu5Ac(2)	P02790_TPLPPTSAHGNVAEGETKPDPDVTER_Hex(1)HexNAc(1)Neu5Ac(2)
HF_20240419_O_Gly_1	P01876	HYTNPSQDVTVPCPVPSTPPTPSPSTPPTPSPSCCHPR	Hex(2)HexNAc(3)Neu5Ac(2)	P01876_HYTNPSQDVTVPCPVPSTPPTPSPSTPPTPSPSCCHPR_Hex(2)HexNAc(3)Neu5Ac(2)
HF_20240419_O_Gly_1	P02656	DKFSEFWDLDPEVRPTSAVAA	Hex(1)HexNAc(1)Neu5Ac(2)	P02656_DKFSEFWDLDPEVRPTSAVAA_Hex(1)HexNAc(1)Neu5Ac(2)
HF_20240419_O_Gly_1	P04196	SSTTKPPFKPHGSR	Hex(2)HexNAc(2)Neu5Ac(1)	P04196_SSTTKPPFKPHGSR_Hex(2)HexNAc(2)Neu5Ac(1)
HF_20240419_O_Gly_1	P02671	GSETESPRNPSSAGSWNSGSSGPGSTGNR	Hex(2)HexNAc(2)	P02671_GSETESPRNPSSAGSWNSGSSGPGSTGNR_Hex(2)HexNAc(2)
HF_20240419_O_Gly_1	Q14624	KIEETTMTTQTPAPIQAPSAILPLPGQSVER	HexNAc(1)Neu5Ac(1)	Q14624_KIEETTMTTQTPAPIQAPSAILPLPGQSVER_HexNAc(1)Neu5Ac(1)
HF_20240419_O_Gly_1	P02790	TPLPPTSAHGNVAEGETKPDPDVTER	Hex(1)HexNAc(1)	P02790_TPLPPTSAHGNVAEGETKPDPDVTER_Hex(1)HexNAc(1)
HF_20240419_O_Gly_1	Q96PD5	VTTADIGANTPDATK	Hex(1)HexNAc(2)Neu5Ac(3)	Q96PD5_VTTADIGANTPDATK_Hex(1)HexNAc(2)Neu5Ac(3)
HF_20240419_O_Gly_1	Q15848	GEKGDPGLIGPKGDIGETGVPGAEGPR	Hex(3)HexNAc(6)	Q15848_GEKGDPGLIGPKGDIGETGVPGAEGPR_Hex(3)HexNAc(6)
HF_20240419_O_Gly_1	P01876	KHYTNPSQDVTVPCPVPSTPPTPSPSTPPTPSPSCCHPR	Hex(4)HexNAc(6)Neu5Ac(1)	P01876_KHYTNPSQDVTVPCPVPSTPPTPSPSTPPTPSPSCCHPR_Hex(4)HexNAc(6)Neu5Ac(1)
HF_20240419_O_Gly_1	P02671	ESSSHHPGIAEFPSR	Hex(1)HexNAc(1)Neu5Ac(1)	P02671_ESSSHHPGIAEFPSR_Hex(1)HexNAc(1)Neu5Ac(1)
HF_20240419_O_Gly_1	P01876	HYTNPSQDVTVPCPVPSTPPTPSPSTPPTPSPSCCHPR	Hex(1)HexNAc(2)	P01876_HYTNPSQDVTVPCPVPSTPPTPSPSTPPTPSPSCCHPR_Hex(1)HexNAc(2)
HF_20240419_O_Gly_1	P04004	NISDGFDGIPDNVDAALALPAHSY	Hex(3)HexNAc(3)Neu5Ac(3)	P04004_NISDGFDGIPDNVDAALALPAHSY_Hex(3)HexNAc(3)Neu5Ac(3)
HF_20240419_O_Gly_1	P01876	HYTNPSQDVTVPCPVPSTPPTPSPSTPPTPSPSCCHPR	Hex(2)HexNAc(4)Neu5Ac(1)	P01876_HYTNPSQDVTVPCPVPSTPPTPSPSTPPTPSPSCCHPR_Hex(2)HexNAc(4)Neu5Ac(1)
HF_20240419_O_Gly_1	P01861	VVTVPSSSLGTKTYTCNVDHKPSNTK	HexNAc(1)Neu5Ac(1)	P01861_VVTVPSSSLGTKTYTCNVDHKPSNTK_HexNAc(1)Neu5Ac(1)
HF_20240419_O_Gly_1	P01876	HYTNPSQDVTVPCPVPSTPPTPSPSTPPTPSPSCCHPR	Fuc(2)Hex(4)HexNAc(5)Neu5Ac(3)	P01876_HYTNPSQDVTVPCPVPSTPPTPSPSTPPTPSPSCCHPR_Fuc(2)Hex(4)HexNAc(5)Neu5Ac(3)
HF_20240419_O_Gly_1	Q14624	VMNMKIEETTMTTQTPAPIQAPSAILPLPGQSVER	Hex(1)HexNAc(1)Neu5Ac(1)	Q14624_VMNMKIEETTMTTQTPAPIQAPSAILPLPGQSVER_Hex(1)HexNAc(1)Neu5Ac(1)
HF_20240419_O_Gly_1	Q14624	VMNMKIEETTMTTQTPAPIQAPSAILPLPGQSVER	Hex(1)HexNAc(1)Neu5Ac(1)	Q14624_VMNMKIEETTMTTQTPAPIQAPSAILPLPGQSVER_Hex(1)HexNAc(1)Neu5Ac(1)
HF_20240419_O_Gly_1	P01876	HYTNPSQDVTVPCPVPSTPPTPSPSTPPTPSPSCCHPR	Hex(3)HexNAc(6)	P01876_HYTNPSQDVTVPCPVPSTPPTPSPSTPPTPSPSCCHPR_Hex(3)HexNAc(6)
HF_20240419_O_Gly_1	P02671	GGSTSYGTGSETESPRN	Hex(1)HexNAc(1)Neu5Ac(1)	P02671_GGSTSYGTGSETESPRN_Hex(1)HexNAc(1)Neu5Ac(1)
HF_20240419_O_Gly_1	P02790	TPLPPTSAHGNVAEGETKPDPDVTER	HexNAc(2)Neu5Ac(1)	P02790_TPLPPTSAHGNVAEGETKPDPDVTER_HexNAc(2)Neu5Ac(1)
HF_20240419_O_Gly_1	P02790	GTGHGNSTHHGPEYMR	Fuc(1)Hex(3)HexNAc(4)Neu5Ac(2)	P02790_GTGHGNSTHHGPEYMR_Fuc(1)Hex(3)HexNAc(4)Neu5Ac(2)
HF_20240419_O_Gly_1	P01876	HYTNPSQDVTVPCPVPSTPPTPSPSTPPTPSPSCCHPR	Fuc(1)Hex(3)HexNAc(5)Neu5Ac(2)	P01876_HYTNPSQDVTVPCPVPSTPPTPSPSTPPTPSPSCCHPR_Fuc(1)Hex(3)HexNAc(5)Neu5Ac(2)
HF_20240419_O_Gly_1	P01042	GLSFNPISDFPDTTSPK	Hex(1)HexNAc(1)Neu5Ac(2)	P01042_GLSFNPISDFPDTTSPK_Hex(1)HexNAc(1)Neu5Ac(2)
HF_20240419_O_Gly_1	P00738	ADDGCPKPPEIAHGYVEHSVR	Hex(1)HexNAc(2)Neu5Ac(2)	P00738_ADDGCPKPPEIAHGYVEHSVR_Hex(1)HexNAc(2)Neu5Ac(2)
HF_20240419_O_Gly_1	P01876	HYTNPSQDVTVPCPVPSTPPTPSPSTPPTPSPSCCHPR	Fuc(2)Hex(4)HexNAc(5)Neu5Ac(2)	P01876_HYTNPSQDVTVPCPVPSTPPTPSPSTPPTPSPSCCHPR_Fuc(2)Hex(4)HexNAc(5)Neu5Ac(2)
HF_20240419_O_Gly_1	Q16610	EGTPAPFGDQSHPEPESWNAAQHCQQDR	Hex(1)HexNAc(1)Neu5Ac(2)	Q16610_EGTPAPFGDQSHPEPESWNAAQHCQQDR_Hex(1)HexNAc(1)Neu5Ac(2)
HF_20240419_O_Gly_1	P00738	TDIADDGCPKPPEIAHGYVEHSVR	Hex(2)HexNAc(2)Neu5Ac(1)	P00738_TDIADDGCPKPPEIAHGYVEHSVR_Hex(2)HexNAc(2)Neu5Ac(1)
HF_20240419_O_Gly_1	P04196	GPPLPQGPPPLLPMSCSSCQHATFGTNGAQR	HexNAc(1)Neu5Ac(1)	P04196_GPPLPQGPPPLLPMSCSSCQHATFGTNGAQR_HexNAc(1)Neu5Ac(1)
HF_20240419_O_Gly_1	P01876	HYTNPSQDVTVPCPVPSTPPTPSPSTPPTPSPSCCHPR	Hex(4)HexNAc(6)Neu5Ac(2)	P01876_HYTNPSQDVTVPCPVPSTPPTPSPSTPPTPSPSCCHPR_Hex(4)HexNAc(6)Neu5Ac(2)
HF_20240419_O_Gly_1	P04196	SSTTKPPFKPHGSR	Hex(1)HexNAc(1)Neu5Ac(1)	P04196_SSTTKPPFKPHGSR_Hex(1)HexNAc(1)Neu5Ac(1)
HF_20240419_O_Gly_1	P19823	VVPDSTPSWANPSPTPVISMLAQGSQVLESTPPPHVMR	Fuc(1)Hex(3)HexNAc(4)Neu5Ac(5)	P19823_VVPDSTPSWANPSPTPVISMLAQGSQVLESTPPPHVMR_Fuc(1)Hex(3)HexNAc(4)Neu5Ac(5)
HF_20240419_O_Gly_1	P02765	SPPDSHVLLAAPPGHQLHR	Hex(5)HexNAc(5)Neu5Ac(2)	P02765_SPPDSHVLLAAPPGHQLHR_Hex(5)HexNAc(5)Neu5Ac(2)
HF_20240419_O_Gly_1	P02671	TGSETESPRNPSSAGSWNSGSSGPGSTGNR	HexNAc(3)	P02671_TGSETESPRNPSSAGSWNSGSSGPGSTGNR_HexNAc(3)
HF_20240419_O_Gly_1	P02787	LKCDEWSVNSVGKIECVSAETTEDCIAK	Hex(2)HexNAc(4)	P02787_LKCDEWSVNSVGKIECVSAETTEDCIAK_Hex(2)HexNAc(4)
HF_20240419_O_Gly_1	P02768	KVHTECCHGDLLECADDR	Fuc(1)Hex(3)HexNAc(4)Neu5Ac(2)	P02768_KVHTECCHGDLLECADDR_Fuc(1)Hex(3)HexNAc(4)Neu5Ac(2)
HF_20240419_O_Gly_1	P01042	FSVATQTCQITPAEGPVVTAQYDCLGCVHPISTQSPDLEPILR	Hex(3)HexNAc(4)	P01042_FSVATQTCQITPAEGPVVTAQYDCLGCVHPISTQSPDLEPILR_Hex(3)HexNAc(4)
HF_20240419_O_Gly_1	P00747	CSGTEASVVAPPPVVLLPDVETPSEEDCMFGNGK	Hex(1)HexNAc(1)Neu5Ac(1)	P00747_CSGTEASVVAPPPVVLLPDVETPSEEDCMFGNGK_Hex(1)HexNAc(1)Neu5Ac(1)
HF_20240419_O_Gly_1	P02671	TGSETESPRNPSSAGSWNSGSSGPGSTGNR	Hex(3)HexNAc(4)	P02671_TGSETESPRNPSSAGSWNSGSSGPGSTGNR_Hex(3)HexNAc(4)
HF_20240419_O_Gly_1	P01042	SVSEINPTTQMK	Hex(1)HexNAc(1)Neu5Ac(2)	P01042_SVSEINPTTQMK_Hex(1)HexNAc(1)Neu5Ac(2)
HF_20240419_O_Gly_1	P00450	PEKVDKDNEDFQESNR	Hex(1)HexNAc(1)Neu5Ac(1)	P00450_PEKVDKDNEDFQESNR_Hex(1)HexNAc(1)Neu5Ac(1)
HF_20240419_O_Gly_1	Q14624	TQTPAPIQAPSAILPLPGQSVER	Fuc(1)Hex(2)HexNAc(4)Neu5Ac(4)	Q14624_TQTPAPIQAPSAILPLPGQSVER_Fuc(1)Hex(2)HexNAc(4)Neu5Ac(4)
HF_20240419_O_Gly_1	Q14624	TQTPAPIQAPSAILPLPGQSVER	Fuc(1)Hex(2)HexNAc(4)Neu5Ac(4)	Q14624_TQTPAPIQAPSAILPLPGQSVER_Fuc(1)Hex(2)HexNAc(4)Neu5Ac(4)
HF_20240419_O_Gly_1	P01876	HYTNPSQDVTVPCPVPSTPPTPSPSTPPTPSPSCCHPR	Hex(4)HexNAc(4)Neu5Ac(2)	P01876_HYTNPSQDVTVPCPVPSTPPTPSPSTPPTPSPSCCHPR_Hex(4)HexNAc(4)Neu5Ac(2)
HF_20240419_O_Gly_1	P04004	NISDGFDGIPDNVDAALALPAHSY	Hex(4)HexNAc(6)Neu5Ac(4)	P04004_NISDGFDGIPDNVDAALALPAHSY_Hex(4)HexNAc(6)Neu5Ac(4)
HF_20240419_O_Gly_1	P01876	HYTNPSQDVTVPCPVPSTPPTPSPSTPPTPSPSCCHPR	Hex(4)HexNAc(5)Neu5Ac(1)	P01876_HYTNPSQDVTVPCPVPSTPPTPSPSTPPTPSPSCCHPR_Hex(4)HexNAc(5)Neu5Ac(1)
HF_20240419_O_Gly_1	P04004	NISDGFDGIPDNVDAALALPAHSY	Fuc(1)Hex(2)HexNAc(3)Neu5Ac(3)	P04004_NISDGFDGIPDNVDAALALPAHSY_Fuc(1)Hex(2)HexNAc(3)Neu5Ac(3)
HF_20240419_O_Gly_1	P01876	HYTNPSQDVTVPCPVPSTPPTPSPSTPPTPSPSCCHPR	Fuc(1)Hex(3)HexNAc(4)Neu5Ac(3)	P01876_HYTNPSQDVTVPCPVPSTPPTPSPSTPPTPSPSCCHPR_Fuc(1)Hex(3)HexNAc(4)Neu5Ac(3)
HF_20240419_O_Gly_1	P01876	HYTNPSQDVTVPCPVPSTPPTPSPSTPPTPSPSCCHPR	Hex(2)HexNAc(5)Neu5Ac(1)	P01876_HYTNPSQDVTVPCPVPSTPPTPSPSTPPTPSPSCCHPR_Hex(2)HexNAc(5)Neu5Ac(1)
HF_20240419_O_Gly_1	P05546	NNKNLSMPLLPADFHK	Hex(2)HexNAc(5)Neu5Ac(3)	P05546_NNKNLSMPLLPADFHK_Hex(2)HexNAc(5)Neu5Ac(3)
HF_20240419_O_Gly_1	P05546	NNKNLSMPLLPADFHK	Hex(2)HexNAc(5)Neu5Ac(3)	P05546_NNKNLSMPLLPADFHK_Hex(2)HexNAc(5)Neu5Ac(3)
HF_20240419_O_Gly_1	P05546	NNKNLSMPLLPADFHK	Hex(2)HexNAc(5)Neu5Ac(3)	P05546_NNKNLSMPLLPADFHK_Hex(2)HexNAc(5)Neu5Ac(3)
HF_20240419_O_Gly_1	P04004	NISDGFDGIPDNVDAALALPAHSY	Hex(4)HexNAc(4)Neu5Ac(5)	P04004_NISDGFDGIPDNVDAALALPAHSY_Hex(4)HexNAc(4)Neu5Ac(5)
HF_20240419_O_Gly_1	P01876	HYTNPSQDVTVPCPVPSTPPTPSPSTPPTPSPSCCHPR	Hex(4)HexNAc(5)Neu5Ac(4)	P01876_HYTNPSQDVTVPCPVPSTPPTPSPSTPPTPSPSCCHPR_Hex(4)HexNAc(5)Neu5Ac(4)
HF_20240419_O_Gly_1	P04196	SSTTKPPFKPHGSR	Hex(1)HexNAc(1)Neu5Ac(1)	P04196_SSTTKPPFKPHGSR_Hex(1)HexNAc(1)Neu5Ac(1)
HF_20240419_O_Gly_1	P01876	HYTNPSQDVTVPCPVPSTPPTPSPSTPPTPSPSCCHPR	Hex(5)HexNAc(6)Neu5Ac(2)	P01876_HYTNPSQDVTVPCPVPSTPPTPSPSTPPTPSPSCCHPR_Hex(5)HexNAc(6)Neu5Ac(2)
HF_20240419_O_Gly_1	P02763	PLCANLVPVPITNATLDQITGK	Fuc(1)Hex(4)HexNAc(6)Neu5Ac(1)	P02763_PLCANLVPVPITNATLDQITGK_Fuc(1)Hex(4)HexNAc(6)Neu5Ac(1)
HF_20240419_O_Gly_1	P05546	LNNKNLSMPLLPADFHK	Hex(4)HexNAc(5)Neu5Ac(3)	P05546_LNNKNLSMPLLPADFHK_Hex(4)HexNAc(5)Neu5Ac(3)
HF_20240419_O_Gly_1	P02675	AGNALMDGASQLMGENR	Hex(5)HexNAc(5)Neu5Ac(1)	P02675_AGNALMDGASQLMGENR_Hex(5)HexNAc(5)Neu5Ac(1)
HF_20240419_O_Gly_1	P02790	GHGHRNGTGHGNSTHHGPEYMR	Fuc(1)Hex(2)HexNAc(3)Neu5Ac(2)	P02790_GHGHRNGTGHGNSTHHGPEYMR_Fuc(1)Hex(2)HexNAc(3)Neu5Ac(2)
HF_20240419_O_Gly_1	P02671	ESSSHHPGIAEFPSR	Hex(1)HexNAc(1)Neu5Ac(1)	P02671_ESSSHHPGIAEFPSR_Hex(1)HexNAc(1)Neu5Ac(1)
HF_20240419_O_Gly_1	P01042	IGEIKEETTVSPPHTSMAPAQDEER	Hex(2)HexNAc(2)Neu5Ac(1)	P01042_IGEIKEETTVSPPHTSMAPAQDEER_Hex(2)HexNAc(2)Neu5Ac(1)
HF_20240419_O_Gly_1	P01876	NPSQDVTVPCPVPSTPPTPSPSTPPTPSPSCCHPR	Fuc(1)Hex(5)HexNAc(6)Neu5Ac(2)	P01876_NPSQDVTVPCPVPSTPPTPSPSTPPTPSPSCCHPR_Fuc(1)Hex(5)HexNAc(6)Neu5Ac(2)
HF_20240419_O_Gly_1	P01834	NFYPREAKVQWKVDNALQSGNSQESVTEQDSK	Fuc(2)Hex(5)HexNAc(6)Neu5Ac(3)	P01834_NFYPREAKVQWKVDNALQSGNSQESVTEQDSK_Fuc(2)Hex(5)HexNAc(6)Neu5Ac(3)
HF_20240419_O_Gly_1	P02790	TPLPPTSAHGNVAEGETKPDPDVTER	HexNAc(2)Neu5Ac(2)	P02790_TPLPPTSAHGNVAEGETKPDPDVTER_HexNAc(2)Neu5Ac(2)
HF_20240419_O_Gly_1	P02790	GTGHGNSTHHGPEYMR	Fuc(1)Hex(2)HexNAc(3)Neu5Ac(1)	P02790_GTGHGNSTHHGPEYMR_Fuc(1)Hex(2)HexNAc(3)Neu5Ac(1)
HF_20240419_O_Gly_1	P01876	HYTNPSQDVTVPCPVPSTPPTPSPSTPPTPSPSCCHPR	Hex(5)HexNAc(5)Neu5Ac(1)	P01876_HYTNPSQDVTVPCPVPSTPPTPSPSTPPTPSPSCCHPR_Hex(5)HexNAc(5)Neu5Ac(1)
HF_20240419_O_Gly_1	P01023	QEGDHGSHVYTK	Hex(3)HexNAc(4)Neu5Ac(4)	P01023_QEGDHGSHVYTK_Hex(3)HexNAc(4)Neu5Ac(4)
HF_20240419_O_Gly_1	Q14624	TMTTQTPAPIQAPSAILPLPGQSVER	Hex(4)HexNAc(6)	Q14624_TMTTQTPAPIQAPSAILPLPGQSVER_Hex(4)HexNAc(6)
HF_20240419_O_Gly_1	P00738	ADDGCPKPPEIAHGYVEHSVR	Hex(2)HexNAc(4)	P00738_ADDGCPKPPEIAHGYVEHSVR_Hex(2)HexNAc(4)
HF_20240419_O_Gly_1	Q14624	TMTTQTPAPIQAPSAILPLPGQSVER	Hex(1)HexNAc(2)Neu5Ac(2)	Q14624_TMTTQTPAPIQAPSAILPLPGQSVER_Hex(1)HexNAc(2)Neu5Ac(2)
HF_20240419_O_Gly_1	P01023	ASDCHGEDSQAFCEK	Hex(1)HexNAc(1)	P01023_ASDCHGEDSQAFCEK_Hex(1)HexNAc(1)
HF_20240419_O_Gly_1	P01876	HYTNPSQDVTVPCPVPSTPPTPSPSTPPTPSPSCCHPR	Fuc(1)Hex(3)HexNAc(4)Neu5Ac(3)	P01876_HYTNPSQDVTVPCPVPSTPPTPSPSTPPTPSPSCCHPR_Fuc(1)Hex(3)HexNAc(4)Neu5Ac(3)
HF_20240419_O_Gly_1	P01876	HYTNPSQDVTVPCPVPSTPPTPSPSTPPTPSPSCCHPR	Hex(3)HexNAc(4)Neu5Ac(1)	P01876_HYTNPSQDVTVPCPVPSTPPTPSPSTPPTPSPSCCHPR_Hex(3)HexNAc(4)Neu5Ac(1)
HF_20240419_O_Gly_1	P01876	HVKHYTNPSQDVTVPCPVPSTPPTPSPSTPPTPSPSCCHPR	Hex(3)HexNAc(3)	P01876_HVKHYTNPSQDVTVPCPVPSTPPTPSPSTPPTPSPSCCHPR_Hex(3)HexNAc(3)
HF_20240419_O_Gly_1	P01876	HYTNPSQDVTVPCPVPSTPPTPSPSTPPTPSPSCCHPR	Fuc(2)Hex(5)HexNAc(5)Neu5Ac(4)	P01876_HYTNPSQDVTVPCPVPSTPPTPSPSTPPTPSPSCCHPR_Fuc(2)Hex(5)HexNAc(5)Neu5Ac(4)
HF_20240419_O_Gly_1	Q14624	LAILPASAPPATSNPDPAVSR	Hex(3)HexNAc(3)Neu5Ac(2)	Q14624_LAILPASAPPATSNPDPAVSR_Hex(3)HexNAc(3)Neu5Ac(2)
HF_20240419_O_Gly_1	P01876	HYTNPSQDVTVPCPVPSTPPTPSPSTPPTPSPSCCHPR	Fuc(2)Hex(4)HexNAc(5)Neu5Ac(3)	P01876_HYTNPSQDVTVPCPVPSTPPTPSPSTPPTPSPSCCHPR_Fuc(2)Hex(4)HexNAc(5)Neu5Ac(3)
HF_20240419_O_Gly_1	O75882	CNPGTGQCVCPAGWVGEQCQHCGGR	Hex(3)HexNAc(4)	O75882_CNPGTGQCVCPAGWVGEQCQHCGGR_Hex(3)HexNAc(4)
HF_20240419_O_Gly_1	Q14624	LAILPASAPPATSNPDPAVSR	Hex(3)HexNAc(3)Neu5Ac(1)	Q14624_LAILPASAPPATSNPDPAVSR_Hex(3)HexNAc(3)Neu5Ac(1)
HF_20240419_O_Gly_1	Q14624	MTTQTPAPIQAPSAILPLPGQSVER	Hex(2)HexNAc(5)Neu5Ac(1)	Q14624_MTTQTPAPIQAPSAILPLPGQSVER_Hex(2)HexNAc(5)Neu5Ac(1)
HF_20240419_O_Gly_1	P02790	LPPTSAHGNVAEGETKPDPDVTER	Hex(1)HexNAc(1)	P02790_LPPTSAHGNVAEGETKPDPDVTER_Hex(1)HexNAc(1)
HF_20240419_O_Gly_1	P19823	VVPDSTPSWANPSPTPVISMLAQGSQVLESTPPPHVMR	Hex(4)HexNAc(4)Neu5Ac(5)	P19823_VVPDSTPSWANPSPTPVISMLAQGSQVLESTPPPHVMR_Hex(4)HexNAc(4)Neu5Ac(5)
HF_20240419_O_Gly_1	P01876	HYTNPSQDVTVPCPVPSTPPTPSPSTPPTPSPSCCHPR	Hex(1)HexNAc(1)Neu5Ac(1)	P01876_HYTNPSQDVTVPCPVPSTPPTPSPSTPPTPSPSCCHPR_Hex(1)HexNAc(1)Neu5Ac(1)
HF_20240419_O_Gly_1	P01876	HVKHYTNPSQDVTVPCPVPSTPPTPSPSTPPTPSPSCCHPR	Hex(4)HexNAc(4)Neu5Ac(2)	P01876_HVKHYTNPSQDVTVPCPVPSTPPTPSPSTPPTPSPSCCHPR_Hex(4)HexNAc(4)Neu5Ac(2)
HF_20240419_O_Gly_1	P01876	HYTNPSQDVTVPCPVPSTPPTPSPSTPPTPSPSCCHPR	Hex(4)HexNAc(4)Neu5Ac(2)	P01876_HYTNPSQDVTVPCPVPSTPPTPSPSTPPTPSPSCCHPR_Hex(4)HexNAc(4)Neu5Ac(2)
HF_20240419_O_Gly_1	P19827	RTFVLSALQPSPTHSSSNTQR	Hex(1)HexNAc(1)Neu5Ac(1)	P19827_RTFVLSALQPSPTHSSSNTQR_Hex(1)HexNAc(1)Neu5Ac(1)
HF_20240419_O_Gly_1	P00738	QWINKAVGDKLPECEADDGCPKPPEIAHGYVEHSVR	Fuc(1)Hex(4)HexNAc(6)Neu5Ac(2)	P00738_QWINKAVGDKLPECEADDGCPKPPEIAHGYVEHSVR_Fuc(1)Hex(4)HexNAc(6)Neu5Ac(2)
HF_20240419_O_Gly_1	Q14624	IEETTMTTQTPAPIQAPSAILPLPGQSVER	Fuc(1)Hex(5)HexNAc(5)Neu5Ac(1)	Q14624_IEETTMTTQTPAPIQAPSAILPLPGQSVER_Fuc(1)Hex(5)HexNAc(5)Neu5Ac(1)
HF_20240419_O_Gly_1	P01876	HYTNPSQDVTVPCPVPSTPPTPSPSTPPTPSPSCCHPR	Fuc(2)Hex(4)HexNAc(5)Neu5Ac(2)	P01876_HYTNPSQDVTVPCPVPSTPPTPSPSTPPTPSPSCCHPR_Fuc(2)Hex(4)HexNAc(5)Neu5Ac(2)
HF_20240419_O_Gly_1	P02790	GHGHRNGTGHGNSTHHGPEYMR	Fuc(1)Hex(3)HexNAc(4)Neu5Ac(1)	P02790_GHGHRNGTGHGNSTHHGPEYMR_Fuc(1)Hex(3)HexNAc(4)Neu5Ac(1)
HF_20240419_O_Gly_1	P02671	GGSTSYGTGSETESPR	HexNAc(1)	P02671_GGSTSYGTGSETESPR_HexNAc(1)
HF_20240419_O_Gly_1	P05155	MLFVEPILEVSSLPTTNSTTNSATK	Hex(2)HexNAc(2)Neu5Ac(2)	P05155_MLFVEPILEVSSLPTTNSTTNSATK_Hex(2)HexNAc(2)Neu5Ac(2)
HF_20240419_O_Gly_1	P00738	CPKPPEIAHGYVEHSVR	Hex(1)HexNAc(4)Neu5Ac(2)	P00738_CPKPPEIAHGYVEHSVR_Hex(1)HexNAc(4)Neu5Ac(2)
HF_20240419_O_Gly_1	P04004	DKKCQCDELCSYYQSCCTDYTAECKPQVTR	Hex(2)HexNAc(2)	P04004_DKKCQCDELCSYYQSCCTDYTAECKPQVTR_Hex(2)HexNAc(2)
HF_20240419_O_Gly_1	P01876	HYTNPSQDVTVPCPVPSTPPTPSPSTPPTPSPSCCHPR	Hex(3)HexNAc(5)Neu5Ac(2)	P01876_HYTNPSQDVTVPCPVPSTPPTPSPSTPPTPSPSCCHPR_Hex(3)HexNAc(5)Neu5Ac(2)
HF_20240419_O_Gly_1	P02790	GHGHRNGTGHGNSTHHGPEYMR	Fuc(1)Hex(3)HexNAc(4)Neu5Ac(3)	P02790_GHGHRNGTGHGNSTHHGPEYMR_Fuc(1)Hex(3)HexNAc(4)Neu5Ac(3)
HF_20240419_O_Gly_1	P43652	CCNTENPPGCYR	Hex(5)HexNAc(6)	P43652_CCNTENPPGCYR_Hex(5)HexNAc(6)
HF_20240419_O_Gly_1	P05546	NNKNLSMPLLPADFHK	Hex(1)HexNAc(4)Neu5Ac(2)	P05546_NNKNLSMPLLPADFHK_Hex(1)HexNAc(4)Neu5Ac(2)
HF_20240419_O_Gly_1	P05546	NNKNLSMPLLPADFHK	Hex(1)HexNAc(4)Neu5Ac(2)	P05546_NNKNLSMPLLPADFHK_Hex(1)HexNAc(4)Neu5Ac(2)
HF_20240419_O_Gly_1	P01876	HYTNPSQDVTVPCPVPSTPPTPSPSTPPTPSPSCCHPR	Hex(5)HexNAc(5)	P01876_HYTNPSQDVTVPCPVPSTPPTPSPSTPPTPSPSCCHPR_Hex(5)HexNAc(5)
HF_20240419_O_Gly_1	P02790	LPPTSAHGNVAEGETKPDPDVTER	Hex(2)HexNAc(2)Neu5Ac(2)	P02790_LPPTSAHGNVAEGETKPDPDVTER_Hex(2)HexNAc(2)Neu5Ac(2)
HF_20240419_O_Gly_1	P01876	HYTNPSQDVTVPCPVPSTPPTPSPSTPPTPSPSCCHPR	Hex(4)HexNAc(5)Neu5Ac(2)	P01876_HYTNPSQDVTVPCPVPSTPPTPSPSTPPTPSPSCCHPR_Hex(4)HexNAc(5)Neu5Ac(2)
HF_20240419_O_Gly_1	P01876	KHYTNPSQDVTVPCPVPSTPPTPSPSTPPTPSPSCCHPR	Hex(1)HexNAc(3)Neu5Ac(3)	P01876_KHYTNPSQDVTVPCPVPSTPPTPSPSTPPTPSPSCCHPR_Hex(1)HexNAc(3)Neu5Ac(3)
HF_20240419_O_Gly_1	P02790	TPLPPTSAHGNVAEGETKPDPDVTER	Hex(3)HexNAc(3)Neu5Ac(3)	P02790_TPLPPTSAHGNVAEGETKPDPDVTER_Hex(3)HexNAc(3)Neu5Ac(3)
HF_20240419_O_Gly_1	P05155	MLFVEPILEVSSLPTTNSTTNSATK	Hex(2)HexNAc(2)Neu5Ac(3)	P05155_MLFVEPILEVSSLPTTNSTTNSATK_Hex(2)HexNAc(2)Neu5Ac(3)
HF_20240419_O_Gly_1	P19827	LSALQPSPTHSSSNTQR	Hex(2)HexNAc(2)Neu5Ac(1)	P19827_LSALQPSPTHSSSNTQR_Hex(2)HexNAc(2)Neu5Ac(1)
HF_20240419_O_Gly_1	P19827	RTFVLSALQPSPTHSSSNTQR	Hex(1)HexNAc(1)	P19827_RTFVLSALQPSPTHSSSNTQR_Hex(1)HexNAc(1)
HF_20240419_O_Gly_1	P02790	ATPLPPTSAHGNVAEGETKPDPDVTER	Hex(2)HexNAc(3)	P02790_ATPLPPTSAHGNVAEGETKPDPDVTER_Hex(2)HexNAc(3)
HF_20240419_O_Gly_1	Q96PD5	DGSPDVTTADIGANTPDATKGCPDVQASLPDAK	Hex(1)HexNAc(1)Neu5Ac(2)	Q96PD5_DGSPDVTTADIGANTPDATKGCPDVQASLPDAK_Hex(1)HexNAc(1)Neu5Ac(2)
HF_20240419_O_Gly_1	P01876	HYTNPSQDVTVPCPVPSTPPTPSPSTPPTPSPSCCHPR	Hex(2)HexNAc(4)Neu5Ac(2)	P01876_HYTNPSQDVTVPCPVPSTPPTPSPSTPPTPSPSCCHPR_Hex(2)HexNAc(4)Neu5Ac(2)
HF_20240419_O_Gly_1	P04004	NISDGFDGIPDNVDAALALPAHSY	Fuc(1)Hex(2)HexNAc(3)Neu5Ac(3)	P04004_NISDGFDGIPDNVDAALALPAHSY_Fuc(1)Hex(2)HexNAc(3)Neu5Ac(3)
HF_20240419_O_Gly_1	P02790	GHGHRNGTGHGNSTHHGPEYMR	Fuc(1)Hex(2)HexNAc(3)Neu5Ac(2)	P02790_GHGHRNGTGHGNSTHHGPEYMR_Fuc(1)Hex(2)HexNAc(3)Neu5Ac(2)
HF_20240419_O_Gly_1	P01876	HYTNPSQDVTVPCPVPSTPPTPSPSTPPTPSPSCCHPR	Hex(3)HexNAc(5)Neu5Ac(1)	P01876_HYTNPSQDVTVPCPVPSTPPTPSPSTPPTPSPSCCHPR_Hex(3)HexNAc(5)Neu5Ac(1)
HF_20240419_O_Gly_1	P08519	ARGTDSCQGDSGGPLVCFEKDK	Hex(1)HexNAc(2)Neu5Ac(2)	P08519_ARGTDSCQGDSGGPLVCFEKDK_Hex(1)HexNAc(2)Neu5Ac(2)
HF_20240419_O_Gly_1	P01042	IGEIKEETTVSPPHTSMAPAQDEER	Hex(2)HexNAc(2)Neu5Ac(1)	P01042_IGEIKEETTVSPPHTSMAPAQDEER_Hex(2)HexNAc(2)Neu5Ac(1)
HF_20240419_O_Gly_1	P01877	LYTTSSQLTLPATQCPDGK	Hex(2)HexNAc(4)	P01877_LYTTSSQLTLPATQCPDGK_Hex(2)HexNAc(4)
HF_20240419_O_Gly_1	P01876	HYTNPSQDVTVPCPVPSTPPTPSPSTPPTPSPSCCHPR	Hex(1)HexNAc(2)Neu5Ac(3)	P01876_HYTNPSQDVTVPCPVPSTPPTPSPSTPPTPSPSCCHPR_Hex(1)HexNAc(2)Neu5Ac(3)
HF_20240419_O_Gly_1	P04196	SSTTKPPFKPHGSR	HexNAc(1)	P04196_SSTTKPPFKPHGSR_HexNAc(1)
HF_20240419_O_Gly_1	P01876	NPSQDVTVPCPVPSTPPTPSPSTPPTPSPSCCHPR	Fuc(1)Hex(4)HexNAc(5)Neu5Ac(2)	P01876_NPSQDVTVPCPVPSTPPTPSPSTPPTPSPSCCHPR_Fuc(1)Hex(4)HexNAc(5)Neu5Ac(2)
HF_20240419_O_Gly_1	P01876	NPSQDVTVPCPVPSTPPTPSPSTPPTPSPSCCHPR	Fuc(1)Hex(4)HexNAc(5)Neu5Ac(2)	P01876_NPSQDVTVPCPVPSTPPTPSPSTPPTPSPSCCHPR_Fuc(1)Hex(4)HexNAc(5)Neu5Ac(2)
HF_20240419_O_Gly_1	P02790	ATPLPPTSAHGNVAEGETKPDPDVTER	Hex(1)HexNAc(2)	P02790_ATPLPPTSAHGNVAEGETKPDPDVTER_Hex(1)HexNAc(2)
HF_20240419_O_Gly_1	P02790	PLPPTSAHGNVAEGETKPDPDVTER	Hex(1)HexNAc(3)	P02790_PLPPTSAHGNVAEGETKPDPDVTER_Hex(1)HexNAc(3)
HF_20240419_O_Gly_1	P02790	GHGHRNGTGHGNSTHHGPEYMR	Fuc(1)Hex(2)HexNAc(3)Neu5Ac(2)	P02790_GHGHRNGTGHGNSTHHGPEYMR_Fuc(1)Hex(2)HexNAc(3)Neu5Ac(2)
HF_20240419_O_Gly_1	P01876	HYTNPSQDVTVPCPVPSTPPTPSPSTPPTPSPSCCHPR	Fuc(1)Hex(4)HexNAc(5)Neu5Ac(3)	P01876_HYTNPSQDVTVPCPVPSTPPTPSPSTPPTPSPSCCHPR_Fuc(1)Hex(4)HexNAc(5)Neu5Ac(3)
HF_20240419_O_Gly_1	P01876	HYTNPSQDVTVPCPVPSTPPTPSPSTPPTPSPS	Hex(4)HexNAc(4)Neu5Ac(2)	P01876_HYTNPSQDVTVPCPVPSTPPTPSPSTPPTPSPS_Hex(4)HexNAc(4)Neu5Ac(2)
HF_20240419_O_Gly_1	P01876	HYTNPSQDVTVPCPVPSTPPTPSPSTPPTPSPSCCHPR	Hex(2)HexNAc(3)Neu5Ac(2)	P01876_HYTNPSQDVTVPCPVPSTPPTPSPSTPPTPSPSCCHPR_Hex(2)HexNAc(3)Neu5Ac(2)
HF_20240419_O_Gly_1	Q14624	LAILPASAPPATSNPDPAVSR	Hex(3)HexNAc(3)Neu5Ac(1)	Q14624_LAILPASAPPATSNPDPAVSR_Hex(3)HexNAc(3)Neu5Ac(1)
HF_20240419_O_Gly_1	P01876	HYTNPSQDVTVPCPVPSTPPTPSPSTPPTPSPSCCHPR	Fuc(1)Hex(3)HexNAc(5)Neu5Ac(4)	P01876_HYTNPSQDVTVPCPVPSTPPTPSPSTPPTPSPSCCHPR_Fuc(1)Hex(3)HexNAc(5)Neu5Ac(4)
HF_20240419_O_Gly_1	P01042	IGEIKEETTVSPPHTSMAPAQDEER	Hex(3)HexNAc(3)Neu5Ac(2)	P01042_IGEIKEETTVSPPHTSMAPAQDEER_Hex(3)HexNAc(3)Neu5Ac(2)
HF_20240419_O_Gly_1	P04196	SSTTKPPFKPHGSR	Hex(1)HexNAc(1)Neu5Ac(1)	P04196_SSTTKPPFKPHGSR_Hex(1)HexNAc(1)Neu5Ac(1)
HF_20240419_O_Gly_1	P05155	PNATSSSSQDPESLQDRGEGK	Fuc(1)Hex(4)HexNAc(5)Neu5Ac(4)	P05155_PNATSSSSQDPESLQDRGEGK_Fuc(1)Hex(4)HexNAc(5)Neu5Ac(4)
HF_20240419_O_Gly_1	P01876	HYTNPSQDVTVPCPVPSTPPTPSPSTPPTPSPSCCHPR	Hex(1)HexNAc(1)Neu5Ac(1)	P01876_HYTNPSQDVTVPCPVPSTPPTPSPSTPPTPSPSCCHPR_Hex(1)HexNAc(1)Neu5Ac(1)
HF_20240419_O_Gly_1	P01876	HYTNPSQDVTVPCPVPSTPPTPSPSTPPTPSPSCCHPR	Hex(1)HexNAc(3)Neu5Ac(2)	P01876_HYTNPSQDVTVPCPVPSTPPTPSPSTPPTPSPSCCHPR_Hex(1)HexNAc(3)Neu5Ac(2)
HF_20240419_O_Gly_1	P01876	HYTNPSQDVTVPCPVPSTPPTPSPSTPPTPSPSCCHPR	Fuc(2)Hex(5)HexNAc(5)Neu5Ac(2)	P01876_HYTNPSQDVTVPCPVPSTPPTPSPSTPPTPSPSCCHPR_Fuc(2)Hex(5)HexNAc(5)Neu5Ac(2)
HF_20240419_O_Gly_1	P02790	GTGHGNSTHHGPEYMR	Fuc(1)Hex(3)HexNAc(4)Neu5Ac(2)	P02790_GTGHGNSTHHGPEYMR_Fuc(1)Hex(3)HexNAc(4)Neu5Ac(2)
HF_20240419_O_Gly_1	P01876	YTNPSQDVTVPCPVPSTPPTPSPSTPPTPSPSCCHPR	Hex(2)HexNAc(4)Neu5Ac(2)	P01876_YTNPSQDVTVPCPVPSTPPTPSPSTPPTPSPSCCHPR_Hex(2)HexNAc(4)Neu5Ac(2)
HF_20240419_O_Gly_1	P01876	HYTNPSQDVTVPCPVPSTPPTPSPSTPPTPSPSCCHPR	Fuc(2)Hex(4)HexNAc(5)Neu5Ac(2)	P01876_HYTNPSQDVTVPCPVPSTPPTPSPSTPPTPSPSCCHPR_Fuc(2)Hex(4)HexNAc(5)Neu5Ac(2)
HF_20240419_O_Gly_1	P02765	SLGSPSGEVSHPRKTRTVVQPSVGAAAGPVVPPCPGR	Hex(3)HexNAc(6)	P02765_SLGSPSGEVSHPRKTRTVVQPSVGAAAGPVVPPCPGR_Hex(3)HexNAc(6)
HF_20240419_O_Gly_1	P02790	GTGHGNSTHHGPEYMR	Fuc(1)Hex(3)HexNAc(4)Neu5Ac(2)	P02790_GTGHGNSTHHGPEYMR_Fuc(1)Hex(3)HexNAc(4)Neu5Ac(2)
HF_20240419_O_Gly_1	P01876	HYTNPSQDVTVPCPVPSTPPTPSPSTPPTPSPSCCHPR	Hex(3)HexNAc(5)Neu5Ac(3)	P01876_HYTNPSQDVTVPCPVPSTPPTPSPSTPPTPSPSCCHPR_Hex(3)HexNAc(5)Neu5Ac(3)
HF_20240419_O_Gly_1	P02671	HRHPDEAAFFDTASTGK	Hex(1)HexNAc(1)Neu5Ac(2)	P02671_HRHPDEAAFFDTASTGK_Hex(1)HexNAc(1)Neu5Ac(2)
HF_20240419_O_Gly_1	Q14624	IEETTMTTQTPAPIQAPSAILPLPGQSVER	HexNAc(2)Neu5Ac(1)	Q14624_IEETTMTTQTPAPIQAPSAILPLPGQSVER_HexNAc(2)Neu5Ac(1)
HF_20240419_O_Gly_1	P01876	HYTNPSQDVTVPCPVPSTPPTPSPSTPPTPSPSCCHPR	Hex(4)HexNAc(4)Neu5Ac(1)	P01876_HYTNPSQDVTVPCPVPSTPPTPSPSTPPTPSPSCCHPR_Hex(4)HexNAc(4)Neu5Ac(1)
HF_20240419_O_Gly_1	Q14624	TQTPAPIQAPSAILPLPGQSVER	Hex(2)HexNAc(3)Neu5Ac(2)	Q14624_TQTPAPIQAPSAILPLPGQSVER_Hex(2)HexNAc(3)Neu5Ac(2)
HF_20240419_O_Gly_1	P05155	SNPNATSSSSQDPESLQDR	Hex(6)HexNAc(6)Neu5Ac(2)	P05155_SNPNATSSSSQDPESLQDR_Hex(6)HexNAc(6)Neu5Ac(2)
HF_20240419_O_Gly_1	P04196	SSTTKPPFKPHGSR	HexNAc(1)	P04196_SSTTKPPFKPHGSR_HexNAc(1)
HF_20240419_O_Gly_1	P02790	TPLPPTSAHGNVAEGETKPDPDVTER	Hex(1)HexNAc(1)Neu5Ac(1)	P02790_TPLPPTSAHGNVAEGETKPDPDVTER_Hex(1)HexNAc(1)Neu5Ac(1)
HF_20240419_O_Gly_1	P04196	SSTTKPPFKPHGSR	Hex(1)HexNAc(2)Neu5Ac(1)	P04196_SSTTKPPFKPHGSR_Hex(1)HexNAc(2)Neu5Ac(1)
HF_20240419_O_Gly_1	P01876	HYTNPSQDVTVPCPVPSTPPTPSPSTPPTPSPSCCHPR	Hex(4)HexNAc(4)	P01876_HYTNPSQDVTVPCPVPSTPPTPSPSTPPTPSPSCCHPR_Hex(4)HexNAc(4)
HF_20240419_O_Gly_1	P01876	HYTNPSQDVTVPCPVPSTPPTPSPSTPPTPSPSCCHPR	Hex(3)HexNAc(4)Neu5Ac(1)	P01876_HYTNPSQDVTVPCPVPSTPPTPSPSTPPTPSPSCCHPR_Hex(3)HexNAc(4)Neu5Ac(1)
HF_20240419_O_Gly_1	P02790	NGTGHGNSTHHGPEYMR	Fuc(1)Hex(5)HexNAc(5)Neu5Ac(1)	P02790_NGTGHGNSTHHGPEYMR_Fuc(1)Hex(5)HexNAc(5)Neu5Ac(1)
HF_20240419_O_Gly_1	P01876	HYTNPSQDVTVPCPVPSTPPTPSPSTPPTPSPSCCHPR	Hex(4)HexNAc(6)Neu5Ac(1)	P01876_HYTNPSQDVTVPCPVPSTPPTPSPSTPPTPSPSCCHPR_Hex(4)HexNAc(6)Neu5Ac(1)
HF_20240419_O_Gly_1	Q14624	MVVTKPDDQEQSQVAEKPMEGESR	HexNAc(1)	Q14624_MVVTKPDDQEQSQVAEKPMEGESR_HexNAc(1)
HF_20240419_O_Gly_1	P01876	HVKHYTNPSQDVTVPCPVPSTPPTPSPSTPPTPSPSCCHPR	Hex(2)HexNAc(2)Neu5Ac(2)	P01876_HVKHYTNPSQDVTVPCPVPSTPPTPSPSTPPTPSPSCCHPR_Hex(2)HexNAc(2)Neu5Ac(2)
HF_20240419_O_Gly_1	P01834	ALQSGNSQESVTEQDSK	Hex(3)HexNAc(3)Neu5Ac(2)	P01834_ALQSGNSQESVTEQDSK_Hex(3)HexNAc(3)Neu5Ac(2)
HF_20240419_O_Gly_1	P05546	NNKNLSMPLLPADFHK	Hex(1)HexNAc(4)Neu5Ac(2)	P05546_NNKNLSMPLLPADFHK_Hex(1)HexNAc(4)Neu5Ac(2)
HF_20240419_O_Gly_1	P05452	ITAQPDGGKTENCAVLSGAANGK	Hex(1)HexNAc(1)Neu5Ac(1)	P05452_ITAQPDGGKTENCAVLSGAANGK_Hex(1)HexNAc(1)Neu5Ac(1)
HF_20240419_O_Gly_1	P00738	GCPKPPEIAHGYVEHSVR	Hex(1)HexNAc(3)Neu5Ac(2)	P00738_GCPKPPEIAHGYVEHSVR_Hex(1)HexNAc(3)Neu5Ac(2)
HF_20240419_O_Gly_1	Q14624	IEETTMTTQTPAPIQAPSAILPLPGQSVER	Hex(1)HexNAc(1)Neu5Ac(2)	Q14624_IEETTMTTQTPAPIQAPSAILPLPGQSVER_Hex(1)HexNAc(1)Neu5Ac(2)
HF_20240419_O_Gly_1	P04196	SSTTKPPFKPHGSR	Hex(1)HexNAc(1)Neu5Ac(1)	P04196_SSTTKPPFKPHGSR_Hex(1)HexNAc(1)Neu5Ac(1)
HF_20240419_O_Gly_1	P00747	IPSCDSSPVSTEQLAPTAPPELTPVVQDCYHGDGQSYR	HexNAc(2)Neu5Ac(1)	P00747_IPSCDSSPVSTEQLAPTAPPELTPVVQDCYHGDGQSYR_HexNAc(2)Neu5Ac(1)
HF_20240419_O_Gly_1	P23142	HSQLEELHCATGISLANEQDR	Hex(2)HexNAc(3)	P23142_HSQLEELHCATGISLANEQDR_Hex(2)HexNAc(3)
HF_20240419_O_Gly_1	P02671	SAGSWNSGSSGPGSTGNR	Fuc(1)Hex(3)HexNAc(5)Neu5Ac(1)	P02671_SAGSWNSGSSGPGSTGNR_Fuc(1)Hex(3)HexNAc(5)Neu5Ac(1)
HF_20240419_O_Gly_1	P01876	HYTNPSQDVTVPCPVPSTPPTPSPSTPPTPSPSCCHPR	Hex(3)HexNAc(3)Neu5Ac(3)	P01876_HYTNPSQDVTVPCPVPSTPPTPSPSTPPTPSPSCCHPR_Hex(3)HexNAc(3)Neu5Ac(3)
HF_20240419_O_Gly_1	P02790	LPPTSAHGNVAEGETKPDPDVTER	Hex(1)HexNAc(1)Neu5Ac(1)	P02790_LPPTSAHGNVAEGETKPDPDVTER_Hex(1)HexNAc(1)Neu5Ac(1)
HF_20240419_O_Gly_1	P04196	SSTTKPPFKPHGSR	HexNAc(1)	P04196_SSTTKPPFKPHGSR_HexNAc(1)
HF_20240419_O_Gly_1	Q14624	QTPAPIQAPSAILPLPGQSVER	Hex(3)HexNAc(6)Neu5Ac(2)	Q14624_QTPAPIQAPSAILPLPGQSVER_Hex(3)HexNAc(6)Neu5Ac(2)
HF_20240419_O_Gly_1	Q14624	APIQAPSAILPLPGQSVER	Fuc(1)Hex(4)HexNAc(6)Neu5Ac(3)	Q14624_APIQAPSAILPLPGQSVER_Fuc(1)Hex(4)HexNAc(6)Neu5Ac(3)
HF_20240419_O_Gly_1	P01876	HYTNPSQDVTVPCPVPSTPPTPSPSTPPTPSPSCCHPR	Fuc(1)Hex(5)HexNAc(5)Neu5Ac(1)	P01876_HYTNPSQDVTVPCPVPSTPPTPSPSTPPTPSPSCCHPR_Fuc(1)Hex(5)HexNAc(5)Neu5Ac(1)
HF_20240419_O_Gly_1	P01876	HYTNPSQDVTVPCPVPSTPPTPSPSTPPTPSPSCCHPR	Hex(1)HexNAc(4)Neu5Ac(1)	P01876_HYTNPSQDVTVPCPVPSTPPTPSPSTPPTPSPSCCHPR_Hex(1)HexNAc(4)Neu5Ac(1)
HF_20240419_O_Gly_1	P01876	HYTNPSQDVTVPCPVPSTPPTPSPSTPPTPSPSCCHPR	Hex(4)HexNAc(6)	P01876_HYTNPSQDVTVPCPVPSTPPTPSPSTPPTPSPSCCHPR_Hex(4)HexNAc(6)
HF_20240419_O_Gly_1	P01876	HYTNPSQDVTVPCPVPSTPPTPSPSTPPTPSPSCCHPR	Hex(2)HexNAc(3)Neu5Ac(2)	P01876_HYTNPSQDVTVPCPVPSTPPTPSPSTPPTPSPSCCHPR_Hex(2)HexNAc(3)Neu5Ac(2)
HF_20240419_O_Gly_1	P01876	HYTNPSQDVTVPCPVPSTPPTPSPSTPPTPSPSCCHPR	Hex(3)HexNAc(4)	P01876_HYTNPSQDVTVPCPVPSTPPTPSPSTPPTPSPSCCHPR_Hex(3)HexNAc(4)
HF_20240419_O_Gly_1	P01876	YTNPSQDVTVPCPVPSTPPTPSPSTPPTPSPSCCHPR	Fuc(1)Hex(5)HexNAc(5)Neu5Ac(1)	P01876_YTNPSQDVTVPCPVPSTPPTPSPSTPPTPSPSCCHPR_Fuc(1)Hex(5)HexNAc(5)Neu5Ac(1)
HF_20240419_O_Gly_1	P01876	HYTNPSQDVTVPCPVPSTPPTPSPSTPPTPSPSCCHPR	Hex(3)HexNAc(6)Neu5Ac(1)	P01876_HYTNPSQDVTVPCPVPSTPPTPSPSTPPTPSPSCCHPR_Hex(3)HexNAc(6)Neu5Ac(1)
HF_20240419_O_Gly_1	P01876	HYTNPSQDVTVPCPVPSTPPTPSPSTPPTPSPSCCHPR	Fuc(1)Hex(3)HexNAc(5)Neu5Ac(2)	P01876_HYTNPSQDVTVPCPVPSTPPTPSPSTPPTPSPSCCHPR_Fuc(1)Hex(3)HexNAc(5)Neu5Ac(2)
HF_20240419_O_Gly_1	P01834	NNFYPREAKVQWKVDNALQSGNSQESVTEQDSK	Fuc(1)Hex(3)HexNAc(4)Neu5Ac(4)	P01834_NNFYPREAKVQWKVDNALQSGNSQESVTEQDSK_Fuc(1)Hex(3)HexNAc(4)Neu5Ac(4)
HF_20240419_O_Gly_1	P01834	NNFYPREAKVQWKVDNALQSGNSQESVTEQDSK	Fuc(1)Hex(3)HexNAc(4)Neu5Ac(4)	P01834_NNFYPREAKVQWKVDNALQSGNSQESVTEQDSK_Fuc(1)Hex(3)HexNAc(4)Neu5Ac(4)
HF_20240419_O_Gly_1	P02671	PRNPSSAGSWNSGSSGPGSTGNR	Hex(1)HexNAc(3)Neu5Ac(2)	P02671_PRNPSSAGSWNSGSSGPGSTGNR_Hex(1)HexNAc(3)Neu5Ac(2)
HF_20240419_O_Gly_1	P05154	KRVEDLHVGATVAPSSR	HexNAc(1)	P05154_KRVEDLHVGATVAPSSR_HexNAc(1)
HF_20240419_O_Gly_1	P02790	TPLPPTSAHGNVAEGETKPDPDVTER	Hex(1)HexNAc(3)Neu5Ac(2)	P02790_TPLPPTSAHGNVAEGETKPDPDVTER_Hex(1)HexNAc(3)Neu5Ac(2)
HF_20240419_O_Gly_1	P01876	HYTNPSQDVTVPCPVPSTPPTPSPSTPPTPSPSCCHPR	Hex(5)HexNAc(5)Neu5Ac(4)	P01876_HYTNPSQDVTVPCPVPSTPPTPSPSTPPTPSPSCCHPR_Hex(5)HexNAc(5)Neu5Ac(4)
HF_20240419_O_Gly_1	P01876	HYTNPSQDVTVPCPVPSTPPTPSPSTPPTPSPSCCHPR	Hex(2)HexNAc(4)	P01876_HYTNPSQDVTVPCPVPSTPPTPSPSTPPTPSPSCCHPR_Hex(2)HexNAc(4)
HF_20240419_O_Gly_1	P01876	HYTNPSQDVTVPCPVPSTPPTPSPSTPPTPSPSCCHPR	Hex(3)HexNAc(5)Neu5Ac(3)	P01876_HYTNPSQDVTVPCPVPSTPPTPSPSTPPTPSPSCCHPR_Hex(3)HexNAc(5)Neu5Ac(3)
HF_20240419_O_Gly_1	P01876	HYTNPSQDVTVPCPVPSTPPTPSPSTPPTPSPSCCHPR	Hex(3)HexNAc(4)Neu5Ac(2)	P01876_HYTNPSQDVTVPCPVPSTPPTPSPSTPPTPSPSCCHPR_Hex(3)HexNAc(4)Neu5Ac(2)
HF_20240419_O_Gly_1	P02790	TPLPPTSAHGNVAEGETKPDPDVTER	Fuc(1)Hex(2)HexNAc(3)Neu5Ac(3)	P02790_TPLPPTSAHGNVAEGETKPDPDVTER_Fuc(1)Hex(2)HexNAc(3)Neu5Ac(3)
HF_20240419_O_Gly_1	P02790	TPLPPTSAHGNVAEGETKPDPDVTER	HexNAc(2)	P02790_TPLPPTSAHGNVAEGETKPDPDVTER_HexNAc(2)
HF_20240419_O_Gly_1	P02768	LAKTYETTLEKCCAAADPHECYAK	HexNAc(1)	P02768_LAKTYETTLEKCCAAADPHECYAK_HexNAc(1)
HF_20240419_O_Gly_1	Q14624	IEETTMTTQTPAPIQAPSAILPLPGQSVER	Hex(2)HexNAc(2)Neu5Ac(2)	Q14624_IEETTMTTQTPAPIQAPSAILPLPGQSVER_Hex(2)HexNAc(2)Neu5Ac(2)
HF_20240419_O_Gly_1	P01876	HYTNPSQDVTVPCPVPSTPPTPSPSTPPTPSPSCCHPR	Hex(1)HexNAc(3)Neu5Ac(3)	P01876_HYTNPSQDVTVPCPVPSTPPTPSPSTPPTPSPSCCHPR_Hex(1)HexNAc(3)Neu5Ac(3)
HF_20240419_O_Gly_1	P02790	TPLPPTSAHGNVAEGETKPDPDVTER	Hex(1)HexNAc(1)Neu5Ac(1)	P02790_TPLPPTSAHGNVAEGETKPDPDVTER_Hex(1)HexNAc(1)Neu5Ac(1)
HF_20240419_O_Gly_1	Q13790	DANISQPETTK	Hex(1)HexNAc(1)Neu5Ac(1)	Q13790_DANISQPETTK_Hex(1)HexNAc(1)Neu5Ac(1)
HF_20240419_O_Gly_1	P01876	HYTNPSQDVTVPCPVPSTPPTPSPSTPPTPSPSCCHPR	Hex(4)HexNAc(5)Neu5Ac(1)	P01876_HYTNPSQDVTVPCPVPSTPPTPSPSTPPTPSPSCCHPR_Hex(4)HexNAc(5)Neu5Ac(1)
HF_20240419_O_Gly_1	P01876	KHYTNPSQDVTVPCPVPSTPPTPSPSTPPTPSPSCCHPR	Fuc(1)Hex(3)HexNAc(5)Neu5Ac(3)	P01876_KHYTNPSQDVTVPCPVPSTPPTPSPSTPPTPSPSCCHPR_Fuc(1)Hex(3)HexNAc(5)Neu5Ac(3)
HF_20240419_O_Gly_1	P00738	GCPKPPEIAHGYVEHSVR	Hex(1)HexNAc(3)Neu5Ac(2)	P00738_GCPKPPEIAHGYVEHSVR_Hex(1)HexNAc(3)Neu5Ac(2)
HF_20240419_O_Gly_1	P01876	SVTCHVKHYTNPSQDVTVPCPVPSTPPTPSPSTPPTPSPSCCHPR	Hex(2)HexNAc(2)Neu5Ac(1)	P01876_SVTCHVKHYTNPSQDVTVPCPVPSTPPTPSPSTPPTPSPSCCHPR_Hex(2)HexNAc(2)Neu5Ac(1)
HF_20240419_O_Gly_1	P27918	QQVCPTHGAWATWGPWTPCSASCHGGPHEPK	Hex(3)HexNAc(4)Neu5Ac(4)	P27918_QQVCPTHGAWATWGPWTPCSASCHGGPHEPK_Hex(3)HexNAc(4)Neu5Ac(4)
HF_20240419_O_Gly_1	Q14624	KIEETTMTTQTPAPIQAPSAILPLPGQSVER	HexNAc(3)Neu5Ac(1)	Q14624_KIEETTMTTQTPAPIQAPSAILPLPGQSVER_HexNAc(3)Neu5Ac(1)
HF_20240419_O_Gly_1	P05546	LNNKNLSMPLLPADFHK	Hex(3)HexNAc(4)Neu5Ac(1)	P05546_LNNKNLSMPLLPADFHK_Hex(3)HexNAc(4)Neu5Ac(1)
HF_20240419_O_Gly_1	P01834	QWKVDNALQSGNSQESVTEQDSK	Fuc(2)Hex(5)HexNAc(6)Neu5Ac(2)	P01834_QWKVDNALQSGNSQESVTEQDSK_Fuc(2)Hex(5)HexNAc(6)Neu5Ac(2)
HF_20240419_O_Gly_1	Q9BWP8	IGPIGSKGEKGDSGDIGPPGPNGEPGLPCECSQLR	HexNAc(2)Neu5Ac(1)	Q9BWP8_IGPIGSKGEKGDSGDIGPPGPNGEPGLPCECSQLR_HexNAc(2)Neu5Ac(1)
HF_20240419_O_Gly_1	P01876	HYTNPSQDVTVPCPVPSTPPTPSPSTPPTPSPSCCHPR	Fuc(2)Hex(4)HexNAc(5)Neu5Ac(3)	P01876_HYTNPSQDVTVPCPVPSTPPTPSPSTPPTPSPSCCHPR_Fuc(2)Hex(4)HexNAc(5)Neu5Ac(3)
HF_20240419_O_Gly_1	P01876	HYTNPSQDVTVPCPVPSTPPTPSPSTPPTPSPSCCHPR	Hex(4)HexNAc(4)Neu5Ac(2)	P01876_HYTNPSQDVTVPCPVPSTPPTPSPSTPPTPSPSCCHPR_Hex(4)HexNAc(4)Neu5Ac(2)
HF_20240419_O_Gly_1	Q16610	EGTPAPFGDQSHPEPESWNAAQHCQQDR	Hex(1)HexNAc(1)Neu5Ac(1)	Q16610_EGTPAPFGDQSHPEPESWNAAQHCQQDR_Hex(1)HexNAc(1)Neu5Ac(1)
HF_20240419_O_Gly_1	Q14624	TQTPAPIQAPSAILPLPGQSVER	Hex(3)HexNAc(4)Neu5Ac(2)	Q14624_TQTPAPIQAPSAILPLPGQSVER_Hex(3)HexNAc(4)Neu5Ac(2)
HF_20240419_O_Gly_1	Q14624	TQTPAPIQAPSAILPLPGQSVER	Hex(3)HexNAc(4)Neu5Ac(2)	Q14624_TQTPAPIQAPSAILPLPGQSVER_Hex(3)HexNAc(4)Neu5Ac(2)
HF_20240419_O_Gly_1	P02790	PLPPTSAHGNVAEGETKPDPDVTER	Hex(1)HexNAc(3)	P02790_PLPPTSAHGNVAEGETKPDPDVTER_Hex(1)HexNAc(3)
HF_20240419_O_Gly_1	Q14624	TTMTTQTPAPIQAPSAILPLPGQSVER	Hex(3)HexNAc(6)	Q14624_TTMTTQTPAPIQAPSAILPLPGQSVER_Hex(3)HexNAc(6)
HF_20240419_O_Gly_1	P01876	HYTNPSQDVTVPCPVPSTPPTPSPSTPPTPSPSCCHPR	Hex(4)HexNAc(4)Neu5Ac(2)	P01876_HYTNPSQDVTVPCPVPSTPPTPSPSTPPTPSPSCCHPR_Hex(4)HexNAc(4)Neu5Ac(2)
HF_20240419_O_Gly_1	P01876	HYTNPSQDVTVPCPVPSTPPTPSPSTPPTPSPSCCHPR	Fuc(1)Hex(2)HexNAc(4)Neu5Ac(2)	P01876_HYTNPSQDVTVPCPVPSTPPTPSPSTPPTPSPSCCHPR_Fuc(1)Hex(2)HexNAc(4)Neu5Ac(2)
HF_20240419_O_Gly_1	P19823	KVVPDSTPSWANPSPTPVISMLAQGSQVLESTPPPHVMR	Fuc(1)Hex(3)HexNAc(5)Neu5Ac(3)	P19823_KVVPDSTPSWANPSPTPVISMLAQGSQVLESTPPPHVMR_Fuc(1)Hex(3)HexNAc(5)Neu5Ac(3)
HF_20240419_O_Gly_1	P19823	PDSTPSWANPSPTPVISMLAQGSQVLESTPPPHVMR	Fuc(1)Hex(5)HexNAc(5)Neu5Ac(3)	P19823_PDSTPSWANPSPTPVISMLAQGSQVLESTPPPHVMR_Fuc(1)Hex(5)HexNAc(5)Neu5Ac(3)
HF_20240419_O_Gly_1	P01876	HVKHYTNPSQDVTVPCPVPSTPPTPSPSTPPTPSPSCCHPR	Hex(1)HexNAc(3)	P01876_HVKHYTNPSQDVTVPCPVPSTPPTPSPSTPPTPSPSCCHPR_Hex(1)HexNAc(3)
HF_20240419_O_Gly_1	P01876	VPCPVPSTPPTPSPSTPPTPSPSCCHPR	Fuc(1)Hex(6)HexNAc(6)Neu5Ac(5)	P01876_VPCPVPSTPPTPSPSTPPTPSPSCCHPR_Fuc(1)Hex(6)HexNAc(6)Neu5Ac(5)
HF_20240419_O_Gly_1	P01876	HYTNPSQDVTVPCPVPSTPPTPSPSTPPTPSPSCCHPR	Fuc(1)Hex(3)HexNAc(4)Neu5Ac(1)	P01876_HYTNPSQDVTVPCPVPSTPPTPSPSTPPTPSPSCCHPR_Fuc(1)Hex(3)HexNAc(4)Neu5Ac(1)
HF_20240419_O_Gly_1	Q14624	LAILPASAPPATSNPDPAVSR	Hex(3)HexNAc(3)Neu5Ac(4)	Q14624_LAILPASAPPATSNPDPAVSR_Hex(3)HexNAc(3)Neu5Ac(4)
HF_20240419_O_Gly_1	Q14624	IEETTMTTQTPAPIQAPSAILPLPGQSVER	Fuc(1)Hex(2)HexNAc(3)Neu5Ac(1)	Q14624_IEETTMTTQTPAPIQAPSAILPLPGQSVER_Fuc(1)Hex(2)HexNAc(3)Neu5Ac(1)
HF_20240419_O_Gly_1	Q14624	IEETTMTTQTPAPIQAPSAILPLPGQSVER	Fuc(2)Hex(4)HexNAc(5)Neu5Ac(3)	Q14624_IEETTMTTQTPAPIQAPSAILPLPGQSVER_Fuc(2)Hex(4)HexNAc(5)Neu5Ac(3)
HF_20240419_O_Gly_1	P01876	HYTNPSQDVTVPCPVPSTPPTPSPSTPPTPSPSCCHPR	Hex(4)HexNAc(4)Neu5Ac(1)	P01876_HYTNPSQDVTVPCPVPSTPPTPSPSTPPTPSPSCCHPR_Hex(4)HexNAc(4)Neu5Ac(1)
HF_20240419_O_Gly_1	P11226	LGPPGNPGPSGSPGPKGQKGDPGKSPDGDSSLAASER	Hex(2)HexNAc(2)	P11226_LGPPGNPGPSGSPGPKGQKGDPGKSPDGDSSLAASER_Hex(2)HexNAc(2)
HF_20240419_O_Gly_1	P02790	PPTSAHGNVAEGETKPDPDVTER	Hex(3)HexNAc(3)Neu5Ac(2)	P02790_PPTSAHGNVAEGETKPDPDVTER_Hex(3)HexNAc(3)Neu5Ac(2)
HF_20240419_O_Gly_1	P01876	HYTNPSQDVTVPCPVPSTPPTPSPSTPPTPSPSCCHPR	Hex(1)HexNAc(3)Neu5Ac(2)	P01876_HYTNPSQDVTVPCPVPSTPPTPSPSTPPTPSPSCCHPR_Hex(1)HexNAc(3)Neu5Ac(2)
HF_20240419_O_Gly_1	P13671	QWTSCSKTCNSGTQSR	Fuc(1)Hex(3)HexNAc(4)Neu5Ac(2)	P13671_QWTSCSKTCNSGTQSR_Fuc(1)Hex(3)HexNAc(4)Neu5Ac(2)
HF_20240419_O_Gly_1	P02790	ATPLPPTSAHGNVAEGETKPDPDVTER	Hex(3)HexNAc(4)Neu5Ac(2)	P02790_ATPLPPTSAHGNVAEGETKPDPDVTER_Hex(3)HexNAc(4)Neu5Ac(2)
HF_20240419_O_Gly_1	P02790	LGLWSLCWSLAIATPLPPTSAHGNVAEGETKPDPDVTER	Hex(5)HexNAc(6)Neu5Ac(2)	P02790_LGLWSLCWSLAIATPLPPTSAHGNVAEGETKPDPDVTER_Hex(5)HexNAc(6)Neu5Ac(2)
HF_20240419_O_Gly_1	Q13790	DANISQPETTKEGLR	Hex(1)HexNAc(1)Neu5Ac(1)	Q13790_DANISQPETTKEGLR_Hex(1)HexNAc(1)Neu5Ac(1)
HF_20240419_O_Gly_1	P01876	HYTNPSQDVTVPCPVPSTPPTPSPSTPPTPSPSCCHPR	Hex(2)HexNAc(3)Neu5Ac(3)	P01876_HYTNPSQDVTVPCPVPSTPPTPSPSTPPTPSPSCCHPR_Hex(2)HexNAc(3)Neu5Ac(3)
HF_20240419_O_Gly_1	P0C0L5	GVAHNNLMAMAQETGDNLYWGSVTGSQSNAVSPTPAPR	HexNAc(1)Neu5Ac(1)	P0C0L5_GVAHNNLMAMAQETGDNLYWGSVTGSQSNAVSPTPAPR_HexNAc(1)Neu5Ac(1)
HF_20240419_O_Gly_1	P01834	FYPREAKVQWKVDNALQSGNSQESVTEQDSK	Hex(4)HexNAc(5)Neu5Ac(4)	P01834_FYPREAKVQWKVDNALQSGNSQESVTEQDSK_Hex(4)HexNAc(5)Neu5Ac(4)
HF_20240419_O_Gly_1	Q13790	DANISQPETTKEGLR	Hex(1)HexNAc(1)Neu5Ac(1)	Q13790_DANISQPETTKEGLR_Hex(1)HexNAc(1)Neu5Ac(1)
HF_20240419_O_Gly_1	P02790	LPPTSAHGNVAEGETKPDPDVTER	Fuc(1)Hex(3)HexNAc(3)Neu5Ac(1)	P02790_LPPTSAHGNVAEGETKPDPDVTER_Fuc(1)Hex(3)HexNAc(3)Neu5Ac(1)
HF_20240419_O_Gly_1	P02649	AVGTSAAPVPSDNH	Hex(1)HexNAc(4)	P02649_AVGTSAAPVPSDNH_Hex(1)HexNAc(4)
HF_20240419_O_Gly_1	P01876	HYTNPSQDVTVPCPVPSTPPTPSPSTPPTPSPSCCHPR	Hex(3)HexNAc(5)Neu5Ac(1)	P01876_HYTNPSQDVTVPCPVPSTPPTPSPSTPPTPSPSCCHPR_Hex(3)HexNAc(5)Neu5Ac(1)
HF_20240419_O_Gly_1	P02790	GTGHGNSTHHGPEYMR	Fuc(1)Hex(2)HexNAc(3)Neu5Ac(1)	P02790_GTGHGNSTHHGPEYMR_Fuc(1)Hex(2)HexNAc(3)Neu5Ac(1)
HF_20240419_O_Gly_1	P02790	LPPTSAHGNVAEGETKPDPDVTER	Hex(2)HexNAc(2)Neu5Ac(1)	P02790_LPPTSAHGNVAEGETKPDPDVTER_Hex(2)HexNAc(2)Neu5Ac(1)
HF_20240419_O_Gly_1	P01876	HYTNPSQDVTVPCPVPSTPPTPSPSTPPTPSPSCCHPR	Hex(3)HexNAc(6)Neu5Ac(3)	P01876_HYTNPSQDVTVPCPVPSTPPTPSPSTPPTPSPSCCHPR_Hex(3)HexNAc(6)Neu5Ac(3)
HF_20240419_O_Gly_1	P01876	HYTNPSQDVTVPCPVPSTPPTPSPSTPPTPSPSCCHPR	Hex(3)HexNAc(3)Neu5Ac(3)	P01876_HYTNPSQDVTVPCPVPSTPPTPSPSTPPTPSPSCCHPR_Hex(3)HexNAc(3)Neu5Ac(3)
HF_20240419_O_Gly_1	P01876	HYTNPSQDVTVPCPVPSTPPTPSPSTPPTPSPSCCHPR	Hex(4)HexNAc(6)Neu5Ac(1)	P01876_HYTNPSQDVTVPCPVPSTPPTPSPSTPPTPSPSCCHPR_Hex(4)HexNAc(6)Neu5Ac(1)
HF_20240419_O_Gly_1	P00738	TDIADDGCPKPPEIAHGYVEHSVR	Hex(2)HexNAc(2)	P00738_TDIADDGCPKPPEIAHGYVEHSVR_Hex(2)HexNAc(2)
HF_20240419_O_Gly_1	P02790	TPLPPTSAHGNVAEGETKPDPDVTER	Hex(2)HexNAc(2)Neu5Ac(4)	P02790_TPLPPTSAHGNVAEGETKPDPDVTER_Hex(2)HexNAc(2)Neu5Ac(4)
HF_20240419_O_Gly_1	P00738	HHNLTTGATLINEQWLLTTAK	Hex(4)HexNAc(5)Neu5Ac(3)	P00738_HHNLTTGATLINEQWLLTTAK_Hex(4)HexNAc(5)Neu5Ac(3)
HF_20240419_O_Gly_1	P04196	SSTTKPPFKPHGSR	Hex(1)HexNAc(1)Neu5Ac(1)	P04196_SSTTKPPFKPHGSR_Hex(1)HexNAc(1)Neu5Ac(1)
HF_20240419_O_Gly_1	P01876	HYTNPSQDVTVPCPVPSTPPTPSPSTPPTPSPSCCHPR	Hex(4)HexNAc(4)Neu5Ac(3)	P01876_HYTNPSQDVTVPCPVPSTPPTPSPSTPPTPSPSCCHPR_Hex(4)HexNAc(4)Neu5Ac(3)
HF_20240419_O_Gly_1	P01876	HYTNPSQDVTVPCPVPSTPPTPSPSTPPTPSPSCCHPR	Hex(5)HexNAc(5)Neu5Ac(3)	P01876_HYTNPSQDVTVPCPVPSTPPTPSPSTPPTPSPSCCHPR_Hex(5)HexNAc(5)Neu5Ac(3)
HF_20240419_O_Gly_1	P01876	HYTNPSQDVTVPCPVPSTPPTPSPSTPPTPSPSCCHPR	Fuc(2)Hex(4)HexNAc(4)Neu5Ac(2)	P01876_HYTNPSQDVTVPCPVPSTPPTPSPSTPPTPSPSCCHPR_Fuc(2)Hex(4)HexNAc(4)Neu5Ac(2)
HF_20240419_O_Gly_1	P01876	KHYTNPSQDVTVPCPVPSTPPTPSPSTPPTPSPSCCHPR	Hex(1)HexNAc(3)Neu5Ac(3)	P01876_KHYTNPSQDVTVPCPVPSTPPTPSPSTPPTPSPSCCHPR_Hex(1)HexNAc(3)Neu5Ac(3)
HF_20240419_O_Gly_1	P01042	IGEIKEETTVSPPHTSMAPAQDEER	Hex(4)HexNAc(4)Neu5Ac(3)	P01042_IGEIKEETTVSPPHTSMAPAQDEER_Hex(4)HexNAc(4)Neu5Ac(3)
HF_20240419_O_Gly_1	P01876	HYTNPSQDVTVPCPVPSTPPTPSPSTPPTPSPSCCHPR	Hex(3)HexNAc(5)Neu5Ac(3)	P01876_HYTNPSQDVTVPCPVPSTPPTPSPSTPPTPSPSCCHPR_Hex(3)HexNAc(5)Neu5Ac(3)
HF_20240419_O_Gly_1	P01876	HYTNPSQDVTVPCPVPSTPPTPSPSTPPTPSPSCCHPR	Hex(4)HexNAc(6)Neu5Ac(3)	P01876_HYTNPSQDVTVPCPVPSTPPTPSPSTPPTPSPSCCHPR_Hex(4)HexNAc(6)Neu5Ac(3)
HF_20240419_O_Gly_1	Q13790	DANISQPETTKEGLR	Hex(1)HexNAc(1)	Q13790_DANISQPETTKEGLR_Hex(1)HexNAc(1)
HF_20240419_O_Gly_1	P01876	HYTNPSQDVTVPCPVPSTPPTPSPSTPPTPSPSCCHPR	Hex(4)HexNAc(5)Neu5Ac(4)	P01876_HYTNPSQDVTVPCPVPSTPPTPSPSTPPTPSPSCCHPR_Hex(4)HexNAc(5)Neu5Ac(4)
HF_20240419_O_Gly_1	P01042	QITPAEGPVVTAQYDCLGCVHPISTQSPDLEPILR	Hex(4)HexNAc(5)Neu5Ac(1)	P01042_QITPAEGPVVTAQYDCLGCVHPISTQSPDLEPILR_Hex(4)HexNAc(5)Neu5Ac(1)
HF_20240419_O_Gly_1	P01042	FSVATQTCQITPAEGPVVTAQYDCLGCVHPISTQSPDLEPILR	Hex(1)HexNAc(3)Neu5Ac(2)	P01042_FSVATQTCQITPAEGPVVTAQYDCLGCVHPISTQSPDLEPILR_Hex(1)HexNAc(3)Neu5Ac(2)
HF_20240419_O_Gly_1	P01876	HYTNPSQDVTVPCPVPSTPPTPSPSTPPTPSPSCCHPR	Hex(4)HexNAc(6)Neu5Ac(3)	P01876_HYTNPSQDVTVPCPVPSTPPTPSPSTPPTPSPSCCHPR_Hex(4)HexNAc(6)Neu5Ac(3)
HF_20240419_O_Gly_1	P01876	HYTNPSQDVTVPCPVPSTPPTPSPSTPPTPSPSCCHPR	Hex(3)HexNAc(5)Neu5Ac(4)	P01876_HYTNPSQDVTVPCPVPSTPPTPSPSTPPTPSPSCCHPR_Hex(3)HexNAc(5)Neu5Ac(4)
HF_20240419_O_Gly_1	P0C0L5	GSVTGSQSNAVSPTPAPR	Hex(1)HexNAc(1)Neu5Ac(1)	P0C0L5::P0C0L4_GSVTGSQSNAVSPTPAPR_Hex(1)HexNAc(1)Neu5Ac(1)
HF_20240419_O_Gly_1	O75882	KGEACDIPHCTDNCGFPHR	Fuc(1)Hex(4)HexNAc(4)Neu5Ac(1)	O75882_KGEACDIPHCTDNCGFPHR_Fuc(1)Hex(4)HexNAc(4)Neu5Ac(1)
HF_20240419_O_Gly_1	Q14624	TPAPIQAPSAILPLPGQSVER	Hex(2)HexNAc(3)Neu5Ac(4)	Q14624_TPAPIQAPSAILPLPGQSVER_Hex(2)HexNAc(3)Neu5Ac(4)
HF_20240419_O_Gly_1	P01876	HYTNPSQDVTVPCPVPSTPPTPSPSTPPTPSPSCCHPR	Hex(2)HexNAc(4)Neu5Ac(1)	P01876_HYTNPSQDVTVPCPVPSTPPTPSPSTPPTPSPSCCHPR_Hex(2)HexNAc(4)Neu5Ac(1)
HF_20240419_O_Gly_1	P01876	HYTNPSQDVTVPCPVPSTPPTPSPSTPPTPSPSCCHPR	Hex(2)HexNAc(3)Neu5Ac(4)	P01876_HYTNPSQDVTVPCPVPSTPPTPSPSTPPTPSPSCCHPR_Hex(2)HexNAc(3)Neu5Ac(4)
HF_20240419_O_Gly_1	P02790	GHGHRNGTGHGNSTHHGPEYMR	Fuc(1)Hex(2)HexNAc(3)Neu5Ac(2)	P02790_GHGHRNGTGHGNSTHHGPEYMR_Fuc(1)Hex(2)HexNAc(3)Neu5Ac(2)
HF_20240419_O_Gly_1	Q92954	KTITTTEIMNKPEETAKPK	Hex(2)HexNAc(2)Neu5Ac(1)	Q92954_KTITTTEIMNKPEETAKPK_Hex(2)HexNAc(2)Neu5Ac(1)
HF_20240419_O_Gly_1	P01876	HYTNPSQDVTVPCPVPSTPPTPSPSTPPTPSPSCCHPR	Fuc(1)Hex(3)HexNAc(5)Neu5Ac(2)	P01876_HYTNPSQDVTVPCPVPSTPPTPSPSTPPTPSPSCCHPR_Fuc(1)Hex(3)HexNAc(5)Neu5Ac(2)
HF_20240419_O_Gly_1	P05155	MLFVEPILEVSSLPTTNSTTNSATK	Hex(3)HexNAc(3)Neu5Ac(3)	P05155_MLFVEPILEVSSLPTTNSTTNSATK_Hex(3)HexNAc(3)Neu5Ac(3)
HF_20240419_O_Gly_1	P02790	ATPLPPTSAHGNVAEGETKPDPDVTER	Hex(1)HexNAc(2)Neu5Ac(1)	P02790_ATPLPPTSAHGNVAEGETKPDPDVTER_Hex(1)HexNAc(2)Neu5Ac(1)
HF_20240419_O_Gly_1	P01876	HYTNPSQDVTVPCPVPSTPPTPSPSTPPTPSPSCCHPR	Fuc(1)Hex(5)HexNAc(6)Neu5Ac(1)	P01876_HYTNPSQDVTVPCPVPSTPPTPSPSTPPTPSPSCCHPR_Fuc(1)Hex(5)HexNAc(6)Neu5Ac(1)
HF_20240419_O_Gly_1	P01042	CQITPAEGPVVTAQYDCLGCVHPISTQSPDLEPILR	Fuc(1)Hex(3)HexNAc(5)Neu5Ac(1)	P01042_CQITPAEGPVVTAQYDCLGCVHPISTQSPDLEPILR_Fuc(1)Hex(3)HexNAc(5)Neu5Ac(1)
HF_20240419_O_Gly_1	P11226	PGPSGSPGPKGQKGDPGKSPDGDSSLAASER	Hex(1)HexNAc(4)Neu5Ac(1)	P11226_PGPSGSPGPKGQKGDPGKSPDGDSSLAASER_Hex(1)HexNAc(4)Neu5Ac(1)
HF_20240419_O_Gly_1	P01876	SVTCHVKHYTNPSQDVTVPCPVPSTPPTPSPSTPPTPSPSCCHPR	Hex(3)HexNAc(5)Neu5Ac(1)	P01876_SVTCHVKHYTNPSQDVTVPCPVPSTPPTPSPSTPPTPSPSCCHPR_Hex(3)HexNAc(5)Neu5Ac(1)
HF_20240419_O_Gly_1	P01876	TVPCPVPSTPPTPSPSTPPTPSPSCCHPR	Hex(5)HexNAc(6)	P01876_TVPCPVPSTPPTPSPSTPPTPSPSCCHPR_Hex(5)HexNAc(6)
HF_20240419_O_Gly_1	P01876	HYTNPSQDVTVPCPVPSTPPTPSPSTPPTPSPSCCHPR	Hex(4)HexNAc(6)Neu5Ac(3)	P01876_HYTNPSQDVTVPCPVPSTPPTPSPSTPPTPSPSCCHPR_Hex(4)HexNAc(6)Neu5Ac(3)
HF_20240419_O_Gly_1	P01876	KHYTNPSQDVTVPCPVPSTPPTPSPSTPPTPSPSCCHPR	Hex(4)HexNAc(4)Neu5Ac(1)	P01876_KHYTNPSQDVTVPCPVPSTPPTPSPSTPPTPSPSCCHPR_Hex(4)HexNAc(4)Neu5Ac(1)
HF_20240419_O_Gly_1	P01876	PCPVPSTPPTPSPSTPPTPSPSCCHPR	Hex(4)HexNAc(5)Neu5Ac(4)	P01876_PCPVPSTPPTPSPSTPPTPSPSCCHPR_Hex(4)HexNAc(5)Neu5Ac(4)
HF_20240419_O_Gly_1	Q14624	MTTQTPAPIQAPSAILPLPGQSVER	Fuc(1)Hex(4)HexNAc(6)Neu5Ac(2)	Q14624_MTTQTPAPIQAPSAILPLPGQSVER_Fuc(1)Hex(4)HexNAc(6)Neu5Ac(2)
HF_20240419_O_Gly_1	P01042	FSVATQTCQITPAEGPVVTAQYDCLGCVHPISTQSPDLEPILR	HexNAc(2)Neu5Ac(1)	P01042_FSVATQTCQITPAEGPVVTAQYDCLGCVHPISTQSPDLEPILR_HexNAc(2)Neu5Ac(1)
HF_20240419_O_Gly_1	P01042	IGEIKEETTVSPPHTSMAPAQDEER	Hex(2)HexNAc(2)Neu5Ac(1)	P01042_IGEIKEETTVSPPHTSMAPAQDEER_Hex(2)HexNAc(2)Neu5Ac(1)
HF_20240419_O_Gly_1	P01876	HYTNPSQDVTVPCPVPSTPPTPSPSTPPTPSPSCCHPR	Hex(4)HexNAc(5)Neu5Ac(2)	P01876_HYTNPSQDVTVPCPVPSTPPTPSPSTPPTPSPSCCHPR_Hex(4)HexNAc(5)Neu5Ac(2)
HF_20240419_O_Gly_1	P02671	NPSSAGSWNSGSSGPGSTGNR	Hex(1)HexNAc(4)Neu5Ac(2)	P02671_NPSSAGSWNSGSSGPGSTGNR_Hex(1)HexNAc(4)Neu5Ac(2)
HF_20240419_O_Gly_1	P0C0L5	GVAHNNLMAMAQETGDNLYWGSVTGSQSNAVSPTPAPR	HexNAc(2)Neu5Ac(2)	P0C0L5_GVAHNNLMAMAQETGDNLYWGSVTGSQSNAVSPTPAPR_HexNAc(2)Neu5Ac(2)
HF_20240419_O_Gly_1	P01876	HYTNPSQDVTVPCPVPSTPPTPSPSTPPTPSPSCCHPR	Hex(4)HexNAc(4)Neu5Ac(3)	P01876_HYTNPSQDVTVPCPVPSTPPTPSPSTPPTPSPSCCHPR_Hex(4)HexNAc(4)Neu5Ac(3)
HF_20240419_O_Gly_1	P02790	TPLPPTSAHGNVAEGETKPDPDVTER	HexNAc(2)	P02790_TPLPPTSAHGNVAEGETKPDPDVTER_HexNAc(2)
HF_20240419_O_Gly_1	P02765	AAKAALAAFNAQNNGSNFQLEEISR	Hex(1)HexNAc(3)Neu5Ac(4)	P02765_AAKAALAAFNAQNNGSNFQLEEISR_Hex(1)HexNAc(3)Neu5Ac(4)
HF_20240419_O_Gly_1	P01876	HYTNPSQDVTVPCPVPSTPPTPSPSTPPTPSPSCCHPR	Hex(2)HexNAc(3)Neu5Ac(5)	P01876_HYTNPSQDVTVPCPVPSTPPTPSPSTPPTPSPSCCHPR_Hex(2)HexNAc(3)Neu5Ac(5)
HF_20240419_O_Gly_1	P01876	HYTNPSQDVTVPCPVPSTPPTPSPSTPPTPSPSCCHPR	Hex(5)HexNAc(5)Neu5Ac(4)	P01876_HYTNPSQDVTVPCPVPSTPPTPSPSTPPTPSPSCCHPR_Hex(5)HexNAc(5)Neu5Ac(4)
HF_20240419_O_Gly_1	P04217	GVAQEPVHLDSPAIK	Fuc(1)Hex(3)HexNAc(4)Neu5Ac(3)	P04217_GVAQEPVHLDSPAIK_Fuc(1)Hex(3)HexNAc(4)Neu5Ac(3)
HF_20240419_O_Gly_1	P01024	DSCVGSLVVKSGQSEDRQPVPGQQMTLKIEGDHGAR	Fuc(1)Hex(2)HexNAc(4)Neu5Ac(2)	P01024_DSCVGSLVVKSGQSEDRQPVPGQQMTLKIEGDHGAR_Fuc(1)Hex(2)HexNAc(4)Neu5Ac(2)
HF_20240419_O_Gly_1	Q13790	DANISQPETTKEGLR	Hex(1)HexNAc(1)Neu5Ac(1)	Q13790_DANISQPETTKEGLR_Hex(1)HexNAc(1)Neu5Ac(1)
HF_20240419_O_Gly_1	P01876	YTNPSQDVTVPCPVPSTPPTPSPSTPPTPSPSCCHPR	Hex(5)HexNAc(5)Neu5Ac(1)	P01876_YTNPSQDVTVPCPVPSTPPTPSPSTPPTPSPSCCHPR_Hex(5)HexNAc(5)Neu5Ac(1)
HF_20240419_O_Gly_1	P01834	VQWKVDNALQSGNSQESVTEQDSK	HexNAc(2)Neu5Ac(2)	P01834_VQWKVDNALQSGNSQESVTEQDSK_HexNAc(2)Neu5Ac(2)
HF_20240419_O_Gly_1	P00738	ECEADDGCPKPPEIAHGYVEHSVR	HexNAc(2)Neu5Ac(1)	P00738_ECEADDGCPKPPEIAHGYVEHSVR_HexNAc(2)Neu5Ac(1)
HF_20240419_O_Gly_1	P01876	HYTNPSQDVTVPCPVPSTPPTPSPSTPPTPSPSCCHPR	Hex(3)HexNAc(5)Neu5Ac(2)	P01876_HYTNPSQDVTVPCPVPSTPPTPSPSTPPTPSPSCCHPR_Hex(3)HexNAc(5)Neu5Ac(2)
HF_20240419_O_Gly_1	P00747	PVSTEQLAPTAPPELTPVVQDCYHGDGQSYR	Hex(1)HexNAc(2)Neu5Ac(3)	P00747_PVSTEQLAPTAPPELTPVVQDCYHGDGQSYR_Hex(1)HexNAc(2)Neu5Ac(3)
HF_20240419_O_Gly_1	Q13790	DANISQPETTKEGLR	Hex(1)HexNAc(1)Neu5Ac(1)	Q13790_DANISQPETTKEGLR_Hex(1)HexNAc(1)Neu5Ac(1)
HF_20240419_O_Gly_1	P01876	HYTNPSQDVTVPCPVPSTPPTPSPSTPPTPSPSCCHPR	Hex(1)HexNAc(3)Neu5Ac(3)	P01876_HYTNPSQDVTVPCPVPSTPPTPSPSTPPTPSPSCCHPR_Hex(1)HexNAc(3)Neu5Ac(3)
HF_20240419_O_Gly_1	P43652	CCNTENPPGCYR	Fuc(1)Hex(3)HexNAc(4)Neu5Ac(3)	P43652_CCNTENPPGCYR_Fuc(1)Hex(3)HexNAc(4)Neu5Ac(3)
HF_20240419_O_Gly_1	P00738	PKPPEIAHGYVEHSVR	Hex(1)HexNAc(4)Neu5Ac(2)	P00738_PKPPEIAHGYVEHSVR_Hex(1)HexNAc(4)Neu5Ac(2)
HF_20240419_O_Gly_1	P01876	HYTNPSQDVTVPCPVPSTPPTPSPSTPPTPSPSCCHPR	Hex(3)HexNAc(4)Neu5Ac(2)	P01876_HYTNPSQDVTVPCPVPSTPPTPSPSTPPTPSPSCCHPR_Hex(3)HexNAc(4)Neu5Ac(2)
HF_20240419_O_Gly_1	P02790	TPLPPTSAHGNVAEGETKPDPDVTER	Hex(2)HexNAc(2)Neu5Ac(3)	P02790_TPLPPTSAHGNVAEGETKPDPDVTER_Hex(2)HexNAc(2)Neu5Ac(3)
HF_20240419_O_Gly_1	P01876	HYTNPSQDVTVPCPVPSTPPTPSPSTPPTPSPSCCHPR	Hex(5)HexNAc(6)Neu5Ac(1)	P01876_HYTNPSQDVTVPCPVPSTPPTPSPSTPPTPSPSCCHPR_Hex(5)HexNAc(6)Neu5Ac(1)
HF_20240419_O_Gly_1	P02790	TPLPPTSAHGNVAEGETKPDPDVTER	HexNAc(2)Neu5Ac(1)	P02790_TPLPPTSAHGNVAEGETKPDPDVTER_HexNAc(2)Neu5Ac(1)
HF_20240419_O_Gly_1	P02656	DKFSEFWDLDPEVRPTSAVAA	Fuc(1)Hex(2)HexNAc(4)Neu5Ac(1)	P02656_DKFSEFWDLDPEVRPTSAVAA_Fuc(1)Hex(2)HexNAc(4)Neu5Ac(1)
HF_20240419_O_Gly_1	P02790	ATPLPPTSAHGNVAEGETKPDPDVTER	Hex(2)HexNAc(3)	P02790_ATPLPPTSAHGNVAEGETKPDPDVTER_Hex(2)HexNAc(3)
HF_20240419_O_Gly_1	P02790	GTGHGNSTHHGPEYMR	Fuc(1)Hex(4)HexNAc(5)Neu5Ac(3)	P02790_GTGHGNSTHHGPEYMR_Fuc(1)Hex(4)HexNAc(5)Neu5Ac(3)
HF_20240419_O_Gly_1	P01876	HYTNPSQDVTVPCPVPSTPPTPSPSTPPTPSPSCCHPR	Hex(4)HexNAc(4)Neu5Ac(1)	P01876_HYTNPSQDVTVPCPVPSTPPTPSPSTPPTPSPSCCHPR_Hex(4)HexNAc(4)Neu5Ac(1)
HF_20240419_O_Gly_1	P01876	HYTNPSQDVTVPCPVPSTPPTPSPSTPPTPSPSCCHPR	Hex(3)HexNAc(6)	P01876_HYTNPSQDVTVPCPVPSTPPTPSPSTPPTPSPSCCHPR_Hex(3)HexNAc(6)
HF_20240419_O_Gly_1	P02671	GSETESPRNPSSAGSWNSGSSGPGSTGNR	Hex(2)HexNAc(2)	P02671_GSETESPRNPSSAGSWNSGSSGPGSTGNR_Hex(2)HexNAc(2)
HF_20240419_O_Gly_1	P02790	PPTSAHGNVAEGETKPDPDVTER	Hex(2)HexNAc(2)Neu5Ac(1)	P02790_PPTSAHGNVAEGETKPDPDVTER_Hex(2)HexNAc(2)Neu5Ac(1)
HF_20240419_O_Gly_1	P02768	LKECCEKPLLEKSHCIAEVENDEMPADLPSLAADFVESK	Fuc(1)Hex(2)HexNAc(2)Neu5Ac(2)	P02768_LKECCEKPLLEKSHCIAEVENDEMPADLPSLAADFVESK_Fuc(1)Hex(2)HexNAc(2)Neu5Ac(2)
HF_20240419_O_Gly_1	P01876	HYTNPSQDVTVPCPVPSTPPTPSPSTPPTPSPSCCHPR	Fuc(2)Hex(5)HexNAc(5)Neu5Ac(2)	P01876_HYTNPSQDVTVPCPVPSTPPTPSPSTPPTPSPSCCHPR_Fuc(2)Hex(5)HexNAc(5)Neu5Ac(2)
HF_20240419_O_Gly_1	P01876	HYTNPSQDVTVPCPVPSTPPTPSPSTPPTPSPSCCHPR	Hex(5)HexNAc(5)Neu5Ac(1)	P01876_HYTNPSQDVTVPCPVPSTPPTPSPSTPPTPSPSCCHPR_Hex(5)HexNAc(5)Neu5Ac(1)
HF_20240419_O_Gly_1	P01876	HYTNPSQDVTVPCPVPSTPPTPSPSTPPTPSPSCCHPR	Hex(4)HexNAc(5)Neu5Ac(2)	P01876_HYTNPSQDVTVPCPVPSTPPTPSPSTPPTPSPSCCHPR_Hex(4)HexNAc(5)Neu5Ac(2)
HF_20240419_O_Gly_1	P01042	IGEIKEETTVSPPHTSMAPAQDEER	Hex(2)HexNAc(2)Neu5Ac(3)	P01042_IGEIKEETTVSPPHTSMAPAQDEER_Hex(2)HexNAc(2)Neu5Ac(3)
HF_20240419_O_Gly_1	P01876	HYTNPSQDVTVPCPVPSTPPTPSPSTPPTPSPS	Hex(4)HexNAc(4)Neu5Ac(1)	P01876_HYTNPSQDVTVPCPVPSTPPTPSPSTPPTPSPS_Hex(4)HexNAc(4)Neu5Ac(1)
HF_20240419_O_Gly_1	P00738	EIAHGYVEHSVR	Hex(5)HexNAc(6)	P00738_EIAHGYVEHSVR_Hex(5)HexNAc(6)
HF_20240419_O_Gly_1	P04217	GVAQEPVHLDSPAIK	Fuc(1)Hex(3)HexNAc(4)Neu5Ac(3)	P04217_GVAQEPVHLDSPAIK_Fuc(1)Hex(3)HexNAc(4)Neu5Ac(3)
HF_20240419_O_Gly_1	P01876	HYTNPSQDVTVPCPVPSTPPTPSPSTPPTPSPSCCHPR	Hex(5)HexNAc(5)Neu5Ac(3)	P01876_HYTNPSQDVTVPCPVPSTPPTPSPSTPPTPSPSCCHPR_Hex(5)HexNAc(5)Neu5Ac(3)
HF_20240419_O_Gly_1	P02790	AHGNVAEGETKPDPDVTER	Fuc(2)Hex(4)HexNAc(4)Neu5Ac(2)	P02790_AHGNVAEGETKPDPDVTER_Fuc(2)Hex(4)HexNAc(4)Neu5Ac(2)
HF_20240419_O_Gly_1	P01876	HYTNPSQDVTVPCPVPSTPPTPSPSTPPTPSPSCCHPR	Hex(2)HexNAc(4)Neu5Ac(1)	P01876_HYTNPSQDVTVPCPVPSTPPTPSPSTPPTPSPSCCHPR_Hex(2)HexNAc(4)Neu5Ac(1)
HF_20240419_O_Gly_1	P01876	HYTNPSQDVTVPCPVPSTPPTPSPSTPPTPSPSCCHPR	Hex(4)HexNAc(6)Neu5Ac(2)	P01876_HYTNPSQDVTVPCPVPSTPPTPSPSTPPTPSPSCCHPR_Hex(4)HexNAc(6)Neu5Ac(2)
HF_20240419_O_Gly_1	P19823	VVPDSTPSWANPSPTPVISMLAQGSQVLESTPPPHVMR	Fuc(2)Hex(5)HexNAc(6)Neu5Ac(2)	P19823_VVPDSTPSWANPSPTPVISMLAQGSQVLESTPPPHVMR_Fuc(2)Hex(5)HexNAc(6)Neu5Ac(2)
HF_20240419_O_Gly_1	P05155	GEGKVATTVISK	Hex(2)HexNAc(2)Neu5Ac(3)	P05155_GEGKVATTVISK_Hex(2)HexNAc(2)Neu5Ac(3)
HF_20240419_O_Gly_1	P19827	VLSALQPSPTHSSSNTQR	HexNAc(2)Neu5Ac(1)	P19827_VLSALQPSPTHSSSNTQR_HexNAc(2)Neu5Ac(1)
HF_20240419_O_Gly_1	P02671	NPSSAGSWNSGSSGPGSTGNR	Hex(2)HexNAc(5)Neu5Ac(1)	P02671_NPSSAGSWNSGSSGPGSTGNR_Hex(2)HexNAc(5)Neu5Ac(1)
HF_20240419_O_Gly_1	P01876	HVKHYTNPSQDVTVPCPVPSTPPTPSPSTPPTPSPSCCHPR	Hex(3)HexNAc(3)Neu5Ac(2)	P01876_HVKHYTNPSQDVTVPCPVPSTPPTPSPSTPPTPSPSCCHPR_Hex(3)HexNAc(3)Neu5Ac(2)
HF_20240419_O_Gly_1	P01876	HYTNPSQDVTVPCPVPSTPPTPSPSTPPTPSPSCCHPR	Hex(1)HexNAc(3)Neu5Ac(4)	P01876_HYTNPSQDVTVPCPVPSTPPTPSPSTPPTPSPSCCHPR_Hex(1)HexNAc(3)Neu5Ac(4)
HF_20240419_O_Gly_1	P01876	HYTNPSQDVTVPCPVPSTPPTPSPSTPPTPSPSCCHPR	Fuc(2)Hex(5)HexNAc(5)Neu5Ac(2)	P01876_HYTNPSQDVTVPCPVPSTPPTPSPSTPPTPSPSCCHPR_Fuc(2)Hex(5)HexNAc(5)Neu5Ac(2)
HF_20240419_O_Gly_1	P19823	ISMLAQGSQVLESTPPPHVMR	Hex(2)HexNAc(4)Neu5Ac(1)	P19823_ISMLAQGSQVLESTPPPHVMR_Hex(2)HexNAc(4)Neu5Ac(1)
HF_20240419_O_Gly_1	P11226	PSGSPGPKGQKGDPGKSPDGDSSLAASER	Hex(4)HexNAc(4)	P11226_PSGSPGPKGQKGDPGKSPDGDSSLAASER_Hex(4)HexNAc(4)
HF_20240419_O_Gly_1	P01876	HYTNPSQDVTVPCPVPSTPPTPSPSTPPTPSPSCCHPR	Hex(3)HexNAc(6)	P01876_HYTNPSQDVTVPCPVPSTPPTPSPSTPPTPSPSCCHPR_Hex(3)HexNAc(6)
HF_20240419_O_Gly_1	P02671	NPSSAGSWNSGSSGPGSTGNR	Fuc(1)Hex(5)HexNAc(5)Neu5Ac(1)	P02671_NPSSAGSWNSGSSGPGSTGNR_Fuc(1)Hex(5)HexNAc(5)Neu5Ac(1)
HF_20240419_O_Gly_1	P02671	NPSSAGSWNSGSSGPGSTGNR	Fuc(1)Hex(5)HexNAc(5)Neu5Ac(1)	P02671_NPSSAGSWNSGSSGPGSTGNR_Fuc(1)Hex(5)HexNAc(5)Neu5Ac(1)
HF_20240419_O_Gly_1	P02765	LPPAGSPPDSHVLLAAPPGHQLHR	Hex(3)HexNAc(3)Neu5Ac(3)	P02765_LPPAGSPPDSHVLLAAPPGHQLHR_Hex(3)HexNAc(3)Neu5Ac(3)
HF_20240419_O_Gly_1	P02768	IAEVENDEMPADLPSLAADFVESK	HexNAc(2)	P02768_IAEVENDEMPADLPSLAADFVESK_HexNAc(2)
HF_20240419_O_Gly_1	P01876	HYTNPSQDVTVPCPVPSTPPTPSPSTPPTPSPSCCHPR	Hex(4)HexNAc(6)	P01876_HYTNPSQDVTVPCPVPSTPPTPSPSTPPTPSPSCCHPR_Hex(4)HexNAc(6)
HF_20240419_O_Gly_1	P01876	HYTNPSQDVTVPCPVPSTPPTPSPSTPPTPSPSCCHPR	Hex(5)HexNAc(6)Neu5Ac(2)	P01876_HYTNPSQDVTVPCPVPSTPPTPSPSTPPTPSPSCCHPR_Hex(5)HexNAc(6)Neu5Ac(2)
HF_20240419_O_Gly_1	P00747	IPSCDSSPVSTEQLAPTAPPELTPVVQDCYHGDGQSYR	HexNAc(2)Neu5Ac(1)	P00747_IPSCDSSPVSTEQLAPTAPPELTPVVQDCYHGDGQSYR_HexNAc(2)Neu5Ac(1)
HF_20240419_O_Gly_1	P01042	KFSVATQTCQITPAEGPVVTAQYDCLGCVHPISTQSPDLEPILR	Fuc(1)Hex(2)HexNAc(2)Neu5Ac(1)	P01042_KFSVATQTCQITPAEGPVVTAQYDCLGCVHPISTQSPDLEPILR_Fuc(1)Hex(2)HexNAc(2)Neu5Ac(1)
HF_20240419_O_Gly_1	P01876	HYTNPSQDVTVPCPVPSTPPTPSPSTPPTPSPSCCHPR	Hex(4)HexNAc(6)Neu5Ac(2)	P01876_HYTNPSQDVTVPCPVPSTPPTPSPSTPPTPSPSCCHPR_Hex(4)HexNAc(6)Neu5Ac(2)
HF_20240419_O_Gly_1	Q92954	TITTTEIMNKPEETAKPK	Hex(2)HexNAc(2)Neu5Ac(2)	Q92954_TITTTEIMNKPEETAKPK_Hex(2)HexNAc(2)Neu5Ac(2)
HF_20240419_O_Gly_1	P02790	TPLPPTSAHGNVAEGETKPDPDVTER	Hex(2)HexNAc(2)Neu5Ac(3)	P02790_TPLPPTSAHGNVAEGETKPDPDVTER_Hex(2)HexNAc(2)Neu5Ac(3)
HF_20240419_O_Gly_1	P01876	VTVPCPVPSTPPTPSPSTPPTPSPSCCHPR	Hex(6)HexNAc(6)Neu5Ac(3)	P01876_VTVPCPVPSTPPTPSPSTPPTPSPSCCHPR_Hex(6)HexNAc(6)Neu5Ac(3)
HF_20240419_O_Gly_1	P01876	HYTNPSQDVTVPCPVPSTPPTPSPSTPPTPSPSCCHPR	Hex(2)HexNAc(3)Neu5Ac(5)	P01876_HYTNPSQDVTVPCPVPSTPPTPSPSTPPTPSPSCCHPR_Hex(2)HexNAc(3)Neu5Ac(5)
HF_20240419_O_Gly_1	P01876	HYTNPSQDVTVPCPVPSTPPTPSPSTPPTPSPSCCHPR	Hex(3)HexNAc(6)Neu5Ac(3)	P01876_HYTNPSQDVTVPCPVPSTPPTPSPSTPPTPSPSCCHPR_Hex(3)HexNAc(6)Neu5Ac(3)
HF_20240419_O_Gly_1	P01876	HYTNPSQDVTVPCPVPSTPPTPSPSTPPTPSPSCCHPR	Hex(3)HexNAc(4)Neu5Ac(2)	P01876_HYTNPSQDVTVPCPVPSTPPTPSPSTPPTPSPSCCHPR_Hex(3)HexNAc(4)Neu5Ac(2)
HF_20240419_O_Gly_1	P01876	HYTNPSQDVTVPCPVPSTPPTPSPSTPPTPSPSCCHPR	Hex(3)HexNAc(5)Neu5Ac(4)	P01876_HYTNPSQDVTVPCPVPSTPPTPSPSTPPTPSPSCCHPR_Hex(3)HexNAc(5)Neu5Ac(4)
HF_20240419_O_Gly_1	P01876	HYTNPSQDVTVPCPVPSTPPTPSPSTPPTPSPSCCHPR	Fuc(2)Hex(5)HexNAc(5)Neu5Ac(2)	P01876_HYTNPSQDVTVPCPVPSTPPTPSPSTPPTPSPSCCHPR_Fuc(2)Hex(5)HexNAc(5)Neu5Ac(2)
HF_20240419_O_Gly_1	P02790	LPPTSAHGNVAEGETKPDPDVTER	Hex(1)HexNAc(1)Neu5Ac(1)	P02790_LPPTSAHGNVAEGETKPDPDVTER_Hex(1)HexNAc(1)Neu5Ac(1)
HF_20240419_O_Gly_1	P02790	TPLPPTSAHGNVAEGETKPDPDVTER	HexNAc(2)Neu5Ac(1)	P02790_TPLPPTSAHGNVAEGETKPDPDVTER_HexNAc(2)Neu5Ac(1)
HF_20240419_O_Gly_1	P19823	VVPDSTPSWANPSPTPVISMLAQGSQVLESTPPPHVMR	Fuc(2)Hex(4)HexNAc(4)Neu5Ac(3)	P19823_VVPDSTPSWANPSPTPVISMLAQGSQVLESTPPPHVMR_Fuc(2)Hex(4)HexNAc(4)Neu5Ac(3)
HF_20240419_O_Gly_1	Q13790	DANISQPETTKEGLR	Hex(1)HexNAc(1)Neu5Ac(1)	Q13790_DANISQPETTKEGLR_Hex(1)HexNAc(1)Neu5Ac(1)
HF_20240419_O_Gly_1	P01876	HVKHYTNPSQDVTVPCPVPSTPPTPSPSTPPTPSPSCCHPR	Hex(2)HexNAc(3)	P01876_HVKHYTNPSQDVTVPCPVPSTPPTPSPSTPPTPSPSCCHPR_Hex(2)HexNAc(3)
HF_20240419_O_Gly_1	P01876	HYTNPSQDVTVPCPVPSTPPTPSPSTPPTPSPSCCHPR	Fuc(1)Hex(6)HexNAc(6)Neu5Ac(1)	P01876_HYTNPSQDVTVPCPVPSTPPTPSPSTPPTPSPSCCHPR_Fuc(1)Hex(6)HexNAc(6)Neu5Ac(1)
HF_20240419_O_Gly_1	P01876	HYTNPSQDVTVPCPVPSTPPTPSPSTPPTPSPSCCHPR	Hex(4)HexNAc(5)Neu5Ac(2)	P01876_HYTNPSQDVTVPCPVPSTPPTPSPSTPPTPSPSCCHPR_Hex(4)HexNAc(5)Neu5Ac(2)
HF_20240419_O_Gly_1	Q71DI3	VMALQEASEAYLVGLFEDTNLCAIHAK	HexNAc(3)	Q71DI3_VMALQEASEAYLVGLFEDTNLCAIHAK_HexNAc(3)
HF_20240419_O_Gly_1	Q71DI3	VMALQEASEAYLVGLFEDTNLCAIHAK	HexNAc(3)	Q71DI3_VMALQEASEAYLVGLFEDTNLCAIHAK_HexNAc(3)
HF_20240419_O_Gly_1	P02751	QMVQPQSPVAVSQSKPGCYDNGK	Hex(1)HexNAc(1)	P02751_QMVQPQSPVAVSQSKPGCYDNGK_Hex(1)HexNAc(1)
HF_20240419_O_Gly_1	P05155	MLFVEPILEVSSLPTTNSTTNSATK	Hex(4)HexNAc(5)Neu5Ac(1)	P05155_MLFVEPILEVSSLPTTNSTTNSATK_Hex(4)HexNAc(5)Neu5Ac(1)
HF_20240419_O_Gly_1	P01042	QITPAEGPVVTAQYDCLGCVHPISTQSPDLEPILR	Hex(2)HexNAc(2)Neu5Ac(2)	P01042_QITPAEGPVVTAQYDCLGCVHPISTQSPDLEPILR_Hex(2)HexNAc(2)Neu5Ac(2)
HF_20240419_O_Gly_1	P01042	QITPAEGPVVTAQYDCLGCVHPISTQSPDLEPILR	Hex(2)HexNAc(2)Neu5Ac(2)	P01042_QITPAEGPVVTAQYDCLGCVHPISTQSPDLEPILR_Hex(2)HexNAc(2)Neu5Ac(2)
HF_20240419_O_Gly_1	P01876	HYTNPSQDVTVPCPVPSTPPTPSPSTPPTPSPSCCHPR	Hex(3)HexNAc(4)Neu5Ac(3)	P01876_HYTNPSQDVTVPCPVPSTPPTPSPSTPPTPSPSCCHPR_Hex(3)HexNAc(4)Neu5Ac(3)
HF_20240419_O_Gly_1	P02765	PSVGAAAGPVVPPCPGR	Hex(2)HexNAc(4)	P02765_PSVGAAAGPVVPPCPGR_Hex(2)HexNAc(4)
HF_20240419_O_Gly_1	P04196	SSTTKPPFKPHGSR	HexNAc(1)	P04196_SSTTKPPFKPHGSR_HexNAc(1)
HF_20240419_O_Gly_1	P01042	SVSEINPTTQMK	Hex(1)HexNAc(1)Neu5Ac(1)	P01042_SVSEINPTTQMK_Hex(1)HexNAc(1)Neu5Ac(1)
HF_20240419_O_Gly_1	P02790	TPLPPTSAHGNVAEGETKPDPDVTER	HexNAc(2)	P02790_TPLPPTSAHGNVAEGETKPDPDVTER_HexNAc(2)
HF_20240419_O_Gly_1	P05155	MLFVEPILEVSSLPTTNSTTNSATK	Hex(3)HexNAc(3)Neu5Ac(4)	P05155_MLFVEPILEVSSLPTTNSTTNSATK_Hex(3)HexNAc(3)Neu5Ac(4)
HF_20240419_O_Gly_1	P02790	GTGHGNSTHHGPEYMR	Fuc(1)Hex(3)HexNAc(4)Neu5Ac(2)	P02790_GTGHGNSTHHGPEYMR_Fuc(1)Hex(3)HexNAc(4)Neu5Ac(2)
HF_20240419_O_Gly_1	P05155	PNATSSSSQDPESLQDRGEGK	Fuc(1)Hex(5)HexNAc(6)Neu5Ac(5)	P05155_PNATSSSSQDPESLQDRGEGK_Fuc(1)Hex(5)HexNAc(6)Neu5Ac(5)
HF_20240419_O_Gly_1	P01876	HYTNPSQDVTVPCPVPSTPPTPSPSTPPTPSPSCCHPR	Fuc(1)Hex(3)HexNAc(5)Neu5Ac(4)	P01876_HYTNPSQDVTVPCPVPSTPPTPSPSTPPTPSPSCCHPR_Fuc(1)Hex(3)HexNAc(5)Neu5Ac(4)
HF_20240419_O_Gly_1	P04196	SSTTKPPFKPHGSR	Hex(1)HexNAc(1)Neu5Ac(1)	P04196_SSTTKPPFKPHGSR_Hex(1)HexNAc(1)Neu5Ac(1)
HF_20240419_O_Gly_1	P01876	HYTNPSQDVTVPCPVPSTPPTPSPSTPPTPSPSCCHPR	Hex(4)HexNAc(4)Neu5Ac(2)	P01876_HYTNPSQDVTVPCPVPSTPPTPSPSTPPTPSPSCCHPR_Hex(4)HexNAc(4)Neu5Ac(2)
HF_20240419_O_Gly_1	P01876	HYTNPSQDVTVPCPVPSTPPTPSPSTPPTPSPSCCHPR	Fuc(2)Hex(4)HexNAc(5)Neu5Ac(3)	P01876_HYTNPSQDVTVPCPVPSTPPTPSPSTPPTPSPSCCHPR_Fuc(2)Hex(4)HexNAc(5)Neu5Ac(3)
HF_20240419_O_Gly_1	P01876	HYTNPSQDVTVPCPVPSTPPTPSPSTPPTPSPSCCHPR	Hex(3)HexNAc(4)Neu5Ac(3)	P01876_HYTNPSQDVTVPCPVPSTPPTPSPSTPPTPSPSCCHPR_Hex(3)HexNAc(4)Neu5Ac(3)
HF_20240419_O_Gly_1	P19823	VVPDSTPSWANPSPTPVISMLAQGSQVLESTPPPHVMR	Fuc(2)Hex(4)HexNAc(4)Neu5Ac(2)	P19823_VVPDSTPSWANPSPTPVISMLAQGSQVLESTPPPHVMR_Fuc(2)Hex(4)HexNAc(4)Neu5Ac(2)
HF_20240419_O_Gly_1	P08519	LLLLLFLKSAAPEQSHVVQDCYHGDGQSYR	Hex(1)HexNAc(3)Neu5Ac(2)	P08519_LLLLLFLKSAAPEQSHVVQDCYHGDGQSYR_Hex(1)HexNAc(3)Neu5Ac(2)
HF_20240419_O_Gly_1	P01042	FSVATQTCQITPAEGPVVTAQYDCLGCVHPISTQSPDLEPILR	Hex(1)HexNAc(3)Neu5Ac(2)	P01042_FSVATQTCQITPAEGPVVTAQYDCLGCVHPISTQSPDLEPILR_Hex(1)HexNAc(3)Neu5Ac(2)
HF_20240419_O_Gly_1	P01876	HYTNPSQDVTVPCPVPSTPPTPSPSTPPTPSPSCCHPR	Fuc(1)Hex(4)HexNAc(6)Neu5Ac(2)	P01876_HYTNPSQDVTVPCPVPSTPPTPSPSTPPTPSPSCCHPR_Fuc(1)Hex(4)HexNAc(6)Neu5Ac(2)
HF_20240419_O_Gly_1	P02790	LPPTSAHGNVAEGETKPDPDVTER	Hex(2)HexNAc(2)Neu5Ac(2)	P02790_LPPTSAHGNVAEGETKPDPDVTER_Hex(2)HexNAc(2)Neu5Ac(2)
HF_20240419_O_Gly_1	P01876	PCPVPSTPPTPSPSTPPTPSPSCCHPR	Fuc(1)Hex(4)HexNAc(5)Neu5Ac(5)	P01876_PCPVPSTPPTPSPSTPPTPSPSCCHPR_Fuc(1)Hex(4)HexNAc(5)Neu5Ac(5)
HF_20240419_O_Gly_1	Q14624	TQTPAPIQAPSAILPLPGQSVER	Fuc(1)Hex(4)HexNAc(4)Neu5Ac(3)	Q14624_TQTPAPIQAPSAILPLPGQSVER_Fuc(1)Hex(4)HexNAc(4)Neu5Ac(3)
HF_20240419_O_Gly_1	P04196	SSTTKPPFKPHGSR	Hex(1)HexNAc(1)	P04196_SSTTKPPFKPHGSR_Hex(1)HexNAc(1)
HF_20240419_O_Gly_1	P05546	LNNKNLSMPLLPADFHK	Hex(2)HexNAc(3)Neu5Ac(5)	P05546_LNNKNLSMPLLPADFHK_Hex(2)HexNAc(3)Neu5Ac(5)
HF_20240419_O_Gly_1	P01876	HYTNPSQDVTVPCPVPSTPPTPSPSTPPTPSPSCCHPR	Hex(5)HexNAc(6)Neu5Ac(2)	P01876_HYTNPSQDVTVPCPVPSTPPTPSPSTPPTPSPSCCHPR_Hex(5)HexNAc(6)Neu5Ac(2)
HF_20240419_O_Gly_1	P01876	SVTCHVKHYTNPSQDVTVPCPVPSTPPTPSPSTPPTPSPSCCHPR	Hex(3)HexNAc(5)Neu5Ac(4)	P01876_SVTCHVKHYTNPSQDVTVPCPVPSTPPTPSPSTPPTPSPSCCHPR_Hex(3)HexNAc(5)Neu5Ac(4)
HF_20240419_O_Gly_1	P02790	GHGHRNGTGHGNSTHHGPEYMR	Fuc(1)Hex(3)HexNAc(4)Neu5Ac(3)	P02790_GHGHRNGTGHGNSTHHGPEYMR_Fuc(1)Hex(3)HexNAc(4)Neu5Ac(3)
HF_20240419_O_Gly_1	P02790	GHGHRNGTGHGNSTHHGPEYMR	Fuc(1)Hex(2)HexNAc(3)Neu5Ac(2)	P02790_GHGHRNGTGHGNSTHHGPEYMR_Fuc(1)Hex(2)HexNAc(3)Neu5Ac(2)
HF_20240419_O_Gly_1	Q16610	ELPSLQHPNEQKEGTPAPFGDQSHPEPESWNAAQHCQQDR	Hex(1)HexNAc(1)Neu5Ac(2)	Q16610_ELPSLQHPNEQKEGTPAPFGDQSHPEPESWNAAQHCQQDR_Hex(1)HexNAc(1)Neu5Ac(2)
HF_20240419_O_Gly_1	Q14624	TMTTQTPAPIQAPSAILPLPGQSVER	Hex(3)HexNAc(5)Neu5Ac(1)	Q14624_TMTTQTPAPIQAPSAILPLPGQSVER_Hex(3)HexNAc(5)Neu5Ac(1)
HF_20240419_O_Gly_1	P02790	TGHGNSTHHGPEYMR	Fuc(1)Hex(3)HexNAc(3)Neu5Ac(4)	P02790_TGHGNSTHHGPEYMR_Fuc(1)Hex(3)HexNAc(3)Neu5Ac(4)
HF_20240419_O_Gly_1	P02790	TPLPPTSAHGNVAEGETKPDPDVTER	Hex(3)HexNAc(3)Neu5Ac(4)	P02790_TPLPPTSAHGNVAEGETKPDPDVTER_Hex(3)HexNAc(3)Neu5Ac(4)
HF_20240419_O_Gly_1	Q14624	TMTTQTPAPIQAPSAILPLPGQSVER	Fuc(1)Hex(3)HexNAc(3)Neu5Ac(3)	Q14624_TMTTQTPAPIQAPSAILPLPGQSVER_Fuc(1)Hex(3)HexNAc(3)Neu5Ac(3)
HF_20240419_O_Gly_1	P19823	VVPDSTPSWANPSPTPVISMLAQGSQVLESTPPPHVMR	Fuc(2)Hex(4)HexNAc(4)Neu5Ac(2)	P19823_VVPDSTPSWANPSPTPVISMLAQGSQVLESTPPPHVMR_Fuc(2)Hex(4)HexNAc(4)Neu5Ac(2)
HF_20240419_O_Gly_1	P00738	CPKPPEIAHGYVEHSVR	Hex(1)HexNAc(4)Neu5Ac(2)	P00738_CPKPPEIAHGYVEHSVR_Hex(1)HexNAc(4)Neu5Ac(2)
HF_20240419_O_Gly_1	P01876	HYTNPSQDVTVPCPVPSTPPTPSPSTPPTPSPSCCHPR	Fuc(1)Hex(5)HexNAc(6)Neu5Ac(1)	P01876_HYTNPSQDVTVPCPVPSTPPTPSPSTPPTPSPSCCHPR_Fuc(1)Hex(5)HexNAc(6)Neu5Ac(1)
HF_20240419_O_Gly_1	P02790	TPLPPTSAHGNVAEGETKPDPDVTER	HexNAc(2)Neu5Ac(1)	P02790_TPLPPTSAHGNVAEGETKPDPDVTER_HexNAc(2)Neu5Ac(1)
HF_20240419_O_Gly_1	P0C0L5	GVAHNNLMAMAQETGDNLYWGSVTGSQSNAVSPTPAPR	Hex(2)HexNAc(3)	P0C0L5_GVAHNNLMAMAQETGDNLYWGSVTGSQSNAVSPTPAPR_Hex(2)HexNAc(3)
HF_20240419_O_Gly_1	P01876	HYTNPSQDVTVPCPVPSTPPTPSPSTPPTPSPSCCHPR	Hex(3)HexNAc(5)Neu5Ac(2)	P01876_HYTNPSQDVTVPCPVPSTPPTPSPSTPPTPSPSCCHPR_Hex(3)HexNAc(5)Neu5Ac(2)
HF_20240419_O_Gly_1	P02790	RNGTGHGNSTHHGPEYMR	Hex(2)HexNAc(3)Neu5Ac(4)	P02790_RNGTGHGNSTHHGPEYMR_Hex(2)HexNAc(3)Neu5Ac(4)
HF_20240419_O_Gly_1	P01876	HYTNPSQDVTVPCPVPSTPPTPSPSTPPTPSPSCCHPR	Hex(2)HexNAc(5)	P01876_HYTNPSQDVTVPCPVPSTPPTPSPSTPPTPSPSCCHPR_Hex(2)HexNAc(5)
HF_20240419_O_Gly_1	Q13790	DANISQPETTKEGLR	Hex(1)HexNAc(1)	Q13790_DANISQPETTKEGLR_Hex(1)HexNAc(1)
HF_20240419_O_Gly_1	P02790	GTGHGNSTHHGPEYMR	Fuc(1)Hex(3)HexNAc(4)Neu5Ac(1)	P02790_GTGHGNSTHHGPEYMR_Fuc(1)Hex(3)HexNAc(4)Neu5Ac(1)
HF_20240419_O_Gly_1	P02790	HGNVAEGETKPDPDVTER	Hex(4)HexNAc(6)Neu5Ac(1)	P02790_HGNVAEGETKPDPDVTER_Hex(4)HexNAc(6)Neu5Ac(1)
HF_20240419_O_Gly_1	P02790	AHGNVAEGETKPDPDVTER	Hex(3)HexNAc(3)Neu5Ac(2)	P02790_AHGNVAEGETKPDPDVTER_Hex(3)HexNAc(3)Neu5Ac(2)
HF_20240419_O_Gly_1	P01876	HYTNPSQDVTVPCPVPSTPPTPSPSTPPTPSPSCCHPR	Fuc(2)Hex(4)HexNAc(5)Neu5Ac(2)	P01876_HYTNPSQDVTVPCPVPSTPPTPSPSTPPTPSPSCCHPR_Fuc(2)Hex(4)HexNAc(5)Neu5Ac(2)
HF_20240419_O_Gly_1	P01009	NATAIFFLPDEGK	Fuc(2)Hex(4)HexNAc(5)Neu5Ac(2)	P01009_NATAIFFLPDEGK_Fuc(2)Hex(4)HexNAc(5)Neu5Ac(2)
HF_20240419_O_Gly_1	P04196	SSTTKPPFKPHGSR	Hex(1)HexNAc(1)Neu5Ac(1)	P04196_SSTTKPPFKPHGSR_Hex(1)HexNAc(1)Neu5Ac(1)
HF_20240419_O_Gly_1	P09871	CKGDSGGAFAVQDPNDKTK	HexNAc(2)	P09871_CKGDSGGAFAVQDPNDKTK_HexNAc(2)
HF_20240419_O_Gly_1	P02768	KTCVADESAENCDK	Hex(2)HexNAc(3)Neu5Ac(1)	P02768_KTCVADESAENCDK_Hex(2)HexNAc(3)Neu5Ac(1)
HF_20240419_O_Gly_1	P01876	HYTNPSQDVTVPCPVPSTPPTPSPSTPPTPSPSCCHPR	Hex(4)HexNAc(5)Neu5Ac(1)	P01876_HYTNPSQDVTVPCPVPSTPPTPSPSTPPTPSPSCCHPR_Hex(4)HexNAc(5)Neu5Ac(1)
HF_20240419_O_Gly_1	P01876	HYTNPSQDVTVPCPVPSTPPTPSPSTPPTPSPSCCHPR	Hex(3)HexNAc(6)Neu5Ac(1)	P01876_HYTNPSQDVTVPCPVPSTPPTPSPSTPPTPSPSCCHPR_Hex(3)HexNAc(6)Neu5Ac(1)
HF_20240419_O_Gly_1	P01876	KHYTNPSQDVTVPCPVPSTPPTPSPSTPPTPSPSCCHPR	Fuc(1)Hex(3)HexNAc(5)Neu5Ac(2)	P01876_KHYTNPSQDVTVPCPVPSTPPTPSPSTPPTPSPSCCHPR_Fuc(1)Hex(3)HexNAc(5)Neu5Ac(2)
HF_20240419_O_Gly_1	P05155	GEGKVATTVISK	Hex(2)HexNAc(2)Neu5Ac(3)	P05155_GEGKVATTVISK_Hex(2)HexNAc(2)Neu5Ac(3)
HF_20240419_O_Gly_1	P19823	VVPDSTPSWANPSPTPVISMLAQGSQVLESTPPPHVMR	Hex(2)HexNAc(4)Neu5Ac(3)	P19823_VVPDSTPSWANPSPTPVISMLAQGSQVLESTPPPHVMR_Hex(2)HexNAc(4)Neu5Ac(3)
HF_20240419_O_Gly_1	P01876	HYTNPSQDVTVPCPVPSTPPTPSPSTPPTPSPSCCHPR	Hex(5)HexNAc(5)	P01876_HYTNPSQDVTVPCPVPSTPPTPSPSTPPTPSPSCCHPR_Hex(5)HexNAc(5)
HF_20240419_O_Gly_1	P01876	HYTNPSQDVTVPCPVPSTPPTPSPSTPPTPSPSCCHPR	Hex(4)HexNAc(5)Neu5Ac(5)	P01876_HYTNPSQDVTVPCPVPSTPPTPSPSTPPTPSPSCCHPR_Hex(4)HexNAc(5)Neu5Ac(5)
HF_20240419_O_Gly_1	P02765	SPPDSHVLLAAPPGHQLHR	Fuc(1)Hex(6)HexNAc(6)Neu5Ac(1)	P02765_SPPDSHVLLAAPPGHQLHR_Fuc(1)Hex(6)HexNAc(6)Neu5Ac(1)
HF_20240419_O_Gly_1	P01876	HYTNPSQDVTVPCPVPSTPPTPSPSTPPTPSPSCCHPR	Hex(2)HexNAc(5)Neu5Ac(1)	P01876_HYTNPSQDVTVPCPVPSTPPTPSPSTPPTPSPSCCHPR_Hex(2)HexNAc(5)Neu5Ac(1)
HF_20240419_O_Gly_1	P00738	VVLHPNYSQVDIGLIKLK	Hex(4)HexNAc(5)Neu5Ac(2)	P00738_VVLHPNYSQVDIGLIKLK_Hex(4)HexNAc(5)Neu5Ac(2)
HF_20240419_O_Gly_1	Q14624	ETTMTTQTPAPIQAPSAILPLPGQSVER	Hex(2)HexNAc(5)Neu5Ac(2)	Q14624_ETTMTTQTPAPIQAPSAILPLPGQSVER_Hex(2)HexNAc(5)Neu5Ac(2)
HF_20240419_O_Gly_1	P02790	TPLPPTSAHGNVAEGETKPDPDVTER	Hex(1)HexNAc(1)	P02790_TPLPPTSAHGNVAEGETKPDPDVTER_Hex(1)HexNAc(1)
HF_20240419_O_Gly_1	P02751	QQMVQPQSPVAVSQSKPGCYDNGK	HexNAc(1)	P02751_QQMVQPQSPVAVSQSKPGCYDNGK_HexNAc(1)
HF_20240419_O_Gly_1	P0C0L5	GVAHNNLMAMAQETGDNLYWGSVTGSQSNAVSPTPAPR	Hex(2)HexNAc(3)	P0C0L5_GVAHNNLMAMAQETGDNLYWGSVTGSQSNAVSPTPAPR_Hex(2)HexNAc(3)
HF_20240419_O_Gly_1	P02655	TQQPQQDEMPSPTFLTQVK	HexNAc(2)Neu5Ac(1)	P02655_TQQPQQDEMPSPTFLTQVK_HexNAc(2)Neu5Ac(1)
HF_20240419_O_Gly_1	P00738	CPKPPEIAHGYVEHSVR	Hex(2)HexNAc(4)Neu5Ac(1)	P00738_CPKPPEIAHGYVEHSVR_Hex(2)HexNAc(4)Neu5Ac(1)
HF_20240419_O_Gly_1	Q96PD5	DGSPDVTTADIGANTPDATKGCPDVQASLPDAK	Hex(1)HexNAc(1)Neu5Ac(2)	Q96PD5_DGSPDVTTADIGANTPDATKGCPDVQASLPDAK_Hex(1)HexNAc(1)Neu5Ac(2)
HF_20240419_O_Gly_1	P02790	TPLPPTSAHGNVAEGETKPDPDVTER	HexNAc(2)Neu5Ac(1)	P02790_TPLPPTSAHGNVAEGETKPDPDVTER_HexNAc(2)Neu5Ac(1)
HF_20240419_O_Gly_1	P01834	LNNFYPREAKVQWKVDNALQSGNSQESVTEQDSK	Hex(2)HexNAc(4)Neu5Ac(1)	P01834_LNNFYPREAKVQWKVDNALQSGNSQESVTEQDSK_Hex(2)HexNAc(4)Neu5Ac(1)
HF_20240419_O_Gly_1	P01834	LNNFYPREAKVQWKVDNALQSGNSQESVTEQDSK	Hex(2)HexNAc(4)Neu5Ac(1)	P01834_LNNFYPREAKVQWKVDNALQSGNSQESVTEQDSK_Hex(2)HexNAc(4)Neu5Ac(1)
HF_20240419_O_Gly_1	P01876	CPVPSTPPTPSPSTPPTPSPSCCHPR	Fuc(2)Hex(5)HexNAc(6)Neu5Ac(2)	P01876_CPVPSTPPTPSPSTPPTPSPSCCHPR_Fuc(2)Hex(5)HexNAc(6)Neu5Ac(2)
HF_20240419_O_Gly_1	P01876	HYTNPSQDVTVPCPVPSTPPTPSPSTPPTPSPSCCHPR	Hex(3)HexNAc(5)Neu5Ac(3)	P01876_HYTNPSQDVTVPCPVPSTPPTPSPSTPPTPSPSCCHPR_Hex(3)HexNAc(5)Neu5Ac(3)
HF_20240419_O_Gly_1	P05154	RVEDLHVGATVAPSSR	Hex(1)HexNAc(1)	P05154_RVEDLHVGATVAPSSR_Hex(1)HexNAc(1)
HF_20240419_O_Gly_1	P02790	ATPLPPTSAHGNVAEGETKPDPDVTER	Hex(1)HexNAc(2)	P02790_ATPLPPTSAHGNVAEGETKPDPDVTER_Hex(1)HexNAc(2)
HF_20240419_O_Gly_1	Q14624	LAILPASAPPATSNPDPAVSR	Hex(3)HexNAc(3)Neu5Ac(1)	Q14624_LAILPASAPPATSNPDPAVSR_Hex(3)HexNAc(3)Neu5Ac(1)
HF_20240419_O_Gly_1	P01876	HVKHYTNPSQDVTVPCPVPSTPPTPSPSTPPTPSPSCCHPR	Hex(2)HexNAc(2)Neu5Ac(2)	P01876_HVKHYTNPSQDVTVPCPVPSTPPTPSPSTPPTPSPSCCHPR_Hex(2)HexNAc(2)Neu5Ac(2)
HF_20240419_O_Gly_1	P01876	KHYTNPSQDVTVPCPVPSTPPTPSPSTPPTPSPSCCHPR	Fuc(1)Hex(4)HexNAc(5)Neu5Ac(2)	P01876_KHYTNPSQDVTVPCPVPSTPPTPSPSTPPTPSPSCCHPR_Fuc(1)Hex(4)HexNAc(5)Neu5Ac(2)
HF_20240419_O_Gly_1	P01876	HYTNPSQDVTVPCPVPSTPPTPSPSTPPTPSPSCCHPR	Hex(2)HexNAc(5)Neu5Ac(1)	P01876_HYTNPSQDVTVPCPVPSTPPTPSPSTPPTPSPSCCHPR_Hex(2)HexNAc(5)Neu5Ac(1)
HF_20240419_O_Gly_1	P02790	PPTSAHGNVAEGETKPDPDVTER	Hex(2)HexNAc(3)Neu5Ac(2)	P02790_PPTSAHGNVAEGETKPDPDVTER_Hex(2)HexNAc(3)Neu5Ac(2)
HF_20240419_O_Gly_1	P02790	TSAHGNVAEGETKPDPDVTER	Fuc(1)Hex(2)HexNAc(2)Neu5Ac(2)	P02790_TSAHGNVAEGETKPDPDVTER_Fuc(1)Hex(2)HexNAc(2)Neu5Ac(2)
HF_20240419_O_Gly_1	P01876	HYTNPSQDVTVPCPVPSTPPTPSPSTPPTPSPSCCHPR	Hex(4)HexNAc(5)	P01876_HYTNPSQDVTVPCPVPSTPPTPSPSTPPTPSPSCCHPR_Hex(4)HexNAc(5)
HF_20240419_O_Gly_1	Q14624	TTQTPAPIQAPSAILPLPGQSVER	Hex(3)HexNAc(5)Neu5Ac(2)	Q14624_TTQTPAPIQAPSAILPLPGQSVER_Hex(3)HexNAc(5)Neu5Ac(2)
HF_20240419_O_Gly_1	P01834	DNALQSGNSQESVTEQDSK	Fuc(1)Hex(2)HexNAc(2)Neu5Ac(1)	P01834_DNALQSGNSQESVTEQDSK_Fuc(1)Hex(2)HexNAc(2)Neu5Ac(1)
HF_20240419_O_Gly_1	P19823	VVPDSTPSWANPSPTPVISMLAQGSQVLESTPPPHVMR	Fuc(1)Hex(3)HexNAc(4)Neu5Ac(4)	P19823_VVPDSTPSWANPSPTPVISMLAQGSQVLESTPPPHVMR_Fuc(1)Hex(3)HexNAc(4)Neu5Ac(4)
HF_20240419_O_Gly_1	Q14624	IEETTMTTQTPAPIQAPSAILPLPGQSVER	Hex(1)HexNAc(3)Neu5Ac(1)	Q14624_IEETTMTTQTPAPIQAPSAILPLPGQSVER_Hex(1)HexNAc(3)Neu5Ac(1)
HF_20240419_O_Gly_1	P01876	HYTNPSQDVTVPCPVPSTPPTPSPSTPPTPSPSCCHPR	Hex(3)HexNAc(4)Neu5Ac(3)	P01876_HYTNPSQDVTVPCPVPSTPPTPSPSTPPTPSPSCCHPR_Hex(3)HexNAc(4)Neu5Ac(3)
HF_20240419_O_Gly_1	P01876	VPSTPPTPSPSTPPTPSPSCCHPR	Fuc(1)Hex(4)HexNAc(4)Neu5Ac(6)	P01876_VPSTPPTPSPSTPPTPSPSCCHPR_Fuc(1)Hex(4)HexNAc(4)Neu5Ac(6)
HF_20240419_O_Gly_1	Q14624	MTTQTPAPIQAPSAILPLPGQSVER	Hex(2)HexNAc(5)Neu5Ac(2)	Q14624_MTTQTPAPIQAPSAILPLPGQSVER_Hex(2)HexNAc(5)Neu5Ac(2)
HF_20240419_O_Gly_1	P04196	SSTTKPPFKPHGSR	Hex(1)HexNAc(1)	P04196_SSTTKPPFKPHGSR_Hex(1)HexNAc(1)
HF_20240419_O_Gly_1	P00747	CKIPSCDSSPVSTEQLAPTAPPELTPVVQDCYHGDGQSYR	Hex(2)HexNAc(4)Neu5Ac(1)	P00747_CKIPSCDSSPVSTEQLAPTAPPELTPVVQDCYHGDGQSYR_Hex(2)HexNAc(4)Neu5Ac(1)
HF_20240419_O_Gly_1	P27918	GGWGPWGPVSPCPVTCGLGQTMEQR	Hex(3)HexNAc(6)	P27918_GGWGPWGPVSPCPVTCGLGQTMEQR_Hex(3)HexNAc(6)
HF_20240419_O_Gly_1	P02790	TPLPPTSAHGNVAEGETKPDPDVTER	HexNAc(2)	P02790_TPLPPTSAHGNVAEGETKPDPDVTER_HexNAc(2)
HF_20240419_O_Gly_1	P02671	NPSSAGSWNSGSSGPGSTGNR	Hex(4)HexNAc(4)	P02671_NPSSAGSWNSGSSGPGSTGNR_Hex(4)HexNAc(4)
HF_20240419_O_Gly_1	Q6PCB5	AHADHIGQGFERQTTAAVGVLK	Fuc(1)Hex(2)HexNAc(4)Neu5Ac(1)	Q6PCB5_AHADHIGQGFERQTTAAVGVLK_Fuc(1)Hex(2)HexNAc(4)Neu5Ac(1)
HF_20240419_O_Gly_1	P01042	SVSEINPTTQMK	Hex(1)HexNAc(1)Neu5Ac(1)	P01042_SVSEINPTTQMK_Hex(1)HexNAc(1)Neu5Ac(1)
HF_20240419_O_Gly_1	P02790	ATPLPPTSAHGNVAEGETKPDPDVTER	Hex(2)HexNAc(3)	P02790_ATPLPPTSAHGNVAEGETKPDPDVTER_Hex(2)HexNAc(3)
HF_20240419_O_Gly_1	P01876	NPSQDVTVPCPVPSTPPTPSPSTPPTPSPSCCHPR	Fuc(1)Hex(5)HexNAc(6)Neu5Ac(1)	P01876_NPSQDVTVPCPVPSTPPTPSPSTPPTPSPSCCHPR_Fuc(1)Hex(5)HexNAc(6)Neu5Ac(1)
HF_20240419_O_Gly_1	P01876	NPSQDVTVPCPVPSTPPTPSPSTPPTPSPSCCHPR	Fuc(1)Hex(5)HexNAc(6)Neu5Ac(1)	P01876_NPSQDVTVPCPVPSTPPTPSPSTPPTPSPSCCHPR_Fuc(1)Hex(5)HexNAc(6)Neu5Ac(1)
HF_20240419_O_Gly_1	P04003	ITQHRKSRPANHCVYFYGDEISFSCHETSR	Fuc(1)Hex(2)HexNAc(4)Neu5Ac(3)	P04003_ITQHRKSRPANHCVYFYGDEISFSCHETSR_Fuc(1)Hex(2)HexNAc(4)Neu5Ac(3)
HF_20240419_O_Gly_1	P04003	ITQHRKSRPANHCVYFYGDEISFSCHETSR	Fuc(1)Hex(2)HexNAc(4)Neu5Ac(3)	P04003_ITQHRKSRPANHCVYFYGDEISFSCHETSR_Fuc(1)Hex(2)HexNAc(4)Neu5Ac(3)
HF_20240419_O_Gly_1	P04003	ITQHRKSRPANHCVYFYGDEISFSCHETSR	Fuc(1)Hex(2)HexNAc(4)Neu5Ac(3)	P04003_ITQHRKSRPANHCVYFYGDEISFSCHETSR_Fuc(1)Hex(2)HexNAc(4)Neu5Ac(3)
HF_20240419_O_Gly_1	Q14624	TMTTQTPAPIQAPSAILPLPGQSVER	Hex(2)HexNAc(3)Neu5Ac(3)	Q14624_TMTTQTPAPIQAPSAILPLPGQSVER_Hex(2)HexNAc(3)Neu5Ac(3)
HF_20240419_O_Gly_1	P02671	ESSSHHPGIAEFPSR	Hex(1)HexNAc(1)Neu5Ac(2)	P02671_ESSSHHPGIAEFPSR_Hex(1)HexNAc(1)Neu5Ac(2)
HF_20240419_O_Gly_1	P04196	SSTTKPPFKPHGSR	Hex(2)HexNAc(2)Neu5Ac(1)	P04196_SSTTKPPFKPHGSR_Hex(2)HexNAc(2)Neu5Ac(1)
HF_20240419_O_Gly_1	P02790	TPLPPTSAHGNVAEGETKPDPDVTER	Hex(2)HexNAc(2)Neu5Ac(1)	P02790_TPLPPTSAHGNVAEGETKPDPDVTER_Hex(2)HexNAc(2)Neu5Ac(1)
HF_20240419_O_Gly_1	P00738	VVLHPNYSQVDIGLIK	Hex(4)HexNAc(5)Neu5Ac(2)	P00738_VVLHPNYSQVDIGLIK_Hex(4)HexNAc(5)Neu5Ac(2)
HF_20240419_O_Gly_1	P01876	HYTNPSQDVTVPCPVPSTPPTPSPSTPPTPSPSCCHPR	Hex(2)HexNAc(4)Neu5Ac(2)	P01876_HYTNPSQDVTVPCPVPSTPPTPSPSTPPTPSPSCCHPR_Hex(2)HexNAc(4)Neu5Ac(2)
HF_20240419_O_Gly_1	P01876	HYTNPSQDVTVPCPVPSTPPTPSPSTPPTPSPSCCHPR	Fuc(2)Hex(5)HexNAc(6)Neu5Ac(3)	P01876_HYTNPSQDVTVPCPVPSTPPTPSPSTPPTPSPSCCHPR_Fuc(2)Hex(5)HexNAc(6)Neu5Ac(3)
HF_20240419_O_Gly_1	P05155	RASSNPNATSSSSQDPESLQDRGEGK	Hex(3)HexNAc(4)Neu5Ac(3)	P05155_RASSNPNATSSSSQDPESLQDRGEGK_Hex(3)HexNAc(4)Neu5Ac(3)
HF_20240419_O_Gly_1	P01876	VPCPVPSTPPTPSPSTPPTPSPSCCHPR	Hex(4)HexNAc(4)Neu5Ac(6)	P01876_VPCPVPSTPPTPSPSTPPTPSPSCCHPR_Hex(4)HexNAc(4)Neu5Ac(6)
HF_20240419_O_Gly_1	P01876	HYTNPSQDVTVPCPVPSTPPTPSPSTPPTPSPSCCHPR	Fuc(2)Hex(4)HexNAc(5)Neu5Ac(4)	P01876_HYTNPSQDVTVPCPVPSTPPTPSPSTPPTPSPSCCHPR_Fuc(2)Hex(4)HexNAc(5)Neu5Ac(4)
HF_20240419_O_Gly_1	P02790	TPLPPTSAHGNVAEGETKPDPDVTER	HexNAc(2)Neu5Ac(1)	P02790_TPLPPTSAHGNVAEGETKPDPDVTER_HexNAc(2)Neu5Ac(1)
HF_20240419_O_Gly_1	P05155	MLFVEPILEVSSLPTTNSTTNSATK	Fuc(1)Hex(2)HexNAc(3)Neu5Ac(3)	P05155_MLFVEPILEVSSLPTTNSTTNSATK_Fuc(1)Hex(2)HexNAc(3)Neu5Ac(3)
HF_20240419_O_Gly_1	P01876	VPCPVPSTPPTPSPSTPPTPSPSCCHPR	Hex(5)HexNAc(5)Neu5Ac(6)	P01876_VPCPVPSTPPTPSPSTPPTPSPSCCHPR_Hex(5)HexNAc(5)Neu5Ac(6)
HF_20240419_O_Gly_1	P01876	NPSQDVTVPCPVPSTPPTPSPSTPPTPSPSCCHPR	Hex(5)HexNAc(5)	P01876_NPSQDVTVPCPVPSTPPTPSPSTPPTPSPSCCHPR_Hex(5)HexNAc(5)
HF_20240419_O_Gly_1	P01876	NPSQDVTVPCPVPSTPPTPSPSTPPTPSPSCCHPR	Hex(5)HexNAc(5)	P01876_NPSQDVTVPCPVPSTPPTPSPSTPPTPSPSCCHPR_Hex(5)HexNAc(5)
HF_20240419_O_Gly_1	P02790	TPLPPTSAHGNVAEGETKPDPDVTER	Hex(2)HexNAc(2)Neu5Ac(1)	P02790_TPLPPTSAHGNVAEGETKPDPDVTER_Hex(2)HexNAc(2)Neu5Ac(1)
HF_20240419_O_Gly_1	P02790	TPLPPTSAHGNVAEGETKPDPDVTER	Hex(1)HexNAc(1)	P02790_TPLPPTSAHGNVAEGETKPDPDVTER_Hex(1)HexNAc(1)
HF_20240419_O_Gly_1	P02765	LPPAGSPPDSHVLLAAPPGHQLHR	Hex(4)HexNAc(5)Neu5Ac(3)	P02765_LPPAGSPPDSHVLLAAPPGHQLHR_Hex(4)HexNAc(5)Neu5Ac(3)
HF_20240419_O_Gly_1	P02671	SWNSGSSGPGSTGNR	Hex(4)HexNAc(6)Neu5Ac(1)	P02671_SWNSGSSGPGSTGNR_Hex(4)HexNAc(6)Neu5Ac(1)
HF_20240419_O_Gly_1	P02649	AATVGSLAGQPLQER	Hex(1)HexNAc(1)Neu5Ac(1)	P02649_AATVGSLAGQPLQER_Hex(1)HexNAc(1)Neu5Ac(1)
HF_20240419_O_Gly_1	P02790	PPTSAHGNVAEGETKPDPDVTER	Hex(2)HexNAc(2)Neu5Ac(2)	P02790_PPTSAHGNVAEGETKPDPDVTER_Hex(2)HexNAc(2)Neu5Ac(2)
HF_20240419_O_Gly_1	P01876	TPPTPSPSTPPTPSPSCCHPR	Fuc(2)Hex(6)HexNAc(6)Neu5Ac(4)	P01876_TPPTPSPSTPPTPSPSCCHPR_Fuc(2)Hex(6)HexNAc(6)Neu5Ac(4)
HF_20240419_O_Gly_1	P02790	GHGHRNGTGHGNSTHHGPEY	Fuc(1)Hex(2)HexNAc(3)Neu5Ac(2)	P02790_GHGHRNGTGHGNSTHHGPEY_Fuc(1)Hex(2)HexNAc(3)Neu5Ac(2)
HF_20240419_O_Gly_1	P02790	TPLPPTSAHGNVAEGETKPDPDVTER	Hex(1)HexNAc(1)	P02790_TPLPPTSAHGNVAEGETKPDPDVTER_Hex(1)HexNAc(1)
HF_20240419_O_Gly_1	P01876	VPCPVPSTPPTPSPSTPPTPSPSCCHPR	Fuc(2)Hex(5)HexNAc(5)Neu5Ac(5)	P01876_VPCPVPSTPPTPSPSTPPTPSPSCCHPR_Fuc(2)Hex(5)HexNAc(5)Neu5Ac(5)
HF_20240419_O_Gly_1	P19823	KVVPDSTPSWANPSPTPVISMLAQGSQVLESTPPPHVMR	Fuc(1)Hex(3)HexNAc(3)Neu5Ac(1)	P19823_KVVPDSTPSWANPSPTPVISMLAQGSQVLESTPPPHVMR_Fuc(1)Hex(3)HexNAc(3)Neu5Ac(1)
HF_20240419_O_Gly_1	P02790	TPLPPTSAHGNVAEGETKPDPDVTER	Hex(3)HexNAc(3)Neu5Ac(2)	P02790_TPLPPTSAHGNVAEGETKPDPDVTER_Hex(3)HexNAc(3)Neu5Ac(2)
HF_20240419_O_Gly_1	P01876	HVKHYTNPSQDVTVPCPVPSTPPTPSPSTPPTPSPSCCHPR	Hex(4)HexNAc(4)Neu5Ac(1)	P01876_HVKHYTNPSQDVTVPCPVPSTPPTPSPSTPPTPSPSCCHPR_Hex(4)HexNAc(4)Neu5Ac(1)
HF_20240419_O_Gly_1	P01876	HYTNPSQDVTVPCPVPSTPPTPSPSTPPTPSPSCCHPR	Hex(4)HexNAc(4)Neu5Ac(3)	P01876_HYTNPSQDVTVPCPVPSTPPTPSPSTPPTPSPSCCHPR_Hex(4)HexNAc(4)Neu5Ac(3)
HF_20240419_O_Gly_1	P02790	ATPLPPTSAHGNVAEGETKPDPDVTER	Hex(2)HexNAc(3)Neu5Ac(1)	P02790_ATPLPPTSAHGNVAEGETKPDPDVTER_Hex(2)HexNAc(3)Neu5Ac(1)
HF_20240419_O_Gly_1	P01834	NALQSGNSQESVTEQDSK	Hex(2)HexNAc(5)Neu5Ac(1)	P01834_NALQSGNSQESVTEQDSK_Hex(2)HexNAc(5)Neu5Ac(1)
HF_20240419_O_Gly_1	P02671	WNSGSSGPGSTGNR	Hex(3)HexNAc(3)Neu5Ac(4)	P02671_WNSGSSGPGSTGNR_Hex(3)HexNAc(3)Neu5Ac(4)
HF_20240419_O_Gly_1	Q14624	IEETTMTTQTPAPIQAPSAILPLPGQSVER	Hex(3)HexNAc(3)Neu5Ac(1)	Q14624_IEETTMTTQTPAPIQAPSAILPLPGQSVER_Hex(3)HexNAc(3)Neu5Ac(1)
HF_20240419_O_Gly_1	P23142	HSQLEELHCATGISLANEQDR	Hex(2)HexNAc(3)	P23142_HSQLEELHCATGISLANEQDR_Hex(2)HexNAc(3)
HF_20240419_O_Gly_1	P01876	HYTNPSQDVTVPCPVPSTPPTPSPSTPPTPSPSCCHPR	Fuc(1)Hex(2)HexNAc(4)Neu5Ac(2)	P01876_HYTNPSQDVTVPCPVPSTPPTPSPSTPPTPSPSCCHPR_Fuc(1)Hex(2)HexNAc(4)Neu5Ac(2)
HF_20240419_O_Gly_1	P01876	HYTNPSQDVTVPCPVPSTPPTPSPSTPPTPSPSCCHPR	Fuc(1)Hex(4)HexNAc(5)Neu5Ac(1)	P01876_HYTNPSQDVTVPCPVPSTPPTPSPSTPPTPSPSCCHPR_Fuc(1)Hex(4)HexNAc(5)Neu5Ac(1)
HF_20240419_O_Gly_1	P01876	PSQDVTVPCPVPSTPPTPSPSTPPTPSPSCCHPR	Fuc(1)Hex(4)HexNAc(6)Neu5Ac(3)	P01876_PSQDVTVPCPVPSTPPTPSPSTPPTPSPSCCHPR_Fuc(1)Hex(4)HexNAc(6)Neu5Ac(3)
HF_20240419_O_Gly_1	P01876	KHYTNPSQDVTVPCPVPSTPPTPSPSTPPTPSPSCCHPR	Hex(4)HexNAc(4)Neu5Ac(1)	P01876_KHYTNPSQDVTVPCPVPSTPPTPSPSTPPTPSPSCCHPR_Hex(4)HexNAc(4)Neu5Ac(1)
HF_20240419_O_Gly_1	Q14624	NMKIEETTMTTQTPAPIQAPSAILPLPGQSVER	Hex(2)HexNAc(3)	Q14624_NMKIEETTMTTQTPAPIQAPSAILPLPGQSVER_Hex(2)HexNAc(3)
HF_20240419_O_Gly_1	Q14624	NMKIEETTMTTQTPAPIQAPSAILPLPGQSVER	Hex(2)HexNAc(3)	Q14624_NMKIEETTMTTQTPAPIQAPSAILPLPGQSVER_Hex(2)HexNAc(3)
HF_20240419_O_Gly_1	Q14624	NMKIEETTMTTQTPAPIQAPSAILPLPGQSVER	Hex(2)HexNAc(3)	Q14624_NMKIEETTMTTQTPAPIQAPSAILPLPGQSVER_Hex(2)HexNAc(3)
HF_20240419_O_Gly_1	Q14624	NMKIEETTMTTQTPAPIQAPSAILPLPGQSVER	Hex(2)HexNAc(3)	Q14624_NMKIEETTMTTQTPAPIQAPSAILPLPGQSVER_Hex(2)HexNAc(3)
HF_20240419_O_Gly_1	P01876	HYTNPSQDVTVPCPVPSTPPTPSPSTPPTPSPSCCHPR	Hex(2)HexNAc(4)Neu5Ac(4)	P01876_HYTNPSQDVTVPCPVPSTPPTPSPSTPPTPSPSCCHPR_Hex(2)HexNAc(4)Neu5Ac(4)
HF_20240419_O_Gly_1	P01876	VTVPCPVPSTPPTPSPSTPPTPSPSCCHPR	Fuc(1)Hex(5)HexNAc(5)Neu5Ac(2)	P01876_VTVPCPVPSTPPTPSPSTPPTPSPSCCHPR_Fuc(1)Hex(5)HexNAc(5)Neu5Ac(2)
HF_20240419_O_Gly_1	P01876	HYTNPSQDVTVPCPVPSTPPTPSPSTPPTPSPSCCHPR	Hex(2)HexNAc(4)Neu5Ac(2)	P01876_HYTNPSQDVTVPCPVPSTPPTPSPSTPPTPSPSCCHPR_Hex(2)HexNAc(4)Neu5Ac(2)
HF_20240419_O_Gly_1	P19823	AQGSQVLESTPPPHVMR	Hex(1)HexNAc(1)Neu5Ac(1)	P19823_AQGSQVLESTPPPHVMR_Hex(1)HexNAc(1)Neu5Ac(1)
HF_20240419_O_Gly_1	Q13790	DANISQPETTKEGLR	Hex(1)HexNAc(1)Neu5Ac(2)	Q13790_DANISQPETTKEGLR_Hex(1)HexNAc(1)Neu5Ac(2)
HF_20240419_O_Gly_1	P08519	LLLFLKSAAPEQSHVVQDCYHGDGQSYR	Hex(3)HexNAc(3)Neu5Ac(3)	P08519_LLLFLKSAAPEQSHVVQDCYHGDGQSYR_Hex(3)HexNAc(3)Neu5Ac(3)
HF_20240419_O_Gly_1	P01876	NPSQDVTVPCPVPSTPPTPSPSTPPTPSPSCCHPR	Hex(6)HexNAc(6)Neu5Ac(2)	P01876_NPSQDVTVPCPVPSTPPTPSPSTPPTPSPSCCHPR_Hex(6)HexNAc(6)Neu5Ac(2)
HF_20240419_O_Gly_1	Q9Y6R7	GSCPSLSAPEGCESACR	Hex(3)HexNAc(4)Neu5Ac(2)	Q9Y6R7_GSCPSLSAPEGCESACR_Hex(3)HexNAc(4)Neu5Ac(2)
HF_20240419_O_Gly_1	P01876	HYTNPSQDVTVPCPVPSTPPTPSPSTPPTPSPSCCHPR	Hex(2)HexNAc(5)	P01876_HYTNPSQDVTVPCPVPSTPPTPSPSTPPTPSPSCCHPR_Hex(2)HexNAc(5)
HF_20240419_O_Gly_1	Q702N8	EPQSRHRETALSVQAPRPLQGGPGQSTGPGR	Fuc(1)Hex(3)HexNAc(3)Neu5Ac(4)	Q702N8_EPQSRHRETALSVQAPRPLQGGPGQSTGPGR_Fuc(1)Hex(3)HexNAc(3)Neu5Ac(4)
HF_20240419_O_Gly_1	P01876	HYTNPSQDVTVPCPVPSTPPTPSPSTPPTPSPSCCHPR	Hex(4)HexNAc(6)Neu5Ac(3)	P01876_HYTNPSQDVTVPCPVPSTPPTPSPSTPPTPSPSCCHPR_Hex(4)HexNAc(6)Neu5Ac(3)
HF_20240419_O_Gly_1	P01876	HYTNPSQDVTVPCPVPSTPPTPSPSTPPTPSPSCCHPR	Fuc(1)Hex(5)HexNAc(5)Neu5Ac(1)	P01876_HYTNPSQDVTVPCPVPSTPPTPSPSTPPTPSPSCCHPR_Fuc(1)Hex(5)HexNAc(5)Neu5Ac(1)
HF_20240419_O_Gly_1	P02768	EVENDEMPADLPSLAADFVESKDVCK	HexNAc(3)	P02768_EVENDEMPADLPSLAADFVESKDVCK_HexNAc(3)
HF_20240419_O_Gly_1	P00747	KCSGTEASVVAPPPVVLLPDVETPSEEDCMFGNGK	Hex(1)HexNAc(1)Neu5Ac(1)	P00747_KCSGTEASVVAPPPVVLLPDVETPSEEDCMFGNGK_Hex(1)HexNAc(1)Neu5Ac(1)
HF_20240419_O_Gly_1	P01876	HYTNPSQDVTVPCPVPSTPPTPSPSTPPTPSPSCCHPR	Hex(3)HexNAc(5)	P01876_HYTNPSQDVTVPCPVPSTPPTPSPSTPPTPSPSCCHPR_Hex(3)HexNAc(5)
HF_20240419_O_Gly_1	P01876	HYTNPSQDVTVPCPVPSTPPTPSPSTPPTPSPSCCHPR	Hex(1)HexNAc(3)Neu5Ac(4)	P01876_HYTNPSQDVTVPCPVPSTPPTPSPSTPPTPSPSCCHPR_Hex(1)HexNAc(3)Neu5Ac(4)
HF_20240419_O_Gly_1	O75882	PRNHSCSEGQISIFR	Fuc(1)Hex(2)HexNAc(3)Neu5Ac(2)	O75882_PRNHSCSEGQISIFR_Fuc(1)Hex(2)HexNAc(3)Neu5Ac(2)
HF_20240419_O_Gly_1	P01876	YTNPSQDVTVPCPVPSTPPTPSPSTPPTPSPSCCHPR	Hex(2)HexNAc(3)Neu5Ac(4)	P01876_YTNPSQDVTVPCPVPSTPPTPSPSTPPTPSPSCCHPR_Hex(2)HexNAc(3)Neu5Ac(4)
HF_20240419_O_Gly_1	P02790	LPPTSAHGNVAEGETKPDPDVTER	Fuc(1)Hex(3)HexNAc(3)Neu5Ac(2)	P02790_LPPTSAHGNVAEGETKPDPDVTER_Fuc(1)Hex(3)HexNAc(3)Neu5Ac(2)
HF_20240419_O_Gly_1	P04196	SSTTKPPFKPHGSR	HexNAc(1)	P04196_SSTTKPPFKPHGSR_HexNAc(1)
HF_20240419_O_Gly_1	P01834	NNFYPREAKVQWKVDNALQSGNSQESVTEQDSK	Fuc(1)Hex(3)HexNAc(4)Neu5Ac(4)	P01834_NNFYPREAKVQWKVDNALQSGNSQESVTEQDSK_Fuc(1)Hex(3)HexNAc(4)Neu5Ac(4)
HF_20240419_O_Gly_1	P01876	HYTNPSQDVTVPCPVPSTPPTPSPSTPPTPSPSCCHPR	Hex(2)HexNAc(4)Neu5Ac(4)	P01876_HYTNPSQDVTVPCPVPSTPPTPSPSTPPTPSPSCCHPR_Hex(2)HexNAc(4)Neu5Ac(4)
HF_20240419_O_Gly_1	P01876	HYTNPSQDVTVPCPVPSTPPTPSPSTPPTPSPSCCHPR	Fuc(1)Hex(4)HexNAc(6)Neu5Ac(3)	P01876_HYTNPSQDVTVPCPVPSTPPTPSPSTPPTPSPSCCHPR_Fuc(1)Hex(4)HexNAc(6)Neu5Ac(3)
HF_20240419_O_Gly_1	P19827	ADQDGLKPTIDKPSEDSPPLEMLGPR	HexNAc(1)	P19827_ADQDGLKPTIDKPSEDSPPLEMLGPR_HexNAc(1)
HF_20240419_O_Gly_1	P01876	HYTNPSQDVTVPCPVPSTPPTPSPSTPPTPSPSCCHPR	Hex(3)HexNAc(4)Neu5Ac(5)	P01876_HYTNPSQDVTVPCPVPSTPPTPSPSTPPTPSPSCCHPR_Hex(3)HexNAc(4)Neu5Ac(5)
HF_20240419_O_Gly_1	P01876	HYTNPSQDVTVPCPVPSTPPTPSPSTPPTPSPSCCHPR	Hex(4)HexNAc(5)Neu5Ac(2)	P01876_HYTNPSQDVTVPCPVPSTPPTPSPSTPPTPSPSCCHPR_Hex(4)HexNAc(5)Neu5Ac(2)
HF_20240419_O_Gly_1	P04004	NISDGFDGIPDNVDAALALPAHSY	Hex(5)HexNAc(6)Neu5Ac(2)	P04004_NISDGFDGIPDNVDAALALPAHSY_Hex(5)HexNAc(6)Neu5Ac(2)
HF_20240419_O_Gly_1	P02671	GSETESPRNPSSAGSWNSGSSGPGSTGNR	Hex(2)HexNAc(2)	P02671_GSETESPRNPSSAGSWNSGSSGPGSTGNR_Hex(2)HexNAc(2)
HF_20240419_O_Gly_1	Q14624	TQTPAPIQAPSAILPLPGQSVER	Fuc(1)Hex(3)HexNAc(5)Neu5Ac(2)	Q14624_TQTPAPIQAPSAILPLPGQSVER_Fuc(1)Hex(3)HexNAc(5)Neu5Ac(2)
HF_20240419_O_Gly_1	P00738	IADDGCPKPPEIAHGYVEHSVR	Hex(2)HexNAc(2)Neu5Ac(1)	P00738_IADDGCPKPPEIAHGYVEHSVR_Hex(2)HexNAc(2)Neu5Ac(1)
HF_20240419_O_Gly_1	P02768	DEMPADLPSLAADFVESK	Hex(1)HexNAc(3)Neu5Ac(1)	P02768_DEMPADLPSLAADFVESK_Hex(1)HexNAc(3)Neu5Ac(1)
HF_20240419_O_Gly_1	P01876	HYTNPSQDVTVPCPVPSTPPTPSPSTPPTPSPSCCHPR	Fuc(2)Hex(5)HexNAc(5)Neu5Ac(3)	P01876_HYTNPSQDVTVPCPVPSTPPTPSPSTPPTPSPSCCHPR_Fuc(2)Hex(5)HexNAc(5)Neu5Ac(3)
HF_20240419_O_Gly_1	P02675	TAGNALMDGASQLMGENR	Fuc(1)Hex(5)HexNAc(5)Neu5Ac(1)	P02675_TAGNALMDGASQLMGENR_Fuc(1)Hex(5)HexNAc(5)Neu5Ac(1)
HF_20240419_O_Gly_1	Q14624	TQTPAPIQAPSAILPLPGQSVER	Hex(2)HexNAc(3)Neu5Ac(2)	Q14624_TQTPAPIQAPSAILPLPGQSVER_Hex(2)HexNAc(3)Neu5Ac(2)
HF_20240419_O_Gly_1	Q14624	TQTPAPIQAPSAILPLPGQSVER	Hex(2)HexNAc(3)Neu5Ac(2)	Q14624_TQTPAPIQAPSAILPLPGQSVER_Hex(2)HexNAc(3)Neu5Ac(2)
HF_20240419_O_Gly_1	P00747	TPVVQDCYHGDGQSYR	Fuc(2)Hex(4)HexNAc(5)Neu5Ac(5)	P00747_TPVVQDCYHGDGQSYR_Fuc(2)Hex(4)HexNAc(5)Neu5Ac(5)
HF_20240419_O_Gly_1	P01876	HYTNPSQDVTVPCPVPSTPPTPSPSTPPTPSPSCCHPR	Hex(5)HexNAc(5)Neu5Ac(3)	P01876_HYTNPSQDVTVPCPVPSTPPTPSPSTPPTPSPSCCHPR_Hex(5)HexNAc(5)Neu5Ac(3)
HF_20240419_O_Gly_1	P01876	HYTNPSQDVTVPCPVPSTPPTPSPSTPPTPSPSCCHPR	Hex(3)HexNAc(5)Neu5Ac(3)	P01876_HYTNPSQDVTVPCPVPSTPPTPSPSTPPTPSPSCCHPR_Hex(3)HexNAc(5)Neu5Ac(3)
HF_20240419_O_Gly_1	P01876	HYTNPSQDVTVPCPVPSTPPTPSPSTPPTPSPSCCHPR	HexNAc(3)Neu5Ac(2)	P01876_HYTNPSQDVTVPCPVPSTPPTPSPSTPPTPSPSCCHPR_HexNAc(3)Neu5Ac(2)
HF_20240419_O_Gly_1	P02790	TPLPPTSAHGNVAEGETKPDPDVTER	Hex(2)HexNAc(2)Neu5Ac(2)	P02790_TPLPPTSAHGNVAEGETKPDPDVTER_Hex(2)HexNAc(2)Neu5Ac(2)
HF_20240419_O_Gly_1	P01876	HYTNPSQDVTVPCPVPSTPPTPSPSTPPTPSPSCCHPR	Hex(2)HexNAc(4)Neu5Ac(2)	P01876_HYTNPSQDVTVPCPVPSTPPTPSPSTPPTPSPSCCHPR_Hex(2)HexNAc(4)Neu5Ac(2)
HF_20240419_O_Gly_1	P02671	RNPSSAGSWNSGSSGPGSTGNR	Hex(4)HexNAc(4)	P02671_RNPSSAGSWNSGSSGPGSTGNR_Hex(4)HexNAc(4)
HF_20240419_O_Gly_1	P11226	PGNPGPSGSPGPKGQKGDPGKSPDGDSSLAASER	Hex(2)HexNAc(2)Neu5Ac(1)	P11226_PGNPGPSGSPGPKGQKGDPGKSPDGDSSLAASER_Hex(2)HexNAc(2)Neu5Ac(1)
HF_20240419_O_Gly_1	P28799	EDHIHCCPAGFTCDTQK	Hex(2)HexNAc(5)	P28799_EDHIHCCPAGFTCDTQK_Hex(2)HexNAc(5)
HF_20240419_O_Gly_1	P01876	HYTNPSQDVTVPCPVPSTPPTPSPSTPPTPSPSCCHPR	Hex(3)HexNAc(4)Neu5Ac(2)	P01876_HYTNPSQDVTVPCPVPSTPPTPSPSTPPTPSPSCCHPR_Hex(3)HexNAc(4)Neu5Ac(2)
HF_20240419_O_Gly_1	P01876	YTNPSQDVTVPCPVPSTPPTPSPSTPPTPSPSCCHPR	Hex(3)HexNAc(3)Neu5Ac(3)	P01876_YTNPSQDVTVPCPVPSTPPTPSPSTPPTPSPSCCHPR_Hex(3)HexNAc(3)Neu5Ac(3)
HF_20240419_O_Gly_1	P02790	PTSAHGNVAEGETKPDPDVTER	HexNAc(3)Neu5Ac(3)	P02790_PTSAHGNVAEGETKPDPDVTER_HexNAc(3)Neu5Ac(3)
HF_20240419_O_Gly_1	P02790	TPLPPTSAHGNVAEGETKPDPDVTER	Hex(1)HexNAc(3)Neu5Ac(1)	P02790_TPLPPTSAHGNVAEGETKPDPDVTER_Hex(1)HexNAc(3)Neu5Ac(1)
HF_20240419_O_Gly_1	P02790	TPLPPTSAHGNVAEGETKPDPDVTER	Hex(2)HexNAc(2)Neu5Ac(3)	P02790_TPLPPTSAHGNVAEGETKPDPDVTER_Hex(2)HexNAc(2)Neu5Ac(3)
HF_20240419_O_Gly_1	P02790	TPLPPTSAHGNVAEGETKPDPDVTER	Hex(1)HexNAc(1)Neu5Ac(1)	P02790_TPLPPTSAHGNVAEGETKPDPDVTER_Hex(1)HexNAc(1)Neu5Ac(1)
HF_20240419_O_Gly_1	P01876	HYTNPSQDVTVPCPVPSTPPTPSPSTPPTPSPSCCHPR	Hex(4)HexNAc(5)Neu5Ac(3)	P01876_HYTNPSQDVTVPCPVPSTPPTPSPSTPPTPSPSCCHPR_Hex(4)HexNAc(5)Neu5Ac(3)
HF_20240419_O_Gly_1	P01876	HYTNPSQDVTVPCPVPSTPPTPSPSTPPTPSPSCCHPR	Hex(2)HexNAc(3)Neu5Ac(5)	P01876_HYTNPSQDVTVPCPVPSTPPTPSPSTPPTPSPSCCHPR_Hex(2)HexNAc(3)Neu5Ac(5)
HF_20240419_O_Gly_1	P01876	HYTNPSQDVTVPCPVPSTPPTPSPSTPPTPSPSCCHPR	Hex(4)HexNAc(4)	P01876_HYTNPSQDVTVPCPVPSTPPTPSPSTPPTPSPSCCHPR_Hex(4)HexNAc(4)
HF_20240419_O_Gly_1	P02790	ATPLPPTSAHGNVAEGETKPDPDVTER	HexNAc(3)Neu5Ac(1)	P02790_ATPLPPTSAHGNVAEGETKPDPDVTER_HexNAc(3)Neu5Ac(1)
HF_20240419_O_Gly_1	P02671	EKVTSGSTTTTR	Hex(1)HexNAc(1)Neu5Ac(1)	P02671_EKVTSGSTTTTR_Hex(1)HexNAc(1)Neu5Ac(1)
HF_20240419_O_Gly_1	P01834	EAKVQWKVDNALQSGNSQESVTEQDSK	Hex(2)HexNAc(3)Neu5Ac(3)	P01834_EAKVQWKVDNALQSGNSQESVTEQDSK_Hex(2)HexNAc(3)Neu5Ac(3)
HF_20240419_O_Gly_1	P01857	TQTYICNVNHKPSNTK	Fuc(1)Hex(3)HexNAc(4)Neu5Ac(3)	P01857_TQTYICNVNHKPSNTK_Fuc(1)Hex(3)HexNAc(4)Neu5Ac(3)
HF_20240419_O_Gly_1	P01876	NPSQDVTVPCPVPSTPPTPSPSTPPTPSPSCCHPR	Fuc(1)Hex(4)HexNAc(6)Neu5Ac(1)	P01876_NPSQDVTVPCPVPSTPPTPSPSTPPTPSPSCCHPR_Fuc(1)Hex(4)HexNAc(6)Neu5Ac(1)
HF_20240419_O_Gly_1	P01876	NPSQDVTVPCPVPSTPPTPSPSTPPTPSPSCCHPR	Fuc(1)Hex(4)HexNAc(6)Neu5Ac(1)	P01876_NPSQDVTVPCPVPSTPPTPSPSTPPTPSPSCCHPR_Fuc(1)Hex(4)HexNAc(6)Neu5Ac(1)
HF_20240419_O_Gly_1	P01876	KHYTNPSQDVTVPCPVPSTPPTPSPSTPPTPSPSCCHPR	Hex(2)HexNAc(4)	P01876_KHYTNPSQDVTVPCPVPSTPPTPSPSTPPTPSPSCCHPR_Hex(2)HexNAc(4)
HF_20240419_O_Gly_1	P01876	HYTNPSQDVTVPCPVPSTPPTPSPSTPPTPSPSCCHPR	Hex(3)HexNAc(5)Neu5Ac(1)	P01876_HYTNPSQDVTVPCPVPSTPPTPSPSTPPTPSPSCCHPR_Hex(3)HexNAc(5)Neu5Ac(1)
HF_20240419_O_Gly_1	P01876	HYTNPSQDVTVPCPVPSTPPTPSPSTPPTPSPSCCHPR	Fuc(2)Hex(4)HexNAc(5)Neu5Ac(3)	P01876_HYTNPSQDVTVPCPVPSTPPTPSPSTPPTPSPSCCHPR_Fuc(2)Hex(4)HexNAc(5)Neu5Ac(3)
HF_20240419_O_Gly_1	P43652	CCNTENPPGCYR	Fuc(1)Hex(3)HexNAc(4)Neu5Ac(3)	P43652_CCNTENPPGCYR_Fuc(1)Hex(3)HexNAc(4)Neu5Ac(3)
HF_20240419_O_Gly_1	P00738	QWINKAVGDKLPECEADDGCPKPPEIAHGYVEHSVR	Fuc(1)Hex(2)HexNAc(4)Neu5Ac(2)	P00738_QWINKAVGDKLPECEADDGCPKPPEIAHGYVEHSVR_Fuc(1)Hex(2)HexNAc(4)Neu5Ac(2)
HF_20240419_O_Gly_1	P01876	NPSQDVTVPCPVPSTPPTPSPSTPPTPSPSCCHPR	Fuc(1)Hex(5)HexNAc(6)Neu5Ac(2)	P01876_NPSQDVTVPCPVPSTPPTPSPSTPPTPSPSCCHPR_Fuc(1)Hex(5)HexNAc(6)Neu5Ac(2)
HF_20240419_O_Gly_1	P01876	NPSQDVTVPCPVPSTPPTPSPSTPPTPSPSCCHPR	Fuc(1)Hex(5)HexNAc(6)Neu5Ac(2)	P01876_NPSQDVTVPCPVPSTPPTPSPSTPPTPSPSCCHPR_Fuc(1)Hex(5)HexNAc(6)Neu5Ac(2)
HF_20240419_O_Gly_1	P05155	SNPNATSSSSQDPESLQDRGEGK	Hex(6)HexNAc(6)Neu5Ac(2)	P05155_SNPNATSSSSQDPESLQDRGEGK_Hex(6)HexNAc(6)Neu5Ac(2)
HF_20240419_O_Gly_1	P05155	SNPNATSSSSQDPESLQDRGEGK	Hex(6)HexNAc(6)Neu5Ac(2)	P05155_SNPNATSSSSQDPESLQDRGEGK_Hex(6)HexNAc(6)Neu5Ac(2)
HF_20240419_O_Gly_1	P02790	SAHGNVAEGETKPDPDVTER	Fuc(1)Hex(6)HexNAc(6)Neu5Ac(1)	P02790_SAHGNVAEGETKPDPDVTER_Fuc(1)Hex(6)HexNAc(6)Neu5Ac(1)
HF_20240419_O_Gly_1	P01876	VTVPCPVPSTPPTPSPSTPPTPSPSCCHPR	Fuc(2)Hex(4)HexNAc(4)Neu5Ac(3)	P01876_VTVPCPVPSTPPTPSPSTPPTPSPSCCHPR_Fuc(2)Hex(4)HexNAc(4)Neu5Ac(3)
HF_20240419_O_Gly_1	P01876	HYTNPSQDVTVPCPVPSTPPTPSPSTPPTPSPSCCHPR	Hex(1)HexNAc(3)Neu5Ac(3)	P01876_HYTNPSQDVTVPCPVPSTPPTPSPSTPPTPSPSCCHPR_Hex(1)HexNAc(3)Neu5Ac(3)
HF_20240419_O_Gly_1	P02765	AGSPPDSHVLLAAPPGHQLHR	Hex(3)HexNAc(4)	P02765_AGSPPDSHVLLAAPPGHQLHR_Hex(3)HexNAc(4)
HF_20240419_O_Gly_1	P01042	FSVATQTCQITPAEGPVVTAQYDCLGCVHPISTQSPDLEPILR	Fuc(1)Hex(2)HexNAc(3)Neu5Ac(1)	P01042_FSVATQTCQITPAEGPVVTAQYDCLGCVHPISTQSPDLEPILR_Fuc(1)Hex(2)HexNAc(3)Neu5Ac(1)
HF_20240419_O_Gly_1	P19827	VLFRPTVSQQQSCPTCSTSLLNGHFK	Hex(1)HexNAc(1)Neu5Ac(1)	P19827_VLFRPTVSQQQSCPTCSTSLLNGHFK_Hex(1)HexNAc(1)Neu5Ac(1)
HF_20240419_O_Gly_1	P43652	CCNTENPPGCYR	Hex(5)HexNAc(6)Neu5Ac(1)	P43652_CCNTENPPGCYR_Hex(5)HexNAc(6)Neu5Ac(1)
HF_20240419_O_Gly_1	P01876	HYTNPSQDVTVPCPVPSTPPTPSPSTPPTPSPSCCHPR	Hex(3)HexNAc(6)Neu5Ac(1)	P01876_HYTNPSQDVTVPCPVPSTPPTPSPSTPPTPSPSCCHPR_Hex(3)HexNAc(6)Neu5Ac(1)
HF_20240419_O_Gly_1	P02790	AHGNVAEGETKPDPDVTER	Hex(3)HexNAc(5)Neu5Ac(2)	P02790_AHGNVAEGETKPDPDVTER_Hex(3)HexNAc(5)Neu5Ac(2)
HF_20240419_O_Gly_1	Q14624	PIQAPSAILPLPGQSVER	Fuc(1)Hex(4)HexNAc(6)Neu5Ac(1)	Q14624_PIQAPSAILPLPGQSVER_Fuc(1)Hex(4)HexNAc(6)Neu5Ac(1)
HF_20240419_O_Gly_1	P01009	NATAIFFLPDEGK	Hex(3)HexNAc(6)Neu5Ac(3)	P01009_NATAIFFLPDEGK_Hex(3)HexNAc(6)Neu5Ac(3)
HF_20240419_O_Gly_1	P01876	HYTNPSQDVTVPCPVPSTPPTPSPSTPPTPSPSCCHPR	Hex(5)HexNAc(5)Neu5Ac(2)	P01876_HYTNPSQDVTVPCPVPSTPPTPSPSTPPTPSPSCCHPR_Hex(5)HexNAc(5)Neu5Ac(2)
HF_20240419_O_Gly_1	P02679	QTKVDKDLQSLEDILHQVENK	Hex(1)HexNAc(4)Neu5Ac(2)	P02679_QTKVDKDLQSLEDILHQVENK_Hex(1)HexNAc(4)Neu5Ac(2)
HF_20240419_O_Gly_1	Q14624	IPKPEASFSPR	Hex(1)HexNAc(1)Neu5Ac(1)	Q14624_IPKPEASFSPR_Hex(1)HexNAc(1)Neu5Ac(1)
HF_20240419_O_Gly_1	P04264	GSGGGSYGSGGGGGGHGSYGSGSSSGGYR	HexNAc(3)Neu5Ac(1)	P04264_GSGGGSYGSGGGGGGHGSYGSGSSSGGYR_HexNAc(3)Neu5Ac(1)
HF_20240419_O_Gly_1	P01876	VTVPCPVPSTPPTPSPSTPPTPSPSCCHPR	Fuc(1)Hex(5)HexNAc(5)Neu5Ac(4)	P01876_VTVPCPVPSTPPTPSPSTPPTPSPSCCHPR_Fuc(1)Hex(5)HexNAc(5)Neu5Ac(4)
HF_20240419_O_Gly_1	P01876	HYTNPSQDVTVPCPVPSTPPTPSPSTPPTPSPSCCHPR	Fuc(2)Hex(4)HexNAc(5)Neu5Ac(2)	P01876_HYTNPSQDVTVPCPVPSTPPTPSPSTPPTPSPSCCHPR_Fuc(2)Hex(4)HexNAc(5)Neu5Ac(2)
HF_20240419_O_Gly_1	Q15569	AGERPPLRGPGPGPGEVPGEGPPGPGGTGGGPGR	Hex(4)HexNAc(4)Neu5Ac(4)	Q15569_AGERPPLRGPGPGPGEVPGEGPPGPGGTGGGPGR_Hex(4)HexNAc(4)Neu5Ac(4)
HF_20240419_O_Gly_1	P00738	DKLPECEADDGCPKPPEIAHGYVEHSVR	HexNAc(1)	P00738_DKLPECEADDGCPKPPEIAHGYVEHSVR_HexNAc(1)
HF_20240419_O_Gly_1	P01876	HYTNPSQDVTVPCPVPSTPPTPSPSTPPTPSPSCCHPR	Fuc(2)Hex(4)HexNAc(4)Neu5Ac(2)	P01876_HYTNPSQDVTVPCPVPSTPPTPSPSTPPTPSPSCCHPR_Fuc(2)Hex(4)HexNAc(4)Neu5Ac(2)
HF_20240419_O_Gly_1	P00738	GNDVTDIADDGCPKPPEIAHGYVEHSVR	HexNAc(2)	P00738_GNDVTDIADDGCPKPPEIAHGYVEHSVR_HexNAc(2)
HF_20240419_O_Gly_1	P01877	LYTTSSQLTLPATQCPDGK	Hex(2)HexNAc(4)	P01877_LYTTSSQLTLPATQCPDGK_Hex(2)HexNAc(4)
HF_20240419_O_Gly_1	P19823	VVPDSTPSWANPSPTPVISMLAQGSQVLESTPPPHVMR	Hex(3)HexNAc(5)Neu5Ac(4)	P19823_VVPDSTPSWANPSPTPVISMLAQGSQVLESTPPPHVMR_Hex(3)HexNAc(5)Neu5Ac(4)
HF_20240419_O_Gly_1	P01876	HYTNPSQDVTVPCPVPSTPPTPSPSTPPTPSPSCCHPR	Hex(2)HexNAc(3)Neu5Ac(3)	P01876_HYTNPSQDVTVPCPVPSTPPTPSPSTPPTPSPSCCHPR_Hex(2)HexNAc(3)Neu5Ac(3)
HF_20240419_O_Gly_1	Q14624	IEETTMTTQTPAPIQAPSAILPLPGQSVER	Hex(3)HexNAc(6)	Q14624_IEETTMTTQTPAPIQAPSAILPLPGQSVER_Hex(3)HexNAc(6)
HF_20240419_O_Gly_1	Q14624	IEETTMTTQTPAPIQAPSAILPLPGQSVER	Hex(3)HexNAc(6)	Q14624_IEETTMTTQTPAPIQAPSAILPLPGQSVER_Hex(3)HexNAc(6)
HF_20240419_O_Gly_1	P01042	SVSEINPTTQMK	Hex(1)HexNAc(1)Neu5Ac(1)	P01042_SVSEINPTTQMK_Hex(1)HexNAc(1)Neu5Ac(1)
HF_20240419_O_Gly_1	P02671	SSAGSWNSGSSGPGSTGNR	Hex(1)HexNAc(4)Neu5Ac(1)	P02671_SSAGSWNSGSSGPGSTGNR_Hex(1)HexNAc(4)Neu5Ac(1)
HF_20240419_O_Gly_1	P01876	HYTNPSQDVTVPCPVPSTPPTPSPSTPPTPSPSCCHPR	Hex(4)HexNAc(5)	P01876_HYTNPSQDVTVPCPVPSTPPTPSPSTPPTPSPSCCHPR_Hex(4)HexNAc(5)
HF_20240419_O_Gly_1	P01876	HYTNPSQDVTVPCPVPSTPPTPSPSTPPTPSPSCCHPR	Hex(4)HexNAc(5)Neu5Ac(3)	P01876_HYTNPSQDVTVPCPVPSTPPTPSPSTPPTPSPSCCHPR_Hex(4)HexNAc(5)Neu5Ac(3)
HF_20240419_O_Gly_1	Q14624	IEETTMTTQTPAPIQAPSAILPLPGQSVER	Fuc(1)Hex(4)HexNAc(4)Neu5Ac(1)	Q14624_IEETTMTTQTPAPIQAPSAILPLPGQSVER_Fuc(1)Hex(4)HexNAc(4)Neu5Ac(1)
HF_20240419_O_Gly_1	P01876	HYTNPSQDVTVPCPVPSTPPTPSPSTPPTPSPSCCHPR	Fuc(2)Hex(4)HexNAc(4)Neu5Ac(2)	P01876_HYTNPSQDVTVPCPVPSTPPTPSPSTPPTPSPSCCHPR_Fuc(2)Hex(4)HexNAc(4)Neu5Ac(2)
HF_20240419_O_Gly_1	P01876	HYTNPSQDVTVPCPVPSTPPTPSPSTPPTPSPSCCHPR	Hex(2)HexNAc(4)Neu5Ac(4)	P01876_HYTNPSQDVTVPCPVPSTPPTPSPSTPPTPSPSCCHPR_Hex(2)HexNAc(4)Neu5Ac(4)
HF_20240419_O_Gly_1	P01876	HYTNPSQDVTVPCPVPSTPPTPSPSTPPTPSPSCCHPR	Hex(3)HexNAc(6)Neu5Ac(2)	P01876_HYTNPSQDVTVPCPVPSTPPTPSPSTPPTPSPSCCHPR_Hex(3)HexNAc(6)Neu5Ac(2)
HF_20240419_O_Gly_1	P02790	ATPLPPTSAHGNVAEGETKPDPDVTER	Hex(2)HexNAc(3)Neu5Ac(1)	P02790_ATPLPPTSAHGNVAEGETKPDPDVTER_Hex(2)HexNAc(3)Neu5Ac(1)
HF_20240419_O_Gly_1	P01876	HYTNPSQDVTVPCPVPSTPPTPSPSTPPTPSPSCCHPR	Fuc(2)Hex(4)HexNAc(4)Neu5Ac(3)	P01876_HYTNPSQDVTVPCPVPSTPPTPSPSTPPTPSPSCCHPR_Fuc(2)Hex(4)HexNAc(4)Neu5Ac(3)
HF_20240419_O_Gly_1	P01876	NPSQDVTVPCPVPSTPPTPSPSTPPTPSPSCCHPR	Fuc(1)Hex(5)HexNAc(6)Neu5Ac(1)	P01876_NPSQDVTVPCPVPSTPPTPSPSTPPTPSPSCCHPR_Fuc(1)Hex(5)HexNAc(6)Neu5Ac(1)
HF_20240419_O_Gly_1	P01876	NPSQDVTVPCPVPSTPPTPSPSTPPTPSPSCCHPR	Fuc(1)Hex(5)HexNAc(6)Neu5Ac(1)	P01876_NPSQDVTVPCPVPSTPPTPSPSTPPTPSPSCCHPR_Fuc(1)Hex(5)HexNAc(6)Neu5Ac(1)
HF_20240419_O_Gly_1	P43652	NCCNTENPPGCYR	Hex(3)HexNAc(3)Neu5Ac(4)	P43652_NCCNTENPPGCYR_Hex(3)HexNAc(3)Neu5Ac(4)
HF_20240419_O_Gly_1	P01876	HYTNPSQDVTVPCPVPSTPPTPSPSTPPTPSPSCCHPR	Hex(2)HexNAc(5)Neu5Ac(2)	P01876_HYTNPSQDVTVPCPVPSTPPTPSPSTPPTPSPSCCHPR_Hex(2)HexNAc(5)Neu5Ac(2)
HF_20240419_O_Gly_1	P01876	NPSQDVTVPCPVPSTPPTPSPSTPPTPSPSCCHPR	Fuc(1)Hex(4)HexNAc(5)Neu5Ac(1)	P01876_NPSQDVTVPCPVPSTPPTPSPSTPPTPSPSCCHPR_Fuc(1)Hex(4)HexNAc(5)Neu5Ac(1)
HF_20240419_O_Gly_1	P01876	NPSQDVTVPCPVPSTPPTPSPSTPPTPSPSCCHPR	Fuc(1)Hex(4)HexNAc(5)Neu5Ac(1)	P01876_NPSQDVTVPCPVPSTPPTPSPSTPPTPSPSCCHPR_Fuc(1)Hex(4)HexNAc(5)Neu5Ac(1)
HF_20240419_O_Gly_1	P01876	HYTNPSQDVTVPCPVPSTPPTPSPSTPPTPSPSCCHPR	Fuc(1)Hex(3)HexNAc(4)Neu5Ac(2)	P01876_HYTNPSQDVTVPCPVPSTPPTPSPSTPPTPSPSCCHPR_Fuc(1)Hex(3)HexNAc(4)Neu5Ac(2)
HF_20240419_O_Gly_1	P05546	NNKNLSMPLLPADFHK	HexNAc(3)Neu5Ac(2)	P05546_NNKNLSMPLLPADFHK_HexNAc(3)Neu5Ac(2)
HF_20240419_O_Gly_1	P05546	NNKNLSMPLLPADFHK	HexNAc(3)Neu5Ac(2)	P05546_NNKNLSMPLLPADFHK_HexNAc(3)Neu5Ac(2)
HF_20240419_O_Gly_1	P05546	NNKNLSMPLLPADFHK	HexNAc(3)Neu5Ac(2)	P05546_NNKNLSMPLLPADFHK_HexNAc(3)Neu5Ac(2)
HF_20240419_O_Gly_1	P01876	PSQDVTVPCPVPSTPPTPSPSTPPTPSPSCCHPR	Hex(2)HexNAc(5)Neu5Ac(2)	P01876_PSQDVTVPCPVPSTPPTPSPSTPPTPSPSCCHPR_Hex(2)HexNAc(5)Neu5Ac(2)
HF_20240419_O_Gly_1	P01876	VTVPCPVPSTPPTPSPSTPPTPSPSCCHPR	Fuc(1)Hex(5)HexNAc(5)Neu5Ac(1)	P01876_VTVPCPVPSTPPTPSPSTPPTPSPSCCHPR_Fuc(1)Hex(5)HexNAc(5)Neu5Ac(1)
HF_20240419_O_Gly_1	P01876	NPSQDVTVPCPVPSTPPTPSPSTPPTPSPSCCHPR	Fuc(1)Hex(5)HexNAc(6)Neu5Ac(1)	P01876_NPSQDVTVPCPVPSTPPTPSPSTPPTPSPSCCHPR_Fuc(1)Hex(5)HexNAc(6)Neu5Ac(1)
HF_20240419_O_Gly_1	P01876	NPSQDVTVPCPVPSTPPTPSPSTPPTPSPSCCHPR	Fuc(1)Hex(5)HexNAc(6)Neu5Ac(1)	P01876_NPSQDVTVPCPVPSTPPTPSPSTPPTPSPSCCHPR_Fuc(1)Hex(5)HexNAc(6)Neu5Ac(1)
HF_20240419_O_Gly_1	P02790	TPLPPTSAHGNVAEGETKPDPDVTER	HexNAc(2)	P02790_TPLPPTSAHGNVAEGETKPDPDVTER_HexNAc(2)
HF_20240419_O_Gly_1	P02790	TPLPPTSAHGNVAEGETKPDPDVTER	HexNAc(2)Neu5Ac(1)	P02790_TPLPPTSAHGNVAEGETKPDPDVTER_HexNAc(2)Neu5Ac(1)
HF_20240419_O_Gly_1	P01876	HYTNPSQDVTVPCPVPSTPPTPSPSTPPTPSPSCCHPR	Fuc(1)Hex(2)HexNAc(4)Neu5Ac(1)	P01876_HYTNPSQDVTVPCPVPSTPPTPSPSTPPTPSPSCCHPR_Fuc(1)Hex(2)HexNAc(4)Neu5Ac(1)
HF_20240419_O_Gly_1	P02790	TPLPPTSAHGNVAEGETKPDPDVTER	Hex(2)HexNAc(2)Neu5Ac(1)	P02790_TPLPPTSAHGNVAEGETKPDPDVTER_Hex(2)HexNAc(2)Neu5Ac(1)
HF_20240419_O_Gly_1	P01009	QKTDTSHHDQDHPTFNK	Fuc(1)Hex(2)HexNAc(4)Neu5Ac(1)	P01009_QKTDTSHHDQDHPTFNK_Fuc(1)Hex(2)HexNAc(4)Neu5Ac(1)
HF_20240419_O_Gly_1	P01876	HYTNPSQDVTVPCPVPSTPPTPSPSTPPTPSPSCCHPR	Hex(4)HexNAc(5)Neu5Ac(2)	P01876_HYTNPSQDVTVPCPVPSTPPTPSPSTPPTPSPSCCHPR_Hex(4)HexNAc(5)Neu5Ac(2)
HF_20240419_O_Gly_1	P01009	DAAQKTDTSHHDQDHPTFNK	Hex(1)HexNAc(2)	P01009_DAAQKTDTSHHDQDHPTFNK_Hex(1)HexNAc(2)
HF_20240419_O_Gly_1	P01876	PCPVPSTPPTPSPSTPPTPSPSCCHPR	Fuc(1)Hex(3)HexNAc(5)Neu5Ac(3)	P01876_PCPVPSTPPTPSPSTPPTPSPSCCHPR_Fuc(1)Hex(3)HexNAc(5)Neu5Ac(3)
HF_20240419_O_Gly_1	P02671	TESPRNPSSAGSWNSGSSGPGSTGNR	Hex(2)HexNAc(2)Neu5Ac(1)	P02671_TESPRNPSSAGSWNSGSSGPGSTGNR_Hex(2)HexNAc(2)Neu5Ac(1)
HF_20240419_O_Gly_1	P01876	HYTNPSQDVTVPCPVPSTPPTPSPSTPPTPSPSCCHPR	Hex(3)HexNAc(6)Neu5Ac(2)	P01876_HYTNPSQDVTVPCPVPSTPPTPSPSTPPTPSPSCCHPR_Hex(3)HexNAc(6)Neu5Ac(2)
HF_20240419_O_Gly_1	P02671	SWNSGSSGPGSTGNR	Hex(4)HexNAc(6)Neu5Ac(1)	P02671_SWNSGSSGPGSTGNR_Hex(4)HexNAc(6)Neu5Ac(1)
HF_20240419_O_Gly_1	P02790	PPTSAHGNVAEGETKPDPDVTER	Hex(4)HexNAc(5)	P02790_PPTSAHGNVAEGETKPDPDVTER_Hex(4)HexNAc(5)
HF_20240419_O_Gly_1	P02790	TPLPPTSAHGNVAEGETKPDPDVTER	Hex(2)HexNAc(2)	P02790_TPLPPTSAHGNVAEGETKPDPDVTER_Hex(2)HexNAc(2)
HF_20240419_O_Gly_1	P02768	VHTECCHGDLLECADDRADLAKYICENQDSISSK	HexNAc(1)	P02768_VHTECCHGDLLECADDRADLAKYICENQDSISSK_HexNAc(1)
HF_20240419_O_Gly_1	P01876	HYTNPSQDVTVPCPVPSTPPTPSPSTPPTPSPSCCHPR	Hex(3)HexNAc(3)Neu5Ac(1)	P01876_HYTNPSQDVTVPCPVPSTPPTPSPSTPPTPSPSCCHPR_Hex(3)HexNAc(3)Neu5Ac(1)
HF_20240419_O_Gly_1	P01876	PCPVPSTPPTPSPSTPPTPSPSCCHPR	Fuc(1)Hex(3)HexNAc(5)Neu5Ac(3)	P01876_PCPVPSTPPTPSPSTPPTPSPSCCHPR_Fuc(1)Hex(3)HexNAc(5)Neu5Ac(3)
HF_20240419_O_Gly_1	P05160	GGKDEEVVQCLSDGWSSQPTCR	HexNAc(1)	P05160_GGKDEEVVQCLSDGWSSQPTCR_HexNAc(1)
HF_20240419_O_Gly_1	P19823	PDSTPSWANPSPTPVISMLAQGSQVLESTPPPHVMR	Fuc(1)Hex(5)HexNAc(5)Neu5Ac(4)	P19823_PDSTPSWANPSPTPVISMLAQGSQVLESTPPPHVMR_Fuc(1)Hex(5)HexNAc(5)Neu5Ac(4)
HF_20240419_O_Gly_1	P01876	HYTNPSQDVTVPCPVPSTPPTPSPSTPPTPSPSCCHPR	Hex(1)HexNAc(3)Neu5Ac(2)	P01876_HYTNPSQDVTVPCPVPSTPPTPSPSTPPTPSPSCCHPR_Hex(1)HexNAc(3)Neu5Ac(2)
HF_20240419_O_Gly_1	P02765	PPAGSPPDSHVLLAAPPGHQLHR	Hex(5)HexNAc(6)Neu5Ac(1)	P02765_PPAGSPPDSHVLLAAPPGHQLHR_Hex(5)HexNAc(6)Neu5Ac(1)
HF_20240419_O_Gly_1	P07225	NGGCSQICDNTPGSYHCSCK	Hex(2)HexNAc(5)Neu5Ac(2)	P07225_NGGCSQICDNTPGSYHCSCK_Hex(2)HexNAc(5)Neu5Ac(2)
HF_20240419_O_Gly_1	P02790	SAHGNVAEGETKPDPDVTER	Fuc(1)Hex(6)HexNAc(6)Neu5Ac(1)	P02790_SAHGNVAEGETKPDPDVTER_Fuc(1)Hex(6)HexNAc(6)Neu5Ac(1)
HF_20240419_O_Gly_1	P02749	AVFECLPQHAMFGNDTITCTTHGNWTKLPECR	HexNAc(1)	P02749_AVFECLPQHAMFGNDTITCTTHGNWTKLPECR_HexNAc(1)
HF_20240419_O_Gly_1	P01876	HYTNPSQDVTVPCPVPSTPPTPSPSTPPTPSPSCCHPR	Hex(3)HexNAc(5)Neu5Ac(3)	P01876_HYTNPSQDVTVPCPVPSTPPTPSPSTPPTPSPSCCHPR_Hex(3)HexNAc(5)Neu5Ac(3)
HF_20240419_O_Gly_1	Q92954	ETATTTEKTTESK	Hex(1)HexNAc(1)Neu5Ac(1)	Q92954_ETATTTEKTTESK_Hex(1)HexNAc(1)Neu5Ac(1)
HF_20240419_O_Gly_1	P01009	DAAQKTDTSHHDQDHPTFNK	Hex(1)HexNAc(2)	P01009_DAAQKTDTSHHDQDHPTFNK_Hex(1)HexNAc(2)
HF_20240419_O_Gly_1	P02790	TPLPPTSAHGNVAEGETKPDPDVTER	HexNAc(2)	P02790_TPLPPTSAHGNVAEGETKPDPDVTER_HexNAc(2)
HF_20240419_O_Gly_1	P01876	PCPVPSTPPTPSPSTPPTPSPSCCHPR	Fuc(1)Hex(4)HexNAc(5)Neu5Ac(4)	P01876_PCPVPSTPPTPSPSTPPTPSPSCCHPR_Fuc(1)Hex(4)HexNAc(5)Neu5Ac(4)
HF_20240419_O_Gly_1	P04196	SSTTKPPFKPHGSR	Hex(1)HexNAc(1)	P04196_SSTTKPPFKPHGSR_Hex(1)HexNAc(1)
HF_20240419_O_Gly_1	P02790	TPLPPTSAHGNVAEGETKPDPDVTER	Hex(2)HexNAc(2)	P02790_TPLPPTSAHGNVAEGETKPDPDVTER_Hex(2)HexNAc(2)
HF_20240419_O_Gly_1	P02790	SAHGNVAEGETKPDPDVTER	Hex(3)HexNAc(4)	P02790_SAHGNVAEGETKPDPDVTER_Hex(3)HexNAc(4)
HF_20240419_O_Gly_1	P01876	HYTNPSQDVTVPCPVPSTPPTPSPSTPPTPSPSCCHPR	Fuc(2)Hex(5)HexNAc(5)Neu5Ac(4)	P01876_HYTNPSQDVTVPCPVPSTPPTPSPSTPPTPSPSCCHPR_Fuc(2)Hex(5)HexNAc(5)Neu5Ac(4)
HF_20240419_O_Gly_1	Q14624	IEETTMTTQTPAPIQAPSAILPLPGQSVER	Hex(2)HexNAc(4)Neu5Ac(3)	Q14624_IEETTMTTQTPAPIQAPSAILPLPGQSVER_Hex(2)HexNAc(4)Neu5Ac(3)
HF_20240419_O_Gly_1	P0CF74	YSCQVTHEGSTVEK	Fuc(1)Hex(3)HexNAc(5)Neu5Ac(2)	P0CF74::P0DOY3_YSCQVTHEGSTVEK_Fuc(1)Hex(3)HexNAc(5)Neu5Ac(2)
HF_20240419_O_Gly_1	P01876	HYTNPSQDVTVPCPVPSTPPTPSPSTPPTPSPSCCHPR	Hex(4)HexNAc(5)	P01876_HYTNPSQDVTVPCPVPSTPPTPSPSTPPTPSPSCCHPR_Hex(4)HexNAc(5)
HF_20240419_O_Gly_1	P02671	NSGSSGPGSTGNR	Fuc(1)Hex(2)HexNAc(4)Neu5Ac(4)	P02671_NSGSSGPGSTGNR_Fuc(1)Hex(2)HexNAc(4)Neu5Ac(4)
HF_20240419_O_Gly_1	P00738	CPKPPEIAHGYVEHSVR	Hex(4)HexNAc(4)	P00738_CPKPPEIAHGYVEHSVR_Hex(4)HexNAc(4)
HF_20240419_O_Gly_1	P01876	HYTNPSQDVTVPCPVPSTPPTPSPSTPPTPSPSCCHPR	Hex(4)HexNAc(4)Neu5Ac(3)	P01876_HYTNPSQDVTVPCPVPSTPPTPSPSTPPTPSPSCCHPR_Hex(4)HexNAc(4)Neu5Ac(3)
HF_20240419_O_Gly_1	P01876	HYTNPSQDVTVPCPVPSTPPTPSPSTPPTPSPSCCHPR	Fuc(2)Hex(5)HexNAc(5)Neu5Ac(3)	P01876_HYTNPSQDVTVPCPVPSTPPTPSPSTPPTPSPSCCHPR_Fuc(2)Hex(5)HexNAc(5)Neu5Ac(3)
HF_20240419_O_Gly_1	P08519	ARGTDSCQGDSGGPLVCFEKDK	Hex(1)HexNAc(2)Neu5Ac(2)	P08519_ARGTDSCQGDSGGPLVCFEKDK_Hex(1)HexNAc(2)Neu5Ac(2)
HF_20240419_O_Gly_1	P01876	NPSQDVTVPCPVPSTPPTPSPSTPPTPSPSCCHPR	Fuc(1)Hex(3)HexNAc(5)Neu5Ac(3)	P01876_NPSQDVTVPCPVPSTPPTPSPSTPPTPSPSCCHPR_Fuc(1)Hex(3)HexNAc(5)Neu5Ac(3)
HF_20240419_O_Gly_1	P01876	NPSQDVTVPCPVPSTPPTPSPSTPPTPSPSCCHPR	Fuc(1)Hex(3)HexNAc(5)Neu5Ac(3)	P01876_NPSQDVTVPCPVPSTPPTPSPSTPPTPSPSCCHPR_Fuc(1)Hex(3)HexNAc(5)Neu5Ac(3)
HF_20240419_O_Gly_1	P01876	HVKHYTNPSQDVTVPCPVPSTPPTPSPSTPPTPSPSCCHPR	Hex(4)HexNAc(6)Neu5Ac(2)	P01876_HVKHYTNPSQDVTVPCPVPSTPPTPSPSTPPTPSPSCCHPR_Hex(4)HexNAc(6)Neu5Ac(2)
HF_20240419_O_Gly_1	P01876	HYTNPSQDVTVPCPVPSTPPTPSPSTPPTPSPSCCHPR	Hex(3)HexNAc(6)Neu5Ac(2)	P01876_HYTNPSQDVTVPCPVPSTPPTPSPSTPPTPSPSCCHPR_Hex(3)HexNAc(6)Neu5Ac(2)
HF_20240419_O_Gly_1	P01876	HYTNPSQDVTVPCPVPSTPPTPSPSTPPTPSPSCCHPR	Hex(3)HexNAc(6)Neu5Ac(2)	P01876_HYTNPSQDVTVPCPVPSTPPTPSPSTPPTPSPSCCHPR_Hex(3)HexNAc(6)Neu5Ac(2)
HF_20240419_O_Gly_1	P02790	ATPLPPTSAHGNVAEGETKPDPDVTER	Hex(1)HexNAc(4)Neu5Ac(1)	P02790_ATPLPPTSAHGNVAEGETKPDPDVTER_Hex(1)HexNAc(4)Neu5Ac(1)
HF_20240419_O_Gly_1	P02671	ESSSHHPGIAEFPSR	Hex(1)HexNAc(1)Neu5Ac(1)	P02671_ESSSHHPGIAEFPSR_Hex(1)HexNAc(1)Neu5Ac(1)
HF_20240419_O_Gly_1	P00738	IADDGCPKPPEIAHGYVEHSVR	HexNAc(2)Neu5Ac(2)	P00738_IADDGCPKPPEIAHGYVEHSVR_HexNAc(2)Neu5Ac(2)
HF_20240419_O_Gly_1	P01876	HYTNPSQDVTVPCPVPSTPPTPSPSTPPTPSPSCCHPR	Hex(4)HexNAc(6)Neu5Ac(1)	P01876_HYTNPSQDVTVPCPVPSTPPTPSPSTPPTPSPSCCHPR_Hex(4)HexNAc(6)Neu5Ac(1)
HF_20240419_O_Gly_1	P01876	NPSQDVTVPCPVPSTPPTPSPSTPPTPSPSCCHPR	Fuc(1)Hex(3)HexNAc(5)Neu5Ac(1)	P01876_NPSQDVTVPCPVPSTPPTPSPSTPPTPSPSCCHPR_Fuc(1)Hex(3)HexNAc(5)Neu5Ac(1)
HF_20240419_O_Gly_1	P01876	NPSQDVTVPCPVPSTPPTPSPSTPPTPSPSCCHPR	Fuc(1)Hex(3)HexNAc(5)Neu5Ac(1)	P01876_NPSQDVTVPCPVPSTPPTPSPSTPPTPSPSCCHPR_Fuc(1)Hex(3)HexNAc(5)Neu5Ac(1)
HF_20240419_O_Gly_1	P19823	VVPDSTPSWANPSPTPVISMLAQGSQVLESTPPPHVMR	Hex(3)HexNAc(5)Neu5Ac(4)	P19823_VVPDSTPSWANPSPTPVISMLAQGSQVLESTPPPHVMR_Hex(3)HexNAc(5)Neu5Ac(4)
HF_20240419_O_Gly_1	P19823	VVPDSTPSWANPSPTPVISMLAQGSQVLESTPPPHVMR	Hex(3)HexNAc(5)Neu5Ac(4)	P19823_VVPDSTPSWANPSPTPVISMLAQGSQVLESTPPPHVMR_Hex(3)HexNAc(5)Neu5Ac(4)
HF_20240419_O_Gly_1	P01876	HYTNPSQDVTVPCPVPSTPPTPSPSTPPTPSPSCCHPR	Hex(1)HexNAc(2)Neu5Ac(3)	P01876_HYTNPSQDVTVPCPVPSTPPTPSPSTPPTPSPSCCHPR_Hex(1)HexNAc(2)Neu5Ac(3)
HF_20240419_O_Gly_1	P02763	QCIYNTTYLNVQR	Fuc(2)Hex(4)HexNAc(5)Neu5Ac(4)	P02763_QCIYNTTYLNVQR_Fuc(2)Hex(4)HexNAc(5)Neu5Ac(4)
HF_20240419_O_Gly_1	P01876	YTNPSQDVTVPCPVPSTPPTPSPSTPPTPSPSCCHPR	Hex(2)HexNAc(3)Neu5Ac(2)	P01876_YTNPSQDVTVPCPVPSTPPTPSPSTPPTPSPSCCHPR_Hex(2)HexNAc(3)Neu5Ac(2)
HF_20240419_O_Gly_1	P01876	YTNPSQDVTVPCPVPSTPPTPSPSTPPTPSPSCCHPR	Hex(2)HexNAc(3)Neu5Ac(2)	P01876_YTNPSQDVTVPCPVPSTPPTPSPSTPPTPSPSCCHPR_Hex(2)HexNAc(3)Neu5Ac(2)
HF_20240419_O_Gly_1	P01876	HYTNPSQDVTVPCPVPSTPPTPSPSTPPTPSPSCCHPR	Hex(2)HexNAc(5)Neu5Ac(2)	P01876_HYTNPSQDVTVPCPVPSTPPTPSPSTPPTPSPSCCHPR_Hex(2)HexNAc(5)Neu5Ac(2)
HF_20240419_O_Gly_1	P01876	HYTNPSQDVTVPCPVPSTPPTPSPSTPPTPSPSCCHPR	Hex(3)HexNAc(5)Neu5Ac(2)	P01876_HYTNPSQDVTVPCPVPSTPPTPSPSTPPTPSPSCCHPR_Hex(3)HexNAc(5)Neu5Ac(2)
HF_20240419_O_Gly_1	P02790	LPPTSAHGNVAEGETKPDPDVTER	Fuc(1)Hex(2)HexNAc(2)Neu5Ac(1)	P02790_LPPTSAHGNVAEGETKPDPDVTER_Fuc(1)Hex(2)HexNAc(2)Neu5Ac(1)
HF_20240419_O_Gly_1	P04217	GVAQEPVHLDSPAIK	Hex(5)HexNAc(6)	P04217_GVAQEPVHLDSPAIK_Hex(5)HexNAc(6)
HF_20240419_O_Gly_1	P02671	ESSSHHPGIAEFPSR	HexNAc(1)	P02671_ESSSHHPGIAEFPSR_HexNAc(1)
HF_20240419_O_Gly_1	P02790	PLPPTSAHGNVAEGETKPDPDVTER	Fuc(1)Hex(3)HexNAc(3)Neu5Ac(2)	P02790_PLPPTSAHGNVAEGETKPDPDVTER_Fuc(1)Hex(3)HexNAc(3)Neu5Ac(2)
HF_20240419_O_Gly_1	P01876	HYTNPSQDVTVPCPVPSTPPTPSPSTPPTPSPSCCHPR	Hex(3)HexNAc(4)Neu5Ac(1)	P01876_HYTNPSQDVTVPCPVPSTPPTPSPSTPPTPSPSCCHPR_Hex(3)HexNAc(4)Neu5Ac(1)
HF_20240419_O_Gly_1	P02671	MADEAGSEADHEGTHSTKR	Hex(1)HexNAc(1)Neu5Ac(1)	P02671_MADEAGSEADHEGTHSTKR_Hex(1)HexNAc(1)Neu5Ac(1)
HF_20240419_O_Gly_1	P02671	SGSSGPGSTGNR	Hex(2)HexNAc(3)	P02671_SGSSGPGSTGNR_Hex(2)HexNAc(3)
HF_20240419_O_Gly_1	Q9Y6R7	QTNDWHDSQEKPAMEK	Fuc(1)Hex(2)HexNAc(2)Neu5Ac(1)	Q9Y6R7_QTNDWHDSQEKPAMEK_Fuc(1)Hex(2)HexNAc(2)Neu5Ac(1)
HF_20240419_O_Gly_1	P01876	HYTNPSQDVTVPCPVPSTPPTPSPSTPPTPSPSCCHPR	Hex(4)HexNAc(4)Neu5Ac(2)	P01876_HYTNPSQDVTVPCPVPSTPPTPSPSTPPTPSPSCCHPR_Hex(4)HexNAc(4)Neu5Ac(2)
HF_20240419_O_Gly_1	P01876	HYTNPSQDVTVPCPVPSTPPTPSPSTPPTPSPSCCHPR	Hex(3)HexNAc(6)Neu5Ac(3)	P01876_HYTNPSQDVTVPCPVPSTPPTPSPSTPPTPSPSCCHPR_Hex(3)HexNAc(6)Neu5Ac(3)
HF_20240419_O_Gly_1	P01876	KHYTNPSQDVTVPCPVPSTPPTPSPSTPPTPSPSCCHPR	Hex(2)HexNAc(3)Neu5Ac(4)	P01876_KHYTNPSQDVTVPCPVPSTPPTPSPSTPPTPSPSCCHPR_Hex(2)HexNAc(3)Neu5Ac(4)
HF_20240419_O_Gly_1	P01876	HYTNPSQDVTVPCPVPSTPPTPSPSTPPTPSPSCCHPR	Hex(3)HexNAc(6)Neu5Ac(2)	P01876_HYTNPSQDVTVPCPVPSTPPTPSPSTPPTPSPSCCHPR_Hex(3)HexNAc(6)Neu5Ac(2)
HF_20240419_O_Gly_1	P01876	HYTNPSQDVTVPCPVPSTPPTPSPSTPPTPSPSCCHPR	Hex(3)HexNAc(6)Neu5Ac(2)	P01876_HYTNPSQDVTVPCPVPSTPPTPSPSTPPTPSPSCCHPR_Hex(3)HexNAc(6)Neu5Ac(2)
HF_20240419_O_Gly_1	P43652	CCNTENPPGCYR	Fuc(1)Hex(3)HexNAc(4)Neu5Ac(2)	P43652_CCNTENPPGCYR_Fuc(1)Hex(3)HexNAc(4)Neu5Ac(2)
HF_20240419_O_Gly_1	Q9H2U1	DGGPRSSGGGYGGGPAGGHGGNRGSGGGGGGGGGGR	HexNAc(2)Neu5Ac(1)	Q9H2U1_DGGPRSSGGGYGGGPAGGHGGNRGSGGGGGGGGGGR_HexNAc(2)Neu5Ac(1)
HF_20240419_O_Gly_1	P01876	YTNPSQDVTVPCPVPSTPPTPSPSTPPTPSPSCCHPR	Hex(5)HexNAc(5)Neu5Ac(3)	P01876_YTNPSQDVTVPCPVPSTPPTPSPSTPPTPSPSCCHPR_Hex(5)HexNAc(5)Neu5Ac(3)
HF_20240419_O_Gly_1	P01876	VPCPVPSTPPTPSPSTPPTPSPSCCHPR	Hex(5)HexNAc(6)Neu5Ac(5)	P01876_VPCPVPSTPPTPSPSTPPTPSPSCCHPR_Hex(5)HexNAc(6)Neu5Ac(5)
HF_20240419_O_Gly_1	P02790	TPLPPTSAHGNVAEGETKPDPDVTER	HexNAc(2)Neu5Ac(1)	P02790_TPLPPTSAHGNVAEGETKPDPDVTER_HexNAc(2)Neu5Ac(1)
HF_20240419_O_Gly_1	P02790	ATPLPPTSAHGNVAEGETKPDPDVTER	Hex(3)HexNAc(4)	P02790_ATPLPPTSAHGNVAEGETKPDPDVTER_Hex(3)HexNAc(4)
HF_20240419_O_Gly_1	Q14624	PAPIQAPSAILPLPGQSVER	Hex(4)HexNAc(6)	Q14624_PAPIQAPSAILPLPGQSVER_Hex(4)HexNAc(6)
HF_20240419_O_Gly_1	P01876	HYTNPSQDVTVPCPVPSTPPTPSPSTPPTPSPSCCHPR	Hex(5)HexNAc(6)	P01876_HYTNPSQDVTVPCPVPSTPPTPSPSTPPTPSPSCCHPR_Hex(5)HexNAc(6)
HF_20240419_O_Gly_1	P01876	NPSQDVTVPCPVPSTPPTPSPSTPPTPSPSCCHPR	Hex(6)HexNAc(6)Neu5Ac(3)	P01876_NPSQDVTVPCPVPSTPPTPSPSTPPTPSPSCCHPR_Hex(6)HexNAc(6)Neu5Ac(3)
HF_20240419_O_Gly_1	P01876	NPSQDVTVPCPVPSTPPTPSPSTPPTPSPSCCHPR	Hex(6)HexNAc(6)Neu5Ac(3)	P01876_NPSQDVTVPCPVPSTPPTPSPSTPPTPSPSCCHPR_Hex(6)HexNAc(6)Neu5Ac(3)
HF_20240419_O_Gly_1	P02675	AGNALMDGASQLMGENR	Hex(3)HexNAc(6)	P02675_AGNALMDGASQLMGENR_Hex(3)HexNAc(6)
HF_20240419_O_Gly_1	P04196	SSTTKPPFKPHGSR	Hex(1)HexNAc(1)Neu5Ac(2)	P04196_SSTTKPPFKPHGSR_Hex(1)HexNAc(1)Neu5Ac(2)
HF_20240419_O_Gly_1	P04004	NISDGFDGIPDNVDAALALPAHSY	Fuc(1)Hex(4)HexNAc(4)Neu5Ac(5)	P04004_NISDGFDGIPDNVDAALALPAHSY_Fuc(1)Hex(4)HexNAc(4)Neu5Ac(5)
HF_20240419_O_Gly_1	P02790	WSLAIATPLPPTSAHGNVAEGETKPDPDVTER	Hex(2)HexNAc(3)Neu5Ac(4)	P02790_WSLAIATPLPPTSAHGNVAEGETKPDPDVTER_Hex(2)HexNAc(3)Neu5Ac(4)
HF_20240419_O_Gly_1	P02790	AHGNVAEGETKPDPDVTER	Hex(1)HexNAc(2)Neu5Ac(2)	P02790_AHGNVAEGETKPDPDVTER_Hex(1)HexNAc(2)Neu5Ac(2)
HF_20240419_O_Gly_1	P01876	HVKHYTNPSQDVTVPCPVPSTPPTPSPSTPPTPSPSCCHPR	Hex(2)HexNAc(2)Neu5Ac(2)	P01876_HVKHYTNPSQDVTVPCPVPSTPPTPSPSTPPTPSPSCCHPR_Hex(2)HexNAc(2)Neu5Ac(2)
HF_20240419_O_Gly_1	P51884	NCPESYPSAMYCDELK	Hex(2)HexNAc(3)Neu5Ac(1)	P51884_NCPESYPSAMYCDELK_Hex(2)HexNAc(3)Neu5Ac(1)
HF_20240419_O_Gly_1	P01042	STKFSVATQTCQITPAEGPVVTAQYDCLGCVHPISTQSPDLEPILR	Hex(2)HexNAc(2)	P01042_STKFSVATQTCQITPAEGPVVTAQYDCLGCVHPISTQSPDLEPILR_Hex(2)HexNAc(2)
HF_20240419_O_Gly_1	P02768	HGDLLECADDRADLAKYICENQDSISSK	Hex(1)HexNAc(1)Neu5Ac(2)	P02768_HGDLLECADDRADLAKYICENQDSISSK_Hex(1)HexNAc(1)Neu5Ac(2)
HF_20240419_O_Gly_1	P01876	CPVPSTPPTPSPSTPPTPSPSCCHPR	Hex(2)HexNAc(5)	P01876_CPVPSTPPTPSPSTPPTPSPSCCHPR_Hex(2)HexNAc(5)
HF_20240419_O_Gly_1	P02748	SYDPELTESSGSASHIDCR	HexNAc(3)Neu5Ac(3)	P02748_SYDPELTESSGSASHIDCR_HexNAc(3)Neu5Ac(3)
HF_20240419_O_Gly_1	P01876	VPCPVPSTPPTPSPSTPPTPSPSCCHPR	Hex(5)HexNAc(6)Neu5Ac(4)	P01876_VPCPVPSTPPTPSPSTPPTPSPSCCHPR_Hex(5)HexNAc(6)Neu5Ac(4)
HF_20240419_O_Gly_1	P01876	TVPCPVPSTPPTPSPSTPPTPSPSCCHPR	Fuc(2)Hex(6)HexNAc(6)Neu5Ac(3)	P01876_TVPCPVPSTPPTPSPSTPPTPSPSCCHPR_Fuc(2)Hex(6)HexNAc(6)Neu5Ac(3)
HF_20240419_O_Gly_1	P07357	APQNGGASCPGRK	Fuc(2)Hex(5)HexNAc(6)Neu5Ac(4)	P07357_APQNGGASCPGRK_Fuc(2)Hex(5)HexNAc(6)Neu5Ac(4)
HF_20240419_O_Gly_1	P19827	SALQPSPTHSSSNTQR	Hex(1)HexNAc(1)Neu5Ac(1)	P19827_SALQPSPTHSSSNTQR_Hex(1)HexNAc(1)Neu5Ac(1)
HF_20240419_O_Gly_1	P04264	GHGSYGSGSSSGGYR	Hex(1)HexNAc(3)Neu5Ac(4)	P04264_GHGSYGSGSSSGGYR_Hex(1)HexNAc(3)Neu5Ac(4)
HF_20240419_O_Gly_1	P05546	NNKNLSMPLLPADFHK	Hex(1)HexNAc(4)Neu5Ac(2)	P05546_NNKNLSMPLLPADFHK_Hex(1)HexNAc(4)Neu5Ac(2)
HF_20240419_O_Gly_1	P02671	TSYGTGSETESPR	Hex(5)HexNAc(5)	P02671_TSYGTGSETESPR_Hex(5)HexNAc(5)
HF_20240419_O_Gly_1	P01876	PTPSPSTPPTPSPSCCHPR	Hex(3)HexNAc(4)Neu5Ac(3)	P01876_PTPSPSTPPTPSPSCCHPR_Hex(3)HexNAc(4)Neu5Ac(3)
HF_20240419_O_Gly_1	P01876	HYTNPSQDVTVPCPVPSTPPTPSPSTPPTPSPSCCHPR	Fuc(1)Hex(4)HexNAc(4)Neu5Ac(1)	P01876_HYTNPSQDVTVPCPVPSTPPTPSPSTPPTPSPSCCHPR_Fuc(1)Hex(4)HexNAc(4)Neu5Ac(1)
HF_20240419_O_Gly_1	P02656	DKFSEFWDLDPEVRPTSAVAA	Hex(1)HexNAc(1)Neu5Ac(1)	P02656_DKFSEFWDLDPEVRPTSAVAA_Hex(1)HexNAc(1)Neu5Ac(1)
HF_20240419_O_Gly_1	P01876	HYTNPSQDVTVPCPVPSTPPTPSPSTPPTPSPSCCHPR	Hex(4)HexNAc(5)Neu5Ac(2)	P01876_HYTNPSQDVTVPCPVPSTPPTPSPSTPPTPSPSCCHPR_Hex(4)HexNAc(5)Neu5Ac(2)
HF_20240419_O_Gly_1	P01876	HYTNPSQDVTVPCPVPSTPPTPSPSTPPTPSPSCCHPR	Hex(3)HexNAc(6)Neu5Ac(1)	P01876_HYTNPSQDVTVPCPVPSTPPTPSPSTPPTPSPSCCHPR_Hex(3)HexNAc(6)Neu5Ac(1)
HF_20240419_O_Gly_1	P02765	FMGVVSLGSPSGEVSHPRKTRTVVQPSVGAAAGPVVPPCPGR	Hex(3)HexNAc(6)	P02765_FMGVVSLGSPSGEVSHPRKTRTVVQPSVGAAAGPVVPPCPGR_Hex(3)HexNAc(6)
HF_20240419_O_Gly_1	P01876	SVTCHVKHYTNPSQDVTVPCPVPSTPPTPSPSTPPTPSPSCCHPR	Fuc(1)Hex(2)HexNAc(2)Neu5Ac(2)	P01876_SVTCHVKHYTNPSQDVTVPCPVPSTPPTPSPSTPPTPSPSCCHPR_Fuc(1)Hex(2)HexNAc(2)Neu5Ac(2)
HF_20240419_O_Gly_1	P01876	HYTNPSQDVTVPCPVPSTPPTPSPSTPPTPSPSCCHPR	Fuc(1)Hex(6)HexNAc(6)Neu5Ac(1)	P01876_HYTNPSQDVTVPCPVPSTPPTPSPSTPPTPSPSCCHPR_Fuc(1)Hex(6)HexNAc(6)Neu5Ac(1)
HF_20240419_O_Gly_1	P01042	QITPAEGPVVTAQYDCLGCVHPISTQSPDLEPILR	Hex(2)HexNAc(2)Neu5Ac(2)	P01042_QITPAEGPVVTAQYDCLGCVHPISTQSPDLEPILR_Hex(2)HexNAc(2)Neu5Ac(2)
HF_20240419_O_Gly_1	P01876	HYTNPSQDVTVPCPVPSTPPTPSPSTPPTPSPSCCHPR	Hex(2)HexNAc(5)Neu5Ac(2)	P01876_HYTNPSQDVTVPCPVPSTPPTPSPSTPPTPSPSCCHPR_Hex(2)HexNAc(5)Neu5Ac(2)
HF_20240419_O_Gly_1	P04196	SSTTKPPFKPHGSR	Hex(1)HexNAc(1)	P04196_SSTTKPPFKPHGSR_Hex(1)HexNAc(1)
HF_20240419_O_Gly_1	P02765	AVPTPVVDPDAPPSPPLGAPGLPPAGSPPDSHVLLAAPPGHQLHR	Hex(6)HexNAc(6)Neu5Ac(4)	P02765_AVPTPVVDPDAPPSPPLGAPGLPPAGSPPDSHVLLAAPPGHQLHR_Hex(6)HexNAc(6)Neu5Ac(4)
HF_20240419_O_Gly_1	P19823	VVPDSTPSWANPSPTPVISMLAQGSQVLESTPPPHVMR	Fuc(1)Hex(3)HexNAc(4)Neu5Ac(3)	P19823_VVPDSTPSWANPSPTPVISMLAQGSQVLESTPPPHVMR_Fuc(1)Hex(3)HexNAc(4)Neu5Ac(3)
HF_20240419_O_Gly_1	P01860	SCDTPPPCPR	Hex(1)HexNAc(1)Neu5Ac(2)	P01860_SCDTPPPCPR_Hex(1)HexNAc(1)Neu5Ac(2)
HF_20240419_O_Gly_1	P02790	PPTSAHGNVAEGETKPDPDVTER	Fuc(1)Hex(4)HexNAc(6)Neu5Ac(1)	P02790_PPTSAHGNVAEGETKPDPDVTER_Fuc(1)Hex(4)HexNAc(6)Neu5Ac(1)
HF_20240419_O_Gly_1	P01876	HYTNPSQDVTVPCPVPSTPPTPSPSTPPTPSPSCCHPR	Hex(5)HexNAc(5)Neu5Ac(1)	P01876_HYTNPSQDVTVPCPVPSTPPTPSPSTPPTPSPSCCHPR_Hex(5)HexNAc(5)Neu5Ac(1)
HF_20240419_O_Gly_1	P01876	YTNPSQDVTVPCPVPSTPPTPSPSTPPTPSPSCCHPR	Hex(2)HexNAc(3)Neu5Ac(3)	P01876_YTNPSQDVTVPCPVPSTPPTPSPSTPPTPSPSCCHPR_Hex(2)HexNAc(3)Neu5Ac(3)
HF_20240419_O_Gly_1	P00738	ADDGCPKPPEIAHGYVEHSVR	Hex(1)HexNAc(2)Neu5Ac(2)	P00738_ADDGCPKPPEIAHGYVEHSVR_Hex(1)HexNAc(2)Neu5Ac(2)
HF_20240419_O_Gly_1	P01876	HYTNPSQDVTVPCPVPSTPPTPSPSTPPTPSPSCCHPR	Hex(5)HexNAc(5)Neu5Ac(2)	P01876_HYTNPSQDVTVPCPVPSTPPTPSPSTPPTPSPSCCHPR_Hex(5)HexNAc(5)Neu5Ac(2)
HF_20240419_O_Gly_1	Q13790	DANISQPETTKEGLR	Hex(1)HexNAc(1)Neu5Ac(2)	Q13790_DANISQPETTKEGLR_Hex(1)HexNAc(1)Neu5Ac(2)
HF_20240419_O_Gly_1	P01876	HYTNPSQDVTVPCPVPSTPPTPSPSTPPTPSPSCCHPR	Hex(2)HexNAc(5)Neu5Ac(2)	P01876_HYTNPSQDVTVPCPVPSTPPTPSPSTPPTPSPSCCHPR_Hex(2)HexNAc(5)Neu5Ac(2)
HF_20240419_O_Gly_1	P01876	HYTNPSQDVTVPCPVPSTPPTPSPSTPPTPSPSCCHPR	Hex(4)HexNAc(5)	P01876_HYTNPSQDVTVPCPVPSTPPTPSPSTPPTPSPSCCHPR_Hex(4)HexNAc(5)
HF_20240419_O_Gly_1	P07225	SLKPSICGTAVCK	Hex(2)HexNAc(2)Neu5Ac(1)	P07225_SLKPSICGTAVCK_Hex(2)HexNAc(2)Neu5Ac(1)
HF_20240419_O_Gly_1	P01871	YKNNSDISSTR	Fuc(1)Hex(3)HexNAc(3)Neu5Ac(2)	P01871_YKNNSDISSTR_Fuc(1)Hex(3)HexNAc(3)Neu5Ac(2)
HF_20240419_O_Gly_1	P01876	HYTNPSQDVTVPCPVPSTPPTPSPSTPPTPSPSCCHPR	HexNAc(3)Neu5Ac(3)	P01876_HYTNPSQDVTVPCPVPSTPPTPSPSTPPTPSPSCCHPR_HexNAc(3)Neu5Ac(3)
HF_20240419_O_Gly_1	P01876	HYTNPSQDVTVPCPVPSTPPTPSPSTPPTPSPSCCHPR	Hex(4)HexNAc(5)Neu5Ac(2)	P01876_HYTNPSQDVTVPCPVPSTPPTPSPSTPPTPSPSCCHPR_Hex(4)HexNAc(5)Neu5Ac(2)
HF_20240419_O_Gly_1	P01876	HYTNPSQDVTVPCPVPSTPPTPSPSTPPTPSPSCCHPR	Fuc(1)Hex(3)HexNAc(4)Neu5Ac(1)	P01876_HYTNPSQDVTVPCPVPSTPPTPSPSTPPTPSPSCCHPR_Fuc(1)Hex(3)HexNAc(4)Neu5Ac(1)
HF_20240419_O_Gly_1	P02790	TPLPPTSAHGNVAEGETKPDPDVTER	Hex(1)HexNAc(1)Neu5Ac(1)	P02790_TPLPPTSAHGNVAEGETKPDPDVTER_Hex(1)HexNAc(1)Neu5Ac(1)
HF_20240419_O_Gly_1	P01876	HVKHYTNPSQDVTVPCPVPSTPPTPSPSTPPTPSPSCCHPR	Fuc(2)Hex(4)HexNAc(5)Neu5Ac(2)	P01876_HVKHYTNPSQDVTVPCPVPSTPPTPSPSTPPTPSPSCCHPR_Fuc(2)Hex(4)HexNAc(5)Neu5Ac(2)
HF_20240419_O_Gly_1	P01876	HYTNPSQDVTVPCPVPSTPPTPSPSTPPTPSPSCCHPR	Hex(3)HexNAc(6)Neu5Ac(1)	P01876_HYTNPSQDVTVPCPVPSTPPTPSPSTPPTPSPSCCHPR_Hex(3)HexNAc(6)Neu5Ac(1)
HF_20240419_O_Gly_1	P01876	NPSQDVTVPCPVPSTPPTPSPSTPPTPSPSCCHPR	Fuc(2)Hex(4)HexNAc(4)Neu5Ac(3)	P01876_NPSQDVTVPCPVPSTPPTPSPSTPPTPSPSCCHPR_Fuc(2)Hex(4)HexNAc(4)Neu5Ac(3)
HF_20240419_O_Gly_1	P01876	NPSQDVTVPCPVPSTPPTPSPSTPPTPSPSCCHPR	Fuc(2)Hex(4)HexNAc(4)Neu5Ac(3)	P01876_NPSQDVTVPCPVPSTPPTPSPSTPPTPSPSCCHPR_Fuc(2)Hex(4)HexNAc(4)Neu5Ac(3)
HF_20240419_O_Gly_1	P01876	HYTNPSQDVTVPCPVPSTPPTPSPSTPPTPSPSCCHPR	Fuc(1)Hex(4)HexNAc(5)Neu5Ac(1)	P01876_HYTNPSQDVTVPCPVPSTPPTPSPSTPPTPSPSCCHPR_Fuc(1)Hex(4)HexNAc(5)Neu5Ac(1)
HF_20240419_O_Gly_1	P02656	KFSEFWDLDPEVRPTSAVAA	Hex(2)HexNAc(4)	P02656_KFSEFWDLDPEVRPTSAVAA_Hex(2)HexNAc(4)
HF_20240419_O_Gly_1	P01876	HYTNPSQDVTVPCPVPSTPPTPSPSTPPTPSPSCCHPR	Hex(2)HexNAc(3)Neu5Ac(3)	P01876_HYTNPSQDVTVPCPVPSTPPTPSPSTPPTPSPSCCHPR_Hex(2)HexNAc(3)Neu5Ac(3)
HF_20240419_O_Gly_1	P02790	AHGNVAEGETKPDPDVTER	Hex(2)HexNAc(4)Neu5Ac(1)	P02790_AHGNVAEGETKPDPDVTER_Hex(2)HexNAc(4)Neu5Ac(1)
HF_20240419_O_Gly_1	P01876	HYTNPSQDVTVPCPVPSTPPTPSPSTPPTPSPSCCHPR	Hex(3)HexNAc(4)Neu5Ac(1)	P01876_HYTNPSQDVTVPCPVPSTPPTPSPSTPPTPSPSCCHPR_Hex(3)HexNAc(4)Neu5Ac(1)
HF_20240419_O_Gly_1	P01860	SCDTPPPCPR	Hex(1)HexNAc(1)Neu5Ac(2)	P01860_SCDTPPPCPR_Hex(1)HexNAc(1)Neu5Ac(2)
HF_20240419_O_Gly_1	P01876	CHVKHYTNPSQDVTVPCPVPSTPPTPSPSTPPTPSPSCCHPR	Hex(2)HexNAc(3)Neu5Ac(2)	P01876_CHVKHYTNPSQDVTVPCPVPSTPPTPSPSTPPTPSPSCCHPR_Hex(2)HexNAc(3)Neu5Ac(2)
HF_20240419_O_Gly_1	P01876	HYTNPSQDVTVPCPVPSTPPTPSPSTPPTPSPSCCHPR	Fuc(1)Hex(3)HexNAc(4)Neu5Ac(3)	P01876_HYTNPSQDVTVPCPVPSTPPTPSPSTPPTPSPSCCHPR_Fuc(1)Hex(3)HexNAc(4)Neu5Ac(3)
HF_20240419_O_Gly_1	P01876	HYTNPSQDVTVPCPVPSTPPTPSPSTPPTPSPSCCHPR	Hex(5)HexNAc(6)Neu5Ac(3)	P01876_HYTNPSQDVTVPCPVPSTPPTPSPSTPPTPSPSCCHPR_Hex(5)HexNAc(6)Neu5Ac(3)
HF_20240419_O_Gly_1	P01876	VTVPCPVPSTPPTPSPSTPPTPSPSCCHPR	Fuc(1)Hex(5)HexNAc(5)Neu5Ac(3)	P01876_VTVPCPVPSTPPTPSPSTPPTPSPSCCHPR_Fuc(1)Hex(5)HexNAc(5)Neu5Ac(3)
HF_20240419_O_Gly_1	P01876	HYTNPSQDVTVPCPVPSTPPTPSPSTPPTPSPSCCHPR	Hex(2)HexNAc(5)Neu5Ac(2)	P01876_HYTNPSQDVTVPCPVPSTPPTPSPSTPPTPSPSCCHPR_Hex(2)HexNAc(5)Neu5Ac(2)
HF_20240419_O_Gly_1	P00738	KPPEIAHGYVEHSVR	Hex(3)HexNAc(5)Neu5Ac(1)	P00738_KPPEIAHGYVEHSVR_Hex(3)HexNAc(5)Neu5Ac(1)
HF_20240419_O_Gly_1	P01876	HYTNPSQDVTVPCPVPSTPPTPSPSTPPTPSPSCCHPR	Hex(1)HexNAc(3)Neu5Ac(3)	P01876_HYTNPSQDVTVPCPVPSTPPTPSPSTPPTPSPSCCHPR_Hex(1)HexNAc(3)Neu5Ac(3)
HF_20240419_O_Gly_1	P02790	ATPLPPTSAHGNVAEGETKPDPDVTER	Hex(1)HexNAc(2)Neu5Ac(1)	P02790_ATPLPPTSAHGNVAEGETKPDPDVTER_Hex(1)HexNAc(2)Neu5Ac(1)
HF_20240419_O_Gly_1	P02671	PRNPSSAGSWNSGSSGPGSTGNR	Hex(2)HexNAc(5)	P02671_PRNPSSAGSWNSGSSGPGSTGNR_Hex(2)HexNAc(5)
HF_20240419_O_Gly_1	P02671	GSETESPRNPSSAGSWNSGSSGPGSTGNR	Hex(2)HexNAc(2)	P02671_GSETESPRNPSSAGSWNSGSSGPGSTGNR_Hex(2)HexNAc(2)
HF_20240419_O_Gly_1	P02790	TPLPPTSAHGNVAEGETKPDPDVTER	Hex(1)HexNAc(3)Neu5Ac(1)	P02790_TPLPPTSAHGNVAEGETKPDPDVTER_Hex(1)HexNAc(3)Neu5Ac(1)
HF_20240419_O_Gly_1	Q15848	GTPGEKGEKGDPGLIGPKGDIGETGVPGAEGPR	Hex(1)HexNAc(2)Neu5Ac(2)	Q15848_GTPGEKGEKGDPGLIGPKGDIGETGVPGAEGPR_Hex(1)HexNAc(2)Neu5Ac(2)
HF_20240419_O_Gly_1	P02790	GHGHRNGTGHGNSTHHGPEYMR	Fuc(1)Hex(3)HexNAc(4)Neu5Ac(3)	P02790_GHGHRNGTGHGNSTHHGPEYMR_Fuc(1)Hex(3)HexNAc(4)Neu5Ac(3)
HF_20240419_O_Gly_1	P19827	TFVLSALQPSPTHSSSNTQR	HexNAc(2)Neu5Ac(1)	P19827_TFVLSALQPSPTHSSSNTQR_HexNAc(2)Neu5Ac(1)
HF_20240419_O_Gly_1	P02768	LECADDRADLAKYICENQDSISSK	Hex(1)HexNAc(4)Neu5Ac(1)	P02768_LECADDRADLAKYICENQDSISSK_Hex(1)HexNAc(4)Neu5Ac(1)
HF_20240419_O_Gly_1	P01876	HYTNPSQDVTVPCPVPSTPPTPSPSTPPTPSPSCCHPR	Hex(2)HexNAc(4)Neu5Ac(3)	P01876_HYTNPSQDVTVPCPVPSTPPTPSPSTPPTPSPSCCHPR_Hex(2)HexNAc(4)Neu5Ac(3)
HF_20240419_O_Gly_1	P04196	SSTTKPPFKPHGSR	HexNAc(1)	P04196_SSTTKPPFKPHGSR_HexNAc(1)
HF_20240419_O_Gly_1	P04004	ISDGFDGIPDNVDAALALPAHSYSGR	Fuc(1)Hex(4)HexNAc(5)Neu5Ac(4)	P04004_ISDGFDGIPDNVDAALALPAHSYSGR_Fuc(1)Hex(4)HexNAc(5)Neu5Ac(4)
HF_20240419_O_Gly_1	P04004	NISDGFDGIPDNVDAALALPAHSY	Hex(3)HexNAc(5)Neu5Ac(3)	P04004_NISDGFDGIPDNVDAALALPAHSY_Hex(3)HexNAc(5)Neu5Ac(3)
[truncated: 5,933 more rows]
