# Supplementary material for: Sustainable Phosphorylated Cellulose Nanocrystals: A Dual‐Affinity Platform for High‐Efficiency Enrichment of Intact Glycopeptides and Phosphopeptides
Source: Adv Sci (Weinh). 2026 Feb 27;13(27):e23858. doi: 10.1002/advs.202523858 (PMC13170199; doi:10.1002/advs.202523858)
Supplement: Supplementary file 2 — Supporting File 2: advs74615‐sup‐0002‐Data.zip. [file ADVS-13-e23858-s001.zip › advs74615-sup-0002-Data/Data S4.xlsx]

## Sheet: Sheet1
phosphopeptides identified from mouse liver Using P-CNCs-Ti4+
File_Name	Scan_No	Exp.MH+	Charge	Q-value	Sequence	Calc.MH+	Mass_Shift(Exp.-Calc.)	Raw_Score	Final_Score	Modification	Specificity	Label	Target/Decoy	Miss.Clv.Sites	Avg.Frag.Mass.Shift	Others	Sequence	Modification	Proteins	Positions	Modification_amino acids	Sites
HF_LZX_20240328_phos_1.52585.52585.3.0.dta	52585	3014.3	3	0	SDLIEDEELEDTGKGSEDEWEQVGPK	3014.27	0.030925	33.794	1.14409e-06	16,Phospho[S];	3	1|0|	target	1	6.36942	160	SDLIEDEELEDTGKGSEDEWEQVGPK	16,Phospho[S];	P52479	554	S	570
HF_LZX_20240328_phos_1.30263.30263.3.0.dta	30263	2412.15	3	0	SKESLQEAGKSDANTDLIGGSPK	2412.13	0.019559	31.058	4.07392e-06	4,Phospho[S];	3	1|0|	target	2	6.52403	96	SKESLQEAGKSDANTDLIGGSPK	4,Phospho[S];	P53986	209	S	213
HF_LZX_20240328_phos_1.47405.47405.4.0.dta	47405	3065.48	4	0	LGIAVIHGEAQDAESDLVDGRHSPPMVR	3065.45	0.02997	38.7134	4.44289e-06	23,Phospho[S];26,Oxidation[M];	3	1|0|0|	target	1	2.42671	100	LGIAVIHGEAQDAESDLVDGRHSPPMVR	23,Phospho[S];26,Oxidation[M];	Q8R574	204	S	227
HF_LZX_20240328_phos_1.29475.29475.3.0.dta	29475	2479.04	3	0	ASPALGSGHHDGSGDSLEMSSLDR	2479.02	0.016034	31.0638	4.71857e-06	2,Phospho[S];19,Oxidation[M];	3	1|0|0|	target	0	4.365	96	ASPALGSGHHDGSGDSLEMSSLDR	2,Phospho[S];19,Oxidation[M];	Q9CZW5	92	S	94
HF_LZX_20240328_phos_1.55471.55471.4.0.dta	55471	3914.7	4	0	AKSPQPPVEEEDEHFDDTVVCLDTYNCDLHFK	3914.66	0.039371	33.9376	1.00503e-05	3,Phospho[S];21,Carbamidomethyl[C];27,Carbamidomethyl[C];	3	1|0|0|0|	target	1	7.49328	164	AKSPQPPVEEEDEHFDDTVVCLDTYNCDLHFK	3,Phospho[S];21,Carbamidomethyl[C];27,Carbamidomethyl[C];	Q8VEK3	244	S	247
HF_LZX_20240328_phos_1.43509.43509.3.0.dta	43509	3276.36	3	0	GATPAEDDEDKDIDLFGSDEEEEDKEAAR	3276.32	0.041895	28.4362	1.15652e-05	18,Phospho[S];	3	1|0|	target	2	6.75253	164	GATPAEDDEDKDIDLFGSDEEEEDKEAAR	18,Phospho[S];	P57776	144	S	162
HF_LZX_20240328_phos_1.46759.46759.3.0.dta	46759	3940.77	3	0	VQGEAVSNIQENTQTPTVQEESEEEEVDETGVEVK	3940.73	0.040872	28.1681	1.38488e-05	22,Phospho[S];	3	1|0|	target	0	3.7828	164	VQGEAVSNIQENTQTPTVQEESEEEEVDETGVEVK	22,Phospho[S];	P70670	2116	S	2138
HF_LZX_20240328_phos_1.56441.56441.3.0.dta	56441	2799.24	3	0	KDSLDLDVEAASSPAAAALEEDDSSGR	2799.22	0.020247	29.8473	1.66597e-05	3,Phospho[S];	3	1|0|	target	1	3.16813	100	KDSLDLDVEAASSPAAAALEEDDSSGR	3,Phospho[S];	Q3UJU9	209	S	212
HF_LZX_20240328_phos_1.56244.56244.3.0.dta	56244	2286.15	3	0	AIGGIILTASHNPGGPNGDFGIK	2286.13	0.020091	26.107	1.68457e-05	10,Phospho[S];	3	1|0|	target	0	5.2117	96	AIGGIILTASHNPGGPNGDFGIK	10,Phospho[S];	Q9D0F9	107	S	117
HF_LZX_20240328_phos_1.22715.22715.3.0.dta	22715	3046.24	3	0	KVEEEQEADEEDVSEEEAEDREGASK	3046.22	0.0241	24.4869	1.78266e-05	14,Phospho[S];	3	1|0|	target	2	4.69018	96	KVEEEQEADEEDVSEEEAEDREGASK	14,Phospho[S];	Q8VBT0	231	S	245
HF_LZX_20240328_phos_1.42286.42286.3.0.dta	42286	2000.02	3	0	RASDGGANIQLHAQQLLK	2000.01	0.015632	28.989	2.00633e-05	3,Phospho[S];	3	1|0|	target	1	5.56673	96	RASDGGANIQLHAQQLLK	3,Phospho[S];	Q6P4S6	548	S	551
HF_LZX_20240328_phos_1.43894.43894.3.0.dta	43894	2044	3	0	RGSLELGNPSAAHLGDELK	2043.99	0.018354	32.9918	2.04972e-05	3,Phospho[S];	3	1|0|	target	1	6.94317	100	RGSLELGNPSAAHLGDELK	3,Phospho[S];	Q8K4L3	957	S	960
HF_LZX_20240328_phos_1.44914.44914.3.0.dta	44914	2169.96	3	0	KTSDANETEDHLESLICK	2169.94	0.019288	32.828	2.06103e-05	3,Phospho[S];17,Carbamidomethyl[C];	3	1|0|0|	target	1	5.94147	100	KTSDANETEDHLESLICK	3,Phospho[S];17,Carbamidomethyl[C];	Q3UYV9	19	S	22
HF_LZX_20240328_phos_1.27161.27161.3.0.dta	27161	2516.03	3	0	ESDDKPEIEDVGSDEEEEEKK	2516.01	0.020295	26.8734	2.22933e-05	13,Phospho[S];	3	1|0|	target	2	8.06214	96	ESDDKPEIEDVGSDEEEEEKK	13,Phospho[S];	P07901	250	S	263
HF_LZX_20240328_phos_1.27576.27576.3.0.dta	27576	2516.03	3	0	ESDDKPEIEDVGSDEEEEEKK	2516.01	0.021278	26.7687	2.33942e-05	13,Phospho[S];	3	1|0|	target	2	6.99807	96	ESDDKPEIEDVGSDEEEEEKK	13,Phospho[S];	P07901	250	S	263
HF_LZX_20240328_phos_1.44167.44167.4.0.dta	44167	3409.59	4	0	RLSLTPDPEKGEPPALDPESQGGEAQPPECK	3409.56	0.032444	31.309	2.42541e-05	3,Phospho[S];30,Carbamidomethyl[C];	3	1|0|0|	target	2	5.67249	100	RLSLTPDPEKGEPPALDPESQGGEAQPPECK	3,Phospho[S];30,Carbamidomethyl[C];	Q6P9Q6	1088	S	1091
HF_LZX_20240328_phos_1.44169.44169.3.0.dta	44169	3409.6	3	0	RLSLTPDPEKGEPPALDPESQGGEAQPPECK	3409.56	0.040125	33.9536	2.44367e-05	3,Phospho[S];30,Carbamidomethyl[C];	3	1|0|0|	target	2	7.20543	164	RLSLTPDPEKGEPPALDPESQGGEAQPPECK	3,Phospho[S];30,Carbamidomethyl[C];	Q6P9Q6	1088	S	1091
HF_LZX_20240328_phos_1.15311.15311.2.0.dta	15311	2072.84	2	0	SKPAAADSEGEEEEEDTAK	2072.82	0.019494	27.2354	2.57539e-05	8,Phospho[S];	3	1|0|	target	1	4.00994	96	SKPAAADSEGEEEEEDTAK	8,Phospho[S];	Q6P542	186	S	194
HF_LZX_20240328_phos_1.47175.47175.3.0.dta	47175	3940.77	3	0	VQGEAVSNIQENTQTPTVQEESEEEEVDETGVEVK	3940.73	0.04036	27.6478	2.66152e-05	22,Phospho[S];	3	1|0|	target	0	6.18035	164	VQGEAVSNIQENTQTPTVQEESEEEEVDETGVEVK	22,Phospho[S];	P70670	2116	S	2138
HF_LZX_20240328_phos_1.37042.37042.3.0.dta	37042	2463.04	3	0	ASPALGSGHHDGSGDSLEMSSLDR	2463.02	0.01709	25.584	2.77208e-05	2,Phospho[S];	3	1|0|	target	0	5.14998	96	ASPALGSGHHDGSGDSLEMSSLDR	2,Phospho[S];	Q9CZW5	92	S	94
HF_LZX_20240328_phos_1.42926.42926.3.0.dta	42926	2218.04	3	0	HAFSPVASVESASGETLHSPK	2218.02	0.023789	30.3131	2.77319e-05	11,Phospho[S];	3	1|0|	target	0	6.14287	164	HAFSPVASVESASGETLHSPK	11,Phospho[S];	P29699	301	S	312
HF_LZX_20240328_phos_1.43246.43246.3.0.dta	43246	2062.98	3	0	KASLELQEDVQEMHAVR	2062.96	0.019787	28.4337	2.86193e-05	3,Phospho[S];	3	1|0|	target	1	5.13453	96	KASLELQEDVQEMHAVR	3,Phospho[S];	Q8VC19	126	S	129
HF_LZX_20240328_phos_1.17619.17619.4.0.dta	17619	3094.37	4	0	SKPAAADSEGEEEEEDTAKEKEPPQQGK	3094.34	0.029418	29.0202	2.99755e-05	8,Phospho[S];	3	1|0|	target	3	4.24374	100	SKPAAADSEGEEEEEDTAKEKEPPQQGK	8,Phospho[S];	Q6P542	186	S	194
HF_LZX_20240328_phos_1.48913.48913.2.0.dta	48913	2640.12	2	0	DSDQVAQSDGEESPAAEEQLLGER	2640.09	0.024903	26.1687	3.0679e-05	8,Phospho[S];	3	1|0|	target	0	6.97087	100	DSDQVAQSDGEESPAAEEQLLGER	8,Phospho[S];	Q3UPL0	518	S	526
HF_LZX_20240328_phos_1.55557.55557.5.0.dta	55557	3914.69	5	0	AKSPQPPVEEEDEHFDDTVVCLDTYNCDLHFK	3914.66	0.032599	29.709	3.14494e-05	3,Phospho[S];21,Carbamidomethyl[C];27,Carbamidomethyl[C];	3	1|0|0|0|	target	1	5.70467	100	AKSPQPPVEEEDEHFDDTVVCLDTYNCDLHFK	3,Phospho[S];21,Carbamidomethyl[C];27,Carbamidomethyl[C];	Q8VEK3	244	S	247
HF_LZX_20240328_phos_1.58386.58386.3.0.dta	58386	3455.59	3	0	VEMGTSSQNDVDMSWIPQETLNQINKASPR	3455.56	0.033883	31.6181	3.14745e-05	28,Phospho[S];	3	1|0|	target	1	2.94299	100	VEMGTSSQNDVDMSWIPQETLNQINKASPR	28,Phospho[S];	Q9CY50	240	S	268
HF_LZX_20240328_phos_1.25932.25932.3.0.dta	25932	2931.21	3	0	ESDDKPEIEDVGSDEEEEEKKDGDK	2931.18	0.033836	25.3159	3.71987e-05	13,Phospho[S];	3	1|0|	target	3	6.51626	160	ESDDKPEIEDVGSDEEEEEKKDGDK	13,Phospho[S];	P07901	250	S	263
HF_LZX_20240328_phos_1.31532.31532.3.0.dta	31532	2114.98	3	0	ASSSADVGISKSTEDLSPQR	2114.96	0.017238	25.987	3.89809e-05	12,Phospho[S];	3	1|0|	target	1	6.82862	96	ASSSADVGISKSTEDLSPQR	12,Phospho[S];	Q80TH2	837	S	849
HF_LZX_20240328_phos_1.47598.47598.3.0.dta	47598	3940.78	3	0	VQGEAVSNIQENTQTPTVQEESEEEEVDETGVEVK	3940.73	0.043385	26.7122	3.99597e-05	22,Phospho[S];	3	1|0|	target	0	5.01233	164	VQGEAVSNIQENTQTPTVQEESEEEEVDETGVEVK	22,Phospho[S];	P70670	2116	S	2138
HF_LZX_20240328_phos_1.48012.48012.3.0.dta	48012	3940.76	3	0	VQGEAVSNIQENTQTPTVQEESEEEEVDETGVEVK	3940.73	0.026344	25.6615	4.08934e-05	22,Phospho[S];	3	1|0|	target	0	1.37854	100	VQGEAVSNIQENTQTPTVQEESEEEEVDETGVEVK	22,Phospho[S];	P70670	2116	S	2138
HF_LZX_20240328_phos_1.22873.22873.4.0.dta	22873	3046.24	4	0	KVEEEQEADEEDVSEEEAEDREGASK	3046.22	0.018729	29.8169	4.16112e-05	14,Phospho[S];	3	1|0|	target	2	4.33383	100	KVEEEQEADEEDVSEEEAEDREGASK	14,Phospho[S];	Q8VBT0	231	S	245
HF_LZX_20240328_phos_1.28236.28236.2.0.dta	28236	2375.96	2	0	EGEEPTVYSDDEEPKDETAR	2375.94	0.015695	25.2703	4.17153e-05	9,Phospho[S];	3	1|0|	target	1	3.51501	96	EGEEPTVYSDDEEPKDETAR	9,Phospho[S];	O55022	172	S	181
HF_LZX_20240328_phos_1.66786.66786.2.0.dta	66786	2759.27	2	0	SSSLSDPLEESSPIAAIFDTENLEK	2759.25	0.018244	24.0611	4.37183e-05	3,Phospho[S];	3	1|0|	target	0	5.53709	100	SSSLSDPLEESSPIAAIFDTENLEK	3,Phospho[S];	E9Q557	2617	S	2620
HF_LZX_20240328_phos_1.54837.54837.3.0.dta	54837	2405.1	3	0	SAEDLTDGSYDDILNAEQLKK	2405.08	0.022236	25.5148	4.62326e-05	1,Phospho[S];	3	1|0|	target	1	7.7046	96	SAEDLTDGSYDDILNAEQLKK	1,Phospho[S];	Q9D0L7	42	S	43
HF_LZX_20240328_phos_1.43579.43579.2.0.dta	43579	1995.92	2	0	GHSDSSASESEVSLLSPVK	1995.89	0.024674	27.3612	4.69773e-05	16,Phospho[S];	3	1|0|	target	0	5.9519	160	GHSDSSASESEVSLLSPVK	16,Phospho[S];	Q0VGB7	210	S	226
HF_LZX_20240328_phos_1.48411.48411.3.0.dta	48411	2373.13	3	0	HSLGQEVIGIGGSQDESEVPVR	2373.11	0.017994	26.2046	4.82687e-05	2,Phospho[S];	3	1|0|	target	0	7.46582	100	HSLGQEVIGIGGSQDESEVPVR	2,Phospho[S];	P58871	794	S	796
HF_LZX_20240328_phos_1.59922.59922.2.0.dta	59922	2336.16	2	0	TALPTSGSSTGELELLAGEVPAR	2336.14	0.02428	24.5414	4.86656e-05	9,Phospho[S];	3	1|0|	target	0	7.20743	160	TALPTSGSSTGELELLAGEVPAR	9,Phospho[S];	Q80VP1	410	S	419
HF_LZX_20240328_phos_1.36903.36903.4.1.dta	36903	3973.88	4	0	KANSTQEPSQQPASSGASPLSASEGPESPGSSRPSVAGLR	3973.85	0.032776	29.9596	4.94134e-05	28,Phospho[S];	3	1|0|	target	2	4.9598	100	KANSTQEPSQQPASSGASPLSASEGPESPGSSRPSVAGLR	28,Phospho[S];	Q8CI51	304	S	332
HF_LZX_20240328_phos_1.60937.60937.2.0.dta	60937	2275.06	2	0	FIIGSVSEDNSEDEISNLVK	2275.04	0.02499	26.2696	5.00714e-05	11,Phospho[S];	3	1|0|	target	0	5.37791	160	FIIGSVSEDNSEDEISNLVK	11,Phospho[S];	Q5SWU9	18	S	29
HF_LZX_20240328_phos_1.48417.48417.3.0.dta	48417	3940.78	3	0	VQGEAVSNIQENTQTPTVQEESEEEEVDETGVEVK	3940.73	0.045092	26.1081	5.19649e-05	22,Phospho[S];	3	1|0|	target	0	2.74059	164	VQGEAVSNIQENTQTPTVQEESEEEEVDETGVEVK	22,Phospho[S];	P70670	2116	S	2138
HF_LZX_20240328_phos_1.55440.55440.3.0.dta	55440	2208.13	3	0	SVSEAALAQPEGLLGTDTLKK	2208.12	0.018048	24.9982	5.75263e-05	3,Phospho[S];	3	1|0|	target	1	5.61807	100	SVSEAALAQPEGLLGTDTLKK	3,Phospho[S];	P54310	556	S	559
HF_LZX_20240328_phos_1.27426.27426.3.0.dta	27426	2023.87	3	0	STSVDDTDKSSSEAIMVR	2023.85	0.018328	26.8645	5.81539e-05	3,Phospho[S];16,Oxidation[M];	3	1|0|0|	target	1	5.49307	96	STSVDDTDKSSSEAIMVR	3,Phospho[S];16,Oxidation[M];	Q3UMF0	363	S	366
HF_LZX_20240328_phos_1.56305.56305.4.0.dta	56305	3598.76	4	0	SLIPDIKPLAGQEAVVDLHADDSRISEDETER	3598.73	0.034564	30.0055	6.10718e-05	26,Phospho[S];	3	1|0|	target	2	5.15841	100	SLIPDIKPLAGQEAVVDLHADDSRISEDETER	26,Phospho[S];	Q9JIX8	872	S	898
HF_LZX_20240328_phos_1.57091.57091.2.0.dta	57091	2227.09	2	0	AEAPAGPALGLPSPEVESGLER	2227.06	0.026061	25.8241	6.46085e-05	13,Phospho[S];	3	1|0|	target	0	6.17081	164	AEAPAGPALGLPSPEVESGLER	13,Phospho[S];	Q8BZR9	12	S	25
HF_LZX_20240328_phos_1.42995.42995.3.0.dta	42995	2867.12	3	0	EGINPGYDDYADSDEDQHDAYLER	2867.1	0.027963	22.8869	6.56873e-05	13,Phospho[S];	3	1|0|	target	0	5.7322	100	EGINPGYDDYADSDEDQHDAYLER	13,Phospho[S];	Q08943	431	S	444
HF_LZX_20240328_phos_1.55058.55058.5.0.dta	55058	3514.81	5	0	AHSSPASLQLGAVSPGTLTASGVVSGPAAAPAAQHLR	3514.78	0.031616	26.817	6.65906e-05	3,Phospho[S];	3	1|0|	target	0	1.77362	100	AHSSPASLQLGAVSPGTLTASGVVSGPAAAPAAQHLR	3,Phospho[S];	P46938	109	S	112
HF_LZX_20240328_phos_1.58737.58737.2.0.dta	58737	2277.01	2	0	SAEDLTDGSYDDILNAEQLK	2276.98	0.026885	26.0374	7.17472e-05	1,Phospho[S];	3	1|0|	target	0	5.47478	164	SAEDLTDGSYDDILNAEQLK	1,Phospho[S];	Q9D0L7	42	S	43
HF_LZX_20240328_phos_1.23943.23943.3.0.dta	23943	2574.01	3	0	KVEEEQEADEEDVSEEEAEDR	2573.99	0.017263	26.8756	7.53606e-05	14,Phospho[S];	3	1|0|	target	1	6.78548	100	KVEEEQEADEEDVSEEEAEDR	14,Phospho[S];	Q8VBT0	231	S	245
HF_LZX_20240328_phos_1.62329.62329.2.0.dta	62329	2029.75	2	0	KEESEESDDDMGFGLFD	2029.73	0.022547	26.4863	7.71123e-05	4,Phospho[S];	3	1|0|	target	1	7.43813	160	KEESEESDDDMGFGLFD	4,Phospho[S];	P99027	98	S	102
HF_LZX_20240328_phos_1.57097.57097.3.0.dta	57097	2227.08	3	0	AEAPAGPALGLPSPEVESGLER	2227.06	0.019664	25.4634	7.78569e-05	13,Phospho[S];	3	1|0|	target	0	4.86203	100	AEAPAGPALGLPSPEVESGLER	13,Phospho[S];	Q8BZR9	12	S	25
HF_LZX_20240328_phos_1.27842.27842.2.0.dta	27842	2375.97	2	0	EGEEPTVYSDDEEPKDETAR	2375.94	0.027991	25.4191	7.80073e-05	9,Phospho[S];	3	1|0|	target	1	6.66284	160	EGEEPTVYSDDEEPKDETAR	9,Phospho[S];	O55022	172	S	181
HF_LZX_20240328_phos_1.28985.28985.2.0.dta	28985	2375.96	2	0	EGEEPTVYSDDEEPKDETAR	2375.94	0.017209	23.03	8.08204e-05	9,Phospho[S];	3	1|0|	target	1	4.58483	96	EGEEPTVYSDDEEPKDETAR	9,Phospho[S];	O55022	172	S	181
HF_LZX_20240328_phos_1.58676.58676.2.0.dta	58676	2134.03	2	0	ANSFVGTAQYVSPELLTEK	2134.01	0.021302	24.706	8.11589e-05	3,Phospho[S];	3	1|0|	target	0	4.9454	96	ANSFVGTAQYVSPELLTEK	3,Phospho[S];	Q9Z2A0	241	S	244
HF_LZX_20240328_phos_1.50644.50644.4.0.dta	50644	3397.53	4	0	VKASPITNDGEDEFVPSDGLDKDEYAFSSGK	3397.5	0.034366	23.5165	8.41126e-05	4,Phospho[S];	3	1|0|	target	2	7.45263	164	VKASPITNDGEDEFVPSDGLDKDEYAFSSGK	4,Phospho[S];	Q64511	1383	S	1387
HF_LZX_20240328_phos_1.59241.59241.3.0.dta	59241	2455.16	3	0	DYEIENQNPLASPTNTLLGSAK	2455.14	0.02255	22.9095	8.58863e-05	12,Phospho[S];	3	1|0|	target	0	6.27851	100	DYEIENQNPLASPTNTLLGSAK	12,Phospho[S];	Q5F2E7	614	S	626
HF_LZX_20240328_phos_1.40649.40649.3.0.dta	40649	2193.07	3	0	VDNARVSPEVGSADVASIAQK	2193.05	0.019513	27.1992	8.88751e-05	7,Phospho[S];	3	1|0|	target	1	5.55782	100	VDNARVSPEVGSADVASIAQK	7,Phospho[S];	Q6PGL7	740	S	747
HF_LZX_20240328_phos_1.55479.55479.2.2.dta	55479	2208.13	2	0	SVSEAALAQPEGLLGTDTLKK	2208.12	0.017557	22.2408	8.97036e-05	3,Phospho[S];	3	1|0|	target	1	7.18834	96	SVSEAALAQPEGLLGTDTLKK	3,Phospho[S];	P54310	556	S	559
HF_LZX_20240328_phos_1.27448.27448.2.0.dta	27448	2375.97	2	0	EGEEPTVYSDDEEPKDETAR	2375.94	0.028402	24.7199	9.7928e-05	9,Phospho[S];	3	1|0|	target	1	6.49609	160	EGEEPTVYSDDEEPKDETAR	9,Phospho[S];	O55022	172	S	181
HF_LZX_20240328_phos_1.23871.23871.2.0.dta	23871	1861.75	2	0	SASSDTSEELNSQDSPK	1861.73	0.014621	24.1792	9.97364e-05	3,Phospho[S];	3	1|0|	target	0	6.47713	96	SASSDTSEELNSQDSPK	3,Phospho[S];	P70441	282	S	285
HF_LZX_20240328_phos_1.60747.60747.2.0.dta	60747	2167.95	2	0	AAFDDAIAELDTLSEESYK	2167.93	0.017928	23.4063	0.00010121	14,Phospho[S];	3	1|0|	target	0	5.91356	100	AAFDDAIAELDTLSEESYK	14,Phospho[S];	P62259	196	S	210
HF_LZX_20240328_phos_1.60509.60509.3.0.dta	60509	2489.31	3	0	KVSLLQIAENPELQLQPEGFR	2489.28	0.026835	26.9859	0.000103314	3,Phospho[S];	3	1|0|	target	1	6.21889	164	KVSLLQIAENPELQLQPEGFR	3,Phospho[S];	A2APT9	358	S	361
HF_LZX_20240328_phos_1.37425.37425.3.0.dta	37425	2314.22	3	0	AKSELVLAPAPAPAATHSPLHR	2314.21	0.01421	24.4303	0.000104226	3,Phospho[S];	3	1|0|	target	1	6.43448	100	AKSELVLAPAPAPAATHSPLHR	3,Phospho[S];	Q9JIA7	361	S	364
HF_LZX_20240328_phos_1.52268.52268.2.0.dta	52268	1924.87	2	0	SSGSLSPGLETEDPLEAR	1924.85	0.018584	24.1945	0.000108398	6,Phospho[S];	3	1|0|	target	0	5.41631	96	SSGSLSPGLETEDPLEAR	6,Phospho[S];	P58871	1369	S	1375
HF_LZX_20240328_phos_1.53635.53635.3.0.dta	53635	2577.04	3	0	HSSYPAGTEEDEGMEEELSPFR	2577.01	0.02773	26.0651	0.000109025	3,Phospho[S];	3	1|0|	target	0	2.14492	164	HSSYPAGTEEDEGMEEELSPFR	3,Phospho[S];	Q61337	109	S	112
HF_LZX_20240328_phos_1.38299.38299.2.0.dta	38299	1586.7	2	0	GILAADESVGTMGNR	1586.69	0.014205	25.4871	0.000111307	8,Phospho[S];12,Oxidation[M];	3	1|0|0|	target	0	4.5154	96	GILAADESVGTMGNR	8,Phospho[S];12,Oxidation[M];	Q91Y97	28	S	36
HF_LZX_20240328_phos_1.58320.58320.4.0.dta	58320	4190.01	4	0	AFEDTADDAGELIEERPPFPAATAPLAQPERGSLGSLDR	4189.97	0.040993	29.5695	0.000113159	33,Phospho[S];	3	1|0|	target	2	1.58927	100	AFEDTADDAGELIEERPPFPAATAPLAQPERGSLGSLDR	33,Phospho[S];	P98203	301	S	334
HF_LZX_20240328_phos_1.51331.51331.3.0.dta	51331	3067.43	3	0	RVSLVTEEAGGQITCDPVSNLSEPSADR	3067.4	0.023467	27.5885	0.000113747	3,Phospho[S];15,Carbamidomethyl[C];	3	1|0|0|	target	1	4.96239	100	RVSLVTEEAGGQITCDPVSNLSEPSADR	3,Phospho[S];15,Carbamidomethyl[C];	P59438	690	S	693
HF_LZX_20240328_phos_1.62156.62156.2.0.dta	62156	2043.76	2	0	KEESEESEDDMGFGLFD	2043.74	0.020853	25.4251	0.00011496	4,Phospho[S];	3	1|0|	target	1	7.1402	160	KEESEESEDDMGFGLFD	4,Phospho[S];	P47955	97	S	101
HF_LZX_20240328_phos_1.43625.43625.3.0.dta	43625	2660.2	3	0	AVPVSPSAVEEDEDEDGHTVVATAR	2660.17	0.026076	21.8463	0.000119003	5,Phospho[S];	3	1|0|	target	0	6.28876	100	AVPVSPSAVEEDEDEDGHTVVATAR	5,Phospho[S];	P39447	1609	S	1614
HF_LZX_20240328_phos_1.15355.15355.3.0.dta	15355	2106.93	3	0	TPSPKEEDEEAESPPEKK	2106.91	0.017807	28.9388	0.000121879	13,Phospho[S];	3	1|0|	target	2	3.5579	100	TPSPKEEDEEAESPPEKK	13,Phospho[S];	Q80XU3	201	S	214
HF_LZX_20240328_phos_1.29206.29206.3.0.dta	29206	2034.97	3	0	VNLEESTGVENSPAGARPK	2034.95	0.018154	23.0561	0.000125014	12,Phospho[S];	3	1|0|	target	1	5.00633	96	VNLEESTGVENSPAGARPK	12,Phospho[S];	Q8BRF7	288	S	300
HF_LZX_20240328_phos_1.39980.39980.3.0.dta	39980	3638.72	3	0	INAAVASPEAASNQPEAASTHPVTTSTPEDLEQPK	3638.69	0.034919	27.1325	0.000129199	7,Phospho[S];	3	1|0|	target	0	2.27041	100	INAAVASPEAASNQPEAASTHPVTTSTPEDLEQPK	7,Phospho[S];	Q60953	397	S	404
HF_LZX_20240328_phos_1.45822.45822.2.0.dta	45822	1827.83	2	0	NSGPVSEVNTGFSPEVK	1827.82	0.015944	27.1835	0.000130459	13,Phospho[S];	3	1|0|	target	0	5.84263	100	NSGPVSEVNTGFSPEVK	13,Phospho[S];	Q8BTI8	1292	S	1305
HF_LZX_20240328_phos_1.55048.55048.3.0.dta	55048	3514.82	3	0	AHSSPASLQLGAVSPGTLTASGVVSGPAAAPAAQHLR	3514.78	0.040894	28.0519	0.000130962	3,Phospho[S];	3	1|0|	target	0	3.63594	164	AHSSPASLQLGAVSPGTLTASGVVSGPAAAPAAQHLR	3,Phospho[S];	P46938	109	S	112
HF_LZX_20240328_phos_1.46223.46223.4.0.dta	46223	3940.78	4	0	VQGEAVSNIQENTQTPTVQEESEEEEVDETGVEVK	3940.73	0.042959	26.4207	0.000132165	22,Phospho[S];	3	1|0|	target	0	5.78269	164	VQGEAVSNIQENTQTPTVQEESEEEEVDETGVEVK	22,Phospho[S];	P70670	2116	S	2138
HF_LZX_20240328_phos_1.58590.58590.2.0.dta	58590	1538.73	2	0	APNSPDVLEIEFK	1538.71	0.01256	24.8295	0.000134977	4,Phospho[S];	3	1|0|	target	0	6.02551	96	APNSPDVLEIEFK	4,Phospho[S];	P16460	215	S	219
HF_LZX_20240328_phos_1.14957.14957.3.0.dta	14957	2106.93	3	0	TPSPKEEDEEAESPPEKK	2106.91	0.016921	25.3987	0.000135838	13,Phospho[S];	3	1|0|	target	2	1.96528	100	TPSPKEEDEEAESPPEKK	13,Phospho[S];	Q80XU3	201	S	214
HF_LZX_20240328_phos_1.50684.50684.3.0.dta	50684	2772.25	3	0	IEDSEPHIPLIDDTDAEDDAPTKR	2772.22	0.02877	27.6111	0.000135954	4,Phospho[S];	3	1|0|	target	1	3.43697	164	IEDSEPHIPLIDDTDAEDDAPTKR	4,Phospho[S];	G5E829	1151	S	1155
HF_LZX_20240328_phos_1.56010.56010.3.0.dta	56010	2799.25	3	0	KDSLDLDVEAASSPAAAALEEDDSSGR	2799.22	0.029094	24.4313	0.000139412	3,Phospho[S];	3	1|0|	target	1	5.52821	164	KDSLDLDVEAASSPAAAALEEDDSSGR	3,Phospho[S];	Q3UJU9	209	S	212
HF_LZX_20240328_phos_1.23595.23595.3.0.dta	23595	2988.24	3	0	EDAPPEDKESESEAKLDGETASDSESR	2988.21	0.024041	26.7098	0.000140294	22,Phospho[S];	3	1|0|	target	2	3.29839	100	EDAPPEDKESESEAKLDGETASDSESR	22,Phospho[S];	Q99L43	10	S	32
HF_LZX_20240328_phos_1.44462.44462.3.0.dta	44462	2428.07	3	0	KDSEEEVSLLGNQDIEEGNSR	2428.05	0.02076	24.7845	0.00014091	3,Phospho[S];	3	1|0|	target	1	6.13446	100	KDSEEEVSLLGNQDIEEGNSR	3,Phospho[S];	P15920	692	S	695
HF_LZX_20240328_phos_1.29419.29419.2.0.dta	29419	2375.96	2	0	EGEEPTVYSDDEEPKDETAR	2375.94	0.024228	22.8098	0.000141025	9,Phospho[S];	3	1|0|	target	1	5.68705	160	EGEEPTVYSDDEEPKDETAR	9,Phospho[S];	O55022	172	S	181
HF_LZX_20240328_phos_1.56398.56398.3.0.dta	56398	2618.25	3	0	SNSAPLIHGLSDSSPVFQAEAPSAR	2618.22	0.026875	26.2898	0.00014177	3,Phospho[S];	3	1|0|	target	0	3.81667	164	SNSAPLIHGLSDSSPVFQAEAPSAR	3,Phospho[S];	Q9DB52	31	S	34
HF_LZX_20240328_phos_1.41227.41227.4.0.dta	41227	3720.56	4	0	NSTPSEPDSGQGPPAEEEEGEEEAAKEEAEAQGVR	3720.53	0.034	25.8428	0.000142643	5,Phospho[S];	3	1|0|	target	1	7.46206	100	NSTPSEPDSGQGPPAEEEEGEEEAAKEEAEAQGVR	5,Phospho[S];	P51859	197	S	202
HF_LZX_20240328_phos_1.59324.59324.2.0.dta	59324	2282.07	2	0	SQNNFVAILDLPEGEHQYK	2282.05	0.021547	22.8945	0.000143062	1,Phospho[S];	3	1|0|	target	0	5.97824	100	SQNNFVAILDLPEGEHQYK	1,Phospho[S];	Q9R078	107	S	108
HF_LZX_20240328_phos_1.62019.62019.3.0.dta	62019	2892.47	3	0	VSASPPPVTASTPAQFTSVSPAVPEFLK	2892.44	0.029055	26.5643	0.000143941	2,Phospho[S];	3	1|0|	target	0	3.72557	164	VSASPPPVTASTPAQFTSVSPAVPEFLK	2,Phospho[S];	P59759	205	S	207
HF_LZX_20240328_phos_1.36107.36107.3.0.dta	36107	2024.01	3	0	KVQVAPLQGSPPLSHDDR	2024	0.012996	22.7511	0.000145874	10,Phospho[S];	3	1|0|	target	1	5.27103	96	KVQVAPLQGSPPLSHDDR	10,Phospho[S];	Q9Z0U1	97	S	107
HF_LZX_20240328_phos_1.25534.25534.4.0.dta	25534	2931.2	4	0	ESDDKPEIEDVGSDEEEEEKKDGDK	2931.18	0.023932	23.0908	0.000149634	13,Phospho[S];	3	1|0|	target	3	4.40769	100	ESDDKPEIEDVGSDEEEEEKKDGDK	13,Phospho[S];	P07901	250	S	263
HF_LZX_20240328_phos_1.50772.50772.3.0.dta	50772	2816.26	3	0	FPEEGISPQNPDSPGLSDLNCGHLR	2816.23	0.02796	23.6983	0.000150823	13,Phospho[S];21,Carbamidomethyl[C];	3	1|0|0|	target	0	3.67489	100	FPEEGISPQNPDSPGLSDLNCGHLR	13,Phospho[S];21,Carbamidomethyl[C];	Q9R022	153	S	166
HF_LZX_20240328_phos_1.55179.55179.3.0.dta	55179	3181.46	3	0	SFSLEGLTGGGVGNKPSSSLEMSSANSSELR	3181.44	0.027368	27.7321	0.000152165	3,Phospho[S];22,Oxidation[M];	3	1|0|0|	target	1	3.44147	100	SFSLEGLTGGGVGNKPSSSLEMSSANSSELR	3,Phospho[S];22,Oxidation[M];	E9Q394	1566	S	1569
HF_LZX_20240328_phos_1.42816.42816.3.0.dta	42816	2480.07	3	0	SLSSGFSPEEAQQQDEEFEKK	2480.05	0.022539	22.7668	0.000154219	3,Phospho[S];	3	1|0|	target	1	6.68881	100	SLSSGFSPEEAQQQDEEFEKK	3,Phospho[S];	P58871	973	S	976
HF_LZX_20240328_phos_1.16037.16037.3.0.dta	16037	1900.87	3	0	KVSVEPQDSHQDAQPR	1900.85	0.014242	22.7272	0.000155559	3,Phospho[S];	3	1|0|	target	1	5.12556	96	KVSVEPQDSHQDAQPR	3,Phospho[S];	Q8BXB6	18	S	21
HF_LZX_20240328_phos_1.45045.45045.3.0.dta	45045	2489.19	3	0	RDSVGGEGDREVLLGDAGPGDLPK	2489.17	0.023026	24.3284	0.000156742	3,Phospho[S];	3	1|0|	target	2	5.54718	100	RDSVGGEGDREVLLGDAGPGDLPK	3,Phospho[S];	Q99J27	39	S	42
HF_LZX_20240328_phos_1.39712.39712.4.0.dta	39712	2517.07	4	0	IYHLPDAESDEDEDFKEQTR	2517.05	0.020637	22.7506	0.000158466	9,Phospho[S];	3	1|0|	target	1	7.90045	100	IYHLPDAESDEDEDFKEQTR	9,Phospho[S];	P42208	209	S	218
HF_LZX_20240328_phos_1.54250.54250.2.1.dta	54250	1978.98	2	0	GVSPSQAQGLGSNLVTEVR	1978.96	0.020733	23.0281	0.000158688	3,Phospho[S];	3	1|0|	target	0	5.07407	160	GVSPSQAQGLGSNLVTEVR	3,Phospho[S];	P20823	244	S	247
HF_LZX_20240328_phos_1.60201.60201.3.0.dta	60201	3031.54	3	0	QEVLPVLPAPQKESAEQEGFADILSQK	3031.5	0.037121	24.3615	0.000161088	14,Phospho[S];	3	1|0|	target	1	8.31838	164	QEVLPVLPAPQKESAEQEGFADILSQK	14,Phospho[S];	A2AJ15	88	S	102
HF_LZX_20240328_phos_1.55971.55971.2.0.dta	55971	2086.95	2	0	APKEELASDLEEMATSSAK	2086.92	0.020656	22.3834	0.000163123	8,Phospho[S];	3	1|0|	target	1	3.7202	96	APKEELASDLEEMATSSAK	8,Phospho[S];	Q9D6Z1	505	S	513
HF_LZX_20240328_phos_1.41697.41697.3.0.dta	41697	2777.18	3	0	TAHNSEADLEESFNEHELEPSSPK	2777.16	0.027479	26.7297	0.000163492	22,Phospho[S];	3	1|0|	target	0	4.53476	100	TAHNSEADLEESFNEHELEPSSPK	22,Phospho[S];	Q9D4J7	133	S	155
HF_LZX_20240328_phos_1.59912.59912.2.0.dta	59912	2336.16	2	0	TALPTSGSSTGELELLAGEVPAR	2336.14	0.024551	20.7542	0.000164577	9,Phospho[S];	3	1|0|	target	0	5.45166	160	TALPTSGSSTGELELLAGEVPAR	9,Phospho[S];	Q80VP1	410	S	419
HF_LZX_20240328_phos_1.28924.28924.3.0.dta	28924	1781.86	3	0	HISFHQEQGHQLLK	1781.85	0.00994	25.2498	0.000165157	3,Phospho[S];	3	1|0|	target	0	4.60757	96	HISFHQEQGHQLLK	3,Phospho[S];	O55060	31	S	34
HF_LZX_20240328_phos_1.38054.38054.4.0.dta	38054	2895.37	4	0	RPLTTSPSLEGTQETYTVAHEENVR	2895.35	0.017445	23.8583	0.000168456	8,Phospho[S];	3	1|0|	target	1	3.72538	100	RPLTTSPSLEGTQETYTVAHEENVR	8,Phospho[S];	Q9CQB2	74	S	82
HF_LZX_20240328_phos_1.58706.58706.3.0.dta	58706	2641.21	3	0	KQSLYEEENFFSENQPFPSLK	2641.19	0.024068	24.9598	0.000168811	3,Phospho[S];	3	1|0|	target	1	5.30121	100	KQSLYEEENFFSENQPFPSLK	3,Phospho[S];	Q8C0L9	424	S	427
HF_LZX_20240328_phos_1.24972.24972.2.0.dta	24972	1856.76	2	0	TPSQEGCQDLTQEQR	1856.75	0.013409	23.1599	0.000171815	3,Phospho[S];7,Carbamidomethyl[C];	3	1|0|0|	target	0	4.24193	96	TPSQEGCQDLTQEQR	3,Phospho[S];7,Carbamidomethyl[C];	Q5BL07	1179	S	1182
HF_LZX_20240328_phos_1.52593.52593.2.0.dta	52593	2001.92	2	0	GSPVSEIGWETPPPESPR	2001.9	0.021013	24.03	0.000173325	16,Phospho[S];	3	1|0|	target	0	4.94974	164	GSPVSEIGWETPPPESPR	16,Phospho[S];	Q99L88	202	S	218
HF_LZX_20240328_phos_1.52948.52948.2.0.dta	52948	2219.88	2	0	IQQFDDGGSDEEDIWEEK	2219.87	0.011337	23.4029	0.000174218	9,Phospho[S];	3	1|0|	target	0	5.71521	96	IQQFDDGGSDEEDIWEEK	9,Phospho[S];	Q922D4	579	S	588
HF_LZX_20240328_phos_1.47063.47063.4.0.dta	47063	3940.77	4	0	VQGEAVSNIQENTQTPTVQEESEEEEVDETGVEVK	3940.73	0.035511	24.5798	0.000174666	22,Phospho[S];	3	1|0|	target	0	3.5458	100	VQGEAVSNIQENTQTPTVQEESEEEEVDETGVEVK	22,Phospho[S];	P70670	2116	S	2138
HF_LZX_20240328_phos_1.61023.61023.4.0.dta	61023	3764.82	4	0	LASPSGSTSSGLEVVAPEVTSAPVSGPGILDDSATICR	3764.79	0.028711	24.5384	0.000175708	3,Phospho[S];37,Carbamidomethyl[C];	3	1|0|0|	target	0	0.456442	100	LASPSGSTSSGLEVVAPEVTSAPVSGPGILDDSATICR	3,Phospho[S];37,Carbamidomethyl[C];	Q62318	591	S	594
HF_LZX_20240328_phos_1.29834.29834.2.0.dta	29834	2375.96	2	0	EGEEPTVYSDDEEPKDETAR	2375.94	0.017208	21.9942	0.000176527	9,Phospho[S];	3	1|0|	target	1	4.69488	100	EGEEPTVYSDDEEPKDETAR	9,Phospho[S];	O55022	172	S	181
HF_LZX_20240328_phos_1.43488.43488.4.0.dta	43488	3345.59	4	0	SDSLRPALNSPVERPSPDLEEGEASVQTER	3345.56	0.03043	27.4573	0.000176566	1,Phospho[S];	3	1|0|	target	2	7.13941	100	SDSLRPALNSPVERPSPDLEEGEASVQTER	1,Phospho[S];	Q9R049	506	S	507
HF_LZX_20240328_phos_1.43375.43375.3.0.dta	43375	2493.14	3	0	EDALDDSVSSSSVHASPLASSPVR	2493.11	0.025367	24.9122	0.000177781	21,Phospho[S];	3	1|0|	target	0	5.71883	164	EDALDDSVSSSSVHASPLASSPVR	21,Phospho[S];	Q9ERU9	2067	S	2088
HF_LZX_20240328_phos_1.57207.57207.4.0.dta	57207	4161.05	4	0	EHQEQEPELGGAHAANVASVPIATYGPVSPTVSFQPLPR	4161.01	0.044506	26.8795	0.000177898	29,Phospho[S];	3	1|0|	target	0	5.62836	164	EHQEQEPELGGAHAANVASVPIATYGPVSPTVSFQPLPR	29,Phospho[S];	Q8VCF0	191	S	220
HF_LZX_20240328_phos_1.60348.60348.3.0.dta	60348	2505.23	3	0	FHDSSSPLLTSGPSVAELPWAVK	2505.21	0.024317	24.4613	0.000179313	6,Phospho[S];	3	1|0|	target	0	6.12983	100	FHDSSSPLLTSGPSVAELPWAVK	6,Phospho[S];	P42567	102	S	108
HF_LZX_20240328_phos_1.59225.59225.2.0.dta	59225	2455.17	2	0	DYEIENQNPLASPTNTLLGSAK	2455.14	0.030007	25.7874	0.00018011	12,Phospho[S];	3	1|0|	target	0	5.60547	164	DYEIENQNPLASPTNTLLGSAK	12,Phospho[S];	Q5F2E7	614	S	626
HF_LZX_20240328_phos_1.55986.55986.3.0.dta	55986	2086.94	3	0	APKEELASDLEEMATSSAK	2086.92	0.016684	24.3726	0.000182459	8,Phospho[S];	3	1|0|	target	1	4.67203	100	APKEELASDLEEMATSSAK	8,Phospho[S];	Q9D6Z1	505	S	513
HF_LZX_20240328_phos_1.18278.18278.2.0.dta	18278	1817.71	2	0	IEDVGSDEEDDSGKDK	1817.7	0.015445	22.4308	0.000182759	6,Phospho[S];	3	1|0|	target	1	5.67917	96	IEDVGSDEEDDSGKDK	6,Phospho[S];	P08238	249	S	255
HF_LZX_20240328_phos_1.40920.40920.2.0.dta	40920	1910.94	2	0	ILDTSSLTQSAPASPTNK	1910.91	0.026137	24.8547	0.000185545	14,Phospho[S];	3	1|0|	target	0	3.93259	160	ILDTSSLTQSAPASPTNK	14,Phospho[S];	Q8K4Q0	849	S	863
HF_LZX_20240328_phos_1.56139.56139.4.0.dta	56139	2799.24	4	0	KDSLDLDVEAASSPAAAALEEDDSSGR	2799.22	0.023375	23.0252	0.000188499	3,Phospho[S];	3	1|0|	target	1	3.96625	100	KDSLDLDVEAASSPAAAALEEDDSSGR	3,Phospho[S];	Q3UJU9	209	S	212
HF_LZX_20240328_phos_1.27035.27035.3.0.dta	27035	1962.92	3	0	APTAALSPEPQDSKEDVK	1962.91	0.016649	24.5842	0.00018855	7,Phospho[S];	3	1|0|	target	1	3.62021	100	APTAALSPEPQDSKEDVK	7,Phospho[S];	Q80YR5	380	S	387
HF_LZX_20240328_phos_1.17879.17879.2.0.dta	17879	1817.71	2	0	IEDVGSDEEDDSGKDK	1817.7	0.015596	22.9022	0.000191013	6,Phospho[S];	3	1|0|	target	1	4.20004	96	IEDVGSDEEDDSGKDK	6,Phospho[S];	P08238	249	S	255
HF_LZX_20240328_phos_1.44415.44415.3.0.dta	44415	2412.16	3	0	SPTMEQAVQTASAHLPAPAPVGR	2412.14	0.022779	23.596	0.000195773	1,Phospho[S];4,Oxidation[M];	3	1|0|0|	target	0	6.96715	100	SPTMEQAVQTASAHLPAPAPVGR	1,Phospho[S];4,Oxidation[M];	Q8K2F8	191	S	192
HF_LZX_20240328_phos_1.49662.49662.3.0.dta	49662	3940.77	3	0	VQGEAVSNIQENTQTPTVQEESEEEEVDETGVEVK	3940.73	0.03545	23.861	0.000195957	22,Phospho[S];	3	1|0|	target	0	3.04187	100	VQGEAVSNIQENTQTPTVQEESEEEEVDETGVEVK	22,Phospho[S];	P70670	2116	S	2138
HF_LZX_20240328_phos_1.26347.26347.4.0.dta	26347	2931.2	4	0	ESDDKPEIEDVGSDEEEEEKKDGDK	2931.18	0.025103	21.9651	0.000197126	13,Phospho[S];	3	1|0|	target	3	6.96338	100	ESDDKPEIEDVGSDEEEEEKKDGDK	13,Phospho[S];	P07901	250	S	263
HF_LZX_20240328_phos_1.58325.58325.3.1.dta	58325	2871.27	3	0	SPSDYSNFDPEFLNEKPQLSFSDK	2871.24	0.026816	27.2477	0.000200063	20,Phospho[S];	3	1|0|	target	1	2.76608	100	SPSDYSNFDPEFLNEKPQLSFSDK	20,Phospho[S];	P28867	623	S	643
HF_LZX_20240328_phos_1.21540.21540.3.0.dta	21540	2772.2	3	0	AKPAAQSEEETATSPAASPTPQSAER	2772.18	0.021593	23.5318	0.000206039	14,Phospho[S];18,Phospho[S];	3	1|0|0|	target	1	4.45982	100	AKPAAQSEEETATSPAASPTPQSAER	14,Phospho[S];18,Phospho[S];	Q8JZQ9	61	S	75
HF_LZX_20240328_phos_1.27245.27245.4.0.dta	27245	2516.02	4	0	ESDDKPEIEDVGSDEEEEEKK	2516.01	0.014347	24.3076	0.000208956	13,Phospho[S];	3	1|0|	target	2	6.19869	100	ESDDKPEIEDVGSDEEEEEKK	13,Phospho[S];	P07901	250	S	263
HF_LZX_20240328_phos_1.27363.27363.3.0.dta	27363	2172.07	3	0	ASEPVKEPVQTAQSPAPVEK	2172.06	0.016625	25.9842	0.000209904	14,Phospho[S];	3	1|0|	target	1	5.21274	100	ASEPVKEPVQTAQSPAPVEK	14,Phospho[S];	Q6DID3	603	S	617
HF_LZX_20240328_phos_1.38718.38718.3.0.dta	38718	2417.08	3	0	HGTDLWIDSMNSAPSHSPEKK	2417.06	0.02061	26.1853	0.000212111	17,Phospho[S];	3	1|0|	target	1	3.66913	100	HGTDLWIDSMNSAPSHSPEKK	17,Phospho[S];	Q99K28	128	S	145
HF_LZX_20240328_phos_1.44231.44231.3.0.dta	44231	2545.02	3	0	ENVEYIEREESDGEYDEFGR	2545	0.013077	22.0114	0.000213161	11,Phospho[S];	3	1|0|	target	1	6.67547	96	ENVEYIEREESDGEYDEFGR	11,Phospho[S];	Q9R020	109	S	120
HF_LZX_20240328_phos_1.27536.27536.2.0.dta	27536	1491.69	2	0	APTAALSPEPQDSK	1491.67	0.014362	24.0438	0.000213201	7,Phospho[S];	3	1|0|	target	0	5.21884	96	APTAALSPEPQDSK	7,Phospho[S];	Q80YR5	380	S	387
HF_LZX_20240328_phos_1.25951.25951.4.0.dta	25951	2931.21	4	0	ESDDKPEIEDVGSDEEEEEKKDGDK	2931.18	0.029367	23.7953	0.000213669	13,Phospho[S];	3	1|0|	target	3	6.56252	164	ESDDKPEIEDVGSDEEEEEKKDGDK	13,Phospho[S];	P07901	250	S	263
HF_LZX_20240328_phos_1.46648.46648.4.0.dta	46648	3940.78	4	0	VQGEAVSNIQENTQTPTVQEESEEEEVDETGVEVK	3940.73	0.042116	24.9344	0.000215693	22,Phospho[S];	3	1|0|	target	0	6.17951	164	VQGEAVSNIQENTQTPTVQEESEEEEVDETGVEVK	22,Phospho[S];	P70670	2116	S	2138
HF_LZX_20240328_phos_1.60274.60274.2.0.dta	60274	1885.91	2	0	SLSTSGESLYHVLGLDK	1885.89	0.020399	23.4328	0.000216258	3,Phospho[S];	3	1|0|	target	0	7.65959	160	SLSTSGESLYHVLGLDK	3,Phospho[S];	P60904	7	S	10
HF_LZX_20240328_phos_1.40164.40164.2.0.dta	40164	1562.76	2	0	KTGSYGALAEISASK	1562.75	0.014075	23.6156	0.000219436	4,Phospho[S];	3	1|0|	target	1	7.44517	96	KTGSYGALAEISASK	4,Phospho[S];	Q9DBR7	441	S	445
HF_LZX_20240328_phos_1.43920.43920.3.0.dta	43920	3276.36	3	0	GATPAEDDEDKDIDLFGSDEEEEDKEAAR	3276.32	0.039187	24.1888	0.000219656	18,Phospho[S];	3	1|0|	target	2	2.99387	164	GATPAEDDEDKDIDLFGSDEEEEDKEAAR	18,Phospho[S];	P57776	144	S	162
HF_LZX_20240328_phos_1.54090.54090.2.0.dta	54090	1978.98	2	0	GVSPSQAQGLGSNLVTEVR	1978.96	0.024116	22.5383	0.000220108	3,Phospho[S];	3	1|0|	target	0	5.54871	160	GVSPSQAQGLGSNLVTEVR	3,Phospho[S];	P20823	244	S	247
HF_LZX_20240328_phos_1.43734.43734.3.0.dta	43734	2464.15	3	0	TTSPDLFESQSLTSASSKPSSAR	2464.12	0.023165	21.8517	0.000222313	3,Phospho[S];	3	1|0|	target	1	7.64236	100	TTSPDLFESQSLTSASSKPSSAR	3,Phospho[S];	Q8CHU3	440	S	443
HF_LZX_20240328_phos_1.25775.25775.3.0.dta	25775	2336.15	3	0	EQKPFTPASPVQSTPSKPSDK	2336.12	0.031139	26.5143	0.000223316	9,Phospho[S];	3	1|0|	target	2	6.10381	164	EQKPFTPASPVQSTPSKPSDK	9,Phospho[S];	P51125	210	S	219
HF_LZX_20240328_phos_1.41761.41761.4.2.dta	41761	2569.2	4	0	RKSELGAEPGHFGVCVDSLTSDK	2569.18	0.022678	24.886	0.000223356	3,Phospho[S];15,Carbamidomethyl[C];	3	1|0|0|	target	2	3.11113	100	RKSELGAEPGHFGVCVDSLTSDK	3,Phospho[S];15,Carbamidomethyl[C];	Q9QY06	1644	S	1647
HF_LZX_20240328_phos_1.41210.41210.3.0.dta	41210	2588.2	3	0	ELEASFGRPVVDGADGEPHSVSPR	2588.18	0.026396	26.6908	0.000223466	22,Phospho[S];	3	1|0|	target	1	5.94363	164	ELEASFGRPVVDGADGEPHSVSPR	22,Phospho[S];	Q63932	273	S	295
HF_LZX_20240328_phos_1.57437.57437.3.0.dta	57437	2574.13	3	0	TSALLFSSDEEDQWNIADSHTK	2574.1	0.023059	20.5262	0.000224608	8,Phospho[S];	3	1|0|	target	0	5.87934	100	TSALLFSSDEEDQWNIADSHTK	8,Phospho[S];	Q6PGL7	606	S	614
HF_LZX_20240328_phos_1.59006.59006.2.0.dta	59006	2059.76	2	0	KEESEESEDDMGFGLFD	2059.74	0.026777	24.2337	0.000226197	4,Phospho[S];11,Oxidation[M];	3	1|0|0|	target	1	5.5636	160	KEESEESEDDMGFGLFD	4,Phospho[S];11,Oxidation[M];	P47955	97	S	101
HF_LZX_20240328_phos_1.34891.34891.3.0.dta	34891	3347.55	3	0	SDNEETLGRPAQPPNAGESPHSPGVEDAPIAK	3347.52	0.032339	28.1869	0.000226323	22,Phospho[S];	3	1|0|	target	1	2.97303	100	SDNEETLGRPAQPPNAGESPHSPGVEDAPIAK	22,Phospho[S];	Q9ERG0	466	S	488
HF_LZX_20240328_phos_1.27865.27865.3.0.dta	27865	2375.96	3	0	EGEEPTVYSDDEEPKDETAR	2375.94	0.016087	20.7984	0.000228273	9,Phospho[S];	3	1|0|	target	1	6.93462	96	EGEEPTVYSDDEEPKDETAR	9,Phospho[S];	O55022	172	S	181
HF_LZX_20240328_phos_1.43871.43871.4.0.dta	43871	3276.35	4	0	GATPAEDDEDKDIDLFGSDEEEEDKEAAR	3276.32	0.030038	22.0826	0.000229915	18,Phospho[S];	3	1|0|	target	2	3.83422	100	GATPAEDDEDKDIDLFGSDEEEEDKEAAR	18,Phospho[S];	P57776	144	S	162
HF_LZX_20240328_phos_1.42454.42454.2.1.dta	42454	2317.9	2	0	VVDYSQFQESDDADEDYGR	2317.88	0.020595	22.1362	0.000230897	10,Phospho[S];	3	1|0|	target	0	2.95812	100	VVDYSQFQESDDADEDYGR	10,Phospho[S];	Q80XU3	9	S	19
HF_LZX_20240328_phos_1.23879.23879.4.0.dta	23879	2952.37	4	0	SQEPISNDQKVSDDDKEKGEGALPTGK	2952.35	0.024387	20.7862	0.000231333	12,Phospho[S];	3	1|0|	target	3	5.48911	100	SQEPISNDQKVSDDDKEKGEGALPTGK	12,Phospho[S];	Q80WJ7	411	S	423
HF_LZX_20240328_phos_1.58359.58359.4.0.dta	58359	4035	4	0	INHTVILDDPFDDPPDLLIPDRSPEPTKEQLDSGR	4034.94	0.058806	27.6128	0.000233903	23,Phospho[S];	3	1|0|	target	2	6.75286	164	INHTVILDDPFDDPPDLLIPDRSPEPTKEQLDSGR	23,Phospho[S];	Q9CXG3	155	S	178
HF_LZX_20240328_phos_1.28474.28474.3.0.dta	28474	2396.13	3	0	SSPPATDPGPVPSSPSQEPPTKR	2396.11	0.016583	21.4773	0.000234531	2,Phospho[S];	3	1|0|	target	1	4.26272	100	SSPPATDPGPVPSSPSQEPPTKR	2,Phospho[S];	Q922Y1	186	S	188
HF_LZX_20240328_phos_1.48948.48948.3.0.dta	48948	2640.12	3	0	DSDQVAQSDGEESPAAEEQLLGER	2640.09	0.023823	22.9195	0.000235026	8,Phospho[S];	3	1|0|	target	0	5.67528	100	DSDQVAQSDGEESPAAEEQLLGER	8,Phospho[S];	Q3UPL0	518	S	526
HF_LZX_20240328_phos_1.45341.45341.3.0.dta	45341	2643.11	3	0	SASPDDDLGSSNWEAADLGNEERK	2643.08	0.027573	19.7549	0.000238739	3,Phospho[S];	3	1|0|	target	1	5.9445	160	SASPDDDLGSSNWEAADLGNEERK	3,Phospho[S];	Q9R0P4	14	S	17
HF_LZX_20240328_phos_1.57039.57039.3.0.dta	57039	2571.27	3	0	RGSSIPQFTNSPTMVIMVGLPAR	2571.25	0.020527	24.862	0.000240029	3,Phospho[S];14,Oxidation[M];17,Oxidation[M];	3	1|0|0|0|	target	1	3.17805	100	RGSSIPQFTNSPTMVIMVGLPAR	3,Phospho[S];14,Oxidation[M];17,Oxidation[M];	P70266	30	S	33
HF_LZX_20240328_phos_1.24372.24372.3.0.dta	24372	2574	3	0	KVEEEQEADEEDVSEEEAEDR	2573.99	0.01524	23.9063	0.000240909	14,Phospho[S];	3	1|0|	target	1	4.47746	100	KVEEEQEADEEDVSEEEAEDR	14,Phospho[S];	Q8VBT0	231	S	245
HF_LZX_20240328_phos_1.23955.23955.3.0.dta	23955	2075.95	3	0	SPSQEPSAPGKAEAVGEQAR	2075.94	0.015107	19.3856	0.00024143	3,Phospho[S];	3	1|0|	target	1	4.81289	96	SPSQEPSAPGKAEAVGEQAR	3,Phospho[S];	Q8JZQ9	87	S	90
HF_LZX_20240328_phos_1.56417.56417.3.0.dta	56417	1836.9	3	0	VITAFNDGLNHLDSLK	1836.89	0.013687	21.5506	0.00024217	14,Phospho[S];	3	1|0|	target	0	6.58507	96	VITAFNDGLNHLDSLK	14,Phospho[S];	P02088	67	S	81
HF_LZX_20240328_phos_1.27516.27516.2.0.dta	27516	1708.79	2	0	DVQDAIAQSPEKEAK	1708.78	0.015228	25.6144	0.000244048	9,Phospho[S];	3	1|0|	target	1	5.7685	100	DVQDAIAQSPEKEAK	9,Phospho[S];	Q8CH25	280	S	289
HF_LZX_20240328_phos_1.55102.55102.3.0.dta	55102	2317.08	3	0	DPGLSQSHNDLVFLQQPEGR	2317.06	0.020604	24.2332	0.000245119	7,Phospho[S];	3	1|0|	target	0	3.77473	100	DPGLSQSHNDLVFLQQPEGR	7,Phospho[S];	E9Q3C1	642	S	649
HF_LZX_20240328_phos_1.37017.37017.2.0.dta	37017	1659.76	2	0	TASESISNLSEAGSVK	1659.75	0.01329	21.9978	0.00024816	14,Phospho[S];	3	1|0|	target	0	4.99333	96	TASESISNLSEAGSVK	14,Phospho[S];	Q922J3	189	S	203
HF_LZX_20240328_phos_1.46009.46009.3.0.dta	46009	1931.92	3	0	TDGFAEAIHSPQVAGVPR	1931.9	0.018565	25.0192	0.000249902	10,Phospho[S];	3	1|0|	target	0	4.59792	100	TDGFAEAIHSPQVAGVPR	10,Phospho[S];	F6ZDS4	2213	S	2223
HF_LZX_20240328_phos_1.45381.45381.4.1.dta	45381	2854.42	4	0	LASVPAGGAVAVSAAPGSAAPAAGSAPAAAEEK	2854.4	0.02235	22.2867	0.00025124	25,Phospho[S];	3	1|0|	target	0	3.68629	100	LASVPAGGAVAVSAAPGSAAPAAGSAPAAAEEK	25,Phospho[S];	P99027	61	S	86
HF_LZX_20240328_phos_1.51558.51558.2.0.dta	51558	2515.02	2	0	SASPDDDLGSSNWEAADLGNEER	2514.99	0.03213	22.0678	0.000253805	3,Phospho[S];	3	1|0|	target	0	3.37095	164	SASPDDDLGSSNWEAADLGNEER	3,Phospho[S];	Q9R0P4	14	S	17
HF_LZX_20240328_phos_1.67520.67520.2.0.dta	67520	2490.31	2	0	SESPEPGYVVTSSGLLLPVLLPR	2490.29	0.025641	23.6341	0.000255335	3,Phospho[S];	3	1|0|	target	0	5.1634	164	SESPEPGYVVTSSGLLLPVLLPR	3,Phospho[S];	Q920R0	1455	S	1458
HF_LZX_20240328_phos_1.47365.47365.3.0.dta	47365	2512.12	3	0	SSPEIAPSDVTDESEAVTVAGNEK	2512.1	0.027567	23.6563	0.00026278	2,Phospho[S];	3	1|0|	target	0	4.32223	164	SSPEIAPSDVTDESEAVTVAGNEK	2,Phospho[S];	P42567	560	S	562
HF_LZX_20240328_phos_1.55504.55504.2.1.dta	55504	1792.8	2	0	RFESEDDIDALAFGK	1792.78	0.016883	23.0217	0.000264134	4,Phospho[S];	3	1|0|	target	1	7.25443	96	RFESEDDIDALAFGK	4,Phospho[S];	Q8R4U0	2499	S	2503
HF_LZX_20240328_phos_1.46701.46701.2.0.dta	46701	2000.88	2	0	SQSSHSYDDSTLPLIDR	2000.86	0.021247	22.4884	0.00026532	6,Phospho[S];	3	1|0|	target	0	5.87821	160	SQSSHSYDDSTLPLIDR	6,Phospho[S];	P30999	858	S	864
HF_LZX_20240328_phos_1.55500.55500.3.0.dta	55500	2657.17	3	0	SRSPVDSPVPASMFAPEPSSPGAAR	2657.15	0.019182	25.8172	0.000271198	1,Phospho[S];20,Phospho[S];	3	1|0|0|	target	1	4.16522	100	SRSPVDSPVPASMFAPEPSSPGAAR	1,Phospho[S];20,Phospho[S];	O08582	5	S	6
HF_LZX_20240328_phos_1.47608.47608.4.0.dta	47608	3200.53	4	0	VKEVHDELEDLPSPPPPLSPPPTTSPHK	3200.5	0.033824	23.447	0.000272007	13,Phospho[S];19,Phospho[S];	3	1|0|0|	target	1	4.96536	164	VKEVHDELEDLPSPPPPLSPPPTTSPHK	13,Phospho[S];19,Phospho[S];	Q8BUV3	175	S	188
HF_LZX_20240328_phos_1.37448.37448.2.0.dta	37448	1586.7	2	0	GILAADESVGTMGNR	1586.69	0.009353	24.3751	0.000274197	11,Phospho[T];12,Oxidation[M];	3	1|0|0|	target	0	4.48265	96	GILAADESVGTMGNR	11,Phospho[T];12,Oxidation[M];	Q91Y97	28	T	39
HF_LZX_20240328_phos_1.47484.47484.4.0.dta	47484	3940.77	4	0	VQGEAVSNIQENTQTPTVQEESEEEEVDETGVEVK	3940.73	0.032131	23.0195	0.000275428	22,Phospho[S];	3	1|0|	target	0	3.8336	100	VQGEAVSNIQENTQTPTVQEESEEEEVDETGVEVK	22,Phospho[S];	P70670	2116	S	2138
HF_LZX_20240328_phos_1.19067.19067.2.0.dta	19067	1817.71	2	0	IEDVGSDEEDDSGKDK	1817.7	0.015999	21.3133	0.000279033	6,Phospho[S];	3	1|0|	target	1	4.03989	96	IEDVGSDEEDDSGKDK	6,Phospho[S];	P08238	249	S	255
HF_LZX_20240328_phos_1.51244.51244.3.0.dta	51244	2973.36	3	0	EVHDELEDLPSPPPPLSPPPTTSPHK	2973.33	0.026804	24.452	0.000280003	11,Phospho[S];17,Phospho[S];	3	1|0|0|	target	0	3.65648	100	EVHDELEDLPSPPPPLSPPPTTSPHK	11,Phospho[S];17,Phospho[S];	Q8BUV3	177	S	188
HF_LZX_20240328_phos_1.58140.58140.3.0.dta	58140	2205.11	3	0	RASLSDLTHLEDIEGLTVR	2205.09	0.020328	23.4122	0.000281336	3,Phospho[S];	3	1|0|	target	1	6.67271	100	RASLSDLTHLEDIEGLTVR	3,Phospho[S];	Q6ZQM0	251	S	254
HF_LZX_20240328_phos_1.37594.37594.3.0.dta	37594	2447.15	3	0	LSSLTAPVGEKSPDSTSPSYSTR	2447.13	0.019719	22.1272	0.000284128	12,Phospho[S];	3	1|0|	target	1	4.03187	100	LSSLTAPVGEKSPDSTSPSYSTR	12,Phospho[S];	Q8K2L8	297	S	309
HF_LZX_20240328_phos_1.59091.59091.2.0.dta	59091	2059.76	2	0	KEESEESEDDMGFGLFD	2059.74	0.020227	23.015	0.000286247	4,Phospho[S];11,Oxidation[M];	3	1|0|0|	target	1	4.24148	96	KEESEESEDDMGFGLFD	4,Phospho[S];11,Oxidation[M];	P47955	97	S	101
HF_LZX_20240328_phos_1.37125.37125.4.0.dta	37125	3775.71	4	0	AGAEASEEVPQTSLSSARPGTPSDHQPQEATQFER	3775.68	0.027238	23.7308	0.000286284	23,Phospho[S];	3	1|0|	target	1	3.35192	100	AGAEASEEVPQTSLSSARPGTPSDHQPQEATQFER	23,Phospho[S];	Q6Y7W8	362	S	385
HF_LZX_20240328_phos_1.44390.44390.3.0.dta	44390	2214.08	3	0	GVSQEKDGQISSAIVSSVQSK	2214.06	0.017231	24.1114	0.000288912	3,Phospho[S];	3	1|0|	target	1	4.82121	100	GVSQEKDGQISSAIVSSVQSK	3,Phospho[S];	Q3USH5	900	S	903
HF_LZX_20240328_phos_1.59968.59968.2.0.dta	59968	2186.97	2	0	ATSNVFAMFDQSQIQEFK	2186.95	0.022532	23.2312	0.000291238	3,Phospho[S];8,Oxidation[M];	3	1|0|0|	target	0	6.03664	164	ATSNVFAMFDQSQIQEFK	3,Phospho[S];8,Oxidation[M];	Q3THE2	17	S	20
HF_LZX_20240328_phos_1.18674.18674.2.0.dta	18674	1817.71	2	0	IEDVGSDEEDDSGKDK	1817.7	0.015023	20.9088	0.000291564	6,Phospho[S];	3	1|0|	target	1	3.72688	96	IEDVGSDEEDDSGKDK	6,Phospho[S];	P08238	249	S	255
HF_LZX_20240328_phos_1.51272.51272.3.0.dta	51272	2515.01	3	0	SASPDDDLGSSNWEAADLGNEER	2514.99	0.022082	23.447	0.0002918	3,Phospho[S];	3	1|0|	target	0	4.60247	100	SASPDDDLGSSNWEAADLGNEER	3,Phospho[S];	Q9R0P4	14	S	17
HF_LZX_20240328_phos_1.44388.44388.3.0.dta	44388	2527.17	3	0	ADANLLTDTGTESSPRSPVCSLR	2527.15	0.025292	24.2517	0.000292223	17,Phospho[S];20,Carbamidomethyl[C];	3	1|0|0|	target	1	5.45352	164	ADANLLTDTGTESSPRSPVCSLR	17,Phospho[S];20,Carbamidomethyl[C];	Q9CRA8	6	S	23
HF_LZX_20240328_phos_1.39598.39598.3.0.dta	39598	2517.07	3	0	IYHLPDAESDEDEDFKEQTR	2517.05	0.024388	21.3984	0.000293617	9,Phospho[S];	3	1|0|	target	1	5.39005	100	IYHLPDAESDEDEDFKEQTR	9,Phospho[S];	P42208	209	S	218
HF_LZX_20240328_phos_1.30036.30036.3.0.dta	30036	2681.03	3	0	YTDQSGEEEEDYESEEQLQHR	2681.02	0.019181	18.9235	0.000294387	5,Phospho[S];	3	1|0|	target	0	6.56327	96	YTDQSGEEEEDYESEEQLQHR	5,Phospho[S];	Q8K1Z0	76	S	81
HF_LZX_20240328_phos_1.54749.54749.3.0.dta	54749	3197.38	3	0	VDIITEEMPENALPSDEDDKDPNDPYR	3197.35	0.031788	25.1132	0.000297188	15,Phospho[S];	3	1|0|	target	1	5.19323	100	VDIITEEMPENALPSDEDDKDPNDPYR	15,Phospho[S];	O54774	769	S	784
HF_LZX_20240328_phos_1.36658.36658.3.0.dta	36658	2423.11	3	0	RKPSVPDTASPADDSFVDPGER	2423.09	0.019818	24.8485	0.000297839	4,Phospho[S];	3	1|0|	target	2	4.64497	100	RKPSVPDTASPADDSFVDPGER	4,Phospho[S];	Q99M51	81	S	85
HF_LZX_20240328_phos_1.19476.19476.2.0.dta	19476	1817.71	2	0	IEDVGSDEEDDSGKDK	1817.7	0.013159	21.4062	0.000305679	6,Phospho[S];	3	1|0|	target	1	5.38909	96	IEDVGSDEEDDSGKDK	6,Phospho[S];	P08238	249	S	255
HF_LZX_20240328_phos_1.57033.57033.3.0.dta	57033	2596.22	3	0	DENPFASLTATSQPIATAARSPDR	2596.2	0.019933	24.6255	0.000306217	21,Phospho[S];	3	1|0|	target	1	4.88734	100	DENPFASLTATSQPIATAARSPDR	21,Phospho[S];	Q9ES00	217	S	238
HF_LZX_20240328_phos_1.38194.38194.2.0.dta	38194	2127.01	2	0	LIDSSGSASVLTHSSSGNSLK	2127	0.017014	19.9273	0.000306839	16,Phospho[S];	3	1|0|	target	0	1.58193	96	LIDSSGSASVLTHSSSGNSLK	16,Phospho[S];	A2A8Z1	310	S	326
HF_LZX_20240328_phos_1.57681.57681.3.0.dta	57681	2792.25	3	0	GAANLQLIQALSDSEEEHDSAWDGR	2792.22	0.031703	26.0302	0.000314255	14,Phospho[S];	3	1|0|	target	0	4.34745	164	GAANLQLIQALSDSEEEHDSAWDGR	14,Phospho[S];	Q91VU6	61	S	75
HF_LZX_20240328_phos_1.24055.24055.2.0.dta	24055	2574.01	2	0	KVEEEQEADEEDVSEEEAEDR	2573.99	0.025839	19.2429	0.000320022	14,Phospho[S];	3	1|0|	target	1	0.992384	160	KVEEEQEADEEDVSEEEAEDR	14,Phospho[S];	Q8VBT0	231	S	245
HF_LZX_20240328_phos_1.40018.40018.3.0.dta	40018	2517.07	3	0	IYHLPDAESDEDEDFKEQTR	2517.05	0.023236	20.7405	0.000323163	9,Phospho[S];	3	1|0|	target	1	6.84746	100	IYHLPDAESDEDEDFKEQTR	9,Phospho[S];	P42208	209	S	218
HF_LZX_20240328_phos_1.51873.51873.2.0.dta	51873	1612.81	2	0	KKSPNELVDDLFK	1612.8	0.014435	23.9508	0.000326883	3,Phospho[S];	3	1|0|	target	2	7.78121	96	KKSPNELVDDLFK	3,Phospho[S];	Q9CZ44	111	S	114
HF_LZX_20240328_phos_1.42235.42235.2.0.dta	42235	2317.9	2	0	VVDYSQFQESDDADEDYGR	2317.88	0.022721	21.2418	0.000327865	10,Phospho[S];	3	1|0|	target	0	4.16416	100	VVDYSQFQESDDADEDYGR	10,Phospho[S];	Q80XU3	9	S	19
HF_LZX_20240328_phos_1.57299.57299.3.0.dta	57299	2987.43	3	0	KASKGAGTSLDYSLVDPEDPCILDISR	2987.41	0.023195	25.1122	0.00032865	3,Phospho[S];21,Carbamidomethyl[C];	3	1|0|0|	target	2	2.62748	100	KASKGAGTSLDYSLVDPEDPCILDISR	3,Phospho[S];21,Carbamidomethyl[C];	A2APT9	86	S	89
HF_LZX_20240328_phos_1.58728.58728.2.1.dta	58728	1538.73	2	0	APNSPDVLEIEFK	1538.71	0.012612	22.6582	0.000329696	4,Phospho[S];	3	1|0|	target	0	4.65331	96	APNSPDVLEIEFK	4,Phospho[S];	P16460	215	S	219
HF_LZX_20240328_phos_1.46336.46336.3.0.dta	46336	3940.78	3	0	VQGEAVSNIQENTQTPTVQEESEEEEVDETGVEVK	3940.73	0.048054	25.654	0.000330181	22,Phospho[S];	3	1|0|	target	0	4.82671	164	VQGEAVSNIQENTQTPTVQEESEEEEVDETGVEVK	22,Phospho[S];	P70670	2116	S	2138
HF_LZX_20240328_phos_1.57695.57695.3.0.dta	57695	2389.04	3	0	TDVSNFDEEFTGEAPTLSPPR	2389.02	0.02039	22.1585	0.000330647	18,Phospho[S];	3	1|0|	target	0	4.25703	100	TDVSNFDEEFTGEAPTLSPPR	18,Phospho[S];	P70268	902	S	920
HF_LZX_20240328_phos_1.46955.46955.2.0.dta	46955	2038.98	2	0	VNQSALEAVTPSPSFQQR	2038.96	0.01882	20.5757	0.000330666	12,Phospho[S];	3	1|0|	target	0	3.83037	100	VNQSALEAVTPSPSFQQR	12,Phospho[S];	Q8K3H0	389	S	401
HF_LZX_20240328_phos_1.60375.60375.2.0.dta	60375	1790.76	2	0	EELASDLEEMATSSAK	1790.74	0.016747	22.4922	0.000332523	5,Phospho[S];	3	1|0|	target	0	4.85384	96	EELASDLEEMATSSAK	5,Phospho[S];	Q9D6Z1	508	S	513
HF_LZX_20240328_phos_1.31571.31571.4.0.dta	31571	3103.27	4	0	WAHDKFSGEEGEIEDDESGTENREEK	3103.24	0.025409	23.0203	0.000333115	7,Phospho[S];	3	1|0|	target	2	2.47878	100	WAHDKFSGEEGEIEDDESGTENREEK	7,Phospho[S];	Q569Z6	917	S	924
HF_LZX_20240328_phos_1.31529.31529.3.0.dta	31529	2375.96	3	0	EGEEPTVYSDDEEPKDETAR	2375.94	0.020188	19.7103	0.000333421	9,Phospho[S];	3	1|0|	target	1	5.43727	100	EGEEPTVYSDDEEPKDETAR	9,Phospho[S];	O55022	172	S	181
HF_LZX_20240328_phos_1.34839.34839.4.0.dta	34839	3347.54	4	0	SDNEETLGRPAQPPNAGESPHSPGVEDAPIAK	3347.52	0.026658	25.4379	0.000335816	22,Phospho[S];	3	1|0|	target	1	3.62543	100	SDNEETLGRPAQPPNAGESPHSPGVEDAPIAK	22,Phospho[S];	Q9ERG0	466	S	488
HF_LZX_20240328_phos_1.38037.38037.2.0.dta	38037	1736.77	2	0	AELGMNDSPSQSPPVK	1736.76	0.012118	23.0188	0.000337779	12,Phospho[S];	3	1|0|	target	0	5.87291	100	AELGMNDSPSQSPPVK	12,Phospho[S];	Q9QXG4	255	S	267
HF_LZX_20240328_phos_1.57124.57124.4.2.dta	57124	4397.12	4	0	FHHNSLEVLSTVSPLGSGPPSPDVTGCKDPLEDVSADVTQK	4397.06	0.05337	26.2413	0.000339655	21,Phospho[S];27,Carbamidomethyl[C];	3	1|0|0|	target	1	1.39764	164	FHHNSLEVLSTVSPLGSGPPSPDVTGCKDPLEDVSADVTQK	21,Phospho[S];27,Carbamidomethyl[C];	Q3UPF5	252	S	273
HF_LZX_20240328_phos_1.22212.22212.3.0.dta	22212	2091.01	3	0	APTAALSPEPQDSKEDVKK	2091	0.011112	25.1854	0.000340958	7,Phospho[S];	3	1|0|	target	2	6.52934	100	APTAALSPEPQDSKEDVKK	7,Phospho[S];	Q80YR5	380	S	387
HF_LZX_20240328_phos_1.49253.49253.3.0.dta	49253	3940.78	3	0	VQGEAVSNIQENTQTPTVQEESEEEEVDETGVEVK	3940.73	0.041311	23.469	0.000343116	22,Phospho[S];	3	1|0|	target	0	2.63072	164	VQGEAVSNIQENTQTPTVQEESEEEEVDETGVEVK	22,Phospho[S];	P70670	2116	S	2138
HF_LZX_20240328_phos_1.25517.25517.3.0.dta	25517	2918.15	3	0	VEEEQEADEEDVSEEEAEDREGASK	2918.12	0.024948	24.7009	0.000343459	13,Phospho[S];	3	1|0|	target	1	3.28018	100	VEEEQEADEEDVSEEEAEDREGASK	13,Phospho[S];	Q8VBT0	232	S	245
HF_LZX_20240328_phos_1.14859.14859.2.0.dta	14859	1945.81	2	0	IEDVGSDEEDDSGKDKK	1945.79	0.018294	21.1448	0.000343617	6,Phospho[S];	3	1|0|	target	2	6.64509	96	IEDVGSDEEDDSGKDKK	6,Phospho[S];	P08238	249	S	255
HF_LZX_20240328_phos_1.38150.38150.3.0.dta	38150	2167.96	3	0	SVDEVNYWDKQDHPISR	2167.94	0.013585	21.6533	0.00034468	1,Phospho[S];	3	1|0|	target	1	4.38257	96	SVDEVNYWDKQDHPISR	1,Phospho[S];	P50136	343	S	344
HF_LZX_20240328_phos_1.38457.38457.3.0.dta	38457	1893.92	3	0	SATPPPAEPASLPQEPPK	1893.9	0.018927	23.3387	0.000347579	1,Phospho[S];	3	1|0|	target	0	5.7339	100	SATPPPAEPASLPQEPPK	1,Phospho[S];	P97379	224	S	225
HF_LZX_20240328_phos_1.40548.40548.3.0.dta	40548	2517.07	3	0	IYHLPDAESDEDEDFKEQTR	2517.05	0.021386	20.0832	0.000349744	9,Phospho[S];	3	1|0|	target	1	6.70822	100	IYHLPDAESDEDEDFKEQTR	9,Phospho[S];	P42208	209	S	218
HF_LZX_20240328_phos_1.41693.41693.2.0.dta	41693	2237.09	2	0	TVGTPIASVPGSTNTGTVPGSEK	2237.07	0.025332	19.4502	0.000350342	4,Phospho[T];	3	1|0|	target	0	6.46555	160	TVGTPIASVPGSTNTGTVPGSEK	4,Phospho[T];	Q3TXS7	269	T	273
HF_LZX_20240328_phos_1.41042.41042.2.0.dta	41042	1350.68	2	0	ESAQAVAVALSPK	1350.67	0.011808	22.8067	0.000351219	11,Phospho[S];	3	1|0|	target	0	5.15853	96	ESAQAVAVALSPK	11,Phospho[S];	Q9QX47	1712	S	1723
HF_LZX_20240328_phos_1.55138.55138.5.0.dta	55138	3914.69	5	0	AKSPQPPVEEEDEHFDDTVVCLDTYNCDLHFK	3914.66	0.03072	22.4494	0.000351661	3,Phospho[S];21,Carbamidomethyl[C];27,Carbamidomethyl[C];	3	1|0|0|0|	target	1	3.70016	100	AKSPQPPVEEEDEHFDDTVVCLDTYNCDLHFK	3,Phospho[S];21,Carbamidomethyl[C];27,Carbamidomethyl[C];	Q8VEK3	244	S	247
HF_LZX_20240328_phos_1.59124.59124.3.0.dta	59124	3681.84	3	0	SAFTPATATGSSPSPVLGQGEKVEGLQAQALYPWR	3681.79	0.04644	25.5255	0.000354762	14,Phospho[S];	3	1|0|	target	1	3.29813	164	SAFTPATATGSSPSPVLGQGEKVEGLQAQALYPWR	14,Phospho[S];	Q9Z0R4	883	S	897
HF_LZX_20240328_phos_1.57734.57734.2.1.dta	57734	2039	2	0	KTSDPDVILCNSVELIR	2038.99	0.017132	20.6271	0.000355084	3,Phospho[S];10,Carbamidomethyl[C];	3	1|0|0|	target	1	4.21291	96	KTSDPDVILCNSVELIR	3,Phospho[S];10,Carbamidomethyl[C];	Q7TPE5	153	S	156
HF_LZX_20240328_phos_1.26202.26202.2.0.dta	26202	1990.78	2	0	SSGSPYGGGYGSGGGSGGYGSR	1990.76	0.01886	23.4792	0.000363212	4,Phospho[S];	3	1|0|	target	0	6.39782	100	SSGSPYGGGYGSGGGSGGYGSR	4,Phospho[S];	Q8BG05	355	S	359
HF_LZX_20240328_phos_1.26783.26783.3.0.dta	26783	1691.91	3	0	ISKVEGTEIVKPSPK	1691.9	0.014054	25.6405	0.000367456	13,Phospho[S];	3	1|0|	target	2	4.38803	100	ISKVEGTEIVKPSPK	13,Phospho[S];	P97868	1166	S	1179
HF_LZX_20240328_phos_1.11855.11855.3.0.dta	11855	1721.84	3	0	KKEPAISSQNSPEAR	1721.82	0.013823	25.1141	0.000367849	11,Phospho[S];	3	1|0|	target	2	6.61102	100	KKEPAISSQNSPEAR	11,Phospho[S];	P10711	89	S	100
HF_LZX_20240328_phos_1.43151.43151.3.1.dta	43151	2867.12	3	0	EGINPGYDDYADSDEDQHDAYLER	2867.1	0.027176	18.4674	0.000367941	13,Phospho[S];	3	1|0|	target	0	3.2165	100	EGINPGYDDYADSDEDQHDAYLER	13,Phospho[S];	Q08943	431	S	444
HF_LZX_20240328_phos_1.50035.50035.4.0.dta	50035	3244.55	4	0	IRSIEALLEAGQAQDTQASHAEANQQQTR	3244.53	0.020543	23.6697	0.000372139	3,Phospho[S];	3	1|0|	target	1	2.54791	100	IRSIEALLEAGQAQDTQASHAEANQQQTR	3,Phospho[S];	Q99PL5	1159	S	1162
HF_LZX_20240328_phos_1.29003.29003.3.0.dta	29003	2375.96	3	0	EGEEPTVYSDDEEPKDETAR	2375.94	0.01648	19.348	0.000373156	9,Phospho[S];	3	1|0|	target	1	5.53686	100	EGEEPTVYSDDEEPKDETAR	9,Phospho[S];	O55022	172	S	181
HF_LZX_20240328_phos_1.51204.51204.3.0.dta	51204	2893.39	3	0	EVHDELEDLPSPPPPLSPPPTTSPHK	2893.37	0.025899	21.7967	0.000375814	11,Phospho[S];	3	1|0|	target	0	5.04627	100	EVHDELEDLPSPPPPLSPPPTTSPHK	11,Phospho[S];	Q8BUV3	177	S	188
HF_LZX_20240328_phos_1.48712.48712.4.0.dta	48712	3940.78	4	0	VQGEAVSNIQENTQTPTVQEESEEEEVDETGVEVK	3940.73	0.043194	23.4012	0.000378816	22,Phospho[S];	3	1|0|	target	0	3.37269	164	VQGEAVSNIQENTQTPTVQEESEEEEVDETGVEVK	22,Phospho[S];	P70670	2116	S	2138
HF_LZX_20240328_phos_1.29431.29431.3.0.dta	29431	2375.96	3	0	EGEEPTVYSDDEEPKDETAR	2375.94	0.019334	19.0808	0.000380433	9,Phospho[S];	3	1|0|	target	1	5.56875	100	EGEEPTVYSDDEEPKDETAR	9,Phospho[S];	O55022	172	S	181
HF_LZX_20240328_phos_1.55944.55944.3.1.dta	55944	2881.2	3	0	AASAAATAAASAATAASAASGSPGSGEGSAGGEK	2881.19	0.007453	23.9931	0.000381618	3,Phospho[S];22,Phospho[S];	3	1|0|0|	target	0	5.74628	37	AASAAATAAASAATAASAASGSPGSGEGSAGGEK	3,Phospho[S];22,Phospho[S];	Q62318	1	S	4
HF_LZX_20240328_phos_1.43534.43534.3.0.dta	43534	2139.87	3	0	EVSPDSSEAEELSDCLHR	2139.85	0.018589	20.1147	0.000383541	6,Phospho[S];15,Carbamidomethyl[C];	3	1|0|0|	target	0	6.57042	96	EVSPDSSEAEELSDCLHR	6,Phospho[S];15,Carbamidomethyl[C];	Q99LI2	52	S	58
HF_LZX_20240328_phos_1.60284.60284.2.0.dta	60284	2155.05	2	0	YLLSQSSPAPLTAAEEELR	2155.03	0.022613	20.4271	0.000384324	7,Phospho[S];	3	1|0|	target	0	5.38201	160	YLLSQSSPAPLTAAEEELR	7,Phospho[S];	Q91YR1	136	S	143
HF_LZX_20240328_phos_1.28260.28260.3.0.dta	28260	2375.95	3	0	EGEEPTVYSDDEEPKDETAR	2375.94	0.014569	19.716	0.000391165	9,Phospho[S];	3	1|0|	target	1	6.26173	100	EGEEPTVYSDDEEPKDETAR	9,Phospho[S];	O55022	172	S	181
HF_LZX_20240328_phos_1.60472.60472.2.0.dta	60472	2336.15	2	0	TALPTSGSSTGELELLAGEVPAR	2336.14	0.009656	19.4904	0.00039416	8,Phospho[S];	3	1|0|	target	0	4.62636	100	TALPTSGSSTGELELLAGEVPAR	8,Phospho[S];	Q80VP1	410	S	418
HF_LZX_20240328_phos_1.56081.56081.2.0.dta	56081	2799.26	2	0	KDSLDLDVEAASSPAAAALEEDDSSGR	2799.22	0.038338	25.172	0.000397114	3,Phospho[S];	3	1|0|	target	1	3.36215	164	KDSLDLDVEAASSPAAAALEEDDSSGR	3,Phospho[S];	Q3UJU9	209	S	212
HF_LZX_20240328_phos_1.37537.37537.3.0.dta	37537	2218.03	3	0	HAFSPVASVESASGETLHSPK	2218.02	0.013603	21.6401	0.00039806	13,Phospho[S];	3	1|0|	target	0	6.87663	100	HAFSPVASVESASGETLHSPK	13,Phospho[S];	P29699	301	S	314
HF_LZX_20240328_phos_1.59372.59372.2.0.dta	59372	2080.04	2	0	SVSEAALAQPEGLLGTDTLK	2080.02	0.019847	20.0223	0.000398629	3,Phospho[S];	3	1|0|	target	0	4.05361	100	SVSEAALAQPEGLLGTDTLK	3,Phospho[S];	P54310	556	S	559
HF_LZX_20240328_phos_1.27472.27472.3.0.dta	27472	2375.97	3	0	EGEEPTVYSDDEEPKDETAR	2375.94	0.029204	20.6082	0.000399048	9,Phospho[S];	3	1|0|	target	1	6.92609	160	EGEEPTVYSDDEEPKDETAR	9,Phospho[S];	O55022	172	S	181
HF_LZX_20240328_phos_1.41435.41435.3.0.dta	41435	3720.57	3	0	NSTPSEPDSGQGPPAEEEEGEEEAAKEEAEAQGVR	3720.53	0.041388	22.6361	0.000399735	5,Phospho[S];	3	1|0|	target	1	4.08735	164	NSTPSEPDSGQGPPAEEEEGEEEAAKEEAEAQGVR	5,Phospho[S];	P51859	197	S	202
HF_LZX_20240328_phos_1.47465.47465.3.0.dta	47465	2060.94	3	0	SYSSPDITQALQEEEKR	2060.92	0.021154	21.2251	0.000403815	3,Phospho[S];	3	1|0|	target	1	4.73041	160	SYSSPDITQALQEEEKR	3,Phospho[S];	Q80U87	677	S	680
HF_LZX_20240328_phos_1.31676.31676.3.0.dta	31676	2362.08	3	0	LPAPQEDTASEAGTPQGEVQTR	2362.06	0.021776	23.57	0.000407004	14,Phospho[T];	3	1|0|	target	0	4.86667	100	LPAPQEDTASEAGTPQGEVQTR	14,Phospho[T];	Q64012	260	T	274
HF_LZX_20240328_phos_1.49706.49706.3.0.dta	49706	1998.93	3	0	RPSANCDPYAVTEAIVR	1998.91	0.016322	22.51	0.000407941	3,Phospho[S];6,Carbamidomethyl[C];	3	1|0|0|	target	1	6.65165	100	RPSANCDPYAVTEAIVR	3,Phospho[S];6,Carbamidomethyl[C];	Q9QY94	340	S	343
HF_LZX_20240328_phos_1.27048.27048.3.0.dta	27048	2375.96	3	0	EGEEPTVYSDDEEPKDETAR	2375.94	0.021896	19.5505	0.000410137	9,Phospho[S];	3	1|0|	target	1	6.23849	100	EGEEPTVYSDDEEPKDETAR	9,Phospho[S];	O55022	172	S	181
HF_LZX_20240328_phos_1.60789.60789.2.0.dta	60789	2747.12	2	0	GGNVFEALIQDDSEEEEEEEENR	2747.08	0.03358	20.6974	0.000415231	13,Phospho[S];	3	1|0|	target	0	1.30093	164	GGNVFEALIQDDSEEEEEEEENR	13,Phospho[S];	Q6P542	125	S	138
HF_LZX_20240328_phos_1.46264.46264.3.0.dta	46264	2139.09	3	0	AQTLPTSVVTITSESSPGKR	2139.07	0.020075	21.8814	0.000415563	16,Phospho[S];	3	1|0|	target	1	5.26697	100	AQTLPTSVVTITSESSPGKR	16,Phospho[S];	Q62261	2324	S	2340
HF_LZX_20240328_phos_1.14673.14673.3.0.dta	14673	2459.03	3	0	QKSDAEEDGVTGSQDEEDSKPK	2459.01	0.018727	21.1404	0.000417925	3,Phospho[S];	3	1|0|	target	2	2.50735	100	QKSDAEEDGVTGSQDEEDSKPK	3,Phospho[S];	P35564	550	S	553
HF_LZX_20240328_phos_1.26411.26411.4.0.dta	26411	2293.2	4	0	SHPASASAPRSPPAATTKPLLR	2293.18	0.020169	23.1476	0.000419772	11,Phospho[S];	3	1|0|	target	2	7.46615	100	SHPASASAPRSPPAATTKPLLR	11,Phospho[S];	Q6TCG2	22	S	33
HF_LZX_20240328_phos_1.25357.25357.3.0.dta	25357	2191.91	3	0	SKSEEAHAEDSVMDHHFR	2191.89	0.02295	21.6064	0.000422246	3,Phospho[S];	3	1|0|	target	1	4.54192	160	SKSEEAHAEDSVMDHHFR	3,Phospho[S];	Q9CY58	326	S	329
HF_LZX_20240328_phos_1.25119.25119.3.0.dta	25119	1605.77	3	0	SHSGPAGSFNKPAIR	1605.75	0.013315	21.0439	0.000423023	3,Phospho[S];	3	1|0|	target	1	2.87729	96	SHSGPAGSFNKPAIR	3,Phospho[S];	Q99JZ7	248	S	251
HF_LZX_20240328_phos_1.20204.20204.3.0.dta	20204	2017.85	3	0	SASSDTSEELNSQDSPKR	2017.83	0.014498	20.9677	0.0004237	3,Phospho[S];	3	1|0|	target	1	3.67126	100	SASSDTSEELNSQDSPKR	3,Phospho[S];	P70441	282	S	285
HF_LZX_20240328_phos_1.49136.49136.4.1.dta	49136	3940.77	4	0	VQGEAVSNIQENTQTPTVQEESEEEEVDETGVEVK	3940.73	0.037803	22.5009	0.000426062	22,Phospho[S];	3	1|0|	target	0	4.50089	100	VQGEAVSNIQENTQTPTVQEESEEEEVDETGVEVK	22,Phospho[S];	P70670	2116	S	2138
HF_LZX_20240328_phos_1.47373.47373.3.0.dta	47373	2150.98	3	0	SEDSGIGLSASSPELSEHLR	2150.96	0.016999	20.1744	0.000430471	11,Phospho[S];	3	1|0|	target	0	3.95532	100	SEDSGIGLSASSPELSEHLR	11,Phospho[S];	Q3UHQ6	585	S	596
HF_LZX_20240328_phos_1.44936.44936.2.0.dta	44936	1570.71	2	0	GILAADESVGTMGNR	1570.69	0.014936	21.7811	0.000436721	8,Phospho[S];	3	1|0|	target	0	5.10798	96	GILAADESVGTMGNR	8,Phospho[S];	Q91Y97	28	S	36
HF_LZX_20240328_phos_1.42136.42136.3.0.dta	42136	2291.07	3	0	GAQADHFTESPLSPGSQVQVR	2291.05	0.025215	23.8023	0.000438646	13,Phospho[S];	3	1|0|	target	0	6.24547	164	GAQADHFTESPLSPGSQVQVR	13,Phospho[S];	Q3THG9	75	S	88
HF_LZX_20240328_phos_1.29240.29240.2.0.dta	29240	2034.97	2	0	VNLEESTGVENSPAGARPK	2034.95	0.023455	23.4919	0.000440297	12,Phospho[S];	3	1|0|	target	1	3.54085	164	VNLEESTGVENSPAGARPK	12,Phospho[S];	Q8BRF7	288	S	300
HF_LZX_20240328_phos_1.56965.56965.3.0.dta	56965	2792.25	3	0	GAANLQLIQALSDSEEEHDSAWDGR	2792.22	0.032832	23.8661	0.000440641	12,Phospho[S];	3	1|0|	target	0	5.08179	164	GAANLQLIQALSDSEEEHDSAWDGR	12,Phospho[S];	Q91VU6	61	S	73
HF_LZX_20240328_phos_1.38621.38621.3.0.dta	38621	2391.08	3	0	TESGETLAGDSDFSLKPEKGDK	2391.06	0.024823	22.1132	0.00044079	3,Phospho[S];	3	1|0|	target	2	7.21889	164	TESGETLAGDSDFSLKPEKGDK	3,Phospho[S];	Q62313	207	S	210
HF_LZX_20240328_phos_1.43196.43196.3.0.dta	43196	2660.19	3	0	AVPVSPSAVEEDEDEDGHTVVATAR	2660.17	0.019038	17.795	0.000441465	5,Phospho[S];	3	1|0|	target	0	3.14966	100	AVPVSPSAVEEDEDEDGHTVVATAR	5,Phospho[S];	P39447	1609	S	1614
HF_LZX_20240328_phos_1.27183.27183.2.0.dta	27183	1380.69	2	0	AEEKSPVSINVK	1380.68	0.009224	22.9837	0.000443167	5,Phospho[S];	3	1|0|	target	1	6.76149	96	AEEKSPVSINVK	5,Phospho[S];	Q52KE7	353	S	358
HF_LZX_20240328_phos_1.27382.27382.2.0.dta	27382	2067.81	2	0	TSFDENDSEELEDKDSK	2067.79	0.019678	20.6064	0.000447194	8,Phospho[S];	3	1|0|	target	1	4.06811	96	TSFDENDSEELEDKDSK	8,Phospho[S];	Q05D44	106	S	114
HF_LZX_20240328_phos_1.60325.60325.2.0.dta	60325	1632.82	2	0	IGELGAPEVWGLSPK	1632.8	0.014988	21.568	0.000448614	13,Phospho[S];	3	1|0|	target	0	5.7129	100	IGELGAPEVWGLSPK	13,Phospho[S];	Q5SZT7	128	S	141
HF_LZX_20240328_phos_1.15259.15259.2.0.dta	15259	1945.81	2	0	IEDVGSDEEDDSGKDKK	1945.79	0.016596	19.7381	0.000451281	6,Phospho[S];	3	1|0|	target	2	6.34924	96	IEDVGSDEEDDSGKDKK	6,Phospho[S];	P08238	249	S	255
HF_LZX_20240328_phos_1.52910.52910.2.0.dta	52910	2219.89	2	0	IQQFDDGGSDEEDIWEEK	2219.87	0.028699	21.4791	0.000453043	9,Phospho[S];	3	1|0|	target	0	4.69129	160	IQQFDDGGSDEEDIWEEK	9,Phospho[S];	Q922D4	579	S	588
HF_LZX_20240328_phos_1.64490.64490.2.0.dta	64490	1937.99	2	0	TGLLSGLDIMEVNPTLGK	1937.97	0.022681	22.8376	0.000457846	15,Phospho[T];	3	1|0|	target	0	6.47377	164	TGLLSGLDIMEVNPTLGK	15,Phospho[T];	Q61176	266	T	281
HF_LZX_20240328_phos_1.50799.50799.3.0.dta	50799	2501.25	3	0	RLSEEACPGVLSVAPTVTQPPGR	2501.22	0.024072	21.6561	0.00046245	3,Phospho[S];7,Carbamidomethyl[C];	3	1|0|0|	target	1	5.31275	100	RLSEEACPGVLSVAPTVTQPPGR	3,Phospho[S];7,Carbamidomethyl[C];	O08715	52	S	55
HF_LZX_20240328_phos_1.52035.52035.3.0.dta	52035	2479.17	3	0	HSLPSGLGLSETQITSHGFDSTK	2479.15	0.020827	24.6033	0.000464381	5,Phospho[S];	3	1|0|	target	0	3.37006	100	HSLPSGLGLSETQITSHGFDSTK	5,Phospho[S];	G5E8V9	34	S	39
HF_LZX_20240328_phos_1.62518.62518.2.0.dta	62518	1880.94	2	0	SLSVTSLGGLPVWEAER	1880.92	0.023028	21.9058	0.00046633	3,Phospho[S];	3	1|0|	target	0	7.94865	160	SLSVTSLGGLPVWEAER	3,Phospho[S];	Q8VCB3	5	S	8
HF_LZX_20240328_phos_1.30789.30789.4.0.dta	30789	2744.32	4	0	SHSSPASLQLGTGAGAAGGPAQQHAHLR	2744.3	0.023521	21.9782	0.000471161	3,Phospho[S];	3	1|0|	target	0	2.74184	100	SHSSPASLQLGTGAGAAGGPAQQHAHLR	3,Phospho[S];	Q9EPK5	86	S	89
HF_LZX_20240328_phos_1.63589.63589.3.0.dta	63589	1978.98	3	0	LGLDFPNLPYLIDGSHK	1978.97	0.016808	22.5049	0.000471754	15,Phospho[S];	3	1|0|	target	0	5.12732	100	LGLDFPNLPYLIDGSHK	15,Phospho[S];	P15626	52	S	67
HF_LZX_20240328_phos_1.42804.42804.3.0.dta	42804	2434.22	3	0	RVSQDLDVEKPDASPTSLQLR	2434.2	0.025209	22.8976	0.000471957	3,Phospho[S];	3	1|0|	target	2	5.34279	164	RVSQDLDVEKPDASPTSLQLR	3,Phospho[S];	P59808	80	S	83
HF_LZX_20240328_phos_1.32992.32992.3.0.dta	32992	2760.17	3	0	SPDEATAADQESEDDLSASRTSLER	2760.15	0.022964	23.7571	0.000477557	22,Phospho[S];	3	1|0|	target	1	3.33255	100	SPDEATAADQESEDDLSASRTSLER	22,Phospho[S];	F8VPU2	880	S	902
HF_LZX_20240328_phos_1.44356.44356.3.0.dta	44356	2196.04	3	0	EVDSLGSIHSIPSTSVSTGSR	2196.02	0.020593	23.6996	0.000481107	20,Phospho[S];	3	1|0|	target	0	5.50327	100	EVDSLGSIHSIPSTSVSTGSR	20,Phospho[S];	Q8BYC6	339	S	359
HF_LZX_20240328_phos_1.47718.47718.3.0.dta	47718	3006.46	3	0	KSAEPLANTVLASETEEEGNAQALGPTAK	3006.43	0.029904	20.954	0.000486601	13,Phospho[S];	3	1|0|	target	1	3.2976	100	KSAEPLANTVLASETEEEGNAQALGPTAK	13,Phospho[S];	O08784	156	S	169
HF_LZX_20240328_phos_1.46916.46916.4.0.dta	46916	3120.56	4	0	VKEVHDELEDLPSPPPPLSPPPTTSPHK	3120.53	0.029281	21.8667	0.000487643	13,Phospho[S];	3	1|0|	target	1	4.55454	100	VKEVHDELEDLPSPPPPLSPPPTTSPHK	13,Phospho[S];	Q8BUV3	175	S	188
HF_LZX_20240328_phos_1.44481.44481.3.0.dta	44481	1919.91	3	0	NQPEPTAPATPMTSLLR	1919.89	0.01681	22.3151	0.000487657	10,Phospho[T];12,Oxidation[M];	3	1|0|0|	target	0	5.00228	100	NQPEPTAPATPMTSLLR	10,Phospho[T];12,Oxidation[M];	P31649	577	T	587
HF_LZX_20240328_phos_1.40536.40536.3.0.dta	40536	1933.88	3	0	EDGIDAVEVAADRPGSPR	1933.87	0.017263	21.1747	0.000492846	16,Phospho[S];	3	1|0|	target	1	5.062	100	EDGIDAVEVAADRPGSPR	16,Phospho[S];	Q8K1J5	253	S	269
HF_LZX_20240328_phos_1.53757.53757.2.0.dta	53757	2229.13	2	0	KLSGDQITLPTTVDYSSVPK	2229.1	0.021728	24.2583	0.000494312	3,Phospho[S];	3	1|0|	target	1	5.78464	100	KLSGDQITLPTTVDYSSVPK	3,Phospho[S];	Q9D0V7	33	S	36
HF_LZX_20240328_phos_1.59143.59143.5.0.dta	59143	7757.54	5	0	QQTPEVVPDDSGTFYDQTVSNDLEEHLEEPVVEPEPEPEPEPEPEPVSDIQEDKPEAALEEAAPDDVQK	7757.45	0.084186	24.037	0.000494653	3,Phospho[T];	3	1|0|	target	1	3.60585	164	QQTPEVVPDDSGTFYDQTVSNDLEEHLEEPVVEPEPEPEPEPEPEPVSDIQEDKPEAALEEAAPDDVQK	3,Phospho[T];	P97855	159	T	162
HF_LZX_20240328_phos_1.56422.56422.3.0.dta	56422	2945.42	3	0	RVSAILPGAPDNELPSNEVFQEPEEK	2945.39	0.030321	21.3212	0.000494954	3,Phospho[S];	3	1|0|	target	1	4.61154	164	RVSAILPGAPDNELPSNEVFQEPEEK	3,Phospho[S];	Q3UW53	598	S	601
HF_LZX_20240328_phos_1.48409.48409.3.0.dta	48409	2554.12	3	0	VTLQDYHLPDSDEDEETAIQR	2554.1	0.023416	22.1991	0.000494969	11,Phospho[S];	3	1|0|	target	0	5.12849	100	VTLQDYHLPDSDEDEETAIQR	11,Phospho[S];	Q9DAZ9	269	S	280
HF_LZX_20240328_phos_1.25116.25116.4.0.dta	25116	2870.25	4	0	LLKPGEEPSEYTDEEDTKDHSKQD	2870.23	0.022287	24.2902	0.000500061	12,Phospho[T];	3	1|0|	target	3	5.89439	100	LLKPGEEPSEYTDEEDTKDHSKQD	12,Phospho[T];	Q80UU9	193	T	205
HF_LZX_20240328_phos_1.45427.45427.2.0.dta	45427	2526.08	2	0	TLSQSSESGTLPSGPPGHTMEVSC	2526.05	0.028147	22.4813	0.000507138	3,Phospho[S];24,Carbamidomethyl[C];	3	1|0|0|	target	0	6.48151	164	TLSQSSESGTLPSGPPGHTMEVSC	3,Phospho[S];24,Carbamidomethyl[C];	Q9QYG0	347	S	350
HF_LZX_20240328_phos_1.53146.53146.2.0.dta	53146	1589.63	2	0	WLDESDAEMELR	1589.62	0.014783	22.7437	0.000507158	5,Phospho[S];9,Oxidation[M];	3	1|0|0|	target	0	6.71964	96	WLDESDAEMELR	5,Phospho[S];9,Oxidation[M];	Q8K2C9	109	S	114
HF_LZX_20240328_phos_1.48305.48305.4.0.dta	48305	3940.78	4	0	VQGEAVSNIQENTQTPTVQEESEEEEVDETGVEVK	3940.73	0.042511	22.4241	0.000511859	22,Phospho[S];	3	1|0|	target	0	3.98314	164	VQGEAVSNIQENTQTPTVQEESEEEEVDETGVEVK	22,Phospho[S];	P70670	2116	S	2138
HF_LZX_20240328_phos_1.56062.56062.3.0.dta	56062	2848.22	3	0	RFSFCFSPEPEAEAQAAAGPGPCER	2848.19	0.032157	23.7751	0.00051316	3,Phospho[S];5,Carbamidomethyl[C];23,Carbamidomethyl[C];	3	1|0|0|0|	target	1	6.17075	164	RFSFCFSPEPEAEAQAAAGPGPCER	3,Phospho[S];5,Carbamidomethyl[C];23,Carbamidomethyl[C];	Q64337	21	S	24
HF_LZX_20240328_phos_1.48834.48834.3.0.dta	48834	3940.79	3	0	VQGEAVSNIQENTQTPTVQEESEEEEVDETGVEVK	3940.73	0.060402	22.8267	0.000519248	22,Phospho[S];	3	1|0|	target	0	3.61871	164	VQGEAVSNIQENTQTPTVQEESEEEEVDETGVEVK	22,Phospho[S];	P70670	2116	S	2138
HF_LZX_20240328_phos_1.54735.54735.2.0.dta	54735	2405.11	2	0	SAEDLTDGSYDDILNAEQLKK	2405.08	0.035823	20.242	0.000519809	1,Phospho[S];	3	1|0|	target	1	2.53681	164	SAEDLTDGSYDDILNAEQLKK	1,Phospho[S];	Q9D0L7	42	S	43
HF_LZX_20240328_phos_1.39182.39182.3.0.dta	39182	2517.07	3	0	IYHLPDAESDEDEDFKEQTR	2517.05	0.022241	17.6966	0.000521385	9,Phospho[S];	3	1|0|	target	1	7.52094	96	IYHLPDAESDEDEDFKEQTR	9,Phospho[S];	P42208	209	S	218
HF_LZX_20240328_phos_1.30237.30237.2.0.dta	30237	1631.78	2	0	SPAPSNPTLSPSTPAK	1631.77	0.01222	23.0419	0.000523092	10,Phospho[S];	3	1|0|	target	0	4.82385	100	SPAPSNPTLSPSTPAK	10,Phospho[S];	Q7TPV4	1243	S	1253
HF_LZX_20240328_phos_1.31977.31977.3.0.dta	31977	2375.96	3	0	EGEEPTVYSDDEEPKDETAR	2375.94	0.018085	19.0415	0.000524563	9,Phospho[S];	3	1|0|	target	1	5.63273	100	EGEEPTVYSDDEEPKDETAR	9,Phospho[S];	O55022	172	S	181
HF_LZX_20240328_phos_1.43880.43880.2.0.dta	43880	1570.71	2	0	GILAADESVGTMGNR	1570.69	0.015891	22.2146	0.000536054	11,Phospho[T];	3	1|0|	target	0	5.6889	160	GILAADESVGTMGNR	11,Phospho[T];	Q91Y97	28	T	39
HF_LZX_20240328_phos_1.34011.34011.3.0.dta	34011	2164.99	3	0	STSTPNVHMVSTTLHVDSR	2164.97	0.01761	19.5233	0.000541357	3,Phospho[S];9,Oxidation[M];	3	1|0|0|	target	0	2.23587	96	STSTPNVHMVSTTLHVDSR	3,Phospho[S];9,Oxidation[M];	Q99N57	256	S	259
HF_LZX_20240328_phos_1.59773.59773.2.0.dta	59773	2177.98	2	0	LDTFCGSPPYAAPELFQGK	2177.96	0.023182	19.7788	0.000541541	3,Phospho[T];5,Carbamidomethyl[C];	3	1|0|0|	target	0	7.22245	160	LDTFCGSPPYAAPELFQGK	3,Phospho[T];5,Carbamidomethyl[C];	Q8VHJ5	212	T	215
HF_LZX_20240328_phos_1.30271.30271.3.0.dta	30271	2375.96	3	0	EGEEPTVYSDDEEPKDETAR	2375.94	0.017907	18.5599	0.000566634	9,Phospho[S];	3	1|0|	target	1	5.56749	100	EGEEPTVYSDDEEPKDETAR	9,Phospho[S];	O55022	172	S	181
HF_LZX_20240328_phos_1.24941.24941.4.0.dta	24941	2258.07	4	0	RPDAPAASLSPPAAEPGHSGHR	2258.05	0.019329	21.444	0.000568069	10,Phospho[S];	3	1|0|	target	1	1.78954	100	RPDAPAASLSPPAAEPGHSGHR	10,Phospho[S];	Q8BIZ6	40	S	50
HF_LZX_20240328_phos_1.57188.57188.2.0.dta	57188	1876.85	2	0	TPVDYIDLPYSSSPSR	1876.84	0.015457	21.0415	0.000570681	13,Phospho[S];	3	1|0|	target	0	5.47768	100	TPVDYIDLPYSSSPSR	13,Phospho[S];	Q62417	1188	S	1201
HF_LZX_20240328_phos_1.60200.60200.3.0.dta	60200	2484.24	3	0	SSSAPNVHINTIEPVNIDDLIR	2484.21	0.024918	20.3554	0.000572595	3,Phospho[S];	3	1|0|	target	0	3.83982	164	SSSAPNVHINTIEPVNIDDLIR	3,Phospho[S];	P28028	345	S	348
HF_LZX_20240328_phos_1.51188.51188.3.0.dta	51188	3352.54	3	0	LDGETASDSESRAETAPLPTSVDDTPEVLNR	3352.51	0.036811	23.4599	0.000573064	7,Phospho[S];	3	1|0|	target	1	4.80635	164	LDGETASDSESRAETAPLPTSVDDTPEVLNR	7,Phospho[S];	Q99L43	25	S	32
HF_LZX_20240328_phos_1.51839.51839.3.0.dta	51839	3343.6	3	0	TPASSSETARPSNSPPLPPSLPLTGTAEEESR	3343.57	0.034967	20.5391	0.000574928	14,Phospho[S];	3	1|0|	target	1	4.87666	164	TPASSSETARPSNSPPLPPSLPLTGTAEEESR	14,Phospho[S];	Q3UMY5	894	S	908
HF_LZX_20240328_phos_1.58675.58675.3.0.dta	58675	2134.03	3	0	ANSFVGTAQYVSPELLTEK	2134.01	0.017151	20.7072	0.000577001	3,Phospho[S];	3	1|0|	target	0	5.59891	100	ANSFVGTAQYVSPELLTEK	3,Phospho[S];	Q9Z2A0	241	S	244
HF_LZX_20240328_phos_1.40998.40998.3.0.dta	40998	3720.57	3	0	NSTPSEPDSGQGPPAEEEEGEEEAAKEEAEAQGVR	3720.53	0.041549	22.9176	0.000577566	5,Phospho[S];	3	1|0|	target	1	5.87608	164	NSTPSEPDSGQGPPAEEEEGEEEAAKEEAEAQGVR	5,Phospho[S];	P51859	197	S	202
HF_LZX_20240328_phos_1.57138.57138.3.0.dta	57138	3308.48	3	0	RSDSPEIPFQAATGSSDGLDSSSSGNSFVGLR	3308.47	0.014005	20.0076	0.000588774	4,Phospho[S];	3	1|0|	target	1	1.12014	100	RSDSPEIPFQAATGSSDGLDSSSSGNSFVGLR	4,Phospho[S];	P70399	1455	S	1459
HF_LZX_20240328_phos_1.41244.41244.2.0.dta	41244	1406.74	2	0	KASGPPVSELITK	1406.73	0.012621	21.4669	0.000590223	3,Phospho[S];	3	1|0|	target	1	6.06942	96	KASGPPVSELITK	3,Phospho[S];	P16403	33	S	36
HF_LZX_20240328_phos_1.47319.47319.3.0.dta	47319	3200.53	3	0	VKEVHDELEDLPSPPPPLSPPPTTSPHK	3200.5	0.039134	25.1467	0.000591664	13,Phospho[S];19,Phospho[S];	3	1|0|0|	target	1	4.80579	164	VKEVHDELEDLPSPPPPLSPPPTTSPHK	13,Phospho[S];19,Phospho[S];	Q8BUV3	175	S	188
HF_LZX_20240328_phos_1.29841.29841.3.0.dta	29841	2375.96	3	0	EGEEPTVYSDDEEPKDETAR	2375.94	0.016435	18.6517	0.000595966	9,Phospho[S];	3	1|0|	target	1	5.2005	100	EGEEPTVYSDDEEPKDETAR	9,Phospho[S];	O55022	172	S	181
HF_LZX_20240328_phos_1.44262.44262.2.0.dta	44262	2170.03	2	0	SAFTPATATGSSPSPVLGQGEK	2170.01	0.028451	24.9219	0.000598473	14,Phospho[S];	3	1|0|	target	0	3.92099	164	SAFTPATATGSSPSPVLGQGEK	14,Phospho[S];	Q9Z0R4	883	S	897
HF_LZX_20240328_phos_1.49077.49077.3.0.dta	49077	2563.25	3	0	HLQPTPEPQSPTEPPAWGSSIVK	2563.22	0.025078	20.6699	0.000599575	10,Phospho[S];	3	1|0|	target	0	5.41809	100	HLQPTPEPQSPTEPPAWGSSIVK	10,Phospho[S];	A6H8H2	961	S	971
HF_LZX_20240328_phos_1.39672.39672.3.0.dta	39672	1934.91	3	0	SHSEEGLDFKPSPPLSK	1934.89	0.017552	22.4807	0.000601129	12,Phospho[S];	3	1|0|	target	1	6.28863	100	SHSEEGLDFKPSPPLSK	12,Phospho[S];	Q8C5W0	712	S	724
HF_LZX_20240328_phos_1.30388.30388.2.0.dta	30388	2375.96	2	0	EGEEPTVYSDDEEPKDETAR	2375.94	0.020461	17.4265	0.000607027	9,Phospho[S];	3	1|0|	target	1	2.66164	96	EGEEPTVYSDDEEPKDETAR	9,Phospho[S];	O55022	172	S	181
HF_LZX_20240328_phos_1.55703.55703.3.0.dta	55703	2396.16	3	0	SPTMEQAVQTASAHLPAPAPVGR	2396.14	0.020986	22.6372	0.000622005	1,Phospho[S];	3	1|0|	target	0	7.42428	100	SPTMEQAVQTASAHLPAPAPVGR	1,Phospho[S];	Q8K2F8	191	S	192
HF_LZX_20240328_phos_1.54158.54158.3.0.dta	54158	2287.09	3	0	GSTSPDLLMHQGPPDTAEIIK	2287.07	0.020399	17.8261	0.00062499	4,Phospho[S];	3	1|0|	target	0	5.5228	100	GSTSPDLLMHQGPPDTAEIIK	4,Phospho[S];	Q9CQX8	56	S	60
HF_LZX_20240328_phos_1.31099.31099.3.0.dta	31099	2375.96	3	0	EGEEPTVYSDDEEPKDETAR	2375.94	0.019278	18.2482	0.000626466	9,Phospho[S];	3	1|0|	target	1	6.52022	100	EGEEPTVYSDDEEPKDETAR	9,Phospho[S];	O55022	172	S	181
HF_LZX_20240328_phos_1.27180.27180.2.0.dta	27180	1764.75	2	0	HTGPNSPDTANDGFVR	1764.73	0.013098	20.7944	0.000632467	6,Phospho[S];	3	1|0|	target	0	6.48449	100	HTGPNSPDTANDGFVR	6,Phospho[S];	P70333	98	S	104
HF_LZX_20240328_phos_1.51790.51790.3.0.dta	51790	1988.95	3	0	TPSSEEISPTKFPGLYR	1988.94	0.017374	20.0449	0.000634949	3,Phospho[S];	3	1|0|	target	1	6.36626	100	TPSSEEISPTKFPGLYR	3,Phospho[S];	Q62172	26	S	29
HF_LZX_20240328_phos_1.53576.53576.2.0.dta	53576	1589.63	2	0	WLDESDAEMELR	1589.62	0.014393	21.8693	0.000635007	5,Phospho[S];9,Oxidation[M];	3	1|0|0|	target	0	6.20167	96	WLDESDAEMELR	5,Phospho[S];9,Oxidation[M];	Q8K2C9	109	S	114
HF_LZX_20240328_phos_1.59064.59064.3.0.dta	59064	2304.08	3	0	SSRSQLDLFDDVGTFASGPPK	2304.05	0.021845	21.2378	0.00063965	4,Phospho[S];	3	1|0|	target	1	3.53254	100	SSRSQLDLFDDVGTFASGPPK	4,Phospho[S];	Q99K28	335	S	339
HF_LZX_20240328_phos_1.56832.56832.3.0.dta	56832	2151.12	3	0	SSPAPNPALASPGPAQLQLVR	2151.1	0.019998	20.2854	0.000647147	2,Phospho[S];	3	1|0|	target	0	5.29685	100	SSPAPNPALASPGPAQLQLVR	2,Phospho[S];	Q9Z1P7	165	S	167
HF_LZX_20240328_phos_1.53856.53856.3.0.dta	53856	2249.07	3	0	ETVFTKSPYQEFTDHLVK	2249.05	0.020028	18.8755	0.000647451	7,Phospho[S];	3	1|0|	target	1	4.6306	96	ETVFTKSPYQEFTDHLVK	7,Phospho[S];	P25444	257	S	264
HF_LZX_20240328_phos_1.59305.59305.3.0.dta	59305	2282.07	3	0	SQNNFVAILDLPEGEHQYK	2282.05	0.018388	18.7444	0.000648111	1,Phospho[S];	3	1|0|	target	0	5.52942	100	SQNNFVAILDLPEGEHQYK	1,Phospho[S];	Q9R078	107	S	108
HF_LZX_20240328_phos_1.45220.45220.2.2.dta	45220	1570.71	2	0	GILAADESVGTMGNR	1570.69	0.014876	20.3138	0.000649252	8,Phospho[S];	3	1|0|	target	0	5.61859	96	GILAADESVGTMGNR	8,Phospho[S];	Q91Y97	28	S	36
HF_LZX_20240328_phos_1.55847.55847.3.0.dta	55847	1625.84	3	0	PLSPTAFSLESLRK	1625.83	0.013951	20.5688	0.000651071	3,Phospho[S];	3	1|0|	target	1	4.50889	96	PLSPTAFSLESLRK	3,Phospho[S];	P35492	632	S	635
HF_LZX_20240328_phos_1.28616.28616.4.1.dta	28616	3744.79	4	0	GFQPSRPTAQQEPDGKPASSPVIMASQTTHKEEK	3744.77	0.017148	24.0474	0.00065763	20,Phospho[S];	3	1|0|	target	3	5.0374	100	GFQPSRPTAQQEPDGKPASSPVIMASQTTHKEEK	20,Phospho[S];	O55029	840	S	860
HF_LZX_20240328_phos_1.58399.58399.4.0.dta	58399	3455.59	4	0	VEMGTSSQNDVDMSWIPQETLNQINKASPR	3455.56	0.029658	22.9195	0.000658557	28,Phospho[S];	3	1|0|	target	1	6.18852	100	VEMGTSSQNDVDMSWIPQETLNQINKASPR	28,Phospho[S];	Q9CY50	240	S	268
HF_LZX_20240328_phos_1.53729.53729.3.0.dta	53729	2229.13	3	0	KLSGDQITLPTTVDYSSVPK	2229.1	0.020994	21.4303	0.000659499	3,Phospho[S];	3	1|0|	target	1	6.82255	100	KLSGDQITLPTTVDYSSVPK	3,Phospho[S];	Q9D0V7	33	S	36
HF_LZX_20240328_phos_1.33289.33289.2.0.dta	33289	1932.85	2	0	HSSLPTESDEDIAPAQR	1932.83	0.01921	20.698	0.000663711	8,Phospho[S];	3	1|0|	target	0	6.99041	100	HSSLPTESDEDIAPAQR	8,Phospho[S];	O54774	752	S	760
HF_LZX_20240328_phos_1.59772.59772.5.0.dta	59772	4265.18	5	0	ASGSPPLLPAPDPVSLESEPIAEDGALGPPEPIQGTAQPVKR	4265.14	0.041409	19.8571	0.000664461	4,Phospho[S];	3	1|0|	target	1	5.56932	100	ASGSPPLLPAPDPVSLESEPIAEDGALGPPEPIQGTAQPVKR	4,Phospho[S];	Q8VBT9	492	S	496
HF_LZX_20240328_phos_1.41165.41165.2.0.dta	41165	1670.85	2	0	VGSLDNVGHLPAGGAVK	1670.83	0.02866	20.7952	0.000665617	3,Phospho[S];	3	1|0|	target	0	6.31576	160	VGSLDNVGHLPAGGAVK	3,Phospho[S];	P27816	1070	S	1073
HF_LZX_20240328_phos_1.61064.61064.5.0.dta	61064	3764.82	5	0	LASPSGSTSSGLEVVAPEVTSAPVSGPGILDDSATICR	3764.79	0.023215	20.7584	0.000666409	3,Phospho[S];37,Carbamidomethyl[C];	3	1|0|0|	target	0	3.06817	100	LASPSGSTSSGLEVVAPEVTSAPVSGPGILDDSATICR	3,Phospho[S];37,Carbamidomethyl[C];	Q62318	591	S	594
HF_LZX_20240328_phos_1.39189.39189.3.0.dta	39189	2199.96	3	0	SGSPSDNSGAEEMEVSLAKPK	2199.95	0.015681	22.2275	0.000674186	3,Phospho[S];	3	1|0|	target	1	4.70912	100	SGSPSDNSGAEEMEVSLAKPK	3,Phospho[S];	P31750	121	S	124
HF_LZX_20240328_phos_1.46679.46679.2.0.dta	46679	1827.82	2	0	GPPQSPVFEGVYNNSR	1827.81	0.016943	18.8851	0.000674516	5,Phospho[S];	3	1|0|	target	0	4.67722	96	GPPQSPVFEGVYNNSR	5,Phospho[S];	Q7TQH0	104	S	109
HF_LZX_20240328_phos_1.27812.27812.3.0.dta	27812	2279.99	3	0	GDQEEELDRPVSSPGEAEQK	2279.97	0.022567	23.4499	0.000677407	13,Phospho[S];	3	1|0|	target	1	4.86497	100	GDQEEELDRPVSSPGEAEQK	13,Phospho[S];	Q5SSH7	2394	S	2407
HF_LZX_20240328_phos_1.48963.48963.2.2.dta	48963	1856.85	2	0	SSLAETLDSTGSLDPQR	1856.83	0.018198	21.5545	0.0006778	12,Phospho[S];	3	1|0|	target	0	5.67536	100	SSLAETLDSTGSLDPQR	12,Phospho[S];	Q9UGH3	69	S	81
HF_LZX_20240328_phos_1.50321.50321.3.0.dta	50321	2893.4	3	0	EVHDELEDLPSPPPPLSPPPTTSPHK	2893.37	0.031322	21.7115	0.00068236	17,Phospho[S];	3	1|0|	target	0	4.12199	164	EVHDELEDLPSPPPPLSPPPTTSPHK	17,Phospho[S];	Q8BUV3	177	S	194
HF_LZX_20240328_phos_1.52737.52737.2.0.dta	52737	1589.63	2	0	WLDESDAEMELR	1589.62	0.013137	21.0304	0.000683152	5,Phospho[S];9,Oxidation[M];	3	1|0|0|	target	0	5.05896	96	WLDESDAEMELR	5,Phospho[S];9,Oxidation[M];	Q8K2C9	109	S	114
HF_LZX_20240328_phos_1.48370.48370.3.0.dta	48370	2373.13	3	0	HSLGQEVIGIGGSQDESEVPVR	2373.11	0.020969	23.6885	0.000690875	2,Phospho[S];	3	1|0|	target	0	5.5244	100	HSLGQEVIGIGGSQDESEVPVR	2,Phospho[S];	P58871	794	S	796
HF_LZX_20240328_phos_1.24247.24247.3.0.dta	24247	1808.89	3	0	EVIEASDKEGLSPAKR	1808.88	0.013037	21.4589	0.000692631	12,Phospho[S];	3	1|0|	target	2	5.68375	100	EVIEASDKEGLSPAKR	12,Phospho[S];	Q61136	82	S	94
HF_LZX_20240328_phos_1.38399.38399.2.0.dta	38399	1893.92	2	0	SATPPPAEPASLPQEPPK	1893.9	0.019459	18.9241	0.000693026	3,Phospho[T];	3	1|0|	target	0	6.56768	160	SATPPPAEPASLPQEPPK	3,Phospho[T];	P97379	224	T	227
HF_LZX_20240328_phos_1.19792.19792.3.0.dta	19792	2017.85	3	0	SASSDTSEELNSQDSPKR	2017.83	0.016141	19.3426	0.000695871	3,Phospho[S];	3	1|0|	target	1	4.25262	100	SASSDTSEELNSQDSPKR	3,Phospho[S];	P70441	282	S	285
HF_LZX_20240328_phos_1.26645.26645.3.0.dta	26645	2375.97	3	0	EGEEPTVYSDDEEPKDETAR	2375.94	0.025357	18.9062	0.000698219	9,Phospho[S];	3	1|0|	target	1	5.40328	164	EGEEPTVYSDDEEPKDETAR	9,Phospho[S];	O55022	172	S	181
HF_LZX_20240328_phos_1.34756.34756.4.1.dta	34756	3142.55	4	0	TKSKGSLEITESQSADAEPPPPPKPDLSR	3142.53	0.023758	22.8097	0.000701611	3,Phospho[S];	3	1|0|	target	3	4.92464	100	TKSKGSLEITESQSADAEPPPPPKPDLSR	3,Phospho[S];	Q8VDZ4	293	S	296
HF_LZX_20240328_phos_1.33099.33099.2.0.dta	33099	1891.86	2	0	TTATLDPTSPAPGEGPSGR	1891.84	0.018317	18.7407	0.0007044	9,Phospho[S];	3	1|0|	target	0	2.95454	100	TTATLDPTSPAPGEGPSGR	9,Phospho[S];	Q3U1J1	171	S	180
HF_LZX_20240328_phos_1.28642.28642.3.0.dta	28642	2375.95	3	0	EGEEPTVYSDDEEPKDETAR	2375.94	0.010679	18.7807	0.000706282	9,Phospho[S];	3	1|0|	target	1	3.87391	100	EGEEPTVYSDDEEPKDETAR	9,Phospho[S];	O55022	172	S	181
HF_LZX_20240328_phos_1.49562.49562.4.2.dta	49562	3049.48	4	0	LGIAVIHGEAQDAESDLVDGRHSPPMVR	3049.46	0.0261	23.0725	0.00070819	23,Phospho[S];	3	1|0|	target	1	4.70166	100	LGIAVIHGEAQDAESDLVDGRHSPPMVR	23,Phospho[S];	Q8R574	204	S	227
HF_LZX_20240328_phos_1.56662.56662.3.0.dta	56662	2055.05	3	0	GSIFPVSVPDAQPIVHPSK	2055.03	0.017697	17.6546	0.000708955	2,Phospho[S];	3	1|0|	target	0	5.80396	100	GSIFPVSVPDAQPIVHPSK	2,Phospho[S];	Q9Z329	935	S	937
HF_LZX_20240328_phos_1.46432.46432.3.0.dta	46432	2845.32	3	0	GSIILDSGHLSTASSSDDLKGEEGSFR	2845.29	0.029673	21.7839	0.000711005	15,Phospho[S];	3	1|0|	target	1	7.37125	164	GSIILDSGHLSTASSSDDLKGEEGSFR	15,Phospho[S];	Q9JMH9	87	S	102
HF_LZX_20240328_phos_1.44337.44337.3.0.dta	44337	2196.04	3	0	EVDSLGSIHSIPSTSVSTGSR	2196.02	0.017668	23.4062	0.000711531	20,Phospho[S];	3	1|0|	target	0	4.59166	100	EVDSLGSIHSIPSTSVSTGSR	20,Phospho[S];	Q8BYC6	339	S	359
HF_LZX_20240328_phos_1.14282.14282.3.0.dta	14282	2459.03	3	0	QKSDAEEDGVTGSQDEEDSKPK	2459.01	0.017178	21.368	0.000719726	3,Phospho[S];	3	1|0|	target	2	3.89524	100	QKSDAEEDGVTGSQDEEDSKPK	3,Phospho[S];	P35564	550	S	553
HF_LZX_20240328_phos_1.49252.49252.3.0.dta	49252	2347.02	3	0	DFQEYVEPGEDFPASPQRR	2347	0.022314	21.5825	0.000721404	15,Phospho[S];	3	1|0|	target	1	6.03932	100	DFQEYVEPGEDFPASPQRR	15,Phospho[S];	Q8R1Q8	192	S	207
HF_LZX_20240328_phos_1.61669.61669.3.0.dta	61669	1848.98	3	0	ALESPERPFLAILGGAK	1848.96	0.013348	18.0067	0.000730128	4,Phospho[S];	3	1|0|	target	1	6.03149	96	ALESPERPFLAILGGAK	4,Phospho[S];	P09411	199	S	203
HF_LZX_20240328_phos_1.53946.53946.4.0.dta	53946	3054.41	4	0	GREDVSNFDDEFTSEAPILTPPREPR	3054.38	0.024867	23.0893	0.000730347	20,Phospho[T];	3	1|0|	target	2	5.45804	100	GREDVSNFDDEFTSEAPILTPPREPR	20,Phospho[T];	Q8BWW9	937	T	957
HF_LZX_20240328_phos_1.52196.52196.2.0.dta	52196	1666.79	2	0	NLGSINTELQDVQR	1666.78	0.010862	20.2973	0.00073224	4,Phospho[S];	3	1|0|	target	0	6.074	96	NLGSINTELQDVQR	4,Phospho[S];	O08547	133	S	137
HF_LZX_20240328_phos_1.45447.45447.4.0.dta	45447	3276.35	4	0	GATPAEDDEDKDIDLFGSDEEEEDKEAAR	3276.32	0.026229	20.273	0.00073825	18,Phospho[S];	3	1|0|	target	2	6.47764	100	GATPAEDDEDKDIDLFGSDEEEEDKEAAR	18,Phospho[S];	P57776	144	S	162
HF_LZX_20240328_phos_1.37382.37382.3.0.dta	37382	1854.82	3	0	SHSLPNSLDYAQASER	1854.8	0.015863	21.3355	0.000741814	3,Phospho[S];	3	1|0|	target	0	4.98913	100	SHSLPNSLDYAQASER	3,Phospho[S];	Q3UJU9	43	S	46
HF_LZX_20240328_phos_1.44046.44046.3.0.dta	44046	2163.01	3	0	AGSPKPEANLSVEAEEIGER	2163	0.015459	20.125	0.000746402	3,Phospho[S];	3	1|0|	target	1	5.28039	100	AGSPKPEANLSVEAEEIGER	3,Phospho[S];	Q63ZW7	479	S	482
HF_LZX_20240328_phos_1.54229.54229.3.0.dta	54229	1978.98	3	0	GVSPSQAQGLGSNLVTEVR	1978.96	0.017884	19.8908	0.000747432	3,Phospho[S];	3	1|0|	target	0	5.10758	100	GVSPSQAQGLGSNLVTEVR	3,Phospho[S];	P20823	244	S	247
HF_LZX_20240328_phos_1.34262.34262.4.1.dta	34262	2674.21	4	0	HIKEEPLSEEEPCTSTAVPSPEK	2674.2	0.017624	22.0134	0.000751716	8,Phospho[S];13,Carbamidomethyl[C];	3	1|0|0|	target	1	5.38448	100	HIKEEPLSEEEPCTSTAVPSPEK	8,Phospho[S];13,Carbamidomethyl[C];	Q6DFW4	501	S	509
HF_LZX_20240328_phos_1.38193.38193.3.0.dta	38193	2127.01	3	0	LIDSSGSASVLTHSSSGNSLK	2127	0.016341	20.1997	0.000752257	16,Phospho[S];	3	1|0|	target	0	3.0472	100	LIDSSGSASVLTHSSSGNSLK	16,Phospho[S];	A2A8Z1	310	S	326
HF_LZX_20240328_phos_1.30238.30238.3.0.dta	30238	3126.36	3	0	ALTPDSASSGANPESQEDAETPAKEDSDVK	3126.33	0.032518	23.7006	0.000757893	3,Phospho[T];	3	1|0|	target	1	4.08568	164	ALTPDSASSGANPESQEDAETPAKEDSDVK	3,Phospho[T];	Q8K124	230	T	233
HF_LZX_20240328_phos_1.56914.56914.2.1.dta	56914	1595.8	2	0	GASIVEDKLVEDLK	1595.79	0.012066	20.1726	0.00075856	3,Phospho[S];	3	1|0|	target	1	7.93794	96	GASIVEDKLVEDLK	3,Phospho[S];	P26443	76	S	79
HF_LZX_20240328_phos_1.58708.58708.2.0.dta	58708	1961.9	2	0	SQSQASLTGLAFMSPSNR	1961.88	0.01848	20.4382	0.000758658	3,Phospho[S];	3	1|0|	target	0	3.8301	100	SQSQASLTGLAFMSPSNR	3,Phospho[S];	P59242	128	S	131
HF_LZX_20240328_phos_1.54198.54198.3.0.dta	54198	1939.04	3	0	LPHPILPFSGSPEALKR	1939.02	0.018192	20.7768	0.000762382	11,Phospho[S];	3	1|0|	target	1	3.05698	100	LPHPILPFSGSPEALKR	11,Phospho[S];	Q69ZL1	546	S	557
HF_LZX_20240328_phos_1.26370.26370.3.0.dta	26370	2057	3	0	RRSPSPAPPPPPPPPPPR	2056.99	0.016612	21.8219	0.000764304	3,Phospho[S];5,Phospho[S];	3	1|0|0|	target	2	5.46021	100	RRSPSPAPPPPPPPPPPR	3,Phospho[S];5,Phospho[S];	Q52KI8	569	S	572
HF_LZX_20240328_phos_1.37719.37719.3.0.dta	37719	2167.96	3	0	SVDEVNYWDKQDHPISR	2167.94	0.012384	19.6658	0.000767703	1,Phospho[S];	3	1|0|	target	1	3.48265	96	SVDEVNYWDKQDHPISR	1,Phospho[S];	P50136	343	S	344
HF_LZX_20240328_phos_1.52905.52905.2.2.dta	52905	2219.87	2	0	IQQFDDGGSDEEDIWEEK	2219.87	0.007784	19.4924	0.00076834	9,Phospho[S];	3	1|0|	target	0	7.85458	96	IQQFDDGGSDEEDIWEEK	9,Phospho[S];	Q922D4	579	S	588
HF_LZX_20240328_phos_1.40345.40345.3.0.dta	40345	2218.04	3	0	HAFSPVASVESASGETLHSPK	2218.02	0.021913	21.5266	0.000774506	8,Phospho[S];	3	1|0|	target	0	3.0452	100	HAFSPVASVESASGETLHSPK	8,Phospho[S];	P29699	301	S	309
HF_LZX_20240328_phos_1.44218.44218.3.0.dta	44218	3080.32	3	0	GDGGSTPTPGDSLQNPDTASEALSEPESQR	3080.3	0.024367	18.9278	0.000776118	5,Phospho[S];	3	1|0|	target	0	4.18646	100	GDGGSTPTPGDSLQNPDTASEALSEPESQR	5,Phospho[S];	Q8BK03	200	S	205
HF_LZX_20240328_phos_1.32936.32936.2.0.dta	32936	1622.74	2	0	SALEHSVQCAVDVK	1622.72	0.012786	21.709	0.0007813	6,Phospho[S];9,Carbamidomethyl[C];	3	1|0|0|	target	0	3.08933	100	SALEHSVQCAVDVK	6,Phospho[S];9,Carbamidomethyl[C];	P24270	416	S	422
HF_LZX_20240328_phos_1.58689.58689.3.0.dta	58689	1746.86	3	0	SIHEVDISNLEAALR	1746.84	0.013142	21.353	0.000781386	1,Phospho[S];	3	1|0|	target	0	6.13976	100	SIHEVDISNLEAALR	1,Phospho[S];	Q7TQG1	991	S	992
HF_LZX_20240328_phos_1.36698.36698.3.0.dta	36698	2682.19	3	0	TSSVVEEHFQGSASPTEAATPAAGDR	2682.17	0.021376	20.4734	0.00078566	3,Phospho[S];	3	1|0|	target	0	3.31346	100	TSSVVEEHFQGSASPTEAATPAAGDR	3,Phospho[S];	Q5SSH7	1461	S	1464
HF_LZX_20240328_phos_1.42067.42067.3.0.dta	42067	2089.96	3	0	GWLRDPNASPGDAGEQAIR	2089.95	0.018275	21.9916	0.000787303	9,Phospho[S];	3	1|0|	target	1	5.47487	100	GWLRDPNASPGDAGEQAIR	9,Phospho[S];	Q64727	281	S	290
HF_LZX_20240328_phos_1.56078.56078.3.0.dta	56078	2132.02	3	0	FGVPAEGRSPPPFPGEPWK	2132	0.01836	16.8917	0.00078746	9,Phospho[S];	3	1|0|	target	1	3.58891	96	FGVPAEGRSPPPFPGEPWK	9,Phospho[S];	Q9JK92	78	S	87
HF_LZX_20240328_phos_1.26422.26422.3.0.dta	26422	1833.89	3	0	TLSSPTGTETNPPKAPR	1833.87	0.016985	18.4529	0.000787972	3,Phospho[S];	3	1|0|	target	1	4.64905	96	TLSSPTGTETNPPKAPR	3,Phospho[S];	Q3UMF0	893	S	896
HF_LZX_20240328_phos_1.35117.35117.2.0.dta	35117	1416.65	2	0	TASLTSAASIDGSR	1416.64	0.011178	19.6494	0.000790172	9,Phospho[S];	3	1|0|	target	0	6.00393	96	TASLTSAASIDGSR	9,Phospho[S];	Q9QYG0	329	S	338
HF_LZX_20240328_phos_1.40621.40621.3.0.dta	40621	2030.02	3	0	LQLERPVSPEAQADLQR	2030.01	0.016477	17.2529	0.000793075	8,Phospho[S];	3	1|0|	target	1	6.54428	96	LQLERPVSPEAQADLQR	8,Phospho[S];	A2A7S8	901	S	909
HF_LZX_20240328_phos_1.51290.51290.3.5.dta	51290	2774.36	3	0	RSNSAPLIHGLSDSSPVFQAEAPSAR	2774.33	0.030104	21.0165	0.000794066	2,Phospho[S];	3	1|0|	target	1	3.72975	164	RSNSAPLIHGLSDSSPVFQAEAPSAR	2,Phospho[S];	Q9DB52	30	S	32
HF_LZX_20240328_phos_1.45889.45889.3.0.dta	45889	2307.15	3	0	TQDPAKAPNSPDVLEIEFKK	2307.13	0.020882	21.135	0.000799384	10,Phospho[S];	3	1|0|	target	2	5.0618	100	TQDPAKAPNSPDVLEIEFKK	10,Phospho[S];	P16460	209	S	219
HF_LZX_20240328_phos_1.28003.28003.2.0.dta	28003	2039.9	2	0	AETSESSGSAPAVPEASASPK	2039.88	0.015757	21.7882	0.000806258	19,Phospho[S];	3	1|0|	target	0	1.99401	100	AETSESSGSAPAVPEASASPK	19,Phospho[S];	Q9Z2D6	61	S	80
HF_LZX_20240328_phos_1.35966.35966.3.0.dta	35966	2075	3	0	DKSPVREPIDNLTPEER	2074.98	0.014626	22.529	0.000807282	3,Phospho[S];	3	1|0|	target	2	3.75201	100	DKSPVREPIDNLTPEER	3,Phospho[S];	Q8VH51	133	S	136
HF_LZX_20240328_phos_1.62601.62601.2.0.dta	62601	2043.76	2	0	KEESEESEDDMGFGLFD	2043.74	0.017902	18.7523	0.000809026	4,Phospho[S];	3	1|0|	target	1	4.91177	96	KEESEESEDDMGFGLFD	4,Phospho[S];	P47955	97	S	101
HF_LZX_20240328_phos_1.39001.39001.3.0.dta	39001	2007.01	3	0	LGGPSASLRPLTSPSANSSK	2006.99	0.016638	22.6507	0.000815185	13,Phospho[S];	3	1|0|	target	1	5.41452	100	LGGPSASLRPLTSPSANSSK	13,Phospho[S];	Q8VBT9	266	S	279
HF_LZX_20240328_phos_1.63567.63567.3.0.dta	63567	2834.4	3	0	GSQAQPDSPSAQLALIAASQSFLQPGGK	2834.37	0.030882	19.9529	0.000819227	10,Phospho[S];	3	1|0|	target	0	3.23112	164	GSQAQPDSPSAQLALIAASQSFLQPGGK	10,Phospho[S];	P26039	971	S	981
HF_LZX_20240328_phos_1.60283.60283.3.0.dta	60283	1885.91	3	0	SLSTSGESLYHVLGLDK	1885.89	0.016062	18.0545	0.000822664	3,Phospho[S];	3	1|0|	target	0	6.71184	96	SLSTSGESLYHVLGLDK	3,Phospho[S];	P60904	7	S	10
HF_LZX_20240328_phos_1.59139.59139.2.0.dta	59139	2045.74	2	0	KEESEESDDDMGFGLFD	2045.72	0.01881	19.5148	0.000829399	4,Phospho[S];11,Oxidation[M];	3	1|0|0|	target	1	2.93733	96	KEESEESDDDMGFGLFD	4,Phospho[S];11,Oxidation[M];	P99027	98	S	102
HF_LZX_20240328_phos_1.40653.40653.2.0.dta	40653	1646.8	2	0	HGGGGIVANLSEQSLK	1646.79	0.013396	18.021	0.000833444	11,Phospho[S];	3	1|0|	target	0	6.50501	96	HGGGGIVANLSEQSLK	11,Phospho[S];	Q3UM45	34	S	45
HF_LZX_20240328_phos_1.56303.56303.5.0.dta	56303	3598.76	5	0	SLIPDIKPLAGQEAVVDLHADDSRISEDETER	3598.73	0.032139	23.8492	0.000835145	26,Phospho[S];	3	1|0|	target	2	3.77748	100	SLIPDIKPLAGQEAVVDLHADDSRISEDETER	26,Phospho[S];	Q9JIX8	872	S	898
HF_LZX_20240328_phos_1.26768.26768.3.0.dta	26768	2057.01	3	0	RRSPSPAPPPPPPPPPPR	2056.99	0.0183	22.7228	0.000842158	3,Phospho[S];5,Phospho[S];	3	1|0|0|	target	2	5.20398	100	RRSPSPAPPPPPPPPPPR	3,Phospho[S];5,Phospho[S];	Q52KI8	569	S	572
HF_LZX_20240328_phos_1.26991.26991.3.0.dta	26991	2352.05	3	0	SRSSPSTDHYSQEVPVEPNR	2352.03	0.021514	22.4576	0.000842487	4,Phospho[S];	3	1|0|	target	1	5.39699	100	SRSSPSTDHYSQEVPVEPNR	4,Phospho[S];	A2ALU4	956	S	960
HF_LZX_20240328_phos_1.34958.34958.4.0.dta	34958	2987.33	4	0	ASSSPGRPPSFTQDCSHHSPGLEAEIR	2987.31	0.023067	20.7033	0.000843287	10,Phospho[S];15,Carbamidomethyl[C];	3	1|0|0|	target	1	5.7795	100	ASSSPGRPPSFTQDCSHHSPGLEAEIR	10,Phospho[S];15,Carbamidomethyl[C];	Q91VS8	1024	S	1034
HF_LZX_20240328_phos_1.20017.20017.2.0.dta	20017	1817.71	2	0	IEDVGSDEEDDSGKDK	1817.7	0.014294	18.2166	0.000843556	6,Phospho[S];	3	1|0|	target	1	5.09492	96	IEDVGSDEEDDSGKDK	6,Phospho[S];	P08238	249	S	255
HF_LZX_20240328_phos_1.55540.55540.3.0.dta	55540	1792.79	3	0	RFESEDDIDALAFGK	1792.78	0.013159	20.3746	0.000843691	4,Phospho[S];	3	1|0|	target	1	6.93728	100	RFESEDDIDALAFGK	4,Phospho[S];	Q8R4U0	2499	S	2503
HF_LZX_20240328_phos_1.42225.42225.3.0.dta	42225	2157.97	3	0	DLQSPDFTAGFHSDKVEGK	2157.95	0.019358	16.7429	0.000844248	4,Phospho[S];	3	1|0|	target	1	4.37817	96	DLQSPDFTAGFHSDKVEGK	4,Phospho[S];	Q6ZPR6	1042	S	1046
HF_LZX_20240328_phos_1.53852.53852.3.0.dta	53852	2220.09	3	0	AEEQLPPLLSPPSPSTPHSR	2220.07	0.019779	20.0444	0.000850173	13,Phospho[S];	3	1|0|	target	0	6.14165	100	AEEQLPPLLSPPSPSTPHSR	13,Phospho[S];	P97434	279	S	292
HF_LZX_20240328_phos_1.37403.37403.2.0.dta	37403	1854.82	2	0	SHSLPNSLDYAQASER	1854.8	0.017128	18.511	0.000850751	3,Phospho[S];	3	1|0|	target	0	6.13612	96	SHSLPNSLDYAQASER	3,Phospho[S];	Q3UJU9	43	S	46
HF_LZX_20240328_phos_1.44494.44494.3.0.dta	44494	2464.21	3	0	NKSTSSAMGGSHQDLSVIQPIVK	2464.19	0.02314	23.1651	0.000852061	3,Phospho[S];	3	1|0|	target	1	3.37275	100	NKSTSSAMGGSHQDLSVIQPIVK	3,Phospho[S];	Q68EF0	237	S	240
HF_LZX_20240328_phos_1.14067.14067.2.0.dta	14067	1945.81	2	0	IEDVGSDEEDDSGKDKK	1945.79	0.015114	20.1135	0.000852836	6,Phospho[S];	3	1|0|	target	2	6.94665	100	IEDVGSDEEDDSGKDKK	6,Phospho[S];	P08238	249	S	255
HF_LZX_20240328_phos_1.62176.62176.3.0.dta	62176	4135.04	3	0	IIPTLEEGLQLPSPTATSQLPLESDAVECLNYQHYK	4135	0.043729	23.8559	0.000858822	13,Phospho[S];29,Carbamidomethyl[C];	3	1|0|0|	target	0	3.74967	164	IIPTLEEGLQLPSPTATSQLPLESDAVECLNYQHYK	13,Phospho[S];29,Carbamidomethyl[C];	P61979	103	S	116
HF_LZX_20240328_phos_1.62995.62995.3.0.dta	62995	2192.99	3	0	SGSIVELIAGGGSSCSPVLSR	2192.97	0.019465	22.7249	0.00085895	3,Phospho[S];15,Carbamidomethyl[C];16,Phospho[S];	3	1|0|0|0|	target	0	3.74094	100	SGSIVELIAGGGSSCSPVLSR	3,Phospho[S];15,Carbamidomethyl[C];16,Phospho[S];	P42858	416	S	419
HF_LZX_20240328_phos_1.31657.31657.3.0.dta	31657	2531.28	3	0	ELEKPMQSKPQSPVIQATAGSPK	2531.26	0.022072	22.9499	0.000866735	21,Phospho[S];	3	1|0|	target	2	4.66046	100	ELEKPMQSKPQSPVIQATAGSPK	21,Phospho[S];	A2A5R2	206	S	227
HF_LZX_20240328_phos_1.50944.50944.3.0.dta	50944	3940.78	3	0	VQGEAVSNIQENTQTPTVQEESEEEEVDETGVEVK	3940.73	0.046722	19.056	0.000875202	22,Phospho[S];	3	1|0|	target	0	0.580799	164	VQGEAVSNIQENTQTPTVQEESEEEEVDETGVEVK	22,Phospho[S];	P70670	2116	S	2138
HF_LZX_20240328_phos_1.56847.56847.3.0.dta	56847	2698.41	3	0	SPSLAPTQRLSPGEALPSVVQGVAEK	2698.38	0.032514	22.1735	0.000876506	11,Phospho[S];	3	1|0|	target	1	6.31967	164	SPSLAPTQRLSPGEALPSVVQGVAEK	11,Phospho[S];	Q8CGB6	930	S	941
HF_LZX_20240328_phos_1.58380.58380.3.0.dta	58380	3296.36	3	0	YQDEVFGGFVTEPQEESEEEVEEPEER	3296.33	0.029524	22.1474	0.000880218	17,Phospho[S];	3	1|0|	target	0	4.93426	100	YQDEVFGGFVTEPQEESEEEVEEPEER	17,Phospho[S];	P97855	132	S	149
HF_LZX_20240328_phos_1.50141.50141.4.0.dta	50141	3204.51	4	0	SFSMHDLTAIQGDEPVGHRPYQTLPEAK	3204.48	0.032245	21.5254	0.000880614	3,Phospho[S];	3	1|0|	target	1	2.58023	164	SFSMHDLTAIQGDEPVGHRPYQTLPEAK	3,Phospho[S];	Q99KK1	149	S	152
HF_LZX_20240328_phos_1.36782.36782.3.0.dta	36782	2238.05	3	0	GHSDSSASESEVSLLSPVKNK	2238.03	0.017513	23.0891	0.000883002	16,Phospho[S];	3	1|0|	target	1	2.42043	100	GHSDSSASESEVSLLSPVKNK	16,Phospho[S];	Q0VGB7	210	S	226
HF_LZX_20240328_phos_1.57379.57379.3.0.dta	57379	3163.46	3	0	ATTPQLTDVSEDLDQQSLPSEPEEALNR	3163.43	0.029392	19.1704	0.000884255	3,Phospho[T];	3	1|0|	target	0	4.35557	100	ATTPQLTDVSEDLDQQSLPSEPEEALNR	3,Phospho[T];	Q6NS82	322	T	325
HF_LZX_20240328_phos_1.41747.41747.3.0.dta	41747	1775.9	3	0	HAIMRSPQMVSAIVR	1775.88	0.015785	21.9352	0.000891681	6,Phospho[S];	3	1|0|	target	1	5.94885	100	HAIMRSPQMVSAIVR	6,Phospho[S];	Q02248	185	S	191
HF_LZX_20240328_phos_1.24164.24164.3.0.dta	24164	1717.73	3	0	RRDSDGVDGFEAEGK	1717.72	0.012234	20.2095	0.000893607	4,Phospho[S];	3	1|0|	target	2	5.5404	96	RRDSDGVDGFEAEGK	4,Phospho[S];	Q96KR1	1050	S	1054
HF_LZX_20240328_phos_1.54819.54819.4.1.dta	54819	2886.45	4	0	GSPKPAAVEAVTAAGSQHIQTLTDEVTK	2886.42	0.027121	22.907	0.000899555	2,Phospho[S];	3	1|0|	target	1	6.76054	100	GSPKPAAVEAVTAAGSQHIQTLTDEVTK	2,Phospho[S];	Q68FL6	825	S	827
HF_LZX_20240328_phos_1.58833.58833.3.1.dta	58833	3455.57	3	0	VEMGTSSQNDVDMSWIPQETLNQINKASPR	3455.56	0.012181	21.2575	0.000910869	28,Phospho[S];	3	1|0|	target	1	1.39879	100	VEMGTSSQNDVDMSWIPQETLNQINKASPR	28,Phospho[S];	Q9CY50	240	S	268
HF_LZX_20240328_phos_1.62157.62157.4.0.dta	62157	4135.05	4	0	IIPTLEEGLQLPSPTATSQLPLESDAVECLNYQHYK	4135	0.050045	20.4083	0.000911679	13,Phospho[S];29,Carbamidomethyl[C];	3	1|0|0|	target	0	5.85718	164	IIPTLEEGLQLPSPTATSQLPLESDAVECLNYQHYK	13,Phospho[S];29,Carbamidomethyl[C];	P61979	103	S	116
HF_LZX_20240328_phos_1.26320.26320.3.0.dta	26320	1887.89	3	0	VRPASSAASVYAGAGGSGSR	1887.87	0.016054	21.4962	0.000919491	5,Phospho[S];	3	1|0|	target	1	4.89598	100	VRPASSAASVYAGAGGSGSR	5,Phospho[S];	P05784	26	S	31
HF_LZX_20240328_phos_1.44463.44463.2.0.dta	44463	1919.91	2	0	NQPEPTAPATPMTSLLR	1919.89	0.021827	24.1746	0.000919546	10,Phospho[T];12,Oxidation[M];	3	1|0|0|	target	0	5.36576	164	NQPEPTAPATPMTSLLR	10,Phospho[T];12,Oxidation[M];	P31649	577	T	587
HF_LZX_20240328_phos_1.40583.40583.3.0.dta	40583	1662.88	3	0	RLSQQSASGAPVLLR	1662.87	0.013081	20.7043	0.000929067	3,Phospho[S];	3	1|0|	target	1	5.36505	100	RLSQQSASGAPVLLR	3,Phospho[S];	Q9DCM0	11	S	14
HF_LZX_20240328_phos_1.14448.14448.2.0.dta	14448	1945.81	2	0	IEDVGSDEEDDSGKDKK	1945.79	0.01512	19.9801	0.000935288	6,Phospho[S];	3	1|0|	target	2	4.92285	100	IEDVGSDEEDDSGKDKK	6,Phospho[S];	P08238	249	S	255
HF_LZX_20240328_phos_1.20322.20322.2.0.dta	20322	1516.69	2	0	SSPNVANQPPSPGGK	1516.68	0.011032	18.6819	0.000937309	11,Phospho[S];	3	1|0|	target	0	5.70376	96	SSPNVANQPPSPGGK	11,Phospho[S];	Q9QZQ1	1171	S	1182
HF_LZX_20240328_phos_1.49585.49585.5.0.dta	49585	3049.48	5	0	LGIAVIHGEAQDAESDLVDGRHSPPMVR	3049.46	0.025627	22.1971	0.000942963	23,Phospho[S];	3	1|0|	target	1	4.5221	100	LGIAVIHGEAQDAESDLVDGRHSPPMVR	23,Phospho[S];	Q8R574	204	S	227
HF_LZX_20240328_phos_1.58823.58823.3.0.dta	58823	2741.21	3	0	FDIYDPFHPTDEAYSPPPAPEQK	2741.18	0.024813	22.4295	0.000947941	15,Phospho[S];	3	1|0|	target	0	4.66899	100	FDIYDPFHPTDEAYSPPPAPEQK	15,Phospho[S];	Q5U4C3	225	S	240
HF_LZX_20240328_phos_1.56281.56281.2.0.dta	56281	2286.16	2	0	AIGGIILTASHNPGGPNGDFGIK	2286.13	0.028364	19.036	0.000960227	10,Phospho[S];	3	1|0|	target	0	6.68424	164	AIGGIILTASHNPGGPNGDFGIK	10,Phospho[S];	Q9D0F9	107	S	117
HF_LZX_20240328_phos_1.23535.23535.3.0.dta	23535	2279.93	3	0	SQSPAASDCSSSSSSASLPSSGR	2279.91	0.018045	19.4362	0.000964255	3,Phospho[S];9,Carbamidomethyl[C];	3	1|0|0|	target	0	5.28189	100	SQSPAASDCSSSSSSASLPSSGR	3,Phospho[S];9,Carbamidomethyl[C];	Q9JLV1	176	S	179
HF_LZX_20240328_phos_1.40668.40668.4.0.dta	40668	2626.33	4	0	KKSQIQEYVDYNGGAGVQHIALK	2626.3	0.023925	21.9883	0.000965016	3,Phospho[S];	3	1|0|	target	2	4.35443	100	KKSQIQEYVDYNGGAGVQHIALK	3,Phospho[S];	P49429	247	S	250
HF_LZX_20240328_phos_1.42458.42458.3.0.dta	42458	1948.93	3	0	HLDVDLDRQSLSSIDR	1948.91	0.015038	18.155	0.00096655	10,Phospho[S];	3	1|0|	target	1	3.86939	96	HLDVDLDRQSLSSIDR	10,Phospho[S];	A2A5R2	1508	S	1518
HF_LZX_20240328_phos_1.51135.51135.5.0.dta	51135	3734.81	5	0	SVERLPSVEEAEVSKPSPPASKDEDEDFQAILR	3734.78	0.03348	24.4093	0.00096859	7,Phospho[S];	3	1|0|	target	3	1.33767	100	SVERLPSVEEAEVSKPSPPASKDEDEDFQAILR	7,Phospho[S];	P57016	55	S	62
HF_LZX_20240328_phos_1.45972.45972.3.0.dta	45972	2235	3	0	QVSASELCTSGILDRDTMR	2234.98	0.024087	24.0121	0.000971692	3,Phospho[S];8,Carbamidomethyl[C];18,Oxidation[M];	3	1|0|0|0|	target	1	6.68394	164	QVSASELCTSGILDRDTMR	3,Phospho[S];8,Carbamidomethyl[C];18,Oxidation[M];	Q8R0W0	6307	S	6310
HF_LZX_20240328_phos_1.19083.19083.4.0.dta	19083	1454.74	4	0	RHSGQDVHVVLK	1454.73	0.00937	21.5986	0.000974092	3,Phospho[S];	3	1|0|	target	1	3.81833	100	RHSGQDVHVVLK	3,Phospho[S];	Q9CZ44	173	S	176
HF_LZX_20240328_phos_1.34679.34679.2.0.dta	34679	1416.65	2	0	TASLTSAASIDGSR	1416.64	0.00971	19.0961	0.000974491	9,Phospho[S];	3	1|0|	target	0	4.28116	96	TASLTSAASIDGSR	9,Phospho[S];	Q9QYG0	329	S	338
HF_LZX_20240328_phos_1.43284.43284.3.0.dta	43284	2377.17	3	0	RRGSDIDNPTLTVTDISPPSR	2377.15	0.019745	21.1736	0.000975212	4,Phospho[S];	3	1|0|	target	2	2.52095	100	RRGSDIDNPTLTVTDISPPSR	4,Phospho[S];	Q61083	327	S	331
HF_LZX_20240328_phos_1.54366.54366.3.0.dta	54366	2746.48	3	0	SKSPPKVPIVIQDDSLPTGPPPQIR	2746.45	0.027037	20.9875	0.000977866	3,Phospho[S];	3	1|0|	target	2	6.2662	100	SKSPPKVPIVIQDDSLPTGPPPQIR	3,Phospho[S];	Q6NXN1	36	S	39
HF_LZX_20240328_phos_1.50052.50052.2.0.dta	50052	1955.65	2	0	DWEDDSDEDMSNFDR	1955.63	0.018538	18.4464	0.000993929	6,Phospho[S];	3	1|0|	target	0	7.60189	96	DWEDDSDEDMSNFDR	6,Phospho[S];	Q9R0Q7	107	S	113
HF_LZX_20240328_phos_1.66781.66781.3.0.dta	66781	2759.27	3	0	SSSLSDPLEESSPIAAIFDTENLEK	2759.25	0.017529	21.7635	0.000994605	3,Phospho[S];	3	1|0|	target	0	4.1103	100	SSSLSDPLEESSPIAAIFDTENLEK	3,Phospho[S];	E9Q557	2617	S	2620
HF_LZX_20240328_phos_1.30063.30063.2.0.dta	30063	2167.95	2	0	EIITEEPSEEEADMPKPK	2167.94	0.014798	19.5109	0.000995241	8,Phospho[S];14,Oxidation[M];	3	1|0|0|	target	1	3.64495	100	EIITEEPSEEEADMPKPK	8,Phospho[S];14,Oxidation[M];	Q9JIK5	110	S	118
HF_LZX_20240328_phos_1.27969.27969.3.0.dta	27969	2516.02	3	0	ESDDKPEIEDVGSDEEEEEKK	2516.01	0.008948	20.679	0.00100491	13,Phospho[S];	3	1|0|	target	2	6.2486	100	ESDDKPEIEDVGSDEEEEEKK	13,Phospho[S];	P07901	250	S	263
HF_LZX_20240328_phos_1.25450.25450.3.0.dta	25450	2654.15	3	0	SGTPPRPGSVTNMQADECTATPQR	2654.13	0.02166	20.043	0.00102236	1,Phospho[S];13,Oxidation[M];18,Carbamidomethyl[C];	3	1|0|0|0|	target	1	2.69295	100	SGTPPRPGSVTNMQADECTATPQR	1,Phospho[S];13,Oxidation[M];18,Carbamidomethyl[C];	Q8BTI8	820	S	821
HF_LZX_20240328_phos_1.48788.48788.3.0.dta	48788	2910.44	3	0	RQSAGDLLPSAGPSAPLPAAEQGPGGTTAR	2910.41	0.026499	20.9834	0.00102242	3,Phospho[S];	3	1|0|	target	1	3.77748	100	RQSAGDLLPSAGPSAPLPAAEQGPGGTTAR	3,Phospho[S];	Q6A039	202	S	205
HF_LZX_20240328_phos_1.28623.28623.2.0.dta	28623	2375.95	2	0	EGEEPTVYSDDEEPKDETAR	2375.94	0.012287	21.1023	0.00102284	9,Phospho[S];	3	1|0|	target	1	4.17159	100	EGEEPTVYSDDEEPKDETAR	9,Phospho[S];	O55022	172	S	181
HF_LZX_20240328_phos_1.58467.58467.2.0.dta	58467	1719.79	2	0	ASGEMASAQYITAALR	1719.78	0.012697	19.2612	0.00103638	2,Phospho[S];	3	1|0|	target	0	6.07355	100	ASGEMASAQYITAALR	2,Phospho[S];	Q9JMA1	141	S	143
HF_LZX_20240328_phos_1.55020.55020.4.0.dta	55020	3514.81	4	0	AHSSPASLQLGAVSPGTLTASGVVSGPAAAPAAQHLR	3514.78	0.034645	22.4242	0.0010412	4,Phospho[S];	3	1|0|	target	0	3.56948	100	AHSSPASLQLGAVSPGTLTASGVVSGPAAAPAAQHLR	4,Phospho[S];	P46938	109	S	113
HF_LZX_20240328_phos_1.45904.45904.4.2.dta	45904	3276.35	4	0	GATPAEDDEDKDIDLFGSDEEEEDKEAAR	3276.32	0.025923	18.1046	0.00104393	18,Phospho[S];	3	1|0|	target	2	5.34865	100	GATPAEDDEDKDIDLFGSDEEEEDKEAAR	18,Phospho[S];	P57776	144	S	162
HF_LZX_20240328_phos_1.43587.43587.2.0.dta	43587	2139.87	2	0	EVSPDSSEAEELSDCLHR	2139.85	0.013066	17.5	0.00104974	6,Phospho[S];15,Carbamidomethyl[C];	3	1|0|0|	target	0	6.79911	96	EVSPDSSEAEELSDCLHR	6,Phospho[S];15,Carbamidomethyl[C];	Q99LI2	52	S	58
HF_LZX_20240328_phos_1.46133.46133.3.0.dta	46133	1839.87	3	0	NWTEDIEGGISSPVKK	1839.85	0.016715	20.1712	0.00105379	12,Phospho[S];	3	1|0|	target	1	5.33999	100	NWTEDIEGGISSPVKK	12,Phospho[S];	P70255	311	S	323
HF_LZX_20240328_phos_1.43993.43993.3.0.dta	43993	2411.18	3	0	RGSFPLAASGPAQAAPAPPPEDAR	2411.15	0.028848	22.1285	0.00105496	3,Phospho[S];	3	1|0|	target	1	5.03732	164	RGSFPLAASGPAQAAPAPPPEDAR	3,Phospho[S];	Q9D4F2	64	S	67
HF_LZX_20240328_phos_1.46935.46935.2.0.dta	46935	1950.91	2	0	HGSGPNIILTGDSSPGFSK	1950.9	0.016929	21.3215	0.00105517	3,Phospho[S];	3	1|0|	target	0	2.67158	100	HGSGPNIILTGDSSPGFSK	3,Phospho[S];	Q3U182	609	S	612
HF_LZX_20240328_phos_1.31881.31881.3.0.dta	31881	2142	3	0	SRTSVQTEDDQLIAGQSAR	2141.98	0.016744	19.5788	0.00105649	4,Phospho[S];	3	1|0|	target	1	4.58641	100	SRTSVQTEDDQLIAGQSAR	4,Phospho[S];	Q61301	650	S	654
HF_LZX_20240328_phos_1.45114.45114.3.0.dta	45114	2339.08	3	0	GTSPRPPEGGLGYSQLGDDDLK	2339.06	0.020702	20.6831	0.00105921	3,Phospho[S];	3	1|0|	target	1	4.93367	100	GTSPRPPEGGLGYSQLGDDDLK	3,Phospho[S];	P24788	738	S	741
HF_LZX_20240328_phos_1.39054.39054.2.0.dta	39054	1138.54	2	0	SSMSGLHLVK	1138.53	0.009281	21.4131	0.00106079	4,Phospho[S];	3	1|0|	target	0	6.10975	96	SSMSGLHLVK	4,Phospho[S];	Q5SWU9	75	S	79
HF_LZX_20240328_phos_1.43977.43977.3.0.dta	43977	2090.93	3	0	TESGETLAGDSDFSLKPEK	2090.92	0.018102	19.6127	0.00106932	3,Phospho[S];	3	1|0|	target	1	3.43714	100	TESGETLAGDSDFSLKPEK	3,Phospho[S];	Q62313	207	S	210
HF_LZX_20240328_phos_1.37195.37195.5.0.dta	37195	3446.7	5	0	LLRQSPPLAGREEEPGLGDSGIQSTPGSGHAPR	3446.68	0.022594	23.1271	0.00107427	5,Phospho[S];	3	1|0|	target	2	1.89421	100	LLRQSPPLAGREEEPGLGDSGIQSTPGSGHAPR	5,Phospho[S];	Q8VDZ4	549	S	554
HF_LZX_20240328_phos_1.46222.46222.3.1.dta	46222	3940.78	3	0	VQGEAVSNIQENTQTPTVQEESEEEEVDETGVEVK	3940.73	0.046447	24.4683	0.00107566	22,Phospho[S];	3	1|0|	target	0	5.38446	164	VQGEAVSNIQENTQTPTVQEESEEEEVDETGVEVK	22,Phospho[S];	P70670	2116	S	2138
HF_LZX_20240328_phos_1.53637.53637.2.0.dta	53637	2107.05	2	0	AASLNYLNQPNAAPLQVSR	2107.03	0.021886	20.8787	0.00107845	3,Phospho[S];	3	1|0|	target	0	8.08807	164	AASLNYLNQPNAAPLQVSR	3,Phospho[S];	Q9DBS5	587	S	590
HF_LZX_20240328_phos_1.62579.62579.2.0.dta	62579	2139.73	2	0	KEESEESEDDMGFGLFD	2139.7	0.023516	20.1695	0.00107918	4,Phospho[S];7,Phospho[S];11,Oxidation[M];	3	1|0|0|0|	target	1	3.47617	160	KEESEESEDDMGFGLFD	4,Phospho[S];7,Phospho[S];11,Oxidation[M];	P47955	97	S	101
HF_LZX_20240328_phos_1.57106.57106.3.0.dta	57106	2236.13	3	0	IQDTGDTILSSPSSVALPQVK	2236.11	0.019382	18.7243	0.00108424	11,Phospho[S];	3	1|0|	target	0	6.21813	100	IQDTGDTILSSPSSVALPQVK	11,Phospho[S];	P06537	273	S	284
HF_LZX_20240328_phos_1.45583.45583.2.0.dta	45583	1570.7	2	0	GILAADESVGTMGNR	1570.69	0.011113	18.391	0.00108854	8,Phospho[S];	3	1|0|	target	0	5.84899	96	GILAADESVGTMGNR	8,Phospho[S];	Q91Y97	28	S	36
HF_LZX_20240328_phos_1.62948.62948.2.0.dta	62948	2192.99	2	0	SGSIVELIAGGGSSCSPVLSR	2192.97	0.024224	23.0176	0.00109225	3,Phospho[S];15,Carbamidomethyl[C];16,Phospho[S];	3	1|0|0|0|	target	0	3.2855	164	SGSIVELIAGGGSSCSPVLSR	3,Phospho[S];15,Carbamidomethyl[C];16,Phospho[S];	P42858	416	S	419
HF_LZX_20240328_phos_1.40812.40812.3.0.dta	40812	2413.13	3	0	ITVEKDPDSALGISDGETSPSSK	2413.1	0.023724	23.056	0.0010928	14,Phospho[S];	3	1|0|	target	1	5.5944	100	ITVEKDPDSALGISDGETSPSSK	14,Phospho[S];	Q3UMF0	532	S	546
HF_LZX_20240328_phos_1.26910.26910.3.0.dta	26910	2067.99	3	0	KPEKPLFSSTSPQDSSPR	2067.97	0.016742	20.2395	0.00109602	11,Phospho[S];	3	1|0|	target	2	3.68079	100	KPEKPLFSSTSPQDSSPR	11,Phospho[S];	P97863	317	S	328
HF_LZX_20240328_phos_1.60451.60451.4.0.dta	60451	6247.89	4	0	DSDFFTEHTQAPAWDTAATDPSGTQQPALPSESSSLAQPEQGPNTDLLGTSPQASLELK	6247.84	0.04605	22.06	0.00110255	51,Phospho[S];	3	1|0|	target	0	0.243173	100	DSDFFTEHTQAPAWDTAATDPSGTQQPALPSESSSLAQPEQGPNTDLLGTSPQASLELK	51,Phospho[S];	Q99K28	149	S	200
HF_LZX_20240328_phos_1.46641.46641.3.0.dta	46641	2544.15	3	0	NKQEDLNSEALSPSITCDLSSR	2544.13	0.023481	19.6078	0.00110831	12,Phospho[S];17,Carbamidomethyl[C];	3	1|0|0|	target	1	5.48377	100	NKQEDLNSEALSPSITCDLSSR	12,Phospho[S];17,Carbamidomethyl[C];	Q7TT18	100	S	112
HF_LZX_20240328_phos_1.49502.49502.4.1.dta	49502	3988.73	4	0	QATESPAYGIPLKDGSEQTDEEAEGPFSDDEMVTHK	3988.7	0.033025	19.1186	0.00111357	28,Phospho[S];	3	1|0|	target	1	2.43325	100	QATESPAYGIPLKDGSEQTDEEAEGPFSDDEMVTHK	28,Phospho[S];	Q99KK1	181	S	209
HF_LZX_20240328_phos_1.33268.33268.3.0.dta	33268	2091.96	3	0	SAASREDLAGPDIGASPQGGR	2091.95	0.016568	19.094	0.00111537	4,Phospho[S];	3	1|0|	target	1	4.81831	100	SAASREDLAGPDIGASPQGGR	4,Phospho[S];	Q9ERD6	292	S	296
HF_LZX_20240328_phos_1.25083.25083.2.0.dta	25083	1299.53	2	0	AEIDSHSFGEK	1299.53	0.009584	19.9807	0.00111586	7,Phospho[S];	3	1|0|	target	0	5.2899	96	AEIDSHSFGEK	7,Phospho[S];	O55003	72	S	79
HF_LZX_20240328_phos_1.45683.45683.4.0.dta	45683	3043.49	4	0	RLSEEACPGVLSVAPTVTQPPGREEQR	3043.47	0.020688	20.5602	0.00112062	3,Phospho[S];7,Carbamidomethyl[C];	3	1|0|0|	target	2	5.50465	100	RLSEEACPGVLSVAPTVTQPPGREEQR	3,Phospho[S];7,Carbamidomethyl[C];	O08715	52	S	55
HF_LZX_20240328_phos_1.33019.33019.2.1.dta	33019	1636.7	2	0	SHSLDDLQGDADVGK	1636.68	0.010549	22.1104	0.0011211	3,Phospho[S];	3	1|0|	target	0	4.95386	100	SHSLDDLQGDADVGK	3,Phospho[S];	P59808	828	S	831
HF_LZX_20240328_phos_1.33757.33757.3.0.dta	33757	2312.12	3	0	NLTSSSLNDISDKPEKDQLK	2312.1	0.016887	19.4871	0.0011229	6,Phospho[S];	3	1|0|	target	2	4.99603	100	NLTSSSLNDISDKPEKDQLK	6,Phospho[S];	O88343	251	S	257
HF_LZX_20240328_phos_1.33237.33237.4.0.dta	33237	2110.11	4	0	TRTSPRPSPEAVAIGHVVR	2110.09	0.017494	22.1421	0.00112309	4,Phospho[S];	3	1|0|	target	2	3.68665	100	TRTSPRPSPEAVAIGHVVR	4,Phospho[S];	Q4KL35	253	S	257
HF_LZX_20240328_phos_1.33363.33363.2.0.dta	33363	1886.82	2	0	VATLNSEEENDPPTYK	1886.81	0.014904	17.1562	0.0011302	6,Phospho[S];	3	1|0|	target	0	6.61052	96	VATLNSEEENDPPTYK	6,Phospho[S];	Q8VDJ3	25	S	31
HF_LZX_20240328_phos_1.59193.59193.3.0.dta	59193	2347.2	3	0	DVEDSLPIKESAQAVAVALSPK	2347.18	0.016302	17.7087	0.00113031	20,Phospho[S];	3	1|0|	target	1	5.1276	100	DVEDSLPIKESAQAVAVALSPK	20,Phospho[S];	Q9QX47	1703	S	1723
HF_LZX_20240328_phos_1.55717.55717.3.2.dta	55717	2077.97	3	0	KFSAACNFSNILVNQER	2077.95	0.019772	21.5173	0.00113188	3,Phospho[S];6,Carbamidomethyl[C];	3	1|0|0|	target	1	4.66281	100	KFSAACNFSNILVNQER	3,Phospho[S];6,Carbamidomethyl[C];	Q3TGW2	22	S	25
HF_LZX_20240328_phos_1.55835.55835.3.0.dta	55835	2238.01	3	0	DRASPAAAEEAVPEWASCLK	2237.99	0.020232	19.5853	0.0011323	4,Phospho[S];18,Carbamidomethyl[C];	3	1|0|0|	target	1	4.22832	100	DRASPAAAEEAVPEWASCLK	4,Phospho[S];18,Carbamidomethyl[C];	Q8CC35	668	S	672
HF_LZX_20240328_phos_1.56236.56236.3.0.dta	56236	2447.18	3	0	YLSFTPPEKDGFPSGTPALNTK	2447.15	0.023577	20.2567	0.00113264	3,Phospho[S];	3	1|0|	target	1	4.92836	100	YLSFTPPEKDGFPSGTPALNTK	3,Phospho[S];	Q8CIN4	138	S	141
HF_LZX_20240328_phos_1.61785.61785.3.0.dta	61785	2211.97	3	0	TAFDEAIAELDTLSEESYK	2211.96	0.016147	18.4897	0.00114088	14,Phospho[S];	3	1|0|	target	0	0.823606	100	TAFDEAIAELDTLSEESYK	14,Phospho[S];	P63102	193	S	207
HF_LZX_20240328_phos_1.38785.38785.2.0.dta	38785	1893.92	2	0	SATPPPAEPASLPQEPPK	1893.9	0.019201	18.1254	0.00114644	3,Phospho[T];	3	1|0|	target	0	6.72201	160	SATPPPAEPASLPQEPPK	3,Phospho[T];	P97379	224	T	227
HF_LZX_20240328_phos_1.54270.54270.3.0.dta	54270	2179.05	3	0	TQDPAKAPNSPDVLEIEFK	2179.03	0.018269	21.5425	0.00115035	10,Phospho[S];	3	1|0|	target	1	5.27631	100	TQDPAKAPNSPDVLEIEFK	10,Phospho[S];	P16460	209	S	219
HF_LZX_20240328_phos_1.55447.55447.3.1.dta	55447	2484.15	3	0	NSSPSISPNTSFASDGSPSPLGGIK	2484.13	0.023886	18.4585	0.00115333	3,Phospho[S];	3	1|0|	target	0	4.85344	100	NSSPSISPNTSFASDGSPSPLGGIK	3,Phospho[S];	Q9DBR1	468	S	471
HF_LZX_20240328_phos_1.48977.48977.3.0.dta	48977	3575.5	3	0	EFITGDVEPTDAESAWHSENEEEDKLAGDMK	3575.47	0.027719	22.7314	0.00115727	18,Phospho[S];30,Oxidation[M];	3	1|0|0|	target	1	5.09868	100	EFITGDVEPTDAESAWHSENEEEDKLAGDMK	18,Phospho[S];30,Oxidation[M];	Q78ZA7	107	S	125
HF_LZX_20240328_phos_1.44554.44554.3.0.dta	44554	1871.88	3	0	RQVSASELCTSGILDR	1871.87	0.016404	21.1746	0.00115753	4,Phospho[S];9,Carbamidomethyl[C];	3	1|0|0|	target	1	4.43296	100	RQVSASELCTSGILDR	4,Phospho[S];9,Carbamidomethyl[C];	Q8R0W0	6306	S	6310
HF_LZX_20240328_phos_1.57095.57095.2.0.dta	57095	2236.14	2	0	IQDTGDTILSSPSSVALPQVK	2236.11	0.028855	19.109	0.00116584	11,Phospho[S];	3	1|0|	target	0	6.64274	164	IQDTGDTILSSPSSVALPQVK	11,Phospho[S];	P06537	273	S	284
HF_LZX_20240328_phos_1.54154.54154.3.0.dta	54154	2146.01	3	0	SVSSIPVPQDIMDTHPASGK	2145.99	0.019443	16.9123	0.00116868	1,Phospho[S];	3	1|0|	target	0	2.98972	100	SVSSIPVPQDIMDTHPASGK	1,Phospho[S];	Q8C0J2	286	S	287
HF_LZX_20240328_phos_1.59930.59930.4.0.dta	59930	3249.6	4	0	INHTVILDDPFDDPPDLLIPDRSPEPTK	3249.57	0.026322	20.4144	0.00117004	23,Phospho[S];	3	1|0|	target	1	3.72655	100	INHTVILDDPFDDPPDLLIPDRSPEPTK	23,Phospho[S];	Q9CXG3	155	S	178
HF_LZX_20240328_phos_1.39198.39198.2.0.dta	39198	1523.73	2	0	LGAPENSGISTLER	1523.71	0.016594	20.7334	0.00117424	11,Phospho[T];	3	1|0|	target	0	5.54738	160	LGAPENSGISTLER	11,Phospho[T];	F8VPU2	13	T	24
HF_LZX_20240328_phos_1.42805.42805.5.0.dta	42805	4479.09	5	0	IHTTALTGQSPPLASGHQGEGDAPSVEPGATNIQQPSSPAPSTK	4479.05	0.039541	23.0303	0.00117478	10,Phospho[S];38,Phospho[S];	3	1|0|0|	target	0	4.22764	100	IHTTALTGQSPPLASGHQGEGDAPSVEPGATNIQQPSSPAPSTK	10,Phospho[S];38,Phospho[S];	Q8BTI8	285	S	295
HF_LZX_20240328_phos_1.59202.59202.2.0.dta	59202	1997.01	2	0	GSYGDLGGPIITTQVTIPK	1997	0.013469	20.4486	0.00118119	2,Phospho[S];	3	1|0|	target	0	5.26397	101	GSYGDLGGPIITTQVTIPK	2,Phospho[S];	P61979	377	S	379
HF_LZX_20240328_phos_1.24686.24686.2.0.dta	24686	1275.58	2	0	GPAGEASASPPVR	1275.57	0.009792	19.6087	0.0011823	9,Phospho[S];	3	1|0|	target	0	5.79512	100	GPAGEASASPPVR	9,Phospho[S];	Q61235	81	S	90
HF_LZX_20240328_phos_1.48495.48495.2.0.dta	48495	2640.12	2	0	DSDQVAQSDGEESPAAEEQLLGER	2640.09	0.026047	19.0098	0.00118347	8,Phospho[S];	3	1|0|	target	0	3.28097	100	DSDQVAQSDGEESPAAEEQLLGER	8,Phospho[S];	Q3UPL0	518	S	526
HF_LZX_20240328_phos_1.45232.45232.4.0.dta	45232	2726.45	4	0	SSNRDDNLPLTEAVRPKTPPVVIK	2726.42	0.025457	24.2634	0.00118405	18,Phospho[T];	3	1|0|	target	3	7.91974	100	SSNRDDNLPLTEAVRPKTPPVVIK	18,Phospho[T];	Q9D5V6	244	T	262
HF_LZX_20240328_phos_1.37462.37462.3.0.dta	37462	2127.06	3	0	KREEAAPPTPAPDDLAQLK	2127.05	0.013861	20.5067	0.00119224	9,Phospho[T];	3	1|0|	target	2	2.80548	100	KREEAAPPTPAPDDLAQLK	9,Phospho[T];	Q80WJ7	87	T	96
HF_LZX_20240328_phos_1.42591.42591.3.0.dta	42591	2138.05	3	0	ELVEPLTPSGEAPNQAHLR	2138.03	0.019718	20.4064	0.00120494	7,Phospho[T];	3	1|0|	target	0	6.11252	100	ELVEPLTPSGEAPNQAHLR	7,Phospho[T];	Q01279	688	T	695
HF_LZX_20240328_phos_1.35967.35967.4.1.dta	35967	2024.01	4	0	KVQVAPLQGSPPLSHDDR	2024	0.01431	18.6248	0.00120571	10,Phospho[S];	3	1|0|	target	1	6.01162	100	KVQVAPLQGSPPLSHDDR	10,Phospho[S];	Q9Z0U1	97	S	107
HF_LZX_20240328_phos_1.37675.37675.3.0.dta	37675	2075.94	3	0	HGSPTAPIGAGSPEFTEQGR	2075.92	0.020642	19.551	0.00122745	3,Phospho[S];	3	1|0|	target	0	4.08902	100	HGSPTAPIGAGSPEFTEQGR	3,Phospho[S];	Q3UIL6	530	S	533
HF_LZX_20240328_phos_1.51650.51650.3.0.dta	51650	1612.81	3	0	KKSPNELVDDLFK	1612.8	0.013956	19.1059	0.00123385	3,Phospho[S];	3	1|0|	target	2	4.7199	96	KKSPNELVDDLFK	3,Phospho[S];	Q9CZ44	111	S	114
HF_LZX_20240328_phos_1.41179.41179.2.0.dta	41179	1436.75	2	0	KTSGPPVSELITK	1436.74	0.012255	22.7537	0.00124668	3,Phospho[S];	3	1|0|	target	1	7.14674	100	KTSGPPVSELITK	3,Phospho[S];	P43274	33	S	36
HF_LZX_20240328_phos_1.53990.53990.2.0.dta	53990	1589.63	2	0	WLDESDAEMELR	1589.62	0.012997	19.7579	0.00125318	5,Phospho[S];9,Oxidation[M];	3	1|0|0|	target	0	3.8844	96	WLDESDAEMELR	5,Phospho[S];9,Oxidation[M];	Q8K2C9	109	S	114
HF_LZX_20240328_phos_1.59949.59949.3.0.dta	59949	2942.41	3	0	APGSPVSSLSADQASSSTLLPLNSGEFSR	2942.38	0.035675	19.5738	0.00126027	4,Phospho[S];	3	1|0|	target	0	5.11812	164	APGSPVSSLSADQASSSTLLPLNSGEFSR	4,Phospho[S];	Q8VBT9	189	S	193
HF_LZX_20240328_phos_1.51123.51123.4.0.dta	51123	2734.18	4	0	GLATGDSPLGPMTHHGEEDWVYER	2734.16	0.019824	18.7104	0.00126319	7,Phospho[S];	3	1|0|	target	0	4.19064	100	GLATGDSPLGPMTHHGEEDWVYER	7,Phospho[S];	Q91XF0	234	S	241
HF_LZX_20240328_phos_1.51215.51215.2.0.dta	51215	1180.61	2	0	AITSLLGGGSPK	1180.6	0.010222	19.3712	0.00126383	10,Phospho[S];	3	1|0|	target	0	5.82594	96	AITSLLGGGSPK	10,Phospho[S];	Q6KCD5	2642	S	2652
HF_LZX_20240328_phos_1.13888.13888.3.0.dta	13888	2459.03	3	0	QKSDAEEDGVTGSQDEEDSKPK	2459.01	0.017682	19.755	0.00126462	3,Phospho[S];	3	1|0|	target	2	4.75714	100	QKSDAEEDGVTGSQDEEDSKPK	3,Phospho[S];	P35564	550	S	553
HF_LZX_20240328_phos_1.35561.35561.2.0.dta	35561	1416.65	2	0	TASLTSAASIDGSR	1416.64	0.01203	17.9794	0.00127146	3,Phospho[S];	3	1|0|	target	0	4.8388	96	TASLTSAASIDGSR	3,Phospho[S];	Q9QYG0	329	S	332
HF_LZX_20240328_phos_1.21513.21513.3.0.dta	21513	2692.23	3	0	AKPAAQSEEETATSPAASPTPQSAER	2692.21	0.021521	17.8594	0.00127572	14,Phospho[S];	3	1|0|	target	1	3.34049	100	AKPAAQSEEETATSPAASPTPQSAER	14,Phospho[S];	Q8JZQ9	61	S	75
HF_LZX_20240328_phos_1.60175.60175.3.0.dta	60175	2293.2	3	0	LNVAPVSDIIEIKSPDTFVR	2293.18	0.020588	20.9119	0.00128099	14,Phospho[S];	3	1|0|	target	1	7.7914	100	LNVAPVSDIIEIKSPDTFVR	14,Phospho[S];	Q99LC5	126	S	140
HF_LZX_20240328_phos_1.24408.24408.3.0.dta	24408	1864.85	3	0	AGAGMITQHSSTASPVNR	1864.84	0.012826	22.4391	0.0012882	14,Phospho[S];	3	1|0|	target	0	4.88588	100	AGAGMITQHSSTASPVNR	14,Phospho[S];	Q8CH25	985	S	999
HF_LZX_20240328_phos_1.44360.44360.4.0.dta	44360	2821.43	4	0	AEKGEKTPPDTELHQEPVPADLVLK	2821.4	0.023731	24.2452	0.00129133	7,Phospho[T];	3	1|0|	target	2	2.92211	100	AEKGEKTPPDTELHQEPVPADLVLK	7,Phospho[T];	Q8VDC1	365	T	372
HF_LZX_20240328_phos_1.41005.41005.4.1.dta	41005	2117.06	4	0	KLDESPVLKPEFIGHDGR	2117.04	0.018225	19.5888	0.00129266	5,Phospho[S];	3	1|0|	target	2	3.1542	100	KLDESPVLKPEFIGHDGR	5,Phospho[S];	E9Q5F9	628	S	633
HF_LZX_20240328_phos_1.38728.38728.3.0.dta	38728	2400.21	3	0	MERPGPGIKPGEVVATSPLPCK	2400.18	0.025063	22.1746	0.00130518	17,Phospho[S];21,Carbamidomethyl[C];	3	1|0|0|	target	2	5.0145	164	MERPGPGIKPGEVVATSPLPCK	17,Phospho[S];21,Carbamidomethyl[C];	Q9JHU9	507	S	524
HF_LZX_20240328_phos_1.49663.49663.2.0.dta	49663	1236.61	2	0	SASADNLILPR	1236.6	0.009722	19.457	0.00130545	3,Phospho[S];	3	1|0|	target	0	5.37572	96	SASADNLILPR	3,Phospho[S];	Q8BGU5	323	S	326
HF_LZX_20240328_phos_1.37879.37879.2.0.dta	37879	1586.7	2	0	GILAADESVGTMGNR	1586.69	0.00958	21.3345	0.00130802	11,Phospho[T];12,Oxidation[M];	3	1|0|0|	target	0	3.53475	100	GILAADESVGTMGNR	11,Phospho[T];12,Oxidation[M];	Q91Y97	28	T	39
HF_LZX_20240328_phos_1.59480.59480.3.0.dta	59480	2887.4	3	0	IEFEGQSVDFVDPNKQNLIAEVSTK	2887.38	0.02555	19.2738	0.00130929	7,Phospho[S];	3	1|0|	target	1	2.76069	100	IEFEGQSVDFVDPNKQNLIAEVSTK	7,Phospho[S];	Q8C196	182	S	189
HF_LZX_20240328_phos_1.33824.33824.2.1.dta	33824	1416.65	2	0	TASLTSAASIDGSR	1416.64	0.011187	18.6208	0.00131959	9,Phospho[S];	3	1|0|	target	0	3.38896	96	TASLTSAASIDGSR	9,Phospho[S];	Q9QYG0	329	S	338
HF_LZX_20240328_phos_1.19640.19640.2.0.dta	19640	1435.67	2	0	LGASNSPGQPNSVK	1435.66	0.013362	18.3675	0.00132077	6,Phospho[S];	3	1|0|	target	0	6.46776	96	LGASNSPGQPNSVK	6,Phospho[S];	B2RY56	666	S	672
HF_LZX_20240328_phos_1.58972.58972.4.0.dta	58972	3500.69	4	0	EVSSRPSTPGLSVVSGISATSEDIPNKIEDLR	3500.66	0.03525	22.3374	0.00132615	3,Phospho[S];4,Phospho[S];	3	1|0|0|	target	2	5.02637	164	EVSSRPSTPGLSVVSGISATSEDIPNKIEDLR	3,Phospho[S];4,Phospho[S];	Q6PAR5	754	S	757
HF_LZX_20240328_phos_1.48245.48245.3.0.dta	48245	1842.87	3	0	EEAAPPTPAPDDLAQLK	1842.85	0.016244	17.6612	0.00133309	7,Phospho[T];	3	1|0|	target	0	5.9106	100	EEAAPPTPAPDDLAQLK	7,Phospho[T];	Q80WJ7	89	T	96
HF_LZX_20240328_phos_1.58644.58644.3.0.dta	58644	2517.25	3	0	EAAESFATSPLSYRPVAIALDTK	2517.23	0.023263	21.7216	0.00134287	9,Phospho[S];	3	1|0|	target	1	5.63414	100	EAAESFATSPLSYRPVAIALDTK	9,Phospho[S];	P53657	135	S	144
HF_LZX_20240328_phos_1.58664.58664.2.0.dta	58664	1746.86	2	0	SIHEVDISNLEAALR	1746.84	0.01484	17.4499	0.00134544	1,Phospho[S];	3	1|0|	target	0	6.12665	96	SIHEVDISNLEAALR	1,Phospho[S];	Q7TQG1	991	S	992
HF_LZX_20240328_phos_1.11132.11132.3.0.dta	11132	1612.65	3	0	IGHHSTSDDSSAYR	1612.64	0.011319	18.1779	0.0013525	5,Phospho[S];	3	1|0|	target	0	4.77554	96	IGHHSTSDDSSAYR	5,Phospho[S];	P50136	329	S	334
HF_LZX_20240328_phos_1.51138.51138.2.0.dta	51138	2515.01	2	0	SASPDDDLGSSNWEAADLGNEER	2514.99	0.022956	16.4602	0.00135563	3,Phospho[S];	3	1|0|	target	0	3.61986	101	SASPDDDLGSSNWEAADLGNEER	3,Phospho[S];	Q9R0P4	14	S	17
HF_LZX_20240328_phos_1.43999.43999.2.0.dta	43999	2090.94	2	0	TESGETLAGDSDFSLKPEK	2090.92	0.026928	19.4871	0.00135651	3,Phospho[S];	3	1|0|	target	1	3.60936	164	TESGETLAGDSDFSLKPEK	3,Phospho[S];	Q62313	207	S	210
HF_LZX_20240328_phos_1.39178.39178.2.0.dta	39178	1523.73	2	0	LGAPENSGISTLER	1523.71	0.01614	20.2879	0.00135744	11,Phospho[T];	3	1|0|	target	0	5.09952	160	LGAPENSGISTLER	11,Phospho[T];	F8VPU2	13	T	24
HF_LZX_20240328_phos_1.36474.36474.3.0.dta	36474	2074.99	3	0	DKSPVREPIDNLTPEER	2074.98	0.013896	21.7415	0.0013598	3,Phospho[S];	3	1|0|	target	2	4.78353	100	DKSPVREPIDNLTPEER	3,Phospho[S];	Q8VH51	133	S	136
HF_LZX_20240328_phos_1.21173.21173.2.0.dta	21173	1010.47	2	0	VSGAGLSPSR	1010.47	0.007181	19.9085	0.00136154	7,Phospho[S];	3	1|0|	target	0	6.13784	96	VSGAGLSPSR	7,Phospho[S];	P58871	1124	S	1131
HF_LZX_20240328_phos_1.50921.50921.3.0.dta	50921	2624.18	3	0	TPPSTPPATANLSADDDFQNTDLR	2624.15	0.027354	20.3643	0.001364	1,Phospho[T];	3	1|0|	target	0	5.86903	164	TPPSTPPATANLSADDDFQNTDLR	1,Phospho[T];	Q60710	51	T	52
HF_LZX_20240328_phos_1.37341.37341.2.0.dta	37341	1496.61	2	0	TASLTSAASIDGSR	1496.6	0.012079	18.9379	0.00136749	3,Phospho[S];9,Phospho[S];	3	1|0|0|	target	0	4.92642	96	TASLTSAASIDGSR	3,Phospho[S];9,Phospho[S];	Q9QYG0	329	S	332
HF_LZX_20240328_phos_1.57150.57150.2.0.dta	57150	1876.85	2	0	TPVDYIDLPYSSSPSR	1876.84	0.016404	21.8131	0.00136869	13,Phospho[S];	3	1|0|	target	0	6.0362	100	TPVDYIDLPYSSSPSR	13,Phospho[S];	Q62417	1188	S	1201
HF_LZX_20240328_phos_1.32859.32859.2.0.dta	32859	1932.85	2	0	HSSLPTESDEDIAPAQR	1932.83	0.01543	18.0859	0.00137299	8,Phospho[S];	3	1|0|	target	0	2.53918	100	HSSLPTESDEDIAPAQR	8,Phospho[S];	O54774	752	S	760
HF_LZX_20240328_phos_1.50260.50260.3.0.dta	50260	2772.26	3	0	IEDSEPHIPLIDDTDAEDDAPTKR	2772.22	0.035877	23.0027	0.00138132	14,Phospho[T];	3	1|0|	target	1	3.38394	164	IEDSEPHIPLIDDTDAEDDAPTKR	14,Phospho[T];	G5E829	1151	T	1165
HF_LZX_20240328_phos_1.62236.62236.4.0.dta	62236	4625.23	4	0	AVEYLLTGIPGSPEPEHGSVQESQAPEQPATEAAGENPLEFLR	4625.17	0.054215	20.8283	0.0013875	12,Phospho[S];	3	1|0|	target	0	7.432	164	AVEYLLTGIPGSPEPEHGSVQESQAPEQPATEAAGENPLEFLR	12,Phospho[S];	P54726	193	S	205
HF_LZX_20240328_phos_1.37961.37961.4.0.dta	37961	2621.22	4	0	EDALDDSVSSSSVHASPLASSPVRK	2621.21	0.015838	20.2382	0.00138899	21,Phospho[S];	3	1|0|	target	1	3.20905	100	EDALDDSVSSSSVHASPLASSPVRK	21,Phospho[S];	Q9ERU9	2067	S	2088
HF_LZX_20240328_phos_1.44144.44144.3.0.dta	44144	1925.98	3	0	ERSPALKSPLQSVVVR	1925.96	0.016806	21.167	0.00139975	3,Phospho[S];8,Phospho[S];	3	1|0|0|	target	2	7.64915	100	ERSPALKSPLQSVVVR	3,Phospho[S];8,Phospho[S];	Q569Z6	245	S	248
HF_LZX_20240328_phos_1.51004.51004.3.0.dta	51004	1877.94	3	0	SVNEILGLAESSPKEPK	1877.93	0.015232	18.0368	0.00140073	12,Phospho[S];	3	1|0|	target	1	5.9836	100	SVNEILGLAESSPKEPK	12,Phospho[S];	Q8VDY9	295	S	307
HF_LZX_20240328_phos_1.54976.54976.2.0.dta	54976	1955.97	2	0	SEQPLSQVLPSLSPEHK	1955.95	0.02199	22.1169	0.00140632	13,Phospho[S];	3	1|0|	target	0	5.7901	164	SEQPLSQVLPSLSPEHK	13,Phospho[S];	Q8BTI8	1203	S	1216
HF_LZX_20240328_phos_1.23570.23570.2.0.dta	23570	1324.58	2	0	ASHYSDQLAPR	1324.57	0.009083	19.2689	0.00141215	5,Phospho[S];	3	1|0|	target	0	4.09659	96	ASHYSDQLAPR	5,Phospho[S];	E9QAT4	1240	S	1245
HF_LZX_20240328_phos_1.54219.54219.4.0.dta	54219	3058.56	4	0	LQESPAPEKGEVLGDALQLDTLKQEAAK	3058.53	0.028604	20.971	0.00141281	4,Phospho[S];	3	1|0|	target	2	4.82427	100	LQESPAPEKGEVLGDALQLDTLKQEAAK	4,Phospho[S];	E9Q7G0	394	S	398
HF_LZX_20240328_phos_1.27735.27735.2.0.dta	27735	1489.55	2	0	AGGAGGEGSDDDTSLT	1489.53	0.01328	17.7322	0.0014137	9,Phospho[S];	3	1|0|	target	0	5.29643	96	AGGAGGEGSDDDTSLT	9,Phospho[S];	Q9JMD3	275	S	284
HF_LZX_20240328_phos_1.45215.45215.3.0.dta	45215	1803.93	3	0	SVTGQTVLITGAGHGIGR	1803.91	0.015001	17.4545	0.00141439	1,Phospho[S];	3	1|0|	target	0	5.54139	100	SVTGQTVLITGAGHGIGR	1,Phospho[S];	Q8VCR2	32	S	33
HF_LZX_20240328_phos_1.43462.43462.4.0.dta	43462	2660.19	4	0	AVPVSPSAVEEDEDEDGHTVVATAR	2660.17	0.020723	20.0011	0.00141718	5,Phospho[S];	3	1|0|	target	0	2.9673	100	AVPVSPSAVEEDEDEDGHTVVATAR	5,Phospho[S];	P39447	1609	S	1614
HF_LZX_20240328_phos_1.43314.43314.2.0.dta	43314	1657.85	2	0	VQGTGVTPPPTPLGTR	1657.83	0.016629	18.2625	0.00142443	7,Phospho[T];	3	1|0|	target	0	4.74899	160	VQGTGVTPPPTPLGTR	7,Phospho[T];	Q99K01	680	T	687
HF_LZX_20240328_phos_1.51333.51333.2.0.dta	51333	2069.94	2	0	SLGVAAEGLPDQYADGEAAR	2069.92	0.01798	17.9949	0.00142548	1,Phospho[S];	3	1|0|	target	0	4.34363	100	SLGVAAEGLPDQYADGEAAR	1,Phospho[S];	Q14749	9	S	10
HF_LZX_20240328_phos_1.54429.54429.3.0.dta	54429	2186.02	3	0	RGSGDTSSLIDPDTSLSELR	2186	0.019938	18.9072	0.00142656	3,Phospho[S];	3	1|0|	target	1	5.38612	100	RGSGDTSSLIDPDTSLSELR	3,Phospho[S];	Q91WK0	108	S	111
HF_LZX_20240328_phos_1.35040.35040.2.0.dta	35040	1878.74	2	0	SVPTVDSGNEDDDSSFK	1878.73	0.015256	16.2572	0.0014328	7,Phospho[S];	3	1|0|	target	0	6.58389	96	SVPTVDSGNEDDDSSFK	7,Phospho[S];	Q05D44	208	S	215
HF_LZX_20240328_phos_1.40629.40629.2.0.dta	40629	1728.83	2	0	SASQSSLDKLDQELK	1728.81	0.020224	19.8657	0.00143393	6,Phospho[S];	3	1|0|	target	1	7.45664	160	SASQSSLDKLDQELK	6,Phospho[S];	Q58A65	727	S	733
HF_LZX_20240328_phos_1.52630.52630.2.0.dta	52630	1462.74	2	0	PLTGGEPVSLGSLR	1462.73	0.013576	21.7803	0.0014378	12,Phospho[S];	3	1|0|	target	0	6.24287	100	PLTGGEPVSLGSLR	12,Phospho[S];	P11352	20	S	32
HF_LZX_20240328_phos_1.30095.30095.3.0.dta	30095	2167.95	3	0	EIITEEPSEEEADMPKPK	2167.94	0.014867	18.3173	0.00143961	8,Phospho[S];14,Oxidation[M];	3	1|0|0|	target	1	4.40498	100	EIITEEPSEEEADMPKPK	8,Phospho[S];14,Oxidation[M];	Q9JIK5	110	S	118
HF_LZX_20240328_phos_1.57647.57647.3.0.dta	57647	2555.29	3	0	HSYPPALGSPGALTGAVVGTAGPLER	2555.27	0.028456	20.5998	0.00145081	2,Phospho[S];	3	1|0|	target	0	3.68398	164	HSYPPALGSPGALTGAVVGTAGPLER	2,Phospho[S];	Q91XC0	237	S	239
HF_LZX_20240328_phos_1.25161.25161.5.0.dta	25161	2870.25	5	0	LLKPGEEPSEYTDEEDTKDHSKQD	2870.23	0.02184	21.772	0.00145637	12,Phospho[T];	3	1|0|	target	3	2.85419	100	LLKPGEEPSEYTDEEDTKDHSKQD	12,Phospho[T];	Q80UU9	193	T	205
HF_LZX_20240328_phos_1.58378.58378.4.1.dta	58378	3954.72	4	0	LNDPFQPFPGNDSPKEKDPDMFCDPFTSSTTTNK	3954.69	0.030469	18.234	0.00145883	13,Phospho[S];23,Carbamidomethyl[C];	3	1|0|0|	target	2	8.93334	100	LNDPFQPFPGNDSPKEKDPDMFCDPFTSSTTTNK	13,Phospho[S];23,Carbamidomethyl[C];	P42567	803	S	816
HF_LZX_20240328_phos_1.28380.28380.3.0.dta	28380	1860.87	3	0	QASTDAGTAGALTPQHVR	1860.86	0.011962	17.9615	0.00146701	3,Phospho[S];	3	1|0|	target	0	4.80271	100	QASTDAGTAGALTPQHVR	3,Phospho[S];	P46938	91	S	94
HF_LZX_20240328_phos_1.28192.28192.3.0.dta	28192	3064.45	3	0	EHANIDAQSGSQAPNPSTTISPGKSPPPAK	3064.44	0.013288	23.6423	0.00146961	25,Phospho[S];	3	1|0|	target	1	2.13029	100	EHANIDAQSGSQAPNPSTTISPGKSPPPAK	25,Phospho[S];	Q8VDQ8	347	S	372
HF_LZX_20240328_phos_1.56957.56957.3.0.dta	56957	2066.01	3	0	AASGAPLRPATVLGTMEMGR	2065.99	0.019505	20.0818	0.00147497	3,Phospho[S];	3	1|0|	target	1	4.23914	100	AASGAPLRPATVLGTMEMGR	3,Phospho[S];	Q8CG76	37	S	40
HF_LZX_20240328_phos_1.57457.57457.2.0.dta	57457	2574.12	2	0	TSALLFSSDEEDQWNIADSHTK	2574.1	0.01789	16.9648	0.00147586	8,Phospho[S];	3	1|0|	target	0	0.532057	100	TSALLFSSDEEDQWNIADSHTK	8,Phospho[S];	Q6PGL7	606	S	614
HF_LZX_20240328_phos_1.47099.47099.3.2.dta	47099	2122.99	3	0	MDRTPPPPTLSPAAVTVGR	2122.98	0.016581	20.1798	0.00148231	4,Phospho[T];11,Phospho[S];	3	1|0|0|	target	1	4.95984	100	MDRTPPPPTLSPAAVTVGR	4,Phospho[T];11,Phospho[S];	Q8CHP6	603	T	607
HF_LZX_20240328_phos_1.56982.56982.2.0.dta	56982	3157.55	2	0	SKAPGSPVSSLSADQASSSTLLPLNSGEFSR	3157.5	0.041835	19.1581	0.00148311	6,Phospho[S];	3	1|0|	target	1	1.04625	164	SKAPGSPVSSLSADQASSSTLLPLNSGEFSR	6,Phospho[S];	Q8VBT9	187	S	193
HF_LZX_20240328_phos_1.22604.22604.3.0.dta	22604	1943.91	3	0	LEQHSQQPQLSPATSGR	1943.9	0.015963	18.917	0.00148564	11,Phospho[S];	3	1|0|	target	0	6.20995	100	LEQHSQQPQLSPATSGR	11,Phospho[S];	Q921T2	129	S	140
HF_LZX_20240328_phos_1.26322.26322.3.0.dta	26322	2931.21	3	0	ESDDKPEIEDVGSDEEEEEKKDGDK	2931.18	0.028717	21.458	0.00149855	13,Phospho[S];	3	1|0|	target	3	5.0312	100	ESDDKPEIEDVGSDEEEEEKKDGDK	13,Phospho[S];	P07901	250	S	263
HF_LZX_20240328_phos_1.58548.58548.2.0.dta	58548	3296.38	2	0	YQDEVFGGFVTEPQEESEEEVEEPEER	3296.33	0.044065	21.5541	0.00150088	17,Phospho[S];	3	1|0|	target	0	3.51731	164	YQDEVFGGFVTEPQEESEEEVEEPEER	17,Phospho[S];	P97855	132	S	149
HF_LZX_20240328_phos_1.33204.33204.2.0.dta	33204	1966.93	2	0	SEDRPSSPQVSVAAVETK	1966.91	0.019415	21.0861	0.00150121	7,Phospho[S];	3	1|0|	target	1	6.77517	100	SEDRPSSPQVSVAAVETK	7,Phospho[S];	P70399	261	S	268
HF_LZX_20240328_phos_1.46283.46283.3.0.dta	46283	2121.95	3	0	SSPPPLSGASEVDAGELGSER	2121.93	0.014351	18.8833	0.00151271	1,Phospho[S];	3	1|0|	target	0	4.70714	100	SSPPPLSGASEVDAGELGSER	1,Phospho[S];	A6X919	21	S	22
HF_LZX_20240328_phos_1.62276.62276.2.1.dta	62276	2029.75	2	0	KEESEESDDDMGFGLFD	2029.73	0.022545	20.4386	0.00151312	4,Phospho[S];	3	1|0|	target	1	6.73824	164	KEESEESDDDMGFGLFD	4,Phospho[S];	P99027	98	S	102
HF_LZX_20240328_phos_1.49602.49602.4.0.dta	49602	2874.58	4	0	KSKSPPKVPIVIQDDSLPTGPPPQIR	2874.55	0.026326	22.0884	0.00152101	4,Phospho[S];	3	1|0|	target	3	5.23143	100	KSKSPPKVPIVIQDDSLPTGPPPQIR	4,Phospho[S];	Q6NXN1	35	S	39
HF_LZX_20240328_phos_1.48527.48527.3.0.dta	48527	2640.12	3	0	DSDQVAQSDGEESPAAEEQLLGER	2640.09	0.025346	18.4527	0.0015239	8,Phospho[S];	3	1|0|	target	0	6.28076	100	DSDQVAQSDGEESPAAEEQLLGER	8,Phospho[S];	Q3UPL0	518	S	526
HF_LZX_20240328_phos_1.60905.60905.3.1.dta	60905	2724.26	3	0	ALLFSNNSQELHPDPFQAEDPFK	2724.23	0.022804	20.8486	0.00152735	8,Phospho[S];	3	1|0|	target	0	5.7018	100	ALLFSNNSQELHPDPFQAEDPFK	8,Phospho[S];	Q60902	602	S	610
HF_LZX_20240328_phos_1.24805.24805.4.0.dta	24805	2627.16	4	0	LLKPGEEPSEYTDEEDTKDHSK	2627.14	0.021521	18.3443	0.00153145	12,Phospho[T];	3	1|0|	target	2	3.84462	100	LLKPGEEPSEYTDEEDTKDHSK	12,Phospho[T];	Q80UU9	193	T	205
HF_LZX_20240328_phos_1.32062.32062.3.0.dta	32062	2383.17	3	0	GRAPVSPSSPSGVSSVNTSVTTTK	2383.15	0.02062	17.3052	0.00153495	9,Phospho[S];	3	1|0|	target	1	5.2877	100	GRAPVSPSSPSGVSSVNTSVTTTK	9,Phospho[S];	Q9QYE6	144	S	153
HF_LZX_20240328_phos_1.35215.35215.2.0.dta	35215	1404.68	2	0	SPGHMVILNQTK	1404.67	0.010783	18.7595	0.00153857	1,Phospho[S];	3	1|0|	target	0	3.45886	96	SPGHMVILNQTK	1,Phospho[S];	Q8CH25	551	S	552
HF_LZX_20240328_phos_1.34964.34964.3.0.dta	34964	2865.33	3	0	LTVENSPKQETGITEGQGPVGEEEEK	2865.3	0.025539	17.8404	0.00154722	6,Phospho[S];	3	1|0|	target	1	3.49595	100	LTVENSPKQETGITEGQGPVGEEEEK	6,Phospho[S];	Q9CQJ6	67	S	73
HF_LZX_20240328_phos_1.33628.33628.3.0.dta	33628	1792.92	3	0	AVTPVPTKTEEVSNLK	1792.91	0.012937	16.7521	0.00154893	3,Phospho[T];	3	1|0|	target	1	5.34712	96	AVTPVPTKTEEVSNLK	3,Phospho[T];	Q6ZQ58	500	T	503
HF_LZX_20240328_phos_1.57813.57813.4.0.dta	57813	2860.36	4	0	KKSEPDDELLFDFLNSSQKEPTGR	2860.34	0.024348	18.8477	0.00155159	3,Phospho[S];	3	1|0|	target	3	3.21644	100	KKSEPDDELLFDFLNSSQKEPTGR	3,Phospho[S];	Q9QYE6	113	S	116
HF_LZX_20240328_phos_1.40674.40674.3.0.dta	40674	1855.9	3	0	RSTQGVTLTDLQEAEK	1855.88	0.015569	19.5315	0.00155732	3,Phospho[T];	3	1|0|	target	1	4.29789	100	RSTQGVTLTDLQEAEK	3,Phospho[T];	Q9DBR7	691	T	694
HF_LZX_20240328_phos_1.49235.49235.2.0.dta	49235	1955.65	2	0	DWEDDSDEDMSNFDR	1955.63	0.0188	17.9261	0.00155984	6,Phospho[S];	3	1|0|	target	0	3.72181	96	DWEDDSDEDMSNFDR	6,Phospho[S];	Q9R0Q7	107	S	113
HF_LZX_20240328_phos_1.40938.40938.4.0.dta	40938	2588.2	4	0	ELEASFGRPVVDGADGEPHSVSPR	2588.18	0.021453	21.5421	0.00156006	22,Phospho[S];	3	1|0|	target	1	4.05207	100	ELEASFGRPVVDGADGEPHSVSPR	22,Phospho[S];	Q63932	273	S	295
HF_LZX_20240328_phos_1.59975.59975.3.0.dta	59975	2450.2	3	0	ARSPYLPAEEDALFVDLPGGPR	2450.18	0.020293	19.4592	0.00156608	3,Phospho[S];	3	1|0|	target	1	5.29883	100	ARSPYLPAEEDALFVDLPGGPR	3,Phospho[S];	Q3UIL6	359	S	362
HF_LZX_20240328_phos_1.42587.42587.3.0.dta	42587	2867.12	3	0	EGINPGYDDYADSDEDQHDAYLER	2867.1	0.023116	18.6391	0.00156934	13,Phospho[S];	3	1|0|	target	0	2.31007	100	EGINPGYDDYADSDEDQHDAYLER	13,Phospho[S];	Q08943	431	S	444
HF_LZX_20240328_phos_1.46724.46724.2.1.dta	46724	1827.82	2	0	GPPQSPVFEGVYNNSR	1827.81	0.017038	20.4357	0.00157708	5,Phospho[S];	3	1|0|	target	0	5.23848	100	GPPQSPVFEGVYNNSR	5,Phospho[S];	Q7TQH0	104	S	109
HF_LZX_20240328_phos_1.28183.28183.3.0.dta	28183	2423.13	3	0	SQDATVSPGSEQSEKSPGPIVSR	2423.11	0.016738	22.9588	0.00158057	16,Phospho[S];	3	1|0|	target	1	6.17321	100	SQDATVSPGSEQSEKSPGPIVSR	16,Phospho[S];	Q80YV2	327	S	343
HF_LZX_20240328_phos_1.19613.19613.3.0.dta	19613	1817.71	3	0	IEDVGSDEEDDSGKDK	1817.7	0.015404	15.9062	0.00158196	6,Phospho[S];	3	1|0|	target	1	5.09767	96	IEDVGSDEEDDSGKDK	6,Phospho[S];	P08238	249	S	255
HF_LZX_20240328_phos_1.46709.46709.2.0.dta	46709	2116.88	2	0	NVPQEESLEDSDVDADFK	2116.86	0.019587	16.8214	0.00158382	11,Phospho[S];	3	1|0|	target	0	2.61321	100	NVPQEESLEDSDVDADFK	11,Phospho[S];	O35344	49	S	60
HF_LZX_20240328_phos_1.42620.42620.3.0.dta	42620	3398.55	3	0	TVGTPIASVPGSTNTGTVPGSEKDSDPMETEEK	3398.52	0.035227	21.5743	0.00158637	4,Phospho[T];	3	1|0|	target	1	4.78176	164	TVGTPIASVPGSTNTGTVPGSEKDSDPMETEEK	4,Phospho[T];	Q3TXS7	269	T	273
HF_LZX_20240328_phos_1.22351.22351.2.0.dta	22351	1574.59	2	0	IEDVGSDEEDDSGK	1574.57	0.012355	16.4869	0.00158707	6,Phospho[S];	3	1|0|	target	0	6.59655	96	IEDVGSDEEDDSGK	6,Phospho[S];	P08238	249	S	255
HF_LZX_20240328_phos_1.21965.21965.2.0.dta	21965	1574.59	2	0	IEDVGSDEEDDSGK	1574.57	0.012792	16.4262	0.00159065	6,Phospho[S];	3	1|0|	target	0	5.56397	96	IEDVGSDEEDDSGK	6,Phospho[S];	P08238	249	S	255
HF_LZX_20240328_phos_1.25921.25921.3.0.dta	25921	1887.89	3	0	VRPASSAASVYAGAGGSGSR	1887.87	0.017668	18.8647	0.00159216	9,Phospho[S];	3	1|0|	target	1	4.79993	100	VRPASSAASVYAGAGGSGSR	9,Phospho[S];	P05784	26	S	35
HF_LZX_20240328_phos_1.50057.50057.3.0.dta	50057	1895.92	3	0	SGKLSQELDFVSHNVR	1895.9	0.01494	19.9978	0.0015962	5,Phospho[S];	3	1|0|	target	1	4.49772	100	SGKLSQELDFVSHNVR	5,Phospho[S];	Q02819	80	S	85
HF_LZX_20240328_phos_1.67504.67504.3.0.dta	67504	2490.31	3	0	SESPEPGYVVTSSGLLLPVLLPR	2490.29	0.025511	18.6321	0.00159646	3,Phospho[S];	3	1|0|	target	0	1.31815	164	SESPEPGYVVTSSGLLLPVLLPR	3,Phospho[S];	Q920R0	1455	S	1458
HF_LZX_20240328_phos_1.15171.15171.3.0.dta	15171	2072.83	3	0	SKPAAADSEGEEEEEDTAK	2072.82	0.013752	20.7588	0.00159714	8,Phospho[S];	3	1|0|	target	1	3.71585	100	SKPAAADSEGEEEEEDTAK	8,Phospho[S];	Q6P542	186	S	194
HF_LZX_20240328_phos_1.26058.26058.3.0.dta	26058	2251.02	3	0	SSPKEEVASEPEEAASPTTPK	2251	0.021069	19.7843	0.00160296	9,Phospho[S];	3	1|0|	target	1	4.39657	100	SSPKEEVASEPEEAASPTTPK	9,Phospho[S];	Q9D6Z1	527	S	536
HF_LZX_20240328_phos_1.51082.51082.4.0.dta	51082	3734.83	4	0	SVERLPSVEEAEVSKPSPPASKDEDEDFQAILR	3734.78	0.045774	21.5326	0.00161216	7,Phospho[S];	3	1|0|	target	3	2.22184	164	SVERLPSVEEAEVSKPSPPASKDEDEDFQAILR	7,Phospho[S];	P57016	55	S	62
HF_LZX_20240328_phos_1.28640.28640.2.0.dta	28640	1768.91	2	0	SPTGAQPAAAKPPPLSAK	1768.9	0.009683	18.6763	0.001622	1,Phospho[S];	3	1|0|	target	1	5.28043	100	SPTGAQPAAAKPPPLSAK	1,Phospho[S];	E9Q1P8	70	S	71
HF_LZX_20240328_phos_1.58389.58389.2.0.dta	58389	2873.24	2	0	SEDDSAKFDSNEEDTASVFAPSFGLK	2873.2	0.032135	18.3433	0.00162408	10,Phospho[S];	3	1|0|	target	1	2.93012	164	SEDDSAKFDSNEEDTASVFAPSFGLK	10,Phospho[S];	Q64511	1443	S	1453
HF_LZX_20240328_phos_1.52064.52064.3.0.dta	52064	2465.23	3	0	AISSEGARPAVDLSFQPSQPLSK	2465.21	0.024381	21.6315	0.00162529	3,Phospho[S];	3	1|0|	target	1	1.5933	100	AISSEGARPAVDLSFQPSQPLSK	3,Phospho[S];	Q61037	1362	S	1365
HF_LZX_20240328_phos_1.56949.56949.3.0.dta	56949	2951.48	3	0	RRGSGSVDETLFALPAASEPVIPSSAEK	2951.45	0.031433	22.6615	0.00163072	4,Phospho[S];	3	1|0|	target	2	2.14088	164	RRGSGSVDETLFALPAASEPVIPSSAEK	4,Phospho[S];	Q99P72	161	S	165
HF_LZX_20240328_phos_1.35473.35473.2.0.dta	35473	1878.74	2	0	SVPTVDSGNEDDDSSFK	1878.73	0.013246	16.2021	0.00163305	7,Phospho[S];	3	1|0|	target	0	7.03451	96	SVPTVDSGNEDDDSSFK	7,Phospho[S];	Q05D44	208	S	215
HF_LZX_20240328_phos_1.38902.38902.3.0.dta	38902	1539.73	3	0	VPAIGSFSPGEDRK	1539.72	0.013325	17.2283	0.00163403	8,Phospho[S];	3	1|0|	target	1	5.80884	96	VPAIGSFSPGEDRK	8,Phospho[S];	Q6PDN3	347	S	355
HF_LZX_20240328_phos_1.47205.47205.3.0.dta	47205	2152.01	3	0	KLSIGQYDNDAASQVTFSK	2152	0.017205	18.9728	0.00164413	3,Phospho[S];	3	1|0|	target	1	5.80895	100	KLSIGQYDNDAASQVTFSK	3,Phospho[S];	Q5SSZ5	766	S	769
HF_LZX_20240328_phos_1.46840.46840.3.0.dta	46840	2850.35	3	0	KTQNQPPVLEDTPDNIETGSVCTKV	2850.32	0.02722	21.0252	0.0016564	20,Phospho[S];22,Carbamidomethyl[C];	3	1|0|0|	target	2	5.11209	100	KTQNQPPVLEDTPDNIETGSVCTKV	20,Phospho[S];22,Carbamidomethyl[C];	Q9Z2J0	580	S	600
HF_LZX_20240328_phos_1.44156.44156.4.0.dta	44156	4779.2	4	0	PGETEEPRSPEQQDQEGGPAAAADAASEELRPGAAAAPAAPAETASSR	4779.14	0.059032	23.0612	0.00166134	9,Phospho[S];	3	1|0|	target	2	4.63096	164	PGETEEPRSPEQQDQEGGPAAAADAASEELRPGAAAAPAAPAETASSR	9,Phospho[S];	Q62511	1	S	10
HF_LZX_20240328_phos_1.34612.34612.2.0.dta	34612	1878.74	2	0	SVPTVDSGNEDDDSSFK	1878.73	0.013302	15.8444	0.00166937	7,Phospho[S];	3	1|0|	target	0	6.93403	96	SVPTVDSGNEDDDSSFK	7,Phospho[S];	Q05D44	208	S	215
HF_LZX_20240328_phos_1.26111.26111.2.0.dta	26111	1923.88	2	0	KPASVSPTTPTSPTEGEAS	1923.86	0.020293	22.3864	0.00167317	12,Phospho[S];	3	1|0|	target	1	3.24982	164	KPASVSPTTPTSPTEGEAS	12,Phospho[S];	Q8R1Q8	504	S	516
HF_LZX_20240328_phos_1.58414.58414.2.0.dta	58414	2243.01	2	0	INPYMSSPCHIEMILTEK	2242.99	0.019805	21.0209	0.00168922	7,Phospho[S];9,Carbamidomethyl[C];	3	1|0|0|	target	0	5.8527	100	INPYMSSPCHIEMILTEK	7,Phospho[S];9,Carbamidomethyl[C];	Q9CPR4	135	S	142
HF_LZX_20240328_phos_1.63617.63617.2.1.dta	63617	1783.9	2	0	VLSTSTDLEAAVADALK	1783.87	0.022819	17.3573	0.00169134	5,Phospho[S];	3	1|0|	target	0	2.94216	160	VLSTSTDLEAAVADALK	5,Phospho[S];	Q80TV8	789	S	794
HF_LZX_20240328_phos_1.45168.45168.3.0.dta	45168	2130.01	3	0	KGSPVSEIGWETPPPESPR	2129.99	0.017303	20.0576	0.00169669	17,Phospho[S];	3	1|0|	target	1	3.50774	100	KGSPVSEIGWETPPPESPR	17,Phospho[S];	Q99L88	201	S	218
HF_LZX_20240328_phos_1.64457.64457.3.0.dta	64457	2046.89	3	0	GDSETDLEALFNAVMNPK	2046.87	0.019439	20.2108	0.00170327	3,Phospho[S];15,Oxidation[M];	3	1|0|0|	target	0	5.26019	100	GDSETDLEALFNAVMNPK	3,Phospho[S];15,Oxidation[M];	P46938	43	S	46
HF_LZX_20240328_phos_1.47798.47798.2.0.dta	47798	1700.79	2	0	SQSPSPPPLPEDLEK	1700.78	0.013577	16.9662	0.0017048	3,Phospho[S];	3	1|0|	target	0	5.40899	96	SQSPSPPPLPEDLEK	3,Phospho[S];	Q9JIX8	386	S	389
HF_LZX_20240328_phos_1.14080.14080.2.0.dta	14080	1346.52	2	0	LDGETASDSESR	1346.51	0.009308	18.0203	0.0017228	7,Phospho[S];	3	1|0|	target	0	4.92658	96	LDGETASDSESR	7,Phospho[S];	Q99L43	25	S	32
HF_LZX_20240328_phos_1.63087.63087.2.1.dta	63087	1453.74	2	0	SLGSSADLELLLR	1453.73	0.013908	18.6641	0.0017238	4,Phospho[S];	3	1|0|	target	0	5.05833	96	SLGSSADLELLLR	4,Phospho[S];	Q8VCX2	331	S	335
HF_LZX_20240328_phos_1.61606.61606.2.0.dta	61606	1973.99	2	0	SPGNVNNTIVVPLLEDGR	1973.97	0.022739	19.976	0.00172814	1,Phospho[S];	3	1|0|	target	0	5.548	164	SPGNVNNTIVVPLLEDGR	1,Phospho[S];	O35738	201	S	202
HF_LZX_20240328_phos_1.50041.50041.3.0.dta	50041	2002.94	3	0	DERSPQNLSHAVEEALK	2002.92	0.013425	19.736	0.00173121	4,Phospho[S];	3	1|0|	target	1	3.91244	100	DERSPQNLSHAVEEALK	4,Phospho[S];	Q80X82	1256	S	1260
HF_LZX_20240328_phos_1.33276.33276.2.0.dta	33276	1765.78	2	0	SQSGEDESLNQPGPIK	1765.76	0.016598	18.2216	0.00173831	3,Phospho[S];	3	1|0|	target	0	5.50896	100	SQSGEDESLNQPGPIK	3,Phospho[S];	Q5BL07	1209	S	1212
HF_LZX_20240328_phos_1.56435.56435.4.0.dta	56435	2286.15	4	0	AIGGIILTASHNPGGPNGDFGIK	2286.13	0.017892	17.1303	0.00174621	10,Phospho[S];	3	1|0|	target	0	3.91891	100	AIGGIILTASHNPGGPNGDFGIK	10,Phospho[S];	Q9D0F9	107	S	117
HF_LZX_20240328_phos_1.49520.49520.4.2.dta	49520	2728.3	4	0	AFPDKFHLEPTSPPTTDGFKYPR	2728.28	0.019808	17.3256	0.00174926	12,Phospho[S];	3	1|0|	target	2	3.76385	100	AFPDKFHLEPTSPPTTDGFKYPR	12,Phospho[S];	Q8VCB3	615	S	627
HF_LZX_20240328_phos_1.36356.36356.3.0.dta	36356	2600.02	3	0	NRPGYVSEEEEDDEDYEMAVK	2600	0.015791	19.6808	0.00175054	7,Phospho[S];18,Oxidation[M];	3	1|0|0|	target	1	1.37094	100	NRPGYVSEEEEDDEDYEMAVK	7,Phospho[S];18,Oxidation[M];	Q9ERU9	2498	S	2505
HF_LZX_20240328_phos_1.51095.51095.2.0.dta	51095	1462.64	2	0	NFETNDLAFSPK	1462.62	0.012253	18.4416	0.00175225	10,Phospho[S];	3	1|0|	target	0	6.51944	96	NFETNDLAFSPK	10,Phospho[S];	Q9WU19	184	S	194
HF_LZX_20240328_phos_1.52120.52120.2.0.dta	52120	1391.65	2	0	FIAFSGEGQSLR	1391.64	0.011554	17.2082	0.00175321	10,Phospho[S];	3	1|0|	target	0	5.19893	96	FIAFSGEGQSLR	10,Phospho[S];	P70362	289	S	299
HF_LZX_20240328_phos_1.27190.27190.3.0.dta	27190	2057.01	3	0	RRSPSPAPPPPPPPPPPR	2056.99	0.019527	20.2125	0.00175414	3,Phospho[S];5,Phospho[S];	3	1|0|0|	target	2	6.25011	100	RRSPSPAPPPPPPPPPPR	3,Phospho[S];5,Phospho[S];	Q52KI8	569	S	572
HF_LZX_20240328_phos_1.47447.47447.2.0.dta	47447	2060.94	2	0	SYSSPDITQALQEEEKR	2060.92	0.022468	16.8239	0.0017557	3,Phospho[S];	3	1|0|	target	1	6.67283	160	SYSSPDITQALQEEEKR	3,Phospho[S];	Q80U87	677	S	680
HF_LZX_20240328_phos_1.57286.57286.4.0.dta	57286	2623.29	4	0	KGSLQDVDVAGFGNLGHSASFLAPR	2623.27	0.020296	18.857	0.00175731	3,Phospho[S];	3	1|0|	target	1	1.16076	100	KGSLQDVDVAGFGNLGHSASFLAPR	3,Phospho[S];	Q8K1N2	507	S	510
HF_LZX_20240328_phos_1.13882.13882.3.0.dta	13882	2364.07	3	0	EKTPSPKEEDEEAESPPEKK	2364.05	0.018826	21.6389	0.00175896	15,Phospho[S];	3	1|0|	target	3	3.29178	100	EKTPSPKEEDEEAESPPEKK	15,Phospho[S];	Q80XU3	199	S	214
HF_LZX_20240328_phos_1.44458.44458.3.0.dta	44458	2692.24	3	0	TTSPATDAGHVQETSEPSLQALESR	2692.21	0.028222	18.5932	0.0017606	3,Phospho[S];	3	1|0|	target	0	4.32989	164	TTSPATDAGHVQETSEPSLQALESR	3,Phospho[S];	Q8R010	33	S	36
HF_LZX_20240328_phos_1.38904.38904.3.0.dta	38904	1893.91	3	0	SATPPPAEPASLPQEPPK	1893.9	0.01453	18.3435	0.0017645	1,Phospho[S];	3	1|0|	target	0	5.2302	100	SATPPPAEPASLPQEPPK	1,Phospho[S];	P97379	224	S	225
HF_LZX_20240328_phos_1.52716.52716.4.0.dta	52716	2282.24	4	0	DDNLPLTEAVRPKTPPVVIK	2282.22	0.020011	21.7217	0.00176607	14,Phospho[T];	3	1|0|	target	2	4.60838	100	DDNLPLTEAVRPKTPPVVIK	14,Phospho[T];	Q9D5V6	248	T	262
HF_LZX_20240328_phos_1.59747.59747.4.0.dta	59747	4265.19	4	0	ASGSPPLLPAPDPVSLESEPIAEDGALGPPEPIQGTAQPVKR	4265.14	0.047573	22.6068	0.00176773	4,Phospho[S];	3	1|0|	target	1	5.15925	164	ASGSPPLLPAPDPVSLESEPIAEDGALGPPEPIQGTAQPVKR	4,Phospho[S];	Q8VBT9	492	S	496
HF_LZX_20240328_phos_1.16962.16962.3.0.dta	16962	1849.86	3	0	PGPTPSGTNVGSSGRSPSK	1849.84	0.013269	21.9687	0.00177957	16,Phospho[S];	3	1|0|	target	1	2.14817	100	PGPTPSGTNVGSSGRSPSK	16,Phospho[S];	Q9CQS8	1	S	17
HF_LZX_20240328_phos_1.46183.46183.3.0.dta	46183	3276.36	3	0	GATPAEDDEDKDIDLFGSDEEEEDKEAAR	3276.32	0.04231	19.0808	0.0017816	18,Phospho[S];	3	1|0|	target	2	1.04974	164	GATPAEDDEDKDIDLFGSDEEEEDKEAAR	18,Phospho[S];	P57776	144	S	162
HF_LZX_20240328_phos_1.32898.32898.3.0.dta	32898	2007.87	3	0	STSVDDTDKSSSEAIMVR	2007.86	0.013104	16.7345	0.00178873	3,Phospho[S];	3	1|0|	target	1	6.46358	96	STSVDDTDKSSSEAIMVR	3,Phospho[S];	Q3UMF0	363	S	366
HF_LZX_20240328_phos_1.61645.61645.3.0.dta	61645	3179.46	3	0	VALGDGVQLPPGDYSTTPGGTLFSTTPGGTR	3179.43	0.025172	20.1323	0.00179	15,Phospho[S];26,Phospho[T];	3	1|0|0|	target	0	4.58409	100	VALGDGVQLPPGDYSTTPGGTLFSTTPGGTR	15,Phospho[S];26,Phospho[T];	Q60876	19	S	34
HF_LZX_20240328_phos_1.58680.58680.2.0.dta	58680	1503.79	2	0	SLNLVDSPQPLLK	1503.78	0.013087	17.5097	0.00180222	1,Phospho[S];	3	1|0|	target	0	6.24053	96	SLNLVDSPQPLLK	1,Phospho[S];	Q8BWJ3	728	S	729
HF_LZX_20240328_phos_1.19203.19203.3.0.dta	19203	1817.71	3	0	IEDVGSDEEDDSGKDK	1817.7	0.014511	17.2282	0.00180512	6,Phospho[S];	3	1|0|	target	1	4.56439	100	IEDVGSDEEDDSGKDK	6,Phospho[S];	P08238	249	S	255
HF_LZX_20240328_phos_1.50228.50228.4.0.dta	50228	1895.92	4	0	SGKLSQELDFVSHNVR	1895.9	0.015177	18.6354	0.0018098	5,Phospho[S];	3	1|0|	target	1	5.60536	100	SGKLSQELDFVSHNVR	5,Phospho[S];	Q02819	80	S	85
HF_LZX_20240328_phos_1.46505.46505.2.0.dta	46505	1712.77	2	0	TNPSPTNPFSSDLQK	1712.75	0.016292	16.8907	0.0018162	4,Phospho[S];	3	1|0|	target	0	7.06995	96	TNPSPTNPFSSDLQK	4,Phospho[S];	Q9QZS3	632	S	636
HF_LZX_20240328_phos_1.51311.51311.3.0.dta	51311	1864.93	3	0	GGRSPDEVTLTSIVPTR	1864.92	0.01364	19.8223	0.00181802	4,Phospho[S];	3	1|0|	target	1	4.66232	100	GGRSPDEVTLTSIVPTR	4,Phospho[S];	Q99JB8	315	S	319
HF_LZX_20240328_phos_1.44266.44266.3.0.dta	44266	2170.03	3	0	SAFTPATATGSSPSPVLGQGEK	2170.01	0.019215	18.1134	0.00181832	14,Phospho[S];	3	1|0|	target	0	3.83143	100	SAFTPATATGSSPSPVLGQGEK	14,Phospho[S];	Q9Z0R4	883	S	897
HF_LZX_20240328_phos_1.44285.44285.4.0.dta	44285	3276.36	4	0	GATPAEDDEDKDIDLFGSDEEEEDKEAAR	3276.32	0.035314	18.4824	0.0018184	18,Phospho[S];	3	1|0|	target	2	2.66774	164	GATPAEDDEDKDIDLFGSDEEEEDKEAAR	18,Phospho[S];	P57776	144	S	162
HF_LZX_20240328_phos_1.60895.60895.2.0.dta	60895	1722.85	2	0	DLDLLASVPSPSSVSR	1722.83	0.017164	17.1791	0.0018196	10,Phospho[S];	3	1|0|	target	0	6.55688	96	DLDLLASVPSPSSVSR	10,Phospho[S];	Q7TN29	209	S	219
HF_LZX_20240328_phos_1.20766.20766.2.0.dta	20766	1501.62	2	0	QSNASSDVEVEEK	1501.61	0.01342	17.9456	0.0018248	6,Phospho[S];	3	1|0|	target	0	6.13031	96	QSNASSDVEVEEK	6,Phospho[S];	Q99JF8	100	S	106
HF_LZX_20240328_phos_1.34913.34913.3.0.dta	34913	2568.34	3	0	SPRPTSAPAIAQSQVTEGPGAPIKK	2568.32	0.022325	20.7575	0.00182564	6,Phospho[S];	3	1|0|	target	2	3.99248	100	SPRPTSAPAIAQSQVTEGPGAPIKK	6,Phospho[S];	P48193	555	S	561
HF_LZX_20240328_phos_1.50118.50118.2.0.dta	50118	1895.92	2	0	SGKLSQELDFVSHNVR	1895.9	0.014379	15.9915	0.00183754	5,Phospho[S];	3	1|0|	target	1	7.84643	96	SGKLSQELDFVSHNVR	5,Phospho[S];	Q02819	80	S	85
HF_LZX_20240328_phos_1.20187.20187.2.0.dta	20187	2017.85	2	0	SASSDTSEELNSQDSPKR	2017.83	0.016659	16.6831	0.00183968	3,Phospho[S];	3	1|0|	target	1	5.28418	100	SASSDTSEELNSQDSPKR	3,Phospho[S];	P70441	282	S	285
HF_LZX_20240328_phos_1.43890.43890.4.0.dta	43890	2598.16	4	0	RDSFDDRGPSLNPVLDYDHGSR	2598.14	0.02038	20.5094	0.00184719	3,Phospho[S];	3	1|0|	target	2	4.51951	100	RDSFDDRGPSLNPVLDYDHGSR	3,Phospho[S];	Q8K310	185	S	188
HF_LZX_20240328_phos_1.25171.25171.2.0.dta	25171	1160.58	2	0	APQSPTLAPAK	1160.57	0.009052	17.9396	0.00185482	4,Phospho[S];	3	1|0|	target	0	5.40761	96	APQSPTLAPAK	4,Phospho[S];	P97792	328	S	332
HF_LZX_20240328_phos_1.22626.22626.2.0.dta	22626	2160.89	2	0	AAQSPQQHSSGDPTEEESPV	2160.87	0.018612	22.3087	0.0018633	18,Phospho[S];	3	1|0|	target	0	3.91753	100	AAQSPQQHSSGDPTEEESPV	18,Phospho[S];	P53986	473	S	491
HF_LZX_20240328_phos_1.24273.24273.2.1.dta	24273	1861.75	2	0	SASSDTSEELNSQDSPK	1861.73	0.012563	16.9905	0.00186546	3,Phospho[S];	3	1|0|	target	0	5.28841	96	SASSDTSEELNSQDSPK	3,Phospho[S];	P70441	282	S	285
HF_LZX_20240328_phos_1.44274.44274.3.0.dta	44274	2750.18	3	0	GLATGDSPLGPMTHHGEEDWVYER	2750.16	0.023651	20.786	0.00186652	7,Phospho[S];12,Oxidation[M];	3	1|0|0|	target	0	5.25453	100	GLATGDSPLGPMTHHGEEDWVYER	7,Phospho[S];12,Oxidation[M];	Q91XF0	234	S	241
HF_LZX_20240328_phos_1.27856.27856.2.0.dta	27856	1265.63	2	0	KLSGDLEAGAPK	1265.61	0.012423	18.8119	0.00186952	3,Phospho[S];	3	1|0|	target	1	4.17778	96	KLSGDLEAGAPK	3,Phospho[S];	O08784	1188	S	1191
HF_LZX_20240328_phos_1.36171.36171.3.0.dta	36171	1865.89	3	0	VMLGETNPADSKPGTIR	1865.88	0.012113	18.4423	0.00186967	6,Phospho[T];	3	1|0|	target	1	5.70686	100	VMLGETNPADSKPGTIR	6,Phospho[T];	P15532	88	T	94
HF_LZX_20240328_phos_1.23307.23307.3.0.dta	23307	1176.62	3	0	KNSASLHVLK	1176.61	0.008332	19.0034	0.0018978	3,Phospho[S];	3	1|0|	target	1	6.21785	96	KNSASLHVLK	3,Phospho[S];	Q9JJL3	285	S	288
HF_LZX_20240328_phos_1.35119.35119.3.0.dta	35119	1730.82	3	0	VDNLTYRTSPDTLR	1730.81	0.012587	17.1074	0.00189934	9,Phospho[S];	3	1|0|	target	1	4.65689	96	VDNLTYRTSPDTLR	9,Phospho[S];	Q62093	17	S	26
HF_LZX_20240328_phos_1.60237.60237.3.0.dta	60237	2216.08	3	0	VSVVEPGNFIAATSLYSPER	2216.06	0.0209	18.8042	0.00190962	14,Phospho[S];	3	1|0|	target	0	3.33657	100	VSVVEPGNFIAATSLYSPER	14,Phospho[S];	Q80XN0	232	S	246
HF_LZX_20240328_phos_1.50092.50092.3.0.dta	50092	3940.79	3	0	VQGEAVSNIQENTQTPTVQEESEEEEVDETGVEVK	3940.73	0.051747	20.6745	0.00191963	22,Phospho[S];	3	1|0|	target	0	3.19413	164	VQGEAVSNIQENTQTPTVQEESEEEEVDETGVEVK	22,Phospho[S];	P70670	2116	S	2138
HF_LZX_20240328_phos_1.38804.38804.3.1.dta	38804	1604.79	3	0	TSSVGGHSSQVPLLR	1604.78	0.012745	16.4384	0.00193709	3,Phospho[S];	3	1|0|	target	0	5.92265	96	TSSVGGHSSQVPLLR	3,Phospho[S];	Q99KG5	305	S	308
HF_LZX_20240328_phos_1.58169.58169.2.0.dta	58169	1760.9	2	0	LSPGEALPSVVQGVAEK	1760.88	0.018255	15.6974	0.00193945	2,Phospho[S];	3	1|0|	target	0	7.24399	160	LSPGEALPSVVQGVAEK	2,Phospho[S];	Q8CGB6	939	S	941
HF_LZX_20240328_phos_1.10810.10810.2.0.dta	10810	1612.65	2	0	IGHHSTSDDSSAYR	1612.64	0.012275	16.7108	0.00194579	5,Phospho[S];	3	1|0|	target	0	5.53473	96	IGHHSTSDDSSAYR	5,Phospho[S];	P50136	329	S	334
HF_LZX_20240328_phos_1.32420.32420.3.0.dta	32420	2375.96	3	0	EGEEPTVYSDDEEPKDETAR	2375.94	0.020257	16.2764	0.00195158	9,Phospho[S];	3	1|0|	target	1	6.42643	100	EGEEPTVYSDDEEPKDETAR	9,Phospho[S];	O55022	172	S	181
HF_LZX_20240328_phos_1.38769.38769.3.0.dta	38769	2588.05	3	0	RVSVCAETFNPDEEEEDNDPR	2588.02	0.022864	19.0948	0.00197388	3,Phospho[S];5,Carbamidomethyl[C];	3	1|0|0|	target	1	6.6503	100	RVSVCAETFNPDEEEEDNDPR	3,Phospho[S];5,Carbamidomethyl[C];	P12367	93	S	96
HF_LZX_20240328_phos_1.56345.56345.3.0.dta	56345	2332.19	3	0	ASFITDGEQLPSPRPAPLLSR	2332.17	0.018726	18.5686	0.00197709	12,Phospho[S];	3	1|0|	target	1	6.25109	100	ASFITDGEQLPSPRPAPLLSR	12,Phospho[S];	O09174	311	S	323
HF_LZX_20240328_phos_1.29520.29520.2.0.dta	29520	1802.76	2	0	ENPPSPPTSPAAPQPR	1802.75	0.014028	16.4372	0.00198005	5,Phospho[S];9,Phospho[S];	3	1|0|0|	target	0	4.84873	96	ENPPSPPTSPAAPQPR	5,Phospho[S];9,Phospho[S];	Q8BP27	94	S	99
HF_LZX_20240328_phos_1.31378.31378.2.0.dta	31378	1460.73	2	0	PQSPVIQATAGSPK	1460.71	0.012897	19.7402	0.00198363	12,Phospho[S];	3	1|0|	target	0	6.58332	100	PQSPVIQATAGSPK	12,Phospho[S];	A2A5R2	215	S	227
HF_LZX_20240328_phos_1.58445.58445.2.0.dta	58445	1684.81	2	0	ISPQSNVDFDLTLR	1684.79	0.015752	17.1895	0.00199185	2,Phospho[S];	3	1|0|	target	0	5.93582	96	ISPQSNVDFDLTLR	2,Phospho[S];	Q9DCS2	147	S	149
HF_LZX_20240328_phos_1.23741.23741.3.0.dta	23741	2952.37	3	0	SQEPISNDQKVSDDDKEKGEGALPTGK	2952.35	0.025781	20.3953	0.00199581	12,Phospho[S];	3	1|0|	target	3	4.94503	100	SQEPISNDQKVSDDDKEKGEGALPTGK	12,Phospho[S];	Q80WJ7	411	S	423
HF_LZX_20240328_phos_1.41075.41075.2.1.dta	41075	1400.66	2	0	IDSTEVIYQPR	1400.65	0.011976	18.3122	0.00199858	3,Phospho[S];	3	1|0|	target	0	5.65876	96	IDSTEVIYQPR	3,Phospho[S];	Q15831	28	S	31
HF_LZX_20240328_phos_1.53331.53331.2.0.dta	53331	2878.36	2	0	SAEPLANTVLASETEEEGNAQALGPTAK	2878.34	0.020025	18.2387	0.00199981	12,Phospho[S];	3	1|0|	target	0	1.40731	100	SAEPLANTVLASETEEEGNAQALGPTAK	12,Phospho[S];	O08784	157	S	169
HF_LZX_20240328_phos_1.63650.63650.4.0.dta	63650	3450.71	4	0	AEKTSPTPSVFVELGEEELEAVTARPEAVER	3450.67	0.038344	18.287	0.00200061	5,Phospho[S];	3	1|0|	target	2	5.41656	164	AEKTSPTPSVFVELGEEELEAVTARPEAVER	5,Phospho[S];	P59017	338	S	343
HF_LZX_20240328_phos_1.58223.58223.4.0.dta	58223	5134.55	4	0	APDSAPVPAPAADTALDSAPTPDSDPAPALAPAPAPALSPSLASVPEEAESKR	5134.48	0.068414	27.3335	0.00200359	39,Phospho[S];	1	1|0|	target	1	3.21253	164	APDSAPVPAPAADTALDSAPTPDSDPAPALAPAPAPALSPSLASVPEEAESKR	39,Phospho[S];	A2RSY6	24	S	63
HF_LZX_20240328_phos_1.31414.31414.3.0.dta	31414	2040.93	3	0	SAKSEESLTSLHAVDGDSK	2040.91	0.018076	20.6469	0.00200457	4,Phospho[S];	3	1|0|	target	1	5.9406	100	SAKSEESLTSLHAVDGDSK	4,Phospho[S];	Q811P8	702	S	706
HF_LZX_20240328_phos_1.47387.47387.3.0.dta	47387	2217.04	3	0	TDGSISGDRQPVTVADYISR	2217.02	0.022149	19.9129	0.00200463	4,Phospho[S];	3	1|0|	target	1	6.54826	100	TDGSISGDRQPVTVADYISR	4,Phospho[S];	Q9WVR4	598	S	602
HF_LZX_20240328_phos_1.44418.44418.2.0.dta	44418	1919.91	2	0	NQPEPTAPATPMTSLLR	1919.89	0.021226	23.1035	0.00200928	10,Phospho[T];12,Oxidation[M];	3	1|0|0|	target	0	5.62861	164	NQPEPTAPATPMTSLLR	10,Phospho[T];12,Oxidation[M];	P31649	577	T	587
HF_LZX_20240328_phos_1.50124.50124.4.0.dta	50124	2893.39	4	0	EVHDELEDLPSPPPPLSPPPTTSPHK	2893.37	0.028067	21.7374	0.00200952	17,Phospho[S];	3	1|0|	target	0	5.49832	100	EVHDELEDLPSPPPPLSPPPTTSPHK	17,Phospho[S];	Q8BUV3	177	S	194
HF_LZX_20240328_phos_1.62440.62440.3.0.dta	62440	2214.04	3	0	GSASSALELTEEELATAEAVR	2214.02	0.020802	17.5532	0.00201283	2,Phospho[S];	3	1|0|	target	0	2.03539	100	GSASSALELTEEELATAEAVR	2,Phospho[S];	Q8R0Y6	307	S	309
HF_LZX_20240328_phos_1.55894.55894.4.0.dta	55894	3914.69	4	0	AKSPQPPVEEEDEHFDDTVVCLDTYNCDLHFK	3914.66	0.036871	22.6302	0.00201413	3,Phospho[S];21,Carbamidomethyl[C];27,Carbamidomethyl[C];	3	1|0|0|0|	target	1	3.6059	100	AKSPQPPVEEEDEHFDDTVVCLDTYNCDLHFK	3,Phospho[S];21,Carbamidomethyl[C];27,Carbamidomethyl[C];	Q8VEK3	244	S	247
HF_LZX_20240328_phos_1.45040.45040.4.0.dta	45040	2489.19	4	0	RDSVGGEGDREVLLGDAGPGDLPK	2489.17	0.020516	20.118	0.00202255	3,Phospho[S];	3	1|0|	target	2	3.93118	100	RDSVGGEGDREVLLGDAGPGDLPK	3,Phospho[S];	Q99J27	39	S	42
HF_LZX_20240328_phos_1.42335.42335.2.0.dta	42335	1845.8	2	0	TSCGSPNYAAPEVISGR	1845.78	0.020096	17.3244	0.00202595	2,Phospho[S];3,Carbamidomethyl[C];	3	1|0|0|	target	0	6.59244	164	TSCGSPNYAAPEVISGR	2,Phospho[S];3,Carbamidomethyl[C];	Q8BRK8	171	S	173
HF_LZX_20240328_phos_1.46316.46316.3.0.dta	46316	2551.1	3	0	LKSVEDEMDSPGEEPFYTGQGR	2551.07	0.026251	19.2479	0.00202639	3,Phospho[S];	3	1|0|	target	1	4.27704	164	LKSVEDEMDSPGEEPFYTGQGR	3,Phospho[S];	Q02780	300	S	303
HF_LZX_20240328_phos_1.62763.62763.3.0.dta	62763	3688.77	3	0	EGSLGDELLPLGYAEPEPQEGASAGAPSPTLELASR	3688.73	0.041526	21.4056	0.00202882	28,Phospho[S];	3	1|0|	target	0	3.75933	164	EGSLGDELLPLGYAEPEPQEGASAGAPSPTLELASR	28,Phospho[S];	Q6WVG3	150	S	178
HF_LZX_20240328_phos_1.55610.55610.3.1.dta	55610	2427.15	3	0	FGSLTLPEESHSAQGASVVFQR	2427.13	0.015819	17.0813	0.00203095	3,Phospho[S];	3	1|0|	target	0	5.73764	100	FGSLTLPEESHSAQGASVVFQR	3,Phospho[S];	Q8BSE0	48	S	51
HF_LZX_20240328_phos_1.54540.54540.3.0.dta	54540	2731.22	3	0	TDVSNFDEEFTGEAPTLSPPRDAR	2731.19	0.029146	20.6808	0.00204098	18,Phospho[S];	3	1|0|	target	1	2.94378	164	TDVSNFDEEFTGEAPTLSPPRDAR	18,Phospho[S];	P70268	902	S	920
HF_LZX_20240328_phos_1.42043.42043.3.0.dta	42043	2347.04	3	0	HQDGLPYIDDSPSSSPHLSSK	2347.02	0.019109	17.9542	0.00204639	11,Phospho[S];	3	1|0|	target	0	1.12144	100	HQDGLPYIDDSPSSSPHLSSK	11,Phospho[S];	Q6PAJ1	450	S	461
HF_LZX_20240328_phos_1.57633.57633.3.0.dta	57633	2379.27	3	0	TRSEPLPPSATASPLLAPLQPR	2379.24	0.022132	18.8401	0.00204723	3,Phospho[S];	3	1|0|	target	1	-0.091808	100	TRSEPLPPSATASPLLAPLQPR	3,Phospho[S];	Q8C2B3	341	S	344
HF_LZX_20240328_phos_1.47145.47145.2.2.dta	47145	1718.81	2	0	TDSPLPLEEASTPPGK	1718.79	0.01883	18.3937	0.00205154	12,Phospho[T];	3	1|0|	target	0	2.39085	160	TDSPLPLEEASTPPGK	12,Phospho[T];	Q9WUH1	317	T	329
HF_LZX_20240328_phos_1.48512.48512.3.0.dta	48512	3109.41	3	0	VLSSTINNQVAEADEAAEEETPDSPGVEK	3109.37	0.032643	19.6849	0.00206215	24,Phospho[S];	3	1|0|	target	0	2.74652	164	VLSSTINNQVAEADEAAEEETPDSPGVEK	24,Phospho[S];	Q8C0D4	560	S	584
HF_LZX_20240328_phos_1.62910.62910.2.0.dta	62910	2065.84	2	0	NLLEDDSDEEEDFFLR	2065.83	0.014012	15.6745	0.00206312	7,Phospho[S];	3	1|0|	target	0	4.41068	96	NLLEDDSDEEEDFFLR	7,Phospho[S];	O70480	23	S	30
HF_LZX_20240328_phos_1.27185.27185.2.0.dta	27185	1489.54	2	0	AGGAGGEGSDDDTSLT	1489.53	0.008443	17.3733	0.00206747	9,Phospho[S];	3	1|0|	target	0	4.98936	100	AGGAGGEGSDDDTSLT	9,Phospho[S];	Q9JMD3	275	S	284
HF_LZX_20240328_phos_1.40768.40768.2.0.dta	40768	1292.65	2	0	VQSSPNLLAAGR	1292.64	0.011411	17.8584	0.00206937	3,Phospho[S];	3	1|0|	target	0	6.70496	96	VQSSPNLLAAGR	3,Phospho[S];	Q3UTJ2	24	S	27
HF_LZX_20240328_phos_1.61964.61964.3.0.dta	61964	2614.33	3	0	GIPLPTGDTSPEPELLPGDPLPPPK	2614.31	0.025823	17.1288	0.00207398	10,Phospho[S];	3	1|0|	target	0	6.57414	100	GIPLPTGDTSPEPELLPGDPLPPPK	10,Phospho[S];	Q9Z1D1	32	S	42
HF_LZX_20240328_phos_1.46900.46900.3.0.dta	46900	1950.91	3	0	HGSGPNIILTGDSSPGFSK	1950.9	0.016605	17.911	0.0020746	3,Phospho[S];	3	1|0|	target	0	4.8632	100	HGSGPNIILTGDSSPGFSK	3,Phospho[S];	Q3U182	609	S	612
HF_LZX_20240328_phos_1.18130.18130.2.0.dta	18130	1608.67	2	0	ASPDASSNPEPAETR	1608.65	0.011737	16.7643	0.00207553	2,Phospho[S];	3	1|0|	target	0	7.34815	96	ASPDASSNPEPAETR	2,Phospho[S];	D3Z6Q9	441	S	443
HF_LZX_20240328_phos_1.49436.49436.3.0.dta	49436	1666.84	3	0	LKELFDYSPPLHK	1666.82	0.013334	16.9281	0.0020762	8,Phospho[S];	3	1|0|	target	1	6.73166	96	LKELFDYSPPLHK	8,Phospho[S];	Q8K019	502	S	510
HF_LZX_20240328_phos_1.60356.60356.2.0.dta	60356	2747.11	2	0	GGNVFEALIQDDSEEEEEEEENR	2747.08	0.023646	19.0658	0.00208068	13,Phospho[S];	3	1|0|	target	0	3.37401	100	GGNVFEALIQDDSEEEEEEEENR	13,Phospho[S];	Q6P542	125	S	138
HF_LZX_20240328_phos_1.29553.29553.3.1.dta	29553	2492.97	3	0	RASVCAEAYNPDEEEDDAESR	2492.95	0.016566	18.1014	0.00208178	3,Phospho[S];5,Carbamidomethyl[C];	3	1|0|0|	target	1	5.19871	100	RASVCAEAYNPDEEEDDAESR	3,Phospho[S];5,Carbamidomethyl[C];	P31324	109	S	112
HF_LZX_20240328_phos_1.58702.58702.2.0.dta	58702	2649.21	2	0	TLFLGIPDENFEDHSAPPSPEEK	2649.18	0.035485	20.34	0.00208673	19,Phospho[S];	3	1|0|	target	0	3.42506	164	TLFLGIPDENFEDHSAPPSPEEK	19,Phospho[S];	O35099	1021	S	1040
HF_LZX_20240328_phos_1.58724.58724.2.0.dta	58724	2045.74	2	0	KEESEESDDDMGFGLFD	2045.72	0.020548	18.4558	0.00208748	7,Phospho[S];11,Oxidation[M];	3	1|0|0|	target	1	3.28175	164	KEESEESDDDMGFGLFD	7,Phospho[S];11,Oxidation[M];	P99027	98	S	105
HF_LZX_20240328_phos_1.18664.18664.2.0.dta	18664	1751.6	2	0	ESLKEEDESDDDNM	1751.58	0.013618	17.4941	0.00208952	9,Phospho[S];14,Oxidation[M];	3	1|0|0|	target	1	5.80781	96	ESLKEEDESDDDNM	9,Phospho[S];14,Oxidation[M];	O70435	241	S	250
HF_LZX_20240328_phos_1.29530.29530.2.0.dta	29530	1451.69	2	0	LAGNEALSPTSPSK	1451.68	0.010054	18.1013	0.00209117	11,Phospho[S];	3	1|0|	target	0	4.5381	100	LAGNEALSPTSPSK	11,Phospho[S];	Q8C5R2	212	S	223
HF_LZX_20240328_phos_1.50245.50245.3.0.dta	50245	2691.28	3	0	TASAPNLAETEKETAEHLNLAGTSR	2691.26	0.022406	15.401	0.00209275	3,Phospho[S];	3	1|0|	target	1	2.78907	100	TASAPNLAETEKETAEHLNLAGTSR	3,Phospho[S];	Q8C8U0	497	S	500
HF_LZX_20240328_phos_1.29731.29731.4.0.dta	29731	2956.33	4	0	AQEHTDTGDRSESPEEPALEKPPLDK	2956.32	0.011848	22.6947	0.00209589	13,Phospho[S];	3	1|0|	target	2	4.16544	100	AQEHTDTGDRSESPEEPALEKPPLDK	13,Phospho[S];	Q8BYU6	70	S	83
HF_LZX_20240328_phos_1.49069.49069.3.0.dta	49069	2364.24	3	0	RSVSEAALAQPEGLLGTDTLKK	2364.22	0.022116	19.7234	0.0021019	4,Phospho[S];	3	1|0|	target	2	5.67835	100	RSVSEAALAQPEGLLGTDTLKK	4,Phospho[S];	P54310	555	S	559
HF_LZX_20240328_phos_1.45057.45057.2.0.dta	45057	1954.93	2	0	SIQDLTVTGTEPGQVSSR	1954.91	0.020871	19.8953	0.00210404	1,Phospho[S];	3	1|0|	target	0	5.03115	164	SIQDLTVTGTEPGQVSSR	1,Phospho[S];	Q62073	411	S	412
HF_LZX_20240328_phos_1.49353.49353.3.0.dta	49353	2640.13	3	0	DSDQVAQSDGEESPAAEEQLLGER	2640.09	0.031666	17.7101	0.00211273	8,Phospho[S];	3	1|0|	target	0	5.50913	164	DSDQVAQSDGEESPAAEEQLLGER	8,Phospho[S];	Q3UPL0	518	S	526
HF_LZX_20240328_phos_1.31689.31689.4.0.dta	31689	2531.28	4	0	ELEKPMQSKPQSPVIQATAGSPK	2531.26	0.02027	20.0464	0.00211699	21,Phospho[S];	3	1|0|	target	2	5.19829	100	ELEKPMQSKPQSPVIQATAGSPK	21,Phospho[S];	A2A5R2	206	S	227
HF_LZX_20240328_phos_1.41427.41427.2.0.dta	41427	1534.66	2	0	QADLSFSSPVEMK	1534.65	0.014042	19.9171	0.00211944	8,Phospho[S];12,Oxidation[M];	3	1|0|0|	target	0	8.04028	100	QADLSFSSPVEMK	8,Phospho[S];12,Oxidation[M];	Q9Z204	224	S	232
HF_LZX_20240328_phos_1.37949.37949.3.0.dta	37949	2185.08	3	0	TVSPGSVSPIHGQGQAVENLK	2185.06	0.015818	19.546	0.00212366	8,Phospho[S];	3	1|0|	target	0	6.47605	100	TVSPGSVSPIHGQGQAVENLK	8,Phospho[S];	Q9Z0R6	835	S	843
HF_LZX_20240328_phos_1.55597.55597.2.0.dta	55597	2238.89	2	0	TPEELDDSDFETEDFDVR	2238.86	0.0271	17.6367	0.00212607	8,Phospho[S];	3	1|0|	target	0	4.43456	164	TPEELDDSDFETEDFDVR	8,Phospho[S];	P26231	633	S	641
HF_LZX_20240328_phos_1.26416.26416.2.0.dta	26416	1833.89	2	0	TLSSPTGTETNPPKAPR	1833.87	0.020503	16.1994	0.00213841	3,Phospho[S];	3	1|0|	target	1	5.67069	160	TLSSPTGTETNPPKAPR	3,Phospho[S];	Q3UMF0	893	S	896
HF_LZX_20240328_phos_1.47444.47444.2.0.dta	47444	2512.12	2	0	SSPEIAPSDVTDESEAVTVAGNEK	2512.1	0.023673	18.1371	0.00215035	1,Phospho[S];	3	1|0|	target	0	4.47949	100	SSPEIAPSDVTDESEAVTVAGNEK	1,Phospho[S];	P42567	560	S	561
HF_LZX_20240328_phos_1.45438.45438.3.0.dta	45438	2438.08	3	0	DHSSQSEEEVVEGEKEVEALK	2438.06	0.021956	20.8183	0.00216012	6,Phospho[S];	3	1|0|	target	1	5.05919	100	DHSSQSEEEVVEGEKEVEALK	6,Phospho[S];	Q9Z2F7	113	S	119
HF_LZX_20240328_phos_1.24696.24696.4.0.dta	24696	2952.37	4	0	SQEPISNDQKVSDDDKEKGEGALPTGK	2952.35	0.021121	19.6966	0.0021604	12,Phospho[S];	3	1|0|	target	3	5.12284	100	SQEPISNDQKVSDDDKEKGEGALPTGK	12,Phospho[S];	Q80WJ7	411	S	423
HF_LZX_20240328_phos_1.36964.36964.2.0.dta	36964	1854.82	2	0	SHSLPNSLDYAQASER	1854.8	0.013435	16.9514	0.00216938	3,Phospho[S];	3	1|0|	target	0	6.28326	100	SHSLPNSLDYAQASER	3,Phospho[S];	Q3UJU9	43	S	46
HF_LZX_20240328_phos_1.59807.59807.3.0.dta	59807	2177.98	3	0	LDTFCGSPPYAAPELFQGK	2177.96	0.022095	18.1689	0.00217246	3,Phospho[T];5,Carbamidomethyl[C];	3	1|0|0|	target	0	5.76628	164	LDTFCGSPPYAAPELFQGK	3,Phospho[T];5,Carbamidomethyl[C];	Q8VHJ5	212	T	215
HF_LZX_20240328_phos_1.15295.15295.3.0.dta	15295	1618.75	3	0	RPASVSSAAAEHEAR	1618.73	0.01344	20.2205	0.00217348	4,Phospho[S];	3	1|0|	target	1	6.16086	100	RPASVSSAAAEHEAR	4,Phospho[S];	E9Q1P8	222	S	226
HF_LZX_20240328_phos_1.46069.46069.4.0.dta	46069	3120.56	4	0	VKEVHDELEDLPSPPPPLSPPPTTSPHK	3120.53	0.028096	19.7769	0.00219672	19,Phospho[S];	3	1|0|	target	1	6.50277	100	VKEVHDELEDLPSPPPPLSPPPTTSPHK	19,Phospho[S];	Q8BUV3	175	S	194
HF_LZX_20240328_phos_1.21181.21181.3.1.dta	21181	1870.82	3	0	VAAAAGSGPSPPCSPGHDR	1870.79	0.02818	19.2965	0.00219731	10,Phospho[S];13,Carbamidomethyl[C];	3	1|0|0|	target	0	5.62369	164	VAAAAGSGPSPPCSPGHDR	10,Phospho[S];13,Carbamidomethyl[C];	Q2TBE6	37	S	47
HF_LZX_20240328_phos_1.43400.43400.3.0.dta	43400	1700.8	3	0	RASLEIGESFPEGTK	1700.79	0.013848	17.4844	0.00219927	3,Phospho[S];	3	1|0|	target	1	3.94495	100	RASLEIGESFPEGTK	3,Phospho[S];	Q9QY06	1172	S	1175
HF_LZX_20240328_phos_1.23302.23302.3.0.dta	23302	1725.81	3	0	VAHSDKPGSTSAVSFR	1725.8	0.014383	18.0461	0.00220489	9,Phospho[S];	3	1|0|	target	1	6.28438	100	VAHSDKPGSTSAVSFR	9,Phospho[S];	Q9WV55	205	S	214
HF_LZX_20240328_phos_1.37164.37164.2.1.dta	37164	1496.61	2	0	TASLTSAASIDGSR	1496.6	0.008031	19.2569	0.00220581	3,Phospho[S];9,Phospho[S];	3	1|0|0|	target	0	6.06443	96	TASLTSAASIDGSR	3,Phospho[S];9,Phospho[S];	Q9QYG0	329	S	332
HF_LZX_20240328_phos_1.41235.41235.3.0.dta	41235	2480.21	3	0	NKSTSSAMGGSHQDLSVIQPIVK	2480.18	0.027912	21.7988	0.00220615	3,Phospho[S];8,Oxidation[M];	3	1|0|0|	target	1	2.92777	164	NKSTSSAMGGSHQDLSVIQPIVK	3,Phospho[S];8,Oxidation[M];	Q68EF0	237	S	240
HF_LZX_20240328_phos_1.51711.51711.2.1.dta	51711	1612.82	2	0	KKSPNELVDDLFK	1612.8	0.017489	19.4082	0.00221461	3,Phospho[S];	3	1|0|	target	2	5.73007	160	KKSPNELVDDLFK	3,Phospho[S];	Q9CZ44	111	S	114
HF_LZX_20240328_phos_1.32912.32912.3.0.dta	32912	1685.73	3	0	SPSKEPHFTDFEGK	1685.72	0.012841	19.3291	0.00222514	3,Phospho[S];	3	1|0|	target	1	4.68829	100	SPSKEPHFTDFEGK	3,Phospho[S];	Q9DCP2	50	S	53
HF_LZX_20240328_phos_1.50229.50229.3.0.dta	50229	1819.94	3	0	SQSLPGADSLLAKPIDK	1819.92	0.016426	15.313	0.0022258	3,Phospho[S];	3	1|0|	target	1	4.96096	96	SQSLPGADSLLAKPIDK	3,Phospho[S];	Q80YV3	772	S	775
HF_LZX_20240328_phos_1.10176.10176.2.0.dta	10176	1272.51	2	0	TSEDTSSGSPPK	1272.5	0.011031	17.1478	0.00223332	9,Phospho[S];	3	1|0|	target	0	5.81822	96	TSEDTSSGSPPK	9,Phospho[S];	O35841	455	S	464
HF_LZX_20240328_phos_1.50610.50610.3.0.dta	50610	3397.54	3	0	VKASPITNDGEDEFVPSDGLDKDEYAFSSGK	3397.5	0.039596	23.9579	0.00224462	4,Phospho[S];	3	1|0|	target	2	4.08658	164	VKASPITNDGEDEFVPSDGLDKDEYAFSSGK	4,Phospho[S];	Q64511	1383	S	1387
HF_LZX_20240328_phos_1.56279.56279.2.0.dta	56279	1737.88	2	0	SLSSPTVTLSAPLEGAK	1737.87	0.015815	18.5864	0.00225862	3,Phospho[S];	3	1|0|	target	0	6.44705	100	SLSSPTVTLSAPLEGAK	3,Phospho[S];	Q96PU5	445	S	448
HF_LZX_20240328_phos_1.44788.44788.3.0.dta	44788	1631.86	3	0	TRTSLHALTVDLPK	1631.85	0.013048	19.4478	0.00226268	4,Phospho[S];	3	1|0|	target	1	5.04418	100	TRTSLHALTVDLPK	4,Phospho[S];	Q91VS8	371	S	375
HF_LZX_20240328_phos_1.58453.58453.2.0.dta	58453	1719.79	2	0	ASGEMASAQYITAALR	1719.78	0.012651	17.4984	0.00226467	2,Phospho[S];	3	1|0|	target	0	6.30671	100	ASGEMASAQYITAALR	2,Phospho[S];	Q9JMA1	141	S	143
HF_LZX_20240328_phos_1.35637.35637.2.0.dta	35637	1406.65	2	0	IIYGGSVTGATCK	1406.64	0.011844	16.2146	0.00226616	6,Phospho[S];12,Carbamidomethyl[C];	3	1|0|0|	target	0	7.43919	96	IIYGGSVTGATCK	6,Phospho[S];12,Carbamidomethyl[C];	P17751	206	S	212
HF_LZX_20240328_phos_1.42663.42663.2.0.dta	42663	2317.9	2	0	VVDYSQFQESDDADEDYGR	2317.88	0.025806	16.2285	0.00226754	10,Phospho[S];	3	1|0|	target	0	2.77364	164	VVDYSQFQESDDADEDYGR	10,Phospho[S];	Q80XU3	9	S	19
HF_LZX_20240328_phos_1.44612.44612.3.0.dta	44612	2680.19	3	0	RQSPDAPTALPALADYHECTACR	2680.16	0.02801	20.0318	0.00227713	3,Phospho[S];19,Carbamidomethyl[C];22,Carbamidomethyl[C];	3	1|0|0|0|	target	1	1.66507	164	RQSPDAPTALPALADYHECTACR	3,Phospho[S];19,Carbamidomethyl[C];22,Carbamidomethyl[C];	O35615	819	S	822
HF_LZX_20240328_phos_1.33693.33693.2.2.dta	33693	1886.82	2	0	VATLNSEEENDPPTYK	1886.81	0.013704	18.486	0.00227802	6,Phospho[S];	3	1|0|	target	0	5.96109	100	VATLNSEEENDPPTYK	6,Phospho[S];	Q8VDJ3	25	S	31
HF_LZX_20240328_phos_1.36536.36536.4.0.dta	36536	3812.91	4	0	SLDGAAAAESTDRSPRPTSAPAIAQSQVTEGPGAPIKK	3812.88	0.028887	22.8062	0.00228013	1,Phospho[S];	3	1|0|	target	3	5.27744	100	SLDGAAAAESTDRSPRPTSAPAIAQSQVTEGPGAPIKK	1,Phospho[S];	P48193	542	S	543
HF_LZX_20240328_phos_1.37811.37811.2.0.dta	37811	1804.83	2	0	STSPAPADVAPAQEDLR	1804.81	0.01554	14.6124	0.00228115	3,Phospho[S];	3	1|0|	target	0	0.542037	96	STSPAPADVAPAQEDLR	3,Phospho[S];	P97855	228	S	231
HF_LZX_20240328_phos_1.10890.10890.2.0.dta	10890	1563.64	2	0	TGSESSQTGASATSGR	1563.63	0.010974	15.3647	0.00228601	3,Phospho[S];	3	1|0|	target	0	5.02867	96	TGSESSQTGASATSGR	3,Phospho[S];	Q8BGD9	419	S	422
HF_LZX_20240328_phos_1.54932.54932.3.0.dta	54932	3041.45	3	0	TGSSSPPGGLSKPGSQLDSMLGSLQSDLNK	3041.41	0.039764	20.3391	0.00229199	5,Phospho[S];20,Oxidation[M];	3	1|0|0|	target	1	3.76554	164	TGSSSPPGGLSKPGSQLDSMLGSLQSDLNK	5,Phospho[S];20,Oxidation[M];	Q8VI36	317	S	322
HF_LZX_20240328_phos_1.41252.41252.3.0.dta	41252	1820.86	3	0	AASPPASASDLIEQQQK	1820.84	0.014529	17.6487	0.00231592	3,Phospho[S];	3	1|0|	target	0	4.10158	100	AASPPASASDLIEQQQK	3,Phospho[S];	Q8C079	332	S	335
HF_LZX_20240328_phos_1.49386.49386.3.0.dta	49386	2640.12	3	0	DSDQVAQSDGEESPAAEEQLLGER	2640.09	0.028425	17.5538	0.00231659	8,Phospho[S];	3	1|0|	target	0	6.76574	164	DSDQVAQSDGEESPAAEEQLLGER	8,Phospho[S];	Q3UPL0	518	S	526
HF_LZX_20240328_phos_1.49980.49980.2.0.dta	49980	1427.7	2	0	ALGVISNFQSSPK	1427.69	0.010684	17.3158	0.00232395	11,Phospho[S];	3	1|0|	target	0	4.26998	96	ALGVISNFQSSPK	11,Phospho[S];	Q69ZZ6	399	S	410
HF_LZX_20240328_phos_1.49736.49736.2.0.dta	49736	1955.65	2	0	DWEDDSDEDMSNFDR	1955.63	0.019358	16.8644	0.00233592	6,Phospho[S];	3	1|0|	target	0	4.86744	96	DWEDDSDEDMSNFDR	6,Phospho[S];	Q9R0Q7	107	S	113
HF_LZX_20240328_phos_1.62936.62936.2.0.dta	62936	2673.21	2	0	TSTFCGTPEFLAPEVLTDTSYTR	2673.18	0.034893	15.2495	0.0023369	2,Phospho[S];5,Carbamidomethyl[C];	3	1|0|0|	target	0	5.61297	164	TSTFCGTPEFLAPEVLTDTSYTR	2,Phospho[S];5,Carbamidomethyl[C];	P70268	775	S	777
HF_LZX_20240328_phos_1.27181.27181.4.0.dta	27181	2375.95	4	0	EGEEPTVYSDDEEPKDETAR	2375.94	0.014174	18.0222	0.00233872	9,Phospho[S];	3	1|0|	target	1	4.49231	100	EGEEPTVYSDDEEPKDETAR	9,Phospho[S];	O55022	172	S	181
HF_LZX_20240328_phos_1.48625.48625.2.0.dta	48625	1955.65	2	0	DWEDDSDEDMSNFDR	1955.63	0.020674	17.3413	0.00234155	6,Phospho[S];	3	1|0|	target	0	5.29483	160	DWEDDSDEDMSNFDR	6,Phospho[S];	Q9R0Q7	107	S	113
HF_LZX_20240328_phos_1.24291.24291.4.0.dta	24291	2952.37	4	0	SQEPISNDQKVSDDDKEKGEGALPTGK	2952.35	0.021761	19.233	0.00234828	12,Phospho[S];	3	1|0|	target	3	5.97755	100	SQEPISNDQKVSDDDKEKGEGALPTGK	12,Phospho[S];	Q80WJ7	411	S	423
HF_LZX_20240328_phos_1.37622.37622.3.0.dta	37622	1904.92	3	0	RAPSVANIGSHCDLSLK	1904.9	0.013963	20.4994	0.00235081	4,Phospho[S];12,Carbamidomethyl[C];	3	1|0|0|	target	1	5.12424	100	RAPSVANIGSHCDLSLK	4,Phospho[S];12,Carbamidomethyl[C];	Q8BTM8	2148	S	2152
HF_LZX_20240328_phos_1.25429.25429.2.0.dta	25429	1956.86	2	0	AESPETSAVESTQSTPQK	1956.84	0.012173	16.9119	0.00235171	3,Phospho[S];	3	1|0|	target	0	7.33841	100	AESPETSAVESTQSTPQK	3,Phospho[S];	Q4VA53	1353	S	1356
HF_LZX_20240328_phos_1.23013.23013.2.0.dta	23013	1197.58	2	0	SHSPLPAPPSK	1197.57	0.00952	17.0035	0.00235342	3,Phospho[S];	3	1|0|	target	0	4.53533	96	SHSPLPAPPSK	3,Phospho[S];	Q3TWW8	300	S	303
HF_LZX_20240328_phos_1.57287.57287.4.0.dta	57287	3015.57	4	0	TPPLAIKEELADISTDKDGVLEDPLKK	3015.55	0.018407	22.26	0.00235788	1,Phospho[T];	3	1|0|	target	3	5.13451	101	TPPLAIKEELADISTDKDGVLEDPLKK	1,Phospho[T];	E9Q784	1108	T	1109
HF_LZX_20240328_phos_1.14527.14527.3.0.dta	14527	2232.91	3	0	AAKESEEEEEEEETEEKK	2232.89	0.015443	19.7461	0.00235941	5,Phospho[S];	3	1|0|	target	2	3.79856	100	AAKESEEEEEEEETEEKK	5,Phospho[S];	E9Q5C9	558	S	563
HF_LZX_20240328_phos_1.21142.21142.3.1.dta	21142	2024.93	3	0	APAGAAAEPDPSRSSPGPGPR	2024.92	0.013863	20.6133	0.00237365	14,Phospho[S];	3	1|0|	target	1	3.9907	100	APAGAAAEPDPSRSSPGPGPR	14,Phospho[S];	O35615	636	S	650
HF_LZX_20240328_phos_1.38323.38323.3.0.dta	38323	2169.06	3	0	ADDDIIQKPAETSPPPVAPK	2169.05	0.015181	21.5211	0.00237481	13,Phospho[S];	3	1|0|	target	1	5.27769	100	ADDDIIQKPAETSPPPVAPK	13,Phospho[S];	Q3UMF0	1015	S	1028
HF_LZX_20240328_phos_1.43951.43951.3.0.dta	43951	2710.28	3	0	SVTTEPSSLKSPDASIFDSHVPSNK	2710.26	0.022503	17.5962	0.00237576	11,Phospho[S];	3	1|0|	target	1	3.02277	100	SVTTEPSSLKSPDASIFDSHVPSNK	11,Phospho[S];	Q8BJ05	74	S	85
HF_LZX_20240328_phos_1.40128.40128.4.0.dta	40128	2517.07	4	0	IYHLPDAESDEDEDFKEQTR	2517.05	0.02053	16.2915	0.00237877	9,Phospho[S];	3	1|0|	target	1	1.29666	100	IYHLPDAESDEDEDFKEQTR	9,Phospho[S];	P42208	209	S	218
HF_LZX_20240328_phos_1.36432.36432.2.0.dta	36432	1736.77	2	0	AELGMNDSPSQSPPVK	1736.76	0.011332	16.1205	0.00238773	8,Phospho[S];	3	1|0|	target	0	4.7204	96	AELGMNDSPSQSPPVK	8,Phospho[S];	Q9QXG4	255	S	263
HF_LZX_20240328_phos_1.53394.53394.3.0.dta	53394	3016.46	3	0	IKEEVLSESETEAHQDAAALDPDVVIK	3016.44	0.021731	19.0815	0.00238876	7,Phospho[S];	3	1|0|	target	1	1.16657	100	IKEEVLSESETEAHQDAAALDPDVVIK	7,Phospho[S];	Q91W96	770	S	777
HF_LZX_20240328_phos_1.52635.52635.3.0.dta	52635	1728.93	3	0	RLSNVSLPGPGLSVPR	1728.92	0.015296	17.7534	0.00239112	3,Phospho[S];	3	1|0|	target	1	6.17855	100	RLSNVSLPGPGLSVPR	3,Phospho[S];	Q8K1Y2	210	S	213
HF_LZX_20240328_phos_1.60219.60219.2.0.dta	60219	2484.24	2	0	SSSAPNVHINTIEPVNIDDLIR	2484.21	0.030615	21.1268	0.00239205	3,Phospho[S];	3	1|0|	target	0	5.31207	164	SSSAPNVHINTIEPVNIDDLIR	3,Phospho[S];	P28028	345	S	348
HF_LZX_20240328_phos_1.13793.13793.2.0.dta	13793	1177.54	2	0	PAAAAAAGSASPR	1177.54	0.0086	19.1718	0.0023968	11,Phospho[S];	3	1|0|	target	0	4.62446	100	PAAAAAAGSASPR	11,Phospho[S];	Q91XU0	142	S	153
HF_LZX_20240328_phos_1.18014.18014.3.0.dta	18014	1817.71	3	0	IEDVGSDEEDDSGKDK	1817.7	0.013719	14.7358	0.0023973	6,Phospho[S];	3	1|0|	target	1	4.16404	96	IEDVGSDEEDDSGKDK	6,Phospho[S];	P08238	249	S	255
HF_LZX_20240328_phos_1.52788.52788.3.0.dta	52788	2215.04	3	0	KAPKEELASDLEEMATSSAK	2215.02	0.02428	20.6642	0.00239994	9,Phospho[S];	3	1|0|	target	2	4.7499	164	KAPKEELASDLEEMATSSAK	9,Phospho[S];	Q9D6Z1	504	S	513
HF_LZX_20240328_phos_1.34435.34435.2.0.dta	34435	1416.65	2	0	TASLTSAASIDGSR	1416.64	0.010329	16.2737	0.00240367	9,Phospho[S];	3	1|0|	target	0	5.09497	96	TASLTSAASIDGSR	9,Phospho[S];	Q9QYG0	329	S	338
HF_LZX_20240328_phos_1.56763.56763.3.0.dta	56763	1903.91	3	0	NQPEPTAPATPMTSLLR	1903.9	0.015964	17	0.00240648	10,Phospho[T];	3	1|0|	target	0	4.34884	100	NQPEPTAPATPMTSLLR	10,Phospho[T];	P31649	577	T	587
HF_LZX_20240328_phos_1.62828.62828.2.0.dta	62828	2505.24	2	0	LLDFGSLSNLQVTQPTVGMNFK	2505.21	0.030125	19.331	0.0024072	6,Phospho[S];19,Oxidation[M];	3	1|0|0|	target	0	4.56637	164	LLDFGSLSNLQVTQPTVGMNFK	6,Phospho[S];19,Oxidation[M];	P63276	107	S	113
HF_LZX_20240328_phos_1.54475.54475.3.0.dta	54475	2074.06	3	0	RGSADIIPLTATTPPCVPK	2074.04	0.018004	18.3591	0.00240811	3,Phospho[S];16,Carbamidomethyl[C];	3	1|0|0|	target	1	4.78522	100	RGSADIIPLTATTPPCVPK	3,Phospho[S];16,Carbamidomethyl[C];	O89032	809	S	812
HF_LZX_20240328_phos_1.41730.41730.3.0.dta	41730	1895.92	3	0	VQVAPLQGSPPLSHDDR	1895.9	0.016742	18.4739	0.00240867	9,Phospho[S];	3	1|0|	target	0	5.97761	100	VQVAPLQGSPPLSHDDR	9,Phospho[S];	Q9Z0U1	98	S	107
HF_LZX_20240328_phos_1.59433.59433.3.0.dta	59433	2337.14	3	0	APEPEPGLDLSLSPSPLPESPK	2337.13	0.018705	20.8654	0.00241811	20,Phospho[S];	3	1|0|	target	0	4.36199	100	APEPEPGLDLSLSPSPLPESPK	20,Phospho[S];	Q9D8C8	33	S	53
HF_LZX_20240328_phos_1.29759.29759.3.0.dta	29759	1770.79	3	0	HALQSASAGSGSFTDVR	1770.78	0.010745	17.9651	0.00242049	12,Phospho[S];	3	1|0|	target	0	4.03838	100	HALQSASAGSGSFTDVR	12,Phospho[S];	P11276	273	S	285
HF_LZX_20240328_phos_1.60860.60860.3.0.dta	60860	2557.32	3	0	GIEGAQASPLVPGAGEIINTDNIIK	2557.29	0.032842	19.6078	0.00242455	8,Phospho[S];	3	1|0|	target	0	4.74936	164	GIEGAQASPLVPGAGEIINTDNIIK	8,Phospho[S];	P55096	416	S	424
HF_LZX_20240328_phos_1.57184.57184.2.1.dta	57184	1573.64	2	0	WLDESDAEMELR	1573.62	0.014175	17.3967	0.00242482	5,Phospho[S];	3	1|0|	target	0	6.35359	96	WLDESDAEMELR	5,Phospho[S];	Q8K2C9	109	S	114
HF_LZX_20240328_phos_1.13676.13676.2.0.dta	13676	1346.52	2	0	LDGETASDSESR	1346.51	0.009127	17.2941	0.0024377	7,Phospho[S];	3	1|0|	target	0	5.34977	96	LDGETASDSESR	7,Phospho[S];	Q99L43	25	S	32
HF_LZX_20240328_phos_1.47083.47083.3.0.dta	47083	2827.31	3	0	NKFGSADNIPNLKDSLEEGQVDDGGK	2827.28	0.028283	20.3484	0.00244021	5,Phospho[S];	3	1|0|	target	2	4.99391	164	NKFGSADNIPNLKDSLEEGQVDDGGK	5,Phospho[S];	Q69ZZ6	373	S	378
HF_LZX_20240328_phos_1.29672.29672.3.1.dta	29672	1742.77	3	0	KHSLEGDEGSDFITK	1742.76	0.009494	21.2866	0.0024451	3,Phospho[S];	3	1|0|	target	1	4.64946	100	KHSLEGDEGSDFITK	3,Phospho[S];	Q8BHN1	76	S	79
HF_LZX_20240328_phos_1.47194.47194.5.0.dta	47194	4578.26	5	0	NSPVAKTPPKDLPAIPGVTSPTSDEPPMQASQSQLPSSPEDKR	4578.21	0.049493	22.8867	0.00245123	7,Phospho[T];28,Oxidation[M];	3	1|0|0|	target	3	4.0945	164	NSPVAKTPPKDLPAIPGVTSPTSDEPPMQASQSQLPSSPEDKR	7,Phospho[T];28,Oxidation[M];	Q60876	62	T	69
HF_LZX_20240328_phos_1.54595.54595.2.0.dta	54595	1604.71	2	0	VDSTTCLFPVEEK	1604.69	0.016239	17.2954	0.00245339	3,Phospho[S];6,Carbamidomethyl[C];	3	1|0|0|	target	0	6.76486	160	VDSTTCLFPVEEK	3,Phospho[S];6,Carbamidomethyl[C];	P47856	256	S	259
HF_LZX_20240328_phos_1.64411.64411.2.0.dta	64411	1960.9	2	0	SLSVTSLGGLPVWEAER	1960.88	0.020186	17.4933	0.00245414	3,Phospho[S];6,Phospho[S];	3	1|0|0|	target	0	4.19964	164	SLSVTSLGGLPVWEAER	3,Phospho[S];6,Phospho[S];	Q8VCB3	5	S	8
HF_LZX_20240328_phos_1.21564.21564.2.0.dta	21564	1574.59	2	0	IEDVGSDEEDDSGK	1574.57	0.011583	15.1984	0.0024563	6,Phospho[S];	3	1|0|	target	0	6.38715	96	IEDVGSDEEDDSGK	6,Phospho[S];	P08238	249	S	255
HF_LZX_20240328_phos_1.42885.42885.3.0.dta	42885	2102.93	3	0	APKEELASDLEEMATSSAK	2102.92	0.013359	19.9894	0.00245667	8,Phospho[S];13,Oxidation[M];	3	1|0|0|	target	1	4.78681	100	APKEELASDLEEMATSSAK	8,Phospho[S];13,Oxidation[M];	Q9D6Z1	505	S	513
HF_LZX_20240328_phos_1.61228.61228.2.0.dta	61228	2747.1	2	0	GGNVFEALIQDDSEEEEEEEENR	2747.08	0.01538	19.5703	0.00246654	13,Phospho[S];	3	1|0|	target	0	-1.48427	100	GGNVFEALIQDDSEEEEEEEENR	13,Phospho[S];	Q6P542	125	S	138
HF_LZX_20240328_phos_1.55924.55924.4.0.dta	55924	3303.7	4	0	TQSAPLPQNAQALQHLVIQQQHQQFLEK	3303.66	0.034494	19.2238	0.00247339	3,Phospho[S];	3	1|0|	target	0	3.66341	164	TQSAPLPQNAQALQHLVIQQQHQQFLEK	3,Phospho[S];	Q6NZM9	462	S	465
HF_LZX_20240328_phos_1.56447.56447.2.0.dta	56447	2945.4	2	0	RVSAILPGAPDNELPSNEVFQEPEEK	2945.39	0.011173	19.2725	0.0024782	3,Phospho[S];	3	1|0|	target	1	4.31714	100	RVSAILPGAPDNELPSNEVFQEPEEK	3,Phospho[S];	Q3UW53	598	S	601
HF_LZX_20240328_phos_1.22481.22481.3.0.dta	22481	1176.62	3	0	KNSASLHVLK	1176.61	0.009092	18.014	0.00248566	3,Phospho[S];	3	1|0|	target	1	3.31382	96	KNSASLHVLK	3,Phospho[S];	Q9JJL3	285	S	288
HF_LZX_20240328_phos_1.20556.20556.3.0.dta	20556	1503.69	3	0	ATAPQTQHVSPMR	1503.68	0.011134	16.8703	0.00248571	10,Phospho[S];	3	1|0|	target	0	4.87961	96	ATAPQTQHVSPMR	10,Phospho[S];	P57776	123	S	133
HF_LZX_20240328_phos_1.40177.40177.3.0.dta	40177	2339.13	3	0	SSEDLAGPLPSSVPSSTTSSKPK	2339.1	0.025579	19.3674	0.00249151	2,Phospho[S];	3	1|0|	target	1	4.39976	164	SSEDLAGPLPSSVPSSTTSSKPK	2,Phospho[S];	Q91ZM2	125	S	127
HF_LZX_20240328_phos_1.45287.45287.3.0.dta	45287	2526.07	3	0	TLSQSSESGTLPSGPPGHTMEVSC	2526.05	0.020868	17.4943	0.0024948	3,Phospho[S];24,Carbamidomethyl[C];	3	1|0|0|	target	0	4.95346	100	TLSQSSESGTLPSGPPGHTMEVSC	3,Phospho[S];24,Carbamidomethyl[C];	Q9QYG0	347	S	350
HF_LZX_20240328_phos_1.31545.31545.3.0.dta	31545	2350.14	3	0	REPPPPQTLGAPGTPPQADSTR	2350.12	0.020733	19.1346	0.00249661	14,Phospho[T];	3	1|0|	target	1	3.95222	100	REPPPPQTLGAPGTPPQADSTR	14,Phospho[T];	Q5U4C3	314	T	328
HF_LZX_20240328_phos_1.57296.57296.3.0.dta	57296	2015.98	3	0	ESASPTIPNLDLLEAHTK	2015.97	0.013312	17.6978	0.00249813	4,Phospho[S];	3	1|0|	target	0	4.46598	100	ESASPTIPNLDLLEAHTK	4,Phospho[S];	Q9WTU0	532	S	536
HF_LZX_20240328_phos_1.22600.22600.2.0.dta	22600	1197.58	2	0	SHSPLPAPPSK	1197.57	0.00976	17.3369	0.00250377	3,Phospho[S];	3	1|0|	target	0	7.22514	96	SHSPLPAPPSK	3,Phospho[S];	Q3TWW8	300	S	303
HF_LZX_20240328_phos_1.41319.41319.3.0.dta	41319	1406.74	3	0	KASGPPVSELITK	1406.73	0.008616	18.6246	0.00250812	3,Phospho[S];	3	1|0|	target	1	7.89671	100	KASGPPVSELITK	3,Phospho[S];	P16403	33	S	36
HF_LZX_20240328_phos_1.31718.31718.3.0.dta	31718	1590.76	3	0	ANSPPREFPPATAR	1590.74	0.013155	17.9906	0.00251118	3,Phospho[S];	3	1|0|	target	1	3.36412	100	ANSPPREFPPATAR	3,Phospho[S];	Q8BHL8	150	S	153
HF_LZX_20240328_phos_1.32846.32846.2.0.dta	32846	1765.78	2	0	SQSGEDESLNQPGPIK	1765.76	0.014374	16.364	0.00251451	3,Phospho[S];	3	1|0|	target	0	5.31598	100	SQSGEDESLNQPGPIK	3,Phospho[S];	Q5BL07	1209	S	1212
HF_LZX_20240328_phos_1.38829.38829.4.1.dta	38829	2662.34	4	0	AADRLPNLASPSAEGPPRPSPGTAPR	2662.31	0.032768	21.6281	0.0025183	20,Phospho[S];	3	1|0|	target	2	6.30659	164	AADRLPNLASPSAEGPPRPSPGTAPR	20,Phospho[S];	O88746	452	S	472
HF_LZX_20240328_phos_1.13966.13966.4.0.dta	13966	2364.07	4	0	EKTPSPKEEDEEAESPPEKK	2364.05	0.017098	20.4249	0.00252738	15,Phospho[S];	3	1|0|	target	3	2.79003	100	EKTPSPKEEDEEAESPPEKK	15,Phospho[S];	Q80XU3	199	S	214
HF_LZX_20240328_phos_1.42276.42276.2.0.dta	42276	1592.76	2	0	AGSVSPGSPPYLQPR	1592.75	0.010951	16.7921	0.00253013	5,Phospho[S];	3	1|0|	target	0	5.83193	100	AGSVSPGSPPYLQPR	5,Phospho[S];	Q8CGB6	827	S	832
HF_LZX_20240328_phos_1.43936.43936.3.0.dta	43936	2315.12	3	0	PLAAIPSSQEPVNPSSEASPTR	2315.09	0.028323	21.2446	0.00253506	19,Phospho[S];	3	1|0|	target	0	3.89966	164	PLAAIPSSQEPVNPSSEASPTR	19,Phospho[S];	Q8BTI8	377	S	396
HF_LZX_20240328_phos_1.58821.58821.3.0.dta	58821	3296.37	3	0	YQDEVFGGFVTEPQEESEEEVEEPEER	3296.33	0.042758	17.4988	0.00253511	17,Phospho[S];	3	1|0|	target	0	4.27233	164	YQDEVFGGFVTEPQEESEEEVEEPEER	17,Phospho[S];	P97855	132	S	149
HF_LZX_20240328_phos_1.13170.13170.4.1.dta	13170	2220.96	4	0	HSTPSNSSNPSGPPSPNSPHR	2220.94	0.016248	18.9972	0.0025424	15,Phospho[S];	3	1|0|	target	0	6.23063	100	HSTPSNSSNPSGPPSPNSPHR	15,Phospho[S];	Q7TT50	1677	S	1692
HF_LZX_20240328_phos_1.55473.55473.2.0.dta	55473	2484.15	2	0	NSSPSISPNTSFASDGSPSPLGGIK	2484.13	0.023985	17.4345	0.00254545	3,Phospho[S];	3	1|0|	target	0	4.13727	100	NSSPSISPNTSFASDGSPSPLGGIK	3,Phospho[S];	Q9DBR1	468	S	471
HF_LZX_20240328_phos_1.43660.43660.2.1.dta	43660	1657.85	2	0	VQGTGVTPPPTPLGTR	1657.83	0.01715	19.2827	0.00254799	7,Phospho[T];	3	1|0|	target	0	7.27109	164	VQGTGVTPPPTPLGTR	7,Phospho[T];	Q99K01	680	T	687
HF_LZX_20240328_phos_1.30769.30769.4.0.dta	30769	3389.56	4	0	ASAPRPPPAPADGADPAPVEESEARPDGEGSPSK	3389.53	0.027042	20.1073	0.00254806	31,Phospho[S];	3	1|0|	target	2	6.25333	100	ASAPRPPPAPADGADPAPVEESEARPDGEGSPSK	31,Phospho[S];	Q6PAJ1	91	S	122
HF_LZX_20240328_phos_1.50414.50414.2.0.dta	50414	2312.09	2	0	AFPDKFHLEPTSPPTTDGFK	2312.06	0.028074	20.2506	0.00254865	12,Phospho[S];	3	1|0|	target	1	1.69421	164	AFPDKFHLEPTSPPTTDGFK	12,Phospho[S];	Q8VCB3	615	S	627
HF_LZX_20240328_phos_1.15872.15872.3.0.dta	15872	2071.86	3	0	ASPASGHQLSDQEEADHGR	2071.85	0.013343	19.6291	0.00254923	10,Phospho[S];	3	1|0|	target	0	4.78542	100	ASPASGHQLSDQEEADHGR	10,Phospho[S];	Q9QXY1	101	S	111
HF_LZX_20240328_phos_1.16369.16369.2.0.dta	16369	2104.81	2	0	AAKESEEEEEEEETEEK	2104.8	0.014954	14.1644	0.00255071	5,Phospho[S];	3	1|0|	target	1	1.7647	96	AAKESEEEEEEEETEEK	5,Phospho[S];	E9Q5C9	558	S	563
HF_LZX_20240328_phos_1.23517.23517.2.0.dta	23517	2279.93	2	0	SQSPAASDCSSSSSSASLPSSGR	2279.91	0.019516	16.6519	0.00255937	3,Phospho[S];9,Carbamidomethyl[C];	3	1|0|0|	target	0	0.040747	100	SQSPAASDCSSSSSSASLPSSGR	3,Phospho[S];9,Carbamidomethyl[C];	Q9JLV1	176	S	179
HF_LZX_20240328_phos_1.40822.40822.2.0.dta	40822	1195.61	2	0	LATTVSAPDLK	1195.6	0.011068	17.5619	0.00257058	6,Phospho[S];	3	1|0|	target	0	6.29659	96	LATTVSAPDLK	6,Phospho[S];	P27546	895	S	901
HF_LZX_20240328_phos_1.50125.50125.3.0.dta	50125	3244.57	3	0	IRSIEALLEAGQAQDTQASHAEANQQQTR	3244.53	0.03626	18.1547	0.00257271	3,Phospho[S];	3	1|0|	target	1	0.910913	164	IRSIEALLEAGQAQDTQASHAEANQQQTR	3,Phospho[S];	Q99PL5	1159	S	1162
HF_LZX_20240328_phos_1.18344.18344.3.0.dta	18344	1491.73	3	0	AGDVLEDSPKRPK	1491.72	0.009762	19.6463	0.00257525	8,Phospho[S];	3	1|0|	target	2	6.38593	100	AGDVLEDSPKRPK	8,Phospho[S];	P51859	157	S	165
HF_LZX_20240328_phos_1.46148.46148.2.0.dta	46148	1839.87	2	0	NWTEDIEGGISSPVKK	1839.85	0.017884	20.1352	0.00259663	12,Phospho[S];	3	1|0|	target	1	5.87345	100	NWTEDIEGGISSPVKK	12,Phospho[S];	P70255	311	S	323
HF_LZX_20240328_phos_1.18994.18994.2.0.dta	18994	1521.7	2	0	KAEGEPQEESPLK	1521.68	0.012164	19.6912	0.00260197	10,Phospho[S];	3	1|0|	target	1	5.4677	100	KAEGEPQEESPLK	10,Phospho[S];	Q8K019	167	S	177
HF_LZX_20240328_phos_1.49609.49609.2.0.dta	49609	1666.84	2	0	LKELFDYSPPLHK	1666.82	0.017038	19.5679	0.00260915	8,Phospho[S];	3	1|0|	target	1	6.37796	164	LKELFDYSPPLHK	8,Phospho[S];	Q8K019	502	S	510
HF_LZX_20240328_phos_1.44400.44400.3.0.dta	44400	2654.11	3	0	GQTPLTEGSEDLDGHSDPEESFAR	2654.09	0.018835	20.287	0.00261887	16,Phospho[S];	3	1|0|	target	0	4.63492	100	GQTPLTEGSEDLDGHSDPEESFAR	16,Phospho[S];	Q9CQV4	304	S	320
HF_LZX_20240328_phos_1.50064.50064.3.0.dta	50064	2588.18	3	0	SPGSGSQSSGWHEVEPGLPSPSTLK	2588.17	0.018509	21.2608	0.00263083	1,Phospho[S];	3	1|0|	target	0	4.93059	100	SPGSGSQSSGWHEVEPGLPSPSTLK	1,Phospho[S];	Q02780	322	S	323
HF_LZX_20240328_phos_1.34136.34136.3.0.dta	34136	2206.04	3	0	SGGGSGGGAARPVSPSPSVLSEGR	2206.02	0.014271	20.4686	0.00263454	14,Phospho[S];	3	1|0|	target	1	3.87401	100	SGGGSGGGAARPVSPSPSVLSEGR	14,Phospho[S];	Q8BYR5	47	S	61
HF_LZX_20240328_phos_1.44592.44592.4.0.dta	44592	3409.59	4	0	RLSLTPDPEKGEPPALDPESQGGEAQPPECK	3409.56	0.02647	20.0326	0.00263472	3,Phospho[S];30,Carbamidomethyl[C];	3	1|0|0|	target	2	3.70131	100	RLSLTPDPEKGEPPALDPESQGGEAQPPECK	3,Phospho[S];30,Carbamidomethyl[C];	Q6P9Q6	1088	S	1091
HF_LZX_20240328_phos_1.32247.32247.2.0.dta	32247	1827.86	2	0	NLTSSSLNDISDKPEK	1827.84	0.021619	17.4203	0.00264581	6,Phospho[S];	3	1|0|	target	1	4.01666	160	NLTSSSLNDISDKPEK	6,Phospho[S];	O88343	251	S	257
HF_LZX_20240328_phos_1.14710.14710.3.0.dta	14710	1993.82	3	0	SSSFSEEKGESDDEKPR	1993.8	0.016718	18.8856	0.00264919	11,Phospho[S];	3	1|0|	target	2	4.50858	100	SSSFSEEKGESDDEKPR	11,Phospho[S];	Q9JIX8	205	S	216
HF_LZX_20240328_phos_1.63059.63059.2.0.dta	63059	1453.74	2	0	SLGSSADLELLLR	1453.73	0.013893	16.8554	0.0026554	4,Phospho[S];	3	1|0|	target	0	2.89969	96	SLGSSADLELLLR	4,Phospho[S];	Q8VCX2	331	S	335
HF_LZX_20240328_phos_1.30677.30677.3.0.dta	30677	2375.95	3	0	EGEEPTVYSDDEEPKDETAR	2375.94	0.014081	17.2023	0.00265572	9,Phospho[S];	3	1|0|	target	1	5.42258	100	EGEEPTVYSDDEEPKDETAR	9,Phospho[S];	O55022	172	S	181
HF_LZX_20240328_phos_1.35452.35452.2.0.dta	35452	2179.99	2	0	EIEQEETLSAPSPSPSPSSK	2179.96	0.020869	19.4101	0.00267609	14,Phospho[S];	3	1|0|	target	0	1.39934	100	EIEQEETLSAPSPSPSPSSK	14,Phospho[S];	P11862	172	S	186
HF_LZX_20240328_phos_1.55074.55074.3.0.dta	55074	2005.99	3	0	MLENQSSLLSGSSGIFKK	2005.97	0.01883	17.1771	0.00267657	13,Phospho[S];	3	1|0|	target	1	5.20232	100	MLENQSSLLSGSSGIFKK	13,Phospho[S];	Q3U9N9	488	S	501
HF_LZX_20240328_phos_1.36909.36909.2.0.dta	36909	1496.61	2	0	TASLTSAASIDGSR	1496.6	0.009529	17.4648	0.00267793	3,Phospho[S];9,Phospho[S];	3	1|0|0|	target	0	4.8975	96	TASLTSAASIDGSR	3,Phospho[S];9,Phospho[S];	Q9QYG0	329	S	332
HF_LZX_20240328_phos_1.7768.7768.3.0.dta	7768	1954.88	3	0	DGEKEDSKKEETPGTPK	1954.86	0.012089	21.674	0.0026859	15,Phospho[T];	3	1|0|	target	3	2.89155	100	DGEKEDSKKEETPGTPK	15,Phospho[T];	Q8BU14	143	T	158
HF_LZX_20240328_phos_1.63146.63146.2.0.dta	63146	1674.84	2	0	FALGLSGGSLVSMLAR	1674.83	0.016168	16.7893	0.00268842	9,Phospho[S];13,Oxidation[M];	3	1|0|0|	target	0	5.26807	96	FALGLSGGSLVSMLAR	9,Phospho[S];13,Oxidation[M];	Q9CQ60	40	S	49
HF_LZX_20240328_phos_1.30221.30221.2.0.dta	30221	1722.8	2	0	ENPPSPPTSPAAPQPR	1722.78	0.013651	14.1517	0.00270733	5,Phospho[S];	3	1|0|	target	0	5.64303	96	ENPPSPPTSPAAPQPR	5,Phospho[S];	Q8BP27	94	S	99
HF_LZX_20240328_phos_1.35474.35474.3.0.dta	35474	1840.89	3	0	TSLEPQKSLGEESLSR	1840.87	0.017443	17.285	0.0027082	8,Phospho[S];	3	1|0|	target	1	6.27409	100	TSLEPQKSLGEESLSR	8,Phospho[S];	P51432	529	S	537
HF_LZX_20240328_phos_1.14335.14335.3.0.dta	14335	1887.87	3	0	VGDTEKPEPERSPPNR	1887.86	0.013083	21.0091	0.00270871	12,Phospho[S];	3	1|0|	target	2	3.73952	100	VGDTEKPEPERSPPNR	12,Phospho[S];	Q3TQI7	249	S	261
HF_LZX_20240328_phos_1.50804.50804.4.1.dta	50804	2501.24	4	0	RLSEEACPGVLSVAPTVTQPPGR	2501.22	0.021058	18.2014	0.00271174	3,Phospho[S];7,Carbamidomethyl[C];	3	1|0|0|	target	1	4.38005	100	RLSEEACPGVLSVAPTVTQPPGR	3,Phospho[S];7,Carbamidomethyl[C];	O08715	52	S	55
HF_LZX_20240328_phos_1.40452.40452.2.0.dta	40452	1369.6	2	0	KNSATIPESDDL	1369.59	0.011547	16.5931	0.00271455	3,Phospho[S];	3	1|0|	target	1	5.34291	96	KNSATIPESDDL	3,Phospho[S];	P35492	645	S	648
HF_LZX_20240328_phos_1.55010.55010.3.0.dta	55010	2785.3	3	0	AGSGEDPVLAPSGTPPPSIPPDETFGGR	2785.27	0.025636	16.989	0.00271634	12,Phospho[S];	3	1|0|	target	0	3.80827	100	AGSGEDPVLAPSGTPPPSIPPDETFGGR	12,Phospho[S];	Q9DBD5	737	S	749
HF_LZX_20240328_phos_1.57740.57740.2.0.dta	57740	1632.86	2	0	GVVNILPGSGSLVGQR	1632.85	0.015371	15.7161	0.00271938	11,Phospho[S];	3	1|0|	target	0	5.55767	100	GVVNILPGSGSLVGQR	11,Phospho[S];	Q8R0Y6	620	S	631
HF_LZX_20240328_phos_1.27247.27247.3.0.dta	27247	1606.74	3	0	KASPEPPDSAESALK	1606.74	0.008086	19.0977	0.00271973	3,Phospho[S];	3	1|0|	target	1	6.65199	100	KASPEPPDSAESALK	3,Phospho[S];	Q8K3X4	523	S	526
HF_LZX_20240328_phos_1.50204.50204.3.0.dta	50204	2610.38	3	0	AETSPPPVAAKPVALPGSQGTSLNLK	2610.35	0.027136	15.8769	0.00272146	4,Phospho[S];	3	1|0|	target	1	3.23435	164	AETSPPPVAAKPVALPGSQGTSLNLK	4,Phospho[S];	Q3UMF0	1088	S	1092
HF_LZX_20240328_phos_1.60513.60513.2.0.dta	60513	2489.3	2	0	KVSLLQIAENPELQLQPEGFR	2489.28	0.017309	17.8735	0.00272336	3,Phospho[S];	3	1|0|	target	1	4.52146	100	KVSLLQIAENPELQLQPEGFR	3,Phospho[S];	A2APT9	358	S	361
HF_LZX_20240328_phos_1.23568.23568.3.0.dta	23568	1861.75	3	0	SASSDTSEELNSQDSPK	1861.73	0.013433	18.5727	0.00273444	3,Phospho[S];	3	1|0|	target	0	6.16161	100	SASSDTSEELNSQDSPK	3,Phospho[S];	P70441	282	S	285
HF_LZX_20240328_phos_1.60019.60019.3.0.dta	60019	2320.09	3	0	KKSEPDDELLFDFLNSSQK	2320.07	0.018461	18.2158	0.00273728	3,Phospho[S];	3	1|0|	target	2	5.41307	100	KKSEPDDELLFDFLNSSQK	3,Phospho[S];	Q9QYE6	113	S	116
HF_LZX_20240328_phos_1.27606.27606.3.1.dta	27606	2156.94	3	0	MQAESQSPTNVDLEDKER	2156.92	0.020838	14.9741	0.00273927	7,Phospho[S];	3	1|0|	target	1	6.80492	96	MQAESQSPTNVDLEDKER	7,Phospho[S];	P58871	1056	S	1063
HF_LZX_20240328_phos_1.24060.24060.2.0.dta	24060	1296.59	2	0	ATGAALTPTEER	1296.58	0.003455	19.825	0.00274896	7,Phospho[T];	3	1|0|	target	0	2.62028	32	ATGAALTPTEER	7,Phospho[T];	Q9QY06	1310	T	1317
HF_LZX_20240328_phos_1.42927.42927.2.0.dta	42927	1291.64	2	0	SLSIEIGHEVK	1291.63	0.012297	17.8028	0.0027567	3,Phospho[S];	3	1|0|	target	0	8.05007	96	SLSIEIGHEVK	3,Phospho[S];	O35623	47	S	50
HF_LZX_20240328_phos_1.41343.41343.3.0.dta	41343	1984.02	3	0	PGPGIKPGEVVATSPLPCK	1984	0.020319	19.1219	0.00276003	14,Phospho[S];18,Carbamidomethyl[C];	3	1|0|0|	target	1	3.71094	164	PGPGIKPGEVVATSPLPCK	14,Phospho[S];18,Carbamidomethyl[C];	Q9JHU9	510	S	524
HF_LZX_20240328_phos_1.18704.18704.2.0.dta	18704	1491.73	2	0	AGDVLEDSPKRPK	1491.72	0.010725	16.3015	0.00276383	8,Phospho[S];	3	1|0|	target	2	5.50014	96	AGDVLEDSPKRPK	8,Phospho[S];	P51859	157	S	165
HF_LZX_20240328_phos_1.37764.37764.2.0.dta	37764	1434.67	2	0	VQISPDSGGLPER	1434.66	0.010731	15.9119	0.00276524	4,Phospho[S];	3	1|0|	target	0	6.95791	96	VQISPDSGGLPER	4,Phospho[S];	Q92945	177	S	181
HF_LZX_20240328_phos_1.42961.42961.4.0.dta	42961	3962.87	4	0	TVVGPSVAPGNTAPSPSSPTSPTPDGTASSEMNNPHAIPR	3962.82	0.049794	21.4444	0.00276888	18,Phospho[S];	3	1|0|	target	0	2.82339	164	TVVGPSVAPGNTAPSPSSPTSPTPDGTASSEMNNPHAIPR	18,Phospho[S];	Q9QZS3	223	S	241
HF_LZX_20240328_phos_1.39957.39957.2.0.dta	39957	1369.6	2	0	KNSATIPESDDL	1369.59	0.012144	16.7503	0.00277817	3,Phospho[S];	3	1|0|	target	1	7.87473	96	KNSATIPESDDL	3,Phospho[S];	P35492	645	S	648
HF_LZX_20240328_phos_1.40756.40756.3.1.dta	40756	2440.25	3	0	SPRPTSAPAIAQSQVTEGPGAPIK	2440.22	0.02637	20.1722	0.00278094	6,Phospho[S];	3	1|0|	target	1	3.06139	164	SPRPTSAPAIAQSQVTEGPGAPIK	6,Phospho[S];	P48193	555	S	561
HF_LZX_20240328_phos_1.41704.41704.3.0.dta	41704	2237.09	3	0	TVGTPIASVPGSTNTGTVPGSEK	2237.07	0.02285	18.6501	0.00279259	4,Phospho[T];	3	1|0|	target	0	4.66169	164	TVGTPIASVPGSTNTGTVPGSEK	4,Phospho[T];	Q3TXS7	269	T	273
HF_LZX_20240328_phos_1.57993.57993.4.0.dta	57993	3402.79	4	0	RASAGPVPGAVVIAEGLHPSLPSPTGNSTPLGTSK	3402.74	0.046206	20.5408	0.00279281	3,Phospho[S];	3	1|0|	target	1	3.61297	164	RASAGPVPGAVVIAEGLHPSLPSPTGNSTPLGTSK	3,Phospho[S];	Q8BHL3	670	S	673
HF_LZX_20240328_phos_1.49852.49852.3.0.dta	49852	1666.84	3	0	LKELFDYSPPLHK	1666.82	0.011096	16.7228	0.00280199	8,Phospho[S];	3	1|0|	target	1	6.39968	96	LKELFDYSPPLHK	8,Phospho[S];	Q8K019	502	S	510
HF_LZX_20240328_phos_1.46127.46127.2.0.dta	46127	1239.67	2	0	HGLLLPASPVR	1239.66	0.011697	18.2031	0.00281277	8,Phospho[S];	3	1|0|	target	0	6.05468	100	HGLLLPASPVR	8,Phospho[S];	Q9DB52	65	S	73
HF_LZX_20240328_phos_1.22084.22084.3.0.dta	22084	1176.62	3	0	KNSASLHVLK	1176.61	0.006136	19.1821	0.00281824	3,Phospho[S];	3	1|0|	target	1	5.22532	96	KNSASLHVLK	3,Phospho[S];	Q9JJL3	285	S	288
HF_LZX_20240328_phos_1.59771.59771.3.0.dta	59771	4265.18	3	0	ASGSPPLLPAPDPVSLESEPIAEDGALGPPEPIQGTAQPVKR	4265.14	0.041075	20.1223	0.0028279	2,Phospho[S];	3	1|0|	target	1	5.7934	100	ASGSPPLLPAPDPVSLESEPIAEDGALGPPEPIQGTAQPVKR	2,Phospho[S];	Q8VBT9	492	S	494
HF_LZX_20240328_phos_1.53054.53054.3.0.dta	53054	2857.3	3	0	LAQENLKGSFEQDLYNMNNYLEK	2857.27	0.0202	18.5879	0.00283111	9,Phospho[S];17,Oxidation[M];	3	1|0|0|	target	1	5.26321	100	LAQENLKGSFEQDLYNMNNYLEK	9,Phospho[S];17,Oxidation[M];	Q8C7G5	43	S	52
HF_LZX_20240328_phos_1.51399.51399.3.1.dta	51399	2816.25	3	0	FPEEGISPQNPDSPGLSDLNCGHLR	2816.23	0.020408	18.0869	0.00283606	13,Phospho[S];21,Carbamidomethyl[C];	3	1|0|0|	target	0	3.16804	100	FPEEGISPQNPDSPGLSDLNCGHLR	13,Phospho[S];21,Carbamidomethyl[C];	Q9R022	153	S	166
HF_LZX_20240328_phos_1.61210.61210.3.0.dta	61210	3179.46	3	0	VALGDGVQLPPGDYSTTPGGTLFSTTPGGTR	3179.43	0.031568	19.0292	0.00284731	15,Phospho[S];26,Phospho[T];	3	1|0|0|	target	0	3.69881	100	VALGDGVQLPPGDYSTTPGGTLFSTTPGGTR	15,Phospho[S];26,Phospho[T];	Q60876	19	S	34
HF_LZX_20240328_phos_1.43177.43177.3.0.dta	43177	2857.34	3	0	LPVSSSTSNLHVDREQDVITCYEK	2857.31	0.029783	18.5402	0.00285157	6,Phospho[S];21,Carbamidomethyl[C];	3	1|0|0|	target	1	2.37408	164	LPVSSSTSNLHVDREQDVITCYEK	6,Phospho[S];21,Carbamidomethyl[C];	E9Q6P5	154	S	160
HF_LZX_20240328_phos_1.28915.28915.4.0.dta	28915	1781.86	4	0	HISFHQEQGHQLLK	1781.85	0.008959	18.0014	0.00285208	3,Phospho[S];	3	1|0|	target	0	5.91645	100	HISFHQEQGHQLLK	3,Phospho[S];	O55060	31	S	34
HF_LZX_20240328_phos_1.42540.42540.2.0.dta	42540	1617.72	2	0	SFSLASSGNSPISQR	1617.73	-0.004034	21.5144	0.00285666	10,Phospho[S];	3	1|0|	target	0	5.54018	36	SFSLASSGNSPISQR	10,Phospho[S];	Q8CI95	176	S	186
HF_LZX_20240328_phos_1.56901.56901.3.0.dta	56901	3606.64	3	0	EVDPSTGELQSLQMPESEGPSSLDPSQEGPTGLK	3606.6	0.04075	20.387	0.00286214	22,Phospho[S];	3	1|0|	target	0	2.67892	164	EVDPSTGELQSLQMPESEGPSSLDPSQEGPTGLK	22,Phospho[S];	Q64337	346	S	368
HF_LZX_20240328_phos_1.62198.62198.3.0.dta	62198	4157.06	3	0	LAEAPSPAPTPSPTPLEDFGLQTSASPGRLSPDFVEELR	4157.01	0.045457	21.0934	0.00286411	31,Phospho[S];	3	1|0|	target	1	2.30796	164	LAEAPSPAPTPSPTPLEDFGLQTSASPGRLSPDFVEELR	31,Phospho[S];	Q80U72	1517	S	1548
HF_LZX_20240328_phos_1.43922.43922.4.0.dta	43922	3665.59	4	0	MLPHAPGVQMQAIPEDAVHEDSGDEDGEDPDKR	3665.55	0.033566	19.9557	0.00286585	22,Phospho[S];	3	1|0|	target	1	3.45463	100	MLPHAPGVQMQAIPEDAVHEDSGDEDGEDPDKR	22,Phospho[S];	P70288	372	S	394
HF_LZX_20240328_phos_1.23982.23982.4.0.dta	23982	2569.16	4	0	TARPNSEAPLSGSEDADDSNKLSK	2569.14	0.019489	20.3515	0.00287194	11,Phospho[S];	3	1|0|	target	2	3.12434	100	TARPNSEAPLSGSEDADDSNKLSK	11,Phospho[S];	Q05D44	126	S	137
HF_LZX_20240328_phos_1.28311.28311.3.0.dta	28311	1953.89	3	0	RQSSLTFQSSDPEHVR	1953.88	0.012505	18.107	0.00287223	4,Phospho[S];	3	1|0|	target	1	2.92932	100	RQSSLTFQSSDPEHVR	4,Phospho[S];	Q3UMF0	1211	S	1215
HF_LZX_20240328_phos_1.61982.61982.2.0.dta	61982	2614.34	2	0	GIPLPTGDTSPEPELLPGDPLPPPK	2614.31	0.030025	18.428	0.00291301	10,Phospho[S];	3	1|0|	target	0	3.13023	164	GIPLPTGDTSPEPELLPGDPLPPPK	10,Phospho[S];	Q9Z1D1	32	S	42
HF_LZX_20240328_phos_1.58101.58101.3.0.dta	58101	1770.87	3	0	LESPKPVESFASMLR	1770.85	0.016804	19.061	0.00292343	3,Phospho[S];	3	1|0|	target	1	3.06196	100	LESPKPVESFASMLR	3,Phospho[S];	Q9CY16	69	S	72
HF_LZX_20240328_phos_1.33895.33895.3.0.dta	33895	1796.73	3	0	DHSPTPSVFNSDEER	1796.71	0.013413	16.6098	0.00293995	3,Phospho[S];	3	1|0|	target	0	5.19951	100	DHSPTPSVFNSDEER	3,Phospho[S];	Q9D824	476	S	479
HF_LZX_20240328_phos_1.35087.35087.3.0.dta	35087	2168.97	3	0	SESPIPVADQDNPVHAQER	2168.96	0.009648	15.1198	0.00294963	3,Phospho[S];	3	1|0|	target	0	5.17345	96	SESPIPVADQDNPVHAQER	3,Phospho[S];	D2EAC2	380	S	383
HF_LZX_20240328_phos_1.31533.31533.3.0.dta	31533	2033.98	3	0	TLLSETSSQSSKSPSLSSK	2033.96	0.016841	17.953	0.00295393	13,Phospho[S];	3	1|0|	target	1	4.35459	100	TLLSETSSQSSKSPSLSSK	13,Phospho[S];	B1AY13	1125	S	1138
HF_LZX_20240328_phos_1.32319.32319.3.0.dta	32319	1827.85	3	0	NLTSSSLNDISDKPEK	1827.84	0.014669	14.2486	0.00295602	6,Phospho[S];	3	1|0|	target	1	4.54798	96	NLTSSSLNDISDKPEK	6,Phospho[S];	O88343	251	S	257
HF_LZX_20240328_phos_1.38883.38883.3.0.dta	38883	2542.07	3	0	TLSQSSESGTLPSGPPGHTMEVSC	2542.05	0.019824	18.8359	0.0029585	3,Phospho[S];20,Oxidation[M];24,Carbamidomethyl[C];	3	1|0|0|0|	target	0	6.16189	100	TLSQSSESGTLPSGPPGHTMEVSC	3,Phospho[S];20,Oxidation[M];24,Carbamidomethyl[C];	Q9QYG0	347	S	350
HF_LZX_20240328_phos_1.50628.50628.3.0.dta	50628	2816.26	3	0	FPEEGISPQNPDSPGLSDLNCGHLR	2816.23	0.030279	19.747	0.00296222	13,Phospho[S];21,Carbamidomethyl[C];	3	1|0|0|	target	0	5.325	164	FPEEGISPQNPDSPGLSDLNCGHLR	13,Phospho[S];21,Carbamidomethyl[C];	Q9R022	153	S	166
HF_LZX_20240328_phos_1.29991.29991.3.0.dta	29991	1263.54	3	0	ADSHGELDLAR	1263.54	0.006361	18.0778	0.00296565	3,Phospho[S];	3	1|0|	target	0	3.49955	96	ADSHGELDLAR	3,Phospho[S];	O55137	53	S	56
HF_LZX_20240328_phos_1.63165.63165.2.0.dta	63165	1610.77	2	0	SPGSISYLPSFFTK	1610.75	0.018944	17.2425	0.00297578	1,Phospho[S];	3	1|0|	target	0	5.5649	160	SPGSISYLPSFFTK	1,Phospho[S];	Q60974	2197	S	2198
HF_LZX_20240328_phos_1.10764.10764.3.0.dta	10764	1612.65	3	0	IGHHSTSDDSSAYR	1612.64	0.012417	19.8101	0.0029824	5,Phospho[S];	3	1|0|	target	0	5.39164	100	IGHHSTSDDSSAYR	5,Phospho[S];	P50136	329	S	334
HF_LZX_20240328_phos_1.41878.41878.3.0.dta	41878	3167.52	3	0	TPSSPSKSPASFEIPASTTEADGDGLNKPAK	3167.48	0.037608	20.4222	0.0029849	3,Phospho[S];	3	1|0|	target	2	6.6639	164	TPSSPSKSPASFEIPASTTEADGDGLNKPAK	3,Phospho[S];	Q9JJG0	579	S	582
HF_LZX_20240328_phos_1.14459.14459.2.0.dta	14459	1346.52	2	0	LDGETASDSESR	1346.51	0.008146	17.2215	0.00299312	7,Phospho[S];	3	1|0|	target	0	4.07054	96	LDGETASDSESR	7,Phospho[S];	Q99L43	25	S	32
HF_LZX_20240328_phos_1.51659.51659.3.0.dta	51659	2973.36	3	0	EVHDELEDLPSPPPPLSPPPTTSPHK	2973.33	0.03267	20.6902	0.0029939	11,Phospho[S];17,Phospho[S];	3	1|0|0|	target	0	3.47303	164	EVHDELEDLPSPPPPLSPPPTTSPHK	11,Phospho[S];17,Phospho[S];	Q8BUV3	177	S	188
HF_LZX_20240328_phos_1.66273.66273.2.0.dta	66273	1658.85	2	0	FALGLSGGSLVSMLAR	1658.83	0.018447	16.0739	0.00299841	9,Phospho[S];	3	1|0|	target	0	4.78501	160	FALGLSGGSLVSMLAR	9,Phospho[S];	Q9CQ60	40	S	49
HF_LZX_20240328_phos_1.40486.40486.2.0.dta	40486	2082.87	2	0	GAEDYPDPPLPHSYSSDR	2082.84	0.028518	16.8237	0.00299904	15,Phospho[S];	3	1|0|	target	0	4.54543	164	GAEDYPDPPLPHSYSSDR	15,Phospho[S];	Q3UTJ2	1082	S	1097
HF_LZX_20240328_phos_1.35828.35828.2.0.dta	35828	1898.86	2	0	EVGIHLNYKEDSCVR	1898.85	0.015643	14.8932	0.00300293	12,Phospho[S];13,Carbamidomethyl[C];	3	1|0|0|	target	1	3.65684	96	EVGIHLNYKEDSCVR	12,Phospho[S];13,Carbamidomethyl[C];	Q64735	442	S	454
HF_LZX_20240328_phos_1.47172.47172.3.0.dta	47172	2123	3	0	MDRTPPPPTLSPAAVTVGR	2122.98	0.019551	19.9767	0.00301499	4,Phospho[T];11,Phospho[S];	3	1|0|0|	target	1	2.04259	100	MDRTPPPPTLSPAAVTVGR	4,Phospho[T];11,Phospho[S];	Q8CHP6	603	T	607
HF_LZX_20240328_phos_1.27792.27792.4.0.dta	27792	2920.26	4	0	TSPADHGGSVGSESGGSAVDSVAGEHSVSGR	2920.23	0.028259	16.3941	0.00302293	9,Phospho[S];	3	1|0|	target	0	2.23397	100	TSPADHGGSVGSESGGSAVDSVAGEHSVSGR	9,Phospho[S];	A2AN08	2880	S	2889
HF_LZX_20240328_phos_1.58383.58383.3.0.dta	58383	2243.01	3	0	INPYMSSPCHIEMILTEK	2242.99	0.014627	18.4821	0.00302405	7,Phospho[S];9,Carbamidomethyl[C];	3	1|0|0|	target	0	5.83416	100	INPYMSSPCHIEMILTEK	7,Phospho[S];9,Carbamidomethyl[C];	Q9CPR4	135	S	142
HF_LZX_20240328_phos_1.54251.54251.3.0.dta	54251	3058.56	3	0	LQESPAPEKGEVLGDALQLDTLKQEAAK	3058.53	0.026108	18.91	0.00302963	4,Phospho[S];	3	1|0|	target	2	2.89818	100	LQESPAPEKGEVLGDALQLDTLKQEAAK	4,Phospho[S];	E9Q7G0	394	S	398
HF_LZX_20240328_phos_1.27333.27333.3.0.dta	27333	2172.07	3	0	ASEPVKEPVQTAQSPAPVEK	2172.06	0.015817	19.7853	0.0030507	14,Phospho[S];	3	1|0|	target	1	2.91198	100	ASEPVKEPVQTAQSPAPVEK	14,Phospho[S];	Q6DID3	603	S	617
HF_LZX_20240328_phos_1.22534.22534.3.0.dta	22534	1549.71	3	0	SNSLPHSAVSNAASK	1549.7	0.013124	15.1519	0.00305343	3,Phospho[S];	3	1|0|	target	0	5.35925	96	SNSLPHSAVSNAASK	3,Phospho[S];	Q9D5R2	429	S	432
HF_LZX_20240328_phos_1.39462.39462.2.0.dta	39462	1600.79	2	0	GAPSSPAAGVLPSPQGK	1600.77	0.014457	17.4163	0.00305544	5,Phospho[S];	3	1|0|	target	0	6.26166	100	GAPSSPAAGVLPSPQGK	5,Phospho[S];	Q6ZQH8	1714	S	1719
HF_LZX_20240328_phos_1.39307.39307.4.0.dta	39307	2517.07	4	0	IYHLPDAESDEDEDFKEQTR	2517.05	0.019891	15.818	0.0030591	9,Phospho[S];	3	1|0|	target	1	5.2542	100	IYHLPDAESDEDEDFKEQTR	9,Phospho[S];	P42208	209	S	218
HF_LZX_20240328_phos_1.45200.45200.2.0.dta	45200	1345.7	2	0	KLSVGAYVSSVR	1345.69	0.011393	16.6937	0.00306072	3,Phospho[S];	3	1|0|	target	1	6.30326	96	KLSVGAYVSSVR	3,Phospho[S];	Q6NZC7	745	S	748
HF_LZX_20240328_phos_1.27025.27025.2.0.dta	27025	2375.96	2	0	EGEEPTVYSDDEEPKDETAR	2375.94	0.024632	17.858	0.00306276	9,Phospho[S];	3	1|0|	target	1	5.53338	164	EGEEPTVYSDDEEPKDETAR	9,Phospho[S];	O55022	172	S	181
HF_LZX_20240328_phos_1.41953.41953.4.0.dta	41953	2779.32	4	0	SGISHSVTSDMQTIEQESPTLAKPR	2779.3	0.025529	19.014	0.00306814	18,Phospho[S];	3	1|0|	target	1	4.12836	100	SGISHSVTSDMQTIEQESPTLAKPR	18,Phospho[S];	Q9D8S3	313	S	331
HF_LZX_20240328_phos_1.16986.16986.3.0.dta	16986	1808.83	3	0	AQDKPESPSGSTQIQR	1808.82	0.010318	18.3302	0.00307191	7,Phospho[S];	3	1|0|	target	1	6.87845	100	AQDKPESPSGSTQIQR	7,Phospho[S];	Q9QY06	1257	S	1264
HF_LZX_20240328_phos_1.50471.50471.3.0.dta	50471	2312.08	3	0	AFPDKFHLEPTSPPTTDGFK	2312.06	0.020391	18.6385	0.00307896	12,Phospho[S];	3	1|0|	target	1	5.34716	100	AFPDKFHLEPTSPPTTDGFK	12,Phospho[S];	Q8VCB3	615	S	627
HF_LZX_20240328_phos_1.64830.64830.3.0.dta	64830	3734.89	3	0	IEIIQPLLDMAAGTSNAAPVAENVTNNEGSPPPPVK	3734.83	0.050891	20.371	0.00308077	30,Phospho[S];	3	1|0|	target	0	2.29928	164	IEIIQPLLDMAAGTSNAAPVAENVTNNEGSPPPPVK	30,Phospho[S];	Q7TSH6	124	S	154
HF_LZX_20240328_phos_1.57114.57114.5.0.dta	57114	4397.11	5	0	FHHNSLEVLSTVSPLGSGPPSPDVTGCKDPLEDVSADVTQK	4397.06	0.041784	21.7552	0.00308397	21,Phospho[S];27,Carbamidomethyl[C];	3	1|0|0|	target	1	2.59513	100	FHHNSLEVLSTVSPLGSGPPSPDVTGCKDPLEDVSADVTQK	21,Phospho[S];27,Carbamidomethyl[C];	Q3UPF5	252	S	273
HF_LZX_20240328_phos_1.62179.62179.4.1.dta	62179	3335.52	4	0	DSLGDFIEHYAQLGPSSPEQLAAGAEEGGGPR	3335.49	0.029988	16.8044	0.00308581	16,Phospho[S];	3	1|0|	target	0	2.66871	100	DSLGDFIEHYAQLGPSSPEQLAAGAEEGGGPR	16,Phospho[S];	O35295	96	S	112
HF_LZX_20240328_phos_1.40883.40883.3.0.dta	40883	2243.08	3	0	RLSSASTGKPPLSVEDDFEK	2243.06	0.02089	17.2746	0.00309182	3,Phospho[S];	3	1|0|	target	2	5.07562	100	RLSSASTGKPPLSVEDDFEK	3,Phospho[S];	Q6NZF1	737	S	740
HF_LZX_20240328_phos_1.34250.34250.2.0.dta	34250	1416.65	2	0	TASLTSAASIDGSR	1416.64	0.008983	17.9127	0.00309836	9,Phospho[S];	3	1|0|	target	0	4.73281	100	TASLTSAASIDGSR	9,Phospho[S];	Q9QYG0	329	S	338
HF_LZX_20240328_phos_1.62953.62953.3.0.dta	62953	2391.23	3	0	GPGLGSTQGQTIALPAQGLIEFR	2391.21	0.018984	16.5228	0.00310046	6,Phospho[S];	3	1|0|	target	0	2.12381	100	GPGLGSTQGQTIALPAQGLIEFR	6,Phospho[S];	P42669	175	S	181
HF_LZX_20240328_phos_1.40611.40611.2.0.dta	40611	1501.67	2	0	KDSISEDEMVLR	1501.66	0.013207	16.8425	0.00310423	3,Phospho[S];	3	1|0|	target	1	5.67121	96	KDSISEDEMVLR	3,Phospho[S];	Q80ZK9	508	S	511
HF_LZX_20240328_phos_1.33775.33775.2.0.dta	33775	1796.73	2	0	DHSPTPSVFNSDEER	1796.71	0.013304	14.8679	0.00311002	3,Phospho[S];	3	1|0|	target	0	2.94957	96	DHSPTPSVFNSDEER	3,Phospho[S];	Q9D824	476	S	479
HF_LZX_20240328_phos_1.14436.14436.2.0.dta	14436	1519.68	2	0	ATAPQTQHVSPMR	1519.67	0.011934	17.9458	0.00311726	10,Phospho[S];12,Oxidation[M];	3	1|0|0|	target	0	6.0418	100	ATAPQTQHVSPMR	10,Phospho[S];12,Oxidation[M];	P57776	123	S	133
HF_LZX_20240328_phos_1.56000.56000.3.0.dta	56000	2254.22	3	0	VREPVDSGVAPVSPLGGGVILR	2254.2	0.019779	17.9723	0.00311726	13,Phospho[S];	3	1|0|	target	1	6.46391	100	VREPVDSGVAPVSPLGGGVILR	13,Phospho[S];	Q3UEI1	15	S	28
HF_LZX_20240328_phos_1.41305.41305.3.0.dta	41305	2363.01	3	0	DNLGNSNVPDSPIPAECEAAGR	2363	0.017904	15.4585	0.00312105	11,Phospho[S];17,Carbamidomethyl[C];	3	1|0|0|	target	0	4.95124	100	DNLGNSNVPDSPIPAECEAAGR	11,Phospho[S];17,Carbamidomethyl[C];	Q91ZV0	1260	S	1271
HF_LZX_20240328_phos_1.45513.45513.3.0.dta	45513	2193.92	3	0	YGSIVDDERLSAEEMDER	2193.9	0.014757	16.5811	0.00313636	3,Phospho[S];	3	1|0|	target	1	5.53538	100	YGSIVDDERLSAEEMDER	3,Phospho[S];	Q3UQ44	13	S	16
HF_LZX_20240328_phos_1.50226.50226.4.1.dta	50226	2585.26	4	0	RQESGSSLEPPSGLALEDGAHVLR	2585.24	0.02312	18.8213	0.00314077	4,Phospho[S];	3	1|0|	target	1	5.87492	100	RQESGSSLEPPSGLALEDGAHVLR	4,Phospho[S];	Q3TLI0	703	S	707
HF_LZX_20240328_phos_1.43610.43610.3.0.dta	43610	1995.91	3	0	GHSDSSASESEVSLLSPVK	1995.89	0.016606	18.2472	0.00314388	16,Phospho[S];	3	1|0|	target	0	3.35943	100	GHSDSSASESEVSLLSPVK	16,Phospho[S];	Q0VGB7	210	S	226
HF_LZX_20240328_phos_1.57520.57520.3.0.dta	57520	2531.36	3	0	SPPKVPIVIQDDSLPTGPPPQIR	2531.33	0.031071	18.4849	0.00314789	1,Phospho[S];	3	1|0|	target	1	6.43245	164	SPPKVPIVIQDDSLPTGPPPQIR	1,Phospho[S];	Q6NXN1	38	S	39
HF_LZX_20240328_phos_1.13197.13197.2.0.dta	13197	1729.7	2	0	SQSSDTEQPSPTSGGGK	1729.69	0.012147	14.4773	0.00316409	4,Phospho[S];	3	1|0|	target	0	2.94115	96	SQSSDTEQPSPTSGGGK	4,Phospho[S];	Q8BGD9	494	S	498
HF_LZX_20240328_phos_1.22214.22214.4.0.dta	22214	2091.01	4	0	APTAALSPEPQDSKEDVKK	2091	0.01279	17.2047	0.00316927	7,Phospho[S];	3	1|0|	target	2	5.03641	100	APTAALSPEPQDSKEDVKK	7,Phospho[S];	Q80YR5	380	S	387
HF_LZX_20240328_phos_1.46266.46266.4.0.dta	46266	3622.83	4	0	RHSGTSPQASPALLTEEGSPTAPTDPILKPEETK	3622.76	0.068392	23.6785	0.00316996	3,Phospho[S];	3	1|0|	target	2	5.66839	164	RHSGTSPQASPALLTEEGSPTAPTDPILKPEETK	3,Phospho[S];	Q3TYD6	778	S	781
HF_LZX_20240328_phos_1.63733.63733.3.0.dta	63733	2991.36	3	0	LDSPPPSPITEASEAAEAAEADSWAVSGR	2991.33	0.029674	19.6105	0.00318396	3,Phospho[S];	3	1|0|	target	0	4.34224	100	LDSPPPSPITEASEAAEAAEADSWAVSGR	3,Phospho[S];	P58871	493	S	496
HF_LZX_20240328_phos_1.25201.25201.2.0.dta	25201	1536.69	2	0	KGSITEYTATEEK	1536.68	0.008857	16.7733	0.00318936	3,Phospho[S];	3	1|0|	target	1	0.164072	96	KGSITEYTATEEK	3,Phospho[S];	O54940	111	S	114
HF_LZX_20240328_phos_1.43242.43242.3.0.dta	43242	2377.17	3	0	RRGSDIDNPTLTVTDISPPSR	2377.15	0.019362	17.9705	0.00319194	4,Phospho[S];	3	1|0|	target	2	8.55604	100	RRGSDIDNPTLTVTDISPPSR	4,Phospho[S];	Q61083	327	S	331
HF_LZX_20240328_phos_1.34877.34877.3.0.dta	34877	2087.84	3	0	KETESEAEDDNLDDLER	2087.83	0.012317	18.34	0.0032216	5,Phospho[S];	3	1|0|	target	1	4.78018	100	KETESEAEDDNLDDLER	5,Phospho[S];	Q52KI8	910	S	915
HF_LZX_20240328_phos_1.29534.29534.2.0.dta	29534	1851.8	2	0	EEVASEPEEAASPTTPK	1851.79	0.01474	16.1447	0.00322867	5,Phospho[S];	3	1|0|	target	0	4.37556	100	EEVASEPEEAASPTTPK	5,Phospho[S];	Q9D6Z1	531	S	536
HF_LZX_20240328_phos_1.39434.39434.3.0.dta	39434	2045.96	3	0	EGPEPPEEVPPPTTPPAPK	2045.95	0.016463	17.472	0.00322877	14,Phospho[T];	3	1|0|	target	0	4.31919	100	EGPEPPEEVPPPTTPPAPK	14,Phospho[T];	Q7TSC1	595	T	609
HF_LZX_20240328_phos_1.60790.60790.3.0.dta	60790	2747.11	3	0	GGNVFEALIQDDSEEEEEEEENR	2747.08	0.025584	18.0767	0.00323392	13,Phospho[S];	3	1|0|	target	0	4.6721	100	GGNVFEALIQDDSEEEEEEEENR	13,Phospho[S];	Q6P542	125	S	138
HF_LZX_20240328_phos_1.50833.50833.2.0.dta	50833	1527.78	2	0	ILIVTQTPPYMR	1527.76	0.013822	20.1556	0.00324633	7,Phospho[T];11,Oxidation[M];	3	1|0|0|	target	0	6.46932	100	ILIVTQTPPYMR	7,Phospho[T];11,Oxidation[M];	Q6ZQ58	619	T	626
HF_LZX_20240328_phos_1.29088.29088.2.0.dta	29088	1802.76	2	0	ENPPSPPTSPAAPQPR	1802.75	0.01089	15.7215	0.00325261	5,Phospho[S];9,Phospho[S];	3	1|0|0|	target	0	5.78048	96	ENPPSPPTSPAAPQPR	5,Phospho[S];9,Phospho[S];	Q8BP27	94	S	99
HF_LZX_20240328_phos_1.58009.58009.3.0.dta	58009	3290.65	3	0	MKQEVLPVLPAPQKESAEQEGFADILSQK	3290.64	0.015718	21.6	0.00325494	16,Phospho[S];	3	1|0|	target	2	3.08611	100	MKQEVLPVLPAPQKESAEQEGFADILSQK	16,Phospho[S];	A2AJ15	86	S	102
HF_LZX_20240328_phos_1.48528.48528.2.1.dta	48528	1449.59	2	0	SYEDLTELEDR	1449.58	0.013594	17.3322	0.00325514	1,Phospho[S];	3	1|0|	target	0	5.89952	96	SYEDLTELEDR	1,Phospho[S];	Q6PDG8	55	S	56
HF_LZX_20240328_phos_1.30855.30855.2.0.dta	30855	1642.75	2	0	GDSLKEPTSIADSSR	1642.73	0.014085	15.4341	0.00325722	3,Phospho[S];	3	1|0|	target	1	4.4356	96	GDSLKEPTSIADSSR	3,Phospho[S];	Q8VDZ4	377	S	380
HF_LZX_20240328_phos_1.15075.15075.3.0.dta	15075	1736.82	3	0	KAEGEPQEESPLKSK	1736.81	0.013014	19.4347	0.00326326	10,Phospho[S];	3	1|0|	target	2	5.58633	100	KAEGEPQEESPLKSK	10,Phospho[S];	Q8K019	167	S	177
HF_LZX_20240328_phos_1.46872.46872.3.0.dta	46872	2575.03	3	0	GFGDGYNGYGGGPGGGNFGGSPGYGGGR	2575.01	0.023171	17.3463	0.00326378	21,Phospho[S];	3	1|0|	target	0	5.4579	100	GFGDGYNGYGGGPGGGNFGGSPGYGGGR	21,Phospho[S];	O88569	238	S	259
HF_LZX_20240328_phos_1.64852.64852.2.0.dta	64852	1960.9	2	0	SLSVTSLGGLPVWEAER	1960.88	0.02003	16.2907	0.00328123	3,Phospho[S];6,Phospho[S];	3	1|0|0|	target	0	3.82257	164	SLSVTSLGGLPVWEAER	3,Phospho[S];6,Phospho[S];	Q8VCB3	5	S	8
HF_LZX_20240328_phos_1.37366.37366.2.0.dta	37366	1804.83	2	0	STSPAPADVAPAQEDLR	1804.81	0.014707	13.4168	0.00328984	3,Phospho[S];	3	1|0|	target	0	4.14773	96	STSPAPADVAPAQEDLR	3,Phospho[S];	P97855	228	S	231
HF_LZX_20240328_phos_1.56740.56740.2.1.dta	56740	1573.64	2	0	WLDESDAEMELR	1573.62	0.015727	16.9814	0.00329142	5,Phospho[S];	3	1|0|	target	0	6.90541	96	WLDESDAEMELR	5,Phospho[S];	Q8K2C9	109	S	114
HF_LZX_20240328_phos_1.49866.49866.2.0.dta	49866	1667.78	2	0	VSSLSPEQEQGLWK	1667.77	0.0133	15.1286	0.00329276	5,Phospho[S];	3	1|0|	target	0	2.43937	96	VSSLSPEQEQGLWK	5,Phospho[S];	Q80XP8	188	S	193
HF_LZX_20240328_phos_1.36928.36928.4.0.dta	36928	2445.22	4	0	ILGSASPEEEQEKPILDRPTR	2445.2	0.019517	16.0748	0.00331109	6,Phospho[S];	3	1|0|	target	2	4.96324	100	ILGSASPEEEQEKPILDRPTR	6,Phospho[S];	Q6NXN1	101	S	107
HF_LZX_20240328_phos_1.33935.33935.3.0.dta	33935	1703.78	3	0	DNPSPEPQLDDIKR	1703.76	0.013168	15.3076	0.00331192	4,Phospho[S];	3	1|0|	target	1	6.3855	96	DNPSPEPQLDDIKR	4,Phospho[S];	Q9D4C5	161	S	165
HF_LZX_20240328_phos_1.36157.36157.3.0.dta	36157	1661.77	3	0	EHLYHLESELSPK	1661.76	0.010576	19.1624	0.00331261	11,Phospho[S];	3	1|0|	target	0	3.94938	100	EHLYHLESELSPK	11,Phospho[S];	Q9JK81	272	S	283
HF_LZX_20240328_phos_1.57209.57209.5.0.dta	57209	4161.03	5	0	EHQEQEPELGGAHAANVASVPIATYGPVSPTVSFQPLPR	4161.01	0.022402	20.4265	0.00331661	29,Phospho[S];	3	1|0|	target	0	5.36879	100	EHQEQEPELGGAHAANVASVPIATYGPVSPTVSFQPLPR	29,Phospho[S];	Q8VCF0	191	S	220
HF_LZX_20240328_phos_1.59409.59409.2.0.dta	59409	2337.15	2	0	APEPEPGLDLSLSPSPLPESPK	2337.13	0.024901	21.0625	0.00335073	20,Phospho[S];	3	1|0|	target	0	3.39466	164	APEPEPGLDLSLSPSPLPESPK	20,Phospho[S];	Q9D8C8	33	S	53
HF_LZX_20240328_phos_1.48053.48053.2.1.dta	48053	2309.91	2	0	SVEDEMDSPGEEPFYTGQGR	2309.89	0.016722	18.2987	0.003352	8,Phospho[S];	3	1|0|	target	0	5.104	100	SVEDEMDSPGEEPFYTGQGR	8,Phospho[S];	Q02780	302	S	310
HF_LZX_20240328_phos_1.29519.29519.3.0.dta	29519	2332.07	3	0	VALENDDRSEEEKYTAVQR	2332.05	0.024878	19.799	0.00336626	9,Phospho[S];	3	1|0|	target	2	3.87125	164	VALENDDRSEEEKYTAVQR	9,Phospho[S];	O70305	426	S	435
HF_LZX_20240328_phos_1.18689.18689.4.0.dta	18689	1454.74	4	0	RHSGQDVHVVLK	1454.73	0.009117	18.6602	0.00336858	3,Phospho[S];	3	1|0|	target	1	6.13084	100	RHSGQDVHVVLK	3,Phospho[S];	Q9CZ44	173	S	176
HF_LZX_20240328_phos_1.35022.35022.2.0.dta	35022	1456.64	2	0	SLSSDEATNPISR	1456.63	0.010368	16.4824	0.00336885	3,Phospho[S];	3	1|0|	target	0	5.49411	96	SLSSDEATNPISR	3,Phospho[S];	Q5F2E7	110	S	113
HF_LZX_20240328_phos_1.48596.48596.3.0.dta	48596	3234.57	3	0	GAAAADLLSSSPESQHGGTQPPGGGQPLLQPTK	3234.54	0.030694	19.3633	0.00337174	11,Phospho[S];	3	1|0|	target	0	4.07729	100	GAAAADLLSSSPESQHGGTQPPGGGQPLLQPTK	11,Phospho[S];	Q6PB44	1168	S	1179
HF_LZX_20240328_phos_1.19782.19782.3.0.dta	19782	1965.92	3	0	SSSPGKPQAVSSLSSSHSR	1965.9	0.015873	18.0077	0.00337604	3,Phospho[S];	3	1|0|	target	1	6.51091	100	SSSPGKPQAVSSLSSSHSR	3,Phospho[S];	Q9ESC8	172	S	175
HF_LZX_20240328_phos_1.26376.26376.3.0.dta	26376	1221.55	3	0	GMSHSPSVALR	1221.54	0.00857	17.5814	0.00337644	5,Phospho[S];	3	1|0|	target	0	6.30372	96	GMSHSPSVALR	5,Phospho[S];	P48437	174	S	179
HF_LZX_20240328_phos_1.53582.53582.3.0.dta	53582	2107.05	3	0	AASLNYLNQPNAAPLQVSR	2107.03	0.019543	18.0364	0.00338048	3,Phospho[S];	3	1|0|	target	0	4.56623	100	AASLNYLNQPNAAPLQVSR	3,Phospho[S];	Q9DBS5	587	S	590
HF_LZX_20240328_phos_1.50968.50968.2.0.dta	50968	1955.65	2	0	DWEDDSDEDMSNFDR	1955.63	0.020244	15.675	0.00338052	6,Phospho[S];	3	1|0|	target	0	3.43245	160	DWEDDSDEDMSNFDR	6,Phospho[S];	Q9R0Q7	107	S	113
HF_LZX_20240328_phos_1.56406.56406.3.0.dta	56406	2901.43	3	0	TAPTSTIAPGVVMASSPALPTQPAEEAAR	2901.41	0.020769	14.5258	0.00339409	16,Phospho[S];	3	1|0|	target	0	3.51707	100	TAPTSTIAPGVVMASSPALPTQPAEEAAR	16,Phospho[S];	Q01147	241	S	257
HF_LZX_20240328_phos_1.56994.56994.3.0.dta	56994	2692.32	3	0	NMTVEQLLTGSPTSPTVEPEKPTR	2692.29	0.026381	20.7424	0.003401	14,Phospho[S];	3	1|0|	target	1	0.756867	100	NMTVEQLLTGSPTSPTVEPEKPTR	14,Phospho[S];	Q6ZPJ3	822	S	836
HF_LZX_20240328_phos_1.31228.31228.2.0.dta	31228	2375.96	2	0	EGEEPTVYSDDEEPKDETAR	2375.94	0.021534	16.7169	0.00340191	9,Phospho[S];	3	1|0|	target	1	2.3164	100	EGEEPTVYSDDEEPKDETAR	9,Phospho[S];	O55022	172	S	181
HF_LZX_20240328_phos_1.23156.23156.3.0.dta	23156	2504.05	3	0	EGEEPTVYSDDEEPKDETARK	2504.03	0.020133	16.8981	0.00340496	9,Phospho[S];	3	1|0|	target	2	5.68742	100	EGEEPTVYSDDEEPKDETARK	9,Phospho[S];	O55022	172	S	181
HF_LZX_20240328_phos_1.32991.32991.3.0.dta	32991	1511.72	3	0	RNSLTGEEGELVK	1511.71	0.009505	17.68	0.00340537	3,Phospho[S];	3	1|0|	target	1	5.96422	100	RNSLTGEEGELVK	3,Phospho[S];	Q9JI99	98	S	101
HF_LZX_20240328_phos_1.52908.52908.3.0.dta	52908	2763.25	3	0	AEALSSLHGDDQDSEDEVLTVPEVK	2763.22	0.024641	18.843	0.00340578	14,Phospho[S];	3	1|0|	target	0	3.07942	100	AEALSSLHGDDQDSEDEVLTVPEVK	14,Phospho[S];	Q07113	2387	S	2401
HF_LZX_20240328_phos_1.58392.58392.3.0.dta	58392	1903.97	3	0	SRLSAIEIDIPVVSHST	1903.95	0.017281	17.8394	0.00340625	4,Phospho[S];	3	1|0|	target	1	6.93473	100	SRLSAIEIDIPVVSHST	4,Phospho[S];	Q9ET43	227	S	231
HF_LZX_20240328_phos_1.32935.32935.3.0.dta	32935	1360.74	3	0	KLHVSTINLQK	1360.73	0.008849	18.0169	0.00341741	5,Phospho[S];	3	1|0|	target	1	4.66345	96	KLHVSTINLQK	5,Phospho[S];	Q9JLN9	1256	S	1261
HF_LZX_20240328_phos_1.61723.61723.2.0.dta	61723	2747.11	2	0	GGNVFEALIQDDSEEEEEEEENR	2747.08	0.021254	18.5597	0.00342068	13,Phospho[S];	3	1|0|	target	0	1.50516	100	GGNVFEALIQDDSEEEEEEEENR	13,Phospho[S];	Q6P542	125	S	138
HF_LZX_20240328_phos_1.49346.49346.3.0.dta	49346	2845.19	3	0	NPYLLSEEEDGDGDASIENSDAEAPK	2845.16	0.030199	19.1318	0.00342392	6,Phospho[S];	3	1|0|	target	0	3.6175	164	NPYLLSEEEDGDGDASIENSDAEAPK	6,Phospho[S];	Q8CCP0	411	S	417
HF_LZX_20240328_phos_1.37608.37608.2.0.dta	37608	1526.66	2	0	DMSPSAETEAPLAK	1526.64	0.010989	15.112	0.00342412	3,Phospho[S];	3	1|0|	target	0	7.00089	96	DMSPSAETEAPLAK	3,Phospho[S];	P27546	514	S	517
HF_LZX_20240328_phos_1.47202.47202.3.0.dta	47202	2147.15	3	0	RRSPAAFTSPPIGTVTPALK	2147.14	0.01686	17.7468	0.0034259	3,Phospho[S];	3	1|0|	target	2	3.6838	100	RRSPAAFTSPPIGTVTPALK	3,Phospho[S];	Q8BG81	124	S	127
HF_LZX_20240328_phos_1.14871.14871.2.0.dta	14871	1346.52	2	0	LDGETASDSESR	1346.51	0.011114	16.0637	0.00342607	7,Phospho[S];	3	1|0|	target	0	5.02906	96	LDGETASDSESR	7,Phospho[S];	Q99L43	25	S	32
HF_LZX_20240328_phos_1.28698.28698.3.0.dta	28698	2088.94	3	0	RHSSLPTESDEDIAPAQR	2088.93	0.009856	17.0749	0.00343369	9,Phospho[S];	3	1|0|	target	1	6.69999	100	RHSSLPTESDEDIAPAQR	9,Phospho[S];	O54774	751	S	760
HF_LZX_20240328_phos_1.57353.57353.2.0.dta	57353	1895.93	2	0	GLASPTSITPISSPLCSK	1895.92	0.011919	19.4679	0.00343547	4,Phospho[S];16,Carbamidomethyl[C];	3	1|0|0|	target	0	5.02531	100	GLASPTSITPISSPLCSK	4,Phospho[S];16,Carbamidomethyl[C];	Q8K4L3	1177	S	1181
HF_LZX_20240328_phos_1.37814.37814.2.0.dta	37814	1416.65	2	0	TASLTSAASIDGSR	1416.64	0.010633	17.144	0.00343616	3,Phospho[S];	3	1|0|	target	0	4.23797	100	TASLTSAASIDGSR	3,Phospho[S];	Q9QYG0	329	S	332
HF_LZX_20240328_phos_1.29348.29348.3.0.dta	29348	2252.06	3	0	GHLSRPEAQSLSPYTTSANR	2252.05	0.015166	19.4633	0.00343705	12,Phospho[S];	3	1|0|	target	1	4.82156	100	GHLSRPEAQSLSPYTTSANR	12,Phospho[S];	Q9R190	423	S	435
HF_LZX_20240328_phos_1.45461.45461.4.0.dta	45461	2489.18	4	0	RDSVGGEGDREVLLGDAGPGDLPK	2489.17	0.017261	18.7711	0.00344353	3,Phospho[S];	3	1|0|	target	2	4.26164	100	RDSVGGEGDREVLLGDAGPGDLPK	3,Phospho[S];	Q99J27	39	S	42
HF_LZX_20240328_phos_1.36873.36873.2.0.dta	36873	1700.76	2	0	TLSPTPSAEGYQDVR	1700.75	0.01197	14.4804	0.00344466	3,Phospho[S];	3	1|0|	target	0	4.41047	96	TLSPTPSAEGYQDVR	3,Phospho[S];	Q8K4G5	472	S	475
HF_LZX_20240328_phos_1.36843.36843.3.0.dta	36843	1678.84	3	0	RLSEQLAHTPTAFK	1678.83	0.012645	18.4576	0.00346059	3,Phospho[S];	3	1|0|	target	1	4.99151	100	RLSEQLAHTPTAFK	3,Phospho[S];	Q8BKC8	508	S	511
HF_LZX_20240328_phos_1.42035.42035.4.0.dta	42035	3404.54	4	0	RPAASSAAAASAAASSPAGGGGEAQELLEHCGVCR	3404.51	0.031214	19.7555	0.00346414	16,Phospho[S];31,Carbamidomethyl[C];34,Carbamidomethyl[C];	3	1|0|0|0|	target	1	4.26792	100	RPAASSAAAASAAASSPAGGGGEAQELLEHCGVCR	16,Phospho[S];31,Carbamidomethyl[C];34,Carbamidomethyl[C];	Q62318	35	S	51
HF_LZX_20240328_phos_1.20755.20755.2.0.dta	20755	1197.53	2	0	SGLSPANDTGAK	1197.51	0.010582	16.2728	0.00347002	4,Phospho[S];	3	1|0|	target	0	4.51937	96	SGLSPANDTGAK	4,Phospho[S];	O70310	43	S	47
HF_LZX_20240328_phos_1.26414.26414.2.0.dta	26414	1110.48	2	0	AGDVLEDSPK	1110.47	0.009266	16.5932	0.00348443	8,Phospho[S];	3	1|0|	target	0	5.69817	96	AGDVLEDSPK	8,Phospho[S];	P51859	157	S	165
HF_LZX_20240328_phos_1.46327.46327.4.0.dta	46327	3276.33	4	0	GATPAEDDEDKDIDLFGSDEEEEDKEAAR	3276.32	0.009927	19.4057	0.00348749	18,Phospho[S];	3	1|0|	target	2	2.74199	100	GATPAEDDEDKDIDLFGSDEEEEDKEAAR	18,Phospho[S];	P57776	144	S	162
HF_LZX_20240328_phos_1.45894.45894.2.0.dta	45894	1194.59	2	0	IPYTPGEIPK	1194.58	0.00974	17.2842	0.00348943	4,Phospho[T];	3	1|0|	target	0	5.69057	96	IPYTPGEIPK	4,Phospho[T];	O70475	470	T	474
HF_LZX_20240328_phos_1.32977.32977.3.0.dta	32977	2375.96	3	0	EGEEPTVYSDDEEPKDETAR	2375.94	0.018563	17.0454	0.00349298	9,Phospho[S];	3	1|0|	target	1	6.74907	100	EGEEPTVYSDDEEPKDETAR	9,Phospho[S];	O55022	172	S	181
HF_LZX_20240328_phos_1.39159.39159.2.0.dta	39159	2588.05	2	0	RVSVCAETFNPDEEEEDNDPR	2588.02	0.024785	18.7648	0.00351614	3,Phospho[S];5,Carbamidomethyl[C];	3	1|0|0|	target	1	4.86043	100	RVSVCAETFNPDEEEEDNDPR	3,Phospho[S];5,Carbamidomethyl[C];	P12367	93	S	96
HF_LZX_20240328_phos_1.45140.45140.2.0.dta	45140	1334.54	2	0	SVDEVNYWDK	1334.53	0.011406	16.66	0.00352294	1,Phospho[S];	3	1|0|	target	0	5.97545	96	SVDEVNYWDK	1,Phospho[S];	P50136	343	S	344
HF_LZX_20240328_phos_1.29645.29645.2.2.dta	29645	1666.67	2	0	FSHSYLSDSDTEAK	1666.66	0.010478	19.092	0.00352473	9,Phospho[S];	3	1|0|	target	0	3.54855	100	FSHSYLSDSDTEAK	9,Phospho[S];	Q9JMH9	2030	S	2039
HF_LZX_20240328_phos_1.43864.43864.2.0.dta	43864	1649.83	2	0	DIIRQPSEEEIIK	1649.81	0.01879	16.9609	0.00352568	7,Phospho[S];	3	1|0|	target	1	7.83741	160	DIIRQPSEEEIIK	7,Phospho[S];	Q15121	109	S	116
HF_LZX_20240328_phos_1.48655.48655.3.0.dta	48655	2854.3	3	0	SEPVKEEGSELEQPFAQATSSVGPDR	2854.28	0.025641	16.3509	0.00352628	9,Phospho[S];	3	1|0|	target	1	3.28319	100	SEPVKEEGSELEQPFAQATSSVGPDR	9,Phospho[S];	Q80YR5	220	S	229
HF_LZX_20240328_phos_1.19011.19011.4.0.dta	19011	1914.91	4	0	HLSHPEPEQQHVIQR	1914.9	0.013926	16.9459	0.00353109	3,Phospho[S];	3	1|0|	target	0	4.00908	100	HLSHPEPEQQHVIQR	3,Phospho[S];	Q9JIX8	707	S	710
HF_LZX_20240328_phos_1.13856.13856.3.0.dta	13856	1945.81	3	0	IEDVGSDEEDDSGKDKK	1945.79	0.014556	15.457	0.00353666	6,Phospho[S];	3	1|0|	target	2	2.0724	100	IEDVGSDEEDDSGKDKK	6,Phospho[S];	P08238	249	S	255
HF_LZX_20240328_phos_1.7186.7186.3.0.dta	7186	1319.59	3	0	LRSPSNDSAHR	1319.59	0.009254	18.8267	0.00356063	3,Phospho[S];	3	1|0|	target	1	4.55401	100	LRSPSNDSAHR	3,Phospho[S];	E9Q784	1270	S	1273
HF_LZX_20240328_phos_1.29311.29311.2.0.dta	29311	1489.54	2	0	AGGAGGEGSDDDTSLT	1489.53	0.010586	14.9195	0.00356408	9,Phospho[S];	3	1|0|	target	0	5.4442	100	AGGAGGEGSDDDTSLT	9,Phospho[S];	Q9JMD3	275	S	284
HF_LZX_20240328_phos_1.26992.26992.2.0.dta	26992	1571.6	2	0	QGDNISDDEDEVR	1571.59	0.012961	15.5389	0.00356628	6,Phospho[S];	3	1|0|	target	0	7.93126	96	QGDNISDDEDEVR	6,Phospho[S];	P70452	9	S	15
HF_LZX_20240328_phos_1.37106.37106.2.0.dta	37106	1416.65	2	0	TASLTSAASIDGSR	1416.64	0.009852	16.9425	0.00358398	3,Phospho[S];	3	1|0|	target	0	6.2778	100	TASLTSAASIDGSR	3,Phospho[S];	Q9QYG0	329	S	332
HF_LZX_20240328_phos_1.50176.50176.2.0.dta	50176	1955.65	2	0	DWEDDSDEDMSNFDR	1955.63	0.02498	16.4769	0.00358527	6,Phospho[S];	3	1|0|	target	0	5.57978	160	DWEDDSDEDMSNFDR	6,Phospho[S];	Q9R0Q7	107	S	113
HF_LZX_20240328_phos_1.5122.5122.3.0.dta	5122	1334.67	3	0	KKSHTGEAAAVR	1334.66	0.011356	17.0092	0.00359103	3,Phospho[S];	3	1|0|	target	2	4.28337	96	KKSHTGEAAAVR	3,Phospho[S];	P59017	384	S	387
HF_LZX_20240328_phos_1.23899.23899.3.0.dta	23899	1935.96	3	0	APKPEPVPEPKEPSPEK	1935.95	0.013178	20.7282	0.00359514	14,Phospho[S];	3	1|0|	target	2	4.3731	100	APKPEPVPEPKEPSPEK	14,Phospho[S];	Q52KI8	246	S	260
HF_LZX_20240328_phos_1.24975.24975.3.0.dta	24975	2251.02	3	0	SSPKEEVASEPEEAASPTTPK	2251	0.016433	18.6183	0.00360709	16,Phospho[S];	3	1|0|	target	1	4.471	100	SSPKEEVASEPEEAASPTTPK	16,Phospho[S];	Q9D6Z1	527	S	543
HF_LZX_20240328_phos_1.11072.11072.3.0.dta	11072	1874.9	3	0	EADSKPVSQKSPPPAEK	1874.89	0.013271	17.6548	0.00361069	11,Phospho[S];	3	1|0|	target	2	3.11469	100	EADSKPVSQKSPPPAEK	11,Phospho[S];	Q9JLV1	349	S	360
HF_LZX_20240328_phos_1.64941.64941.2.0.dta	64941	1616.86	2	0	MPLDLSPLATPIIR	1616.85	0.014942	17.592	0.00361447	6,Phospho[S];	3	1|0|	target	0	5.60037	100	MPLDLSPLATPIIR	6,Phospho[S];	P16951	88	S	94
HF_LZX_20240328_phos_1.28137.28137.2.0.dta	28137	1489.54	2	0	AGGAGGEGSDDDTSLT	1489.53	0.009032	15.2616	0.00361955	9,Phospho[S];	3	1|0|	target	0	4.66841	100	AGGAGGEGSDDDTSLT	9,Phospho[S];	Q9JMD3	275	S	284
HF_LZX_20240328_phos_1.58660.58660.3.0.dta	58660	3224.41	3	0	GGEATWSGSEFEISFPDSPGAQAQADHLPR	3224.4	0.017005	18.355	0.0036365	9,Phospho[S];	3	1|0|	target	0	5.01562	100	GGEATWSGSEFEISFPDSPGAQAQADHLPR	9,Phospho[S];	Q91X51	358	S	367
HF_LZX_20240328_phos_1.22910.22910.2.0.dta	22910	1176.62	2	0	KNSASLHVLK	1176.61	0.009532	16.738	0.00364862	5,Phospho[S];	3	1|0|	target	1	5.68232	96	KNSASLHVLK	5,Phospho[S];	Q9JJL3	285	S	290
HF_LZX_20240328_phos_1.39292.39292.4.0.dta	39292	3278.55	4	0	VAASPRPGAEEQAEAQAPAQLAAPEDADAGGPR	3278.51	0.038274	18.8061	0.00365077	4,Phospho[S];	3	1|0|	target	1	4.52672	164	VAASPRPGAEEQAEAQAPAQLAAPEDADAGGPR	4,Phospho[S];	Q8K284	1886	S	1890
HF_LZX_20240328_phos_1.28801.28801.3.0.dta	28801	1938.9	3	0	VNHEPEPASGASPGATIPK	1938.9	0.007725	19.4633	0.0036594	12,Phospho[S];	3	1|0|	target	0	4.31487	100	VNHEPEPASGASPGATIPK	12,Phospho[S];	O08539	312	S	324
HF_LZX_20240328_phos_1.29517.29517.3.0.dta	29517	1508.68	3	0	AEEDEILNRSPR	1508.67	0.010333	15.7024	0.00366758	10,Phospho[S];	3	1|0|	target	1	6.28566	96	AEEDEILNRSPR	10,Phospho[S];	P35564	572	S	582
HF_LZX_20240328_phos_1.41817.41817.2.0.dta	41817	2317.89	2	0	VVDYSQFQESDDADEDYGR	2317.88	0.018045	14.604	0.00367537	10,Phospho[S];	3	1|0|	target	0	5.90275	100	VVDYSQFQESDDADEDYGR	10,Phospho[S];	Q80XU3	9	S	19
HF_LZX_20240328_phos_1.54923.54923.2.0.dta	54923	1586.76	2	0	NITGSSPVADFSAIK	1586.75	0.013244	15.0362	0.00368887	6,Phospho[S];	3	1|0|	target	0	6.2556	96	NITGSSPVADFSAIK	6,Phospho[S];	P42567	318	S	324
HF_LZX_20240328_phos_1.52514.52514.3.0.dta	52514	2215.04	3	0	KAPKEELASDLEEMATSSAK	2215.02	0.015421	18.4019	0.00369155	9,Phospho[S];	3	1|0|	target	2	3.04504	100	KAPKEELASDLEEMATSSAK	9,Phospho[S];	Q9D6Z1	504	S	513
HF_LZX_20240328_phos_1.52650.52650.3.0.dta	52650	2001.91	3	0	GSPVSEIGWETPPPESPR	2001.9	0.017209	16.8984	0.00369207	16,Phospho[S];	3	1|0|	target	0	2.45941	100	GSPVSEIGWETPPPESPR	16,Phospho[S];	Q99L88	202	S	218
HF_LZX_20240328_phos_1.10085.10085.2.0.dta	10085	1156.53	2	0	SKESLQEAGK	1156.52	0.008652	16.6915	0.00369604	4,Phospho[S];	3	1|0|	target	1	5.40258	96	SKESLQEAGK	4,Phospho[S];	P53986	209	S	213
HF_LZX_20240328_phos_1.14550.14550.3.0.dta	14550	2106.93	3	0	TPSPKEEDEEAESPPEKK	2106.91	0.016186	19.4898	0.00370072	13,Phospho[S];	3	1|0|	target	2	2.2078	100	TPSPKEEDEEAESPPEKK	13,Phospho[S];	Q80XU3	201	S	214
HF_LZX_20240328_phos_1.39563.39563.2.0.dta	39563	1222.61	2	0	GLGPPSPPAPPR	1222.6	0.009594	15.3712	0.00370655	6,Phospho[S];	3	1|0|	target	0	5.00102	96	GLGPPSPPAPPR	6,Phospho[S];	Q61235	69	S	75
HF_LZX_20240328_phos_1.25510.25510.3.0.dta	25510	1605.77	3	0	SHSGPAGSFNKPAIR	1605.75	0.012628	17.1028	0.0037101	3,Phospho[S];	3	1|0|	target	1	1.7244	100	SHSGPAGSFNKPAIR	3,Phospho[S];	Q99JZ7	248	S	251
HF_LZX_20240328_phos_1.29566.29566.4.0.dta	29566	2624.32	4	0	AAVGVTGNDITTPPNKEPPPSPEKK	2624.3	0.0202	17.9278	0.00371165	21,Phospho[S];	3	1|0|	target	2	1.07707	100	AAVGVTGNDITTPPNKEPPPSPEKK	21,Phospho[S];	P27546	646	S	667
HF_LZX_20240328_phos_1.31119.31119.3.0.dta	31119	1714.84	3	0	RPSTSPDVLQGQPPR	1714.83	0.013559	17.4519	0.00371243	3,Phospho[S];	3	1|0|	target	1	4.58601	100	RPSTSPDVLQGQPPR	3,Phospho[S];	Q9JJZ4	263	S	266
HF_LZX_20240328_phos_1.44389.44389.4.0.dta	44389	3310.6	4	0	LHDDEAMETEKPLLPSQPAVSPQASTPVSR	3310.57	0.031761	18.4039	0.00373253	21,Phospho[S];	3	1|0|	target	1	3.26344	100	LHDDEAMETEKPLLPSQPAVSPQASTPVSR	21,Phospho[S];	P70399	408	S	429
HF_LZX_20240328_phos_1.25583.25583.2.0.dta	25583	1821.76	2	0	LPEEPSSEDEQQPEK	1821.74	0.01397	17.1352	0.00373264	7,Phospho[S];	3	1|0|	target	0	4.6926	100	LPEEPSSEDEQQPEK	7,Phospho[S];	Q9Z0R4	328	S	335
HF_LZX_20240328_phos_1.54625.54625.3.0.dta	54625	2310.25	3	0	RLEGLKPLSPENLPVPEVSR	2310.22	0.024121	18.5734	0.00373684	9,Phospho[S];	3	1|0|	target	2	6.03781	164	RLEGLKPLSPENLPVPEVSR	9,Phospho[S];	Q9JJ89	9	S	18
HF_LZX_20240328_phos_1.51314.51314.4.0.dta	51314	3741.96	4	0	LSVQDPVVVVAEDSQEKLKPAEDKEVLEQAQIK	3741.92	0.039005	19.3178	0.00374378	14,Phospho[S];	3	1|0|	target	3	4.11325	164	LSVQDPVVVVAEDSQEKLKPAEDKEVLEQAQIK	14,Phospho[S];	Q5I012	427	S	441
HF_LZX_20240328_phos_1.62825.62825.3.0.dta	62825	2505.23	3	0	LLDFGSLSNLQVTQPTVGMNFK	2505.21	0.021958	19.0435	0.00377306	6,Phospho[S];19,Oxidation[M];	3	1|0|0|	target	0	4.22065	100	LLDFGSLSNLQVTQPTVGMNFK	6,Phospho[S];19,Oxidation[M];	P63276	107	S	113
HF_LZX_20240328_phos_1.25692.25692.2.0.dta	25692	1270.57	2	0	IASDEEIQGTK	1270.56	0.011185	16.1478	0.0037755	3,Phospho[S];	3	1|0|	target	0	3.56027	96	IASDEEIQGTK	3,Phospho[S];	Q9ET54	898	S	901
HF_LZX_20240328_phos_1.7258.7258.3.0.dta	7258	1400.6	3	0	TSEDTSSGSPPKK	1400.59	0.010105	17.524	0.00378865	9,Phospho[S];	3	1|0|	target	1	6.22426	100	TSEDTSSGSPPKK	9,Phospho[S];	O35841	455	S	464
HF_LZX_20240328_phos_1.53013.53013.2.0.dta	53013	1940.9	2	0	AATPPNPSNPADSAGNLVAP	1940.87	0.021124	20.6653	0.00379001	3,Phospho[T];	3	1|0|	target	0	4.82598	164	AATPPNPSNPADSAGNLVAP	3,Phospho[T];	Q9JLV1	557	T	560
HF_LZX_20240328_phos_1.45448.45448.2.0.dta	45448	1194.59	2	0	IPYTPGEIPK	1194.58	0.008119	17.5954	0.00379212	4,Phospho[T];	3	1|0|	target	0	7.04941	96	IPYTPGEIPK	4,Phospho[T];	O70475	470	T	474
HF_LZX_20240328_phos_1.10473.10473.2.0.dta	10473	1156.53	2	0	SKESLQEAGK	1156.52	0.009378	15.8818	0.00380287	4,Phospho[S];	3	1|0|	target	1	3.6596	96	SKESLQEAGK	4,Phospho[S];	P53986	209	S	213
HF_LZX_20240328_phos_1.63853.63853.2.0.dta	63853	1992.01	2	0	DVSPIVEIPDAAFIQAAR	1991.98	0.023477	15.0902	0.00380427	3,Phospho[S];	3	1|0|	target	0	3.70253	164	DVSPIVEIPDAAFIQAAR	3,Phospho[S];	Q8BKT3	115	S	118
HF_LZX_20240328_phos_1.53202.53202.3.0.dta	53202	2333.98	3	0	GSHQMSLDNPDYQQDFFPK	2333.95	0.022637	17.5336	0.00380662	6,Phospho[S];	3	1|0|	target	0	5.08497	100	GSHQMSLDNPDYQQDFFPK	6,Phospho[S];	Q01279	1160	S	1166
HF_LZX_20240328_phos_1.39813.39813.2.0.dta	39813	1355.62	2	0	NSLTGEEGELVK	1355.61	0.011426	15.4494	0.0038073	2,Phospho[S];	3	1|0|	target	0	6.81673	96	NSLTGEEGELVK	2,Phospho[S];	Q9JI99	99	S	101
HF_LZX_20240328_phos_1.56851.56851.3.0.dta	56851	1801.95	3	0	RNSLPQIPTLNLEAR	1801.93	0.015629	16.4135	0.00381129	3,Phospho[S];	3	1|0|	target	1	6.01102	100	RNSLPQIPTLNLEAR	3,Phospho[S];	Q9QVP9	372	S	375
HF_LZX_20240328_phos_1.47397.47397.5.0.dta	47397	3065.48	5	0	LGIAVIHGEAQDAESDLVDGRHSPPMVR	3065.45	0.027485	19.2334	0.00381638	23,Phospho[S];26,Oxidation[M];	3	1|0|0|	target	1	4.30143	100	LGIAVIHGEAQDAESDLVDGRHSPPMVR	23,Phospho[S];26,Oxidation[M];	Q8R574	204	S	227
HF_LZX_20240328_phos_1.27507.27507.2.1.dta	27507	2173.86	2	0	SPDEATAADQESEDDLSASR	2173.84	0.022403	18.0545	0.00382186	12,Phospho[S];	3	1|0|	target	0	3.46448	164	SPDEATAADQESEDDLSASR	12,Phospho[S];	F8VPU2	880	S	892
HF_LZX_20240328_phos_1.53450.53450.4.0.dta	53450	3487.56	4	0	KQTPPASPSPQPIEDRPPSSPIYEDAAPFK	3487.53	0.035324	22.8208	0.00383047	3,Phospho[T];9,Phospho[S];20,Phospho[S];	3	1|0|0|0|	target	2	5.63607	164	KQTPPASPSPQPIEDRPPSSPIYEDAAPFK	3,Phospho[T];9,Phospho[S];20,Phospho[S];	Q60598	398	T	401
HF_LZX_20240328_phos_1.39192.39192.3.0.dta	39192	1945.93	3	0	FSFRSQEDLNEPIKR	1945.92	0.014652	19.079	0.00383436	5,Phospho[S];	3	1|0|	target	2	4.04236	100	FSFRSQEDLNEPIKR	5,Phospho[S];	Q80TV8	1188	S	1193
HF_LZX_20240328_phos_1.48741.48741.2.0.dta	48741	1449.59	2	0	SYEDLTELEDR	1449.58	0.011488	15.6354	0.00383444	1,Phospho[S];	3	1|0|	target	0	4.36476	96	SYEDLTELEDR	1,Phospho[S];	Q6PDG8	55	S	56
HF_LZX_20240328_phos_1.26737.26737.3.0.dta	26737	2516.03	3	0	ESDDKPEIEDVGSDEEEEEKK	2516.01	0.020346	16.2235	0.00384343	13,Phospho[S];	3	1|0|	target	2	6.20304	100	ESDDKPEIEDVGSDEEEEEKK	13,Phospho[S];	P07901	250	S	263
HF_LZX_20240328_phos_1.26487.26487.3.0.dta	26487	2166.04	3	0	AKPSPEHAPTISAPDASGPQK	2166.02	0.021432	16.489	0.00384542	4,Phospho[S];	3	1|0|	target	1	5.42783	100	AKPSPEHAPTISAPDASGPQK	4,Phospho[S];	Q8VCI5	31	S	35
HF_LZX_20240328_phos_1.40496.40496.3.0.dta	40496	2505.17	3	0	IPNQFQGSPPAPSDESVKIEER	2505.17	0.004824	20.4149	0.00384703	8,Phospho[S];	3	1|0|	target	1	4.18319	36	IPNQFQGSPPAPSDESVKIEER	8,Phospho[S];	Q9R257	103	S	111
HF_LZX_20240328_phos_1.17656.17656.3.0.dta	17656	1365.63	3	0	KDQGPEVGVSNR	1365.62	0.010237	17.4972	0.00385029	10,Phospho[S];	3	1|0|	target	1	6.00516	100	KDQGPEVGVSNR	10,Phospho[S];	P58735	577	S	587
HF_LZX_20240328_phos_1.54494.54494.3.2.dta	54494	2731.21	3	0	TDVSNFDEEFTGEAPTLSPPRDAR	2731.19	0.024633	18.6575	0.00385977	18,Phospho[S];	3	1|0|	target	1	3.20088	100	TDVSNFDEEFTGEAPTLSPPRDAR	18,Phospho[S];	P70268	902	S	920
HF_LZX_20240328_phos_1.31841.31841.3.0.dta	31841	1892.87	3	0	HTSFPSLSQDKPSPER	1892.85	0.014466	16.0102	0.00386212	3,Phospho[S];	3	1|0|	target	1	2.26768	100	HTSFPSLSQDKPSPER	3,Phospho[S];	Q99MB2	116	S	119
HF_LZX_20240328_phos_1.48795.48795.3.0.dta	48795	1819.93	3	0	AFGSGIDIKPGTPPIGGR	1819.91	0.015586	16.5573	0.00386273	12,Phospho[T];	3	1|0|	target	1	4.99602	100	AFGSGIDIKPGTPPIGGR	12,Phospho[T];	Q3TLH4	2613	T	2625
HF_LZX_20240328_phos_1.36950.36950.3.0.dta	36950	1854.81	3	0	SHSLPNSLDYAQASER	1854.8	0.01312	17.0381	0.00386524	3,Phospho[S];	3	1|0|	target	0	3.55818	100	SHSLPNSLDYAQASER	3,Phospho[S];	Q3UJU9	43	S	46
HF_LZX_20240328_phos_1.48551.48551.2.0.dta	48551	1584.75	2	0	ETIPMNASNLSLSK	1584.73	0.016661	16.5039	0.00386693	11,Phospho[S];	3	1|0|	target	0	8.26782	160	ETIPMNASNLSLSK	11,Phospho[S];	P25446	209	S	220
HF_LZX_20240328_phos_1.47902.47902.4.0.dta	47902	3940.77	4	0	VQGEAVSNIQENTQTPTVQEESEEEEVDETGVEVK	3940.73	0.04029	16.8176	0.0038704	22,Phospho[S];	3	1|0|	target	0	5.48049	164	VQGEAVSNIQENTQTPTVQEESEEEEVDETGVEVK	22,Phospho[S];	P70670	2116	S	2138
HF_LZX_20240328_phos_1.51374.51374.3.0.dta	51374	1938.99	3	0	FKVDLSPYPTISHINK	1938.97	0.013307	15.6169	0.00387491	6,Phospho[S];	3	1|0|	target	1	1.90918	100	FKVDLSPYPTISHINK	6,Phospho[S];	Q9WVL0	175	S	181
HF_LZX_20240328_phos_1.20419.20419.2.0.dta	20419	1817.71	2	0	IEDVGSDEEDDSGKDK	1817.7	0.013598	15.4829	0.00389519	6,Phospho[S];	3	1|0|	target	1	5.29542	100	IEDVGSDEEDDSGKDK	6,Phospho[S];	P08238	249	S	255
HF_LZX_20240328_phos_1.45547.45547.2.0.dta	45547	1169.59	2	0	SGDALTTVVVK	1169.58	0.007901	15.7989	0.00389779	1,Phospho[S];	3	1|0|	target	0	5.46734	96	SGDALTTVVVK	1,Phospho[S];	Q8BIZ6	17	S	18
HF_LZX_20240328_phos_1.61741.61741.2.0.dta	61741	2211.99	2	0	TAFDEAIAELDTLSEESYK	2211.96	0.029028	18.4	0.00392272	14,Phospho[S];	3	1|0|	target	0	1.93218	164	TAFDEAIAELDTLSEESYK	14,Phospho[S];	P63102	193	S	207
HF_LZX_20240328_phos_1.46572.46572.4.4.dta	46572	3248.44	4	0	PAASSAAAASAAASSPAGGGGEAQELLEHCGVCR	3248.41	0.03146	19.1165	0.00394997	15,Phospho[S];30,Carbamidomethyl[C];33,Carbamidomethyl[C];	3	1|0|0|0|	target	0	3.88328	100	PAASSAAAASAAASSPAGGGGEAQELLEHCGVCR	15,Phospho[S];30,Carbamidomethyl[C];33,Carbamidomethyl[C];	Q62318	36	S	51
HF_LZX_20240328_phos_1.37242.37242.3.0.dta	37242	2273.06	3	0	SSPPVEHPAGTSTTDNDVIIR	2273.04	0.017765	17.24	0.0039541	1,Phospho[S];	3	1|0|	target	0	6.03124	100	SSPPVEHPAGTSTTDNDVIIR	1,Phospho[S];	Q9EP71	412	S	413
HF_LZX_20240328_phos_1.43495.43495.2.0.dta	43495	1700.81	2	0	RASLEIGESFPEGTK	1700.79	0.016257	14.9992	0.00395777	3,Phospho[S];	3	1|0|	target	1	2.77877	96	RASLEIGESFPEGTK	3,Phospho[S];	Q9QY06	1172	S	1175
HF_LZX_20240328_phos_1.39487.39487.2.0.dta	39487	1222.61	2	0	GLGPPSPPAPPR	1222.6	0.009351	15.2328	0.00397804	6,Phospho[S];	3	1|0|	target	0	6.0117	96	GLGPPSPPAPPR	6,Phospho[S];	Q61235	69	S	75
HF_LZX_20240328_phos_1.18989.18989.3.0.dta	18989	1914.91	3	0	HLSHPEPEQQHVIQR	1914.9	0.013659	19.2549	0.00398466	3,Phospho[S];	3	1|0|	target	0	3.40945	100	HLSHPEPEQQHVIQR	3,Phospho[S];	Q9JIX8	707	S	710
HF_LZX_20240328_phos_1.29765.29765.2.0.dta	29765	1489.54	2	0	AGGAGGEGSDDDTSLT	1489.53	0.007337	15.7465	0.00399603	9,Phospho[S];	3	1|0|	target	0	3.5622	100	AGGAGGEGSDDDTSLT	9,Phospho[S];	Q9JMD3	275	S	284
HF_LZX_20240328_phos_1.58095.58095.2.0.dta	58095	1553.75	2	0	SASTLCLPEVGLAR	1553.74	0.014312	15.3447	0.0040177	3,Phospho[S];6,Carbamidomethyl[C];	3	1|0|0|	target	0	7.82344	96	SASTLCLPEVGLAR	3,Phospho[S];6,Carbamidomethyl[C];	Q8BWR8	651	S	654
HF_LZX_20240328_phos_1.40771.40771.3.0.dta	40771	2440.25	3	0	SPRPTSAPAIAQSQVTEGPGAPIK	2440.22	0.025371	18.7551	0.00401802	6,Phospho[S];	3	1|0|	target	1	3.57639	164	SPRPTSAPAIAQSQVTEGPGAPIK	6,Phospho[S];	P48193	555	S	561
HF_LZX_20240328_phos_1.26459.26459.3.0.dta	26459	1655.8	3	0	HIEPELAGRDSPVR	1655.79	0.013573	19.2053	0.00402667	11,Phospho[S];	3	1|0|	target	1	6.27483	100	HIEPELAGRDSPVR	11,Phospho[S];	Q8C1Y8	253	S	264
HF_LZX_20240328_phos_1.21146.21146.2.0.dta	21146	1574.59	2	0	IEDVGSDEEDDSGK	1574.57	0.011855	14.4165	0.00403141	6,Phospho[S];	3	1|0|	target	0	5.85526	96	IEDVGSDEEDDSGK	6,Phospho[S];	P08238	249	S	255
HF_LZX_20240328_phos_1.53169.53169.2.0.dta	53169	2129	2	0	QLSVPASDEEDEVPAPIPR	2128.98	0.023361	14.8956	0.004039	7,Phospho[S];	3	1|0|	target	0	6.86792	164	QLSVPASDEEDEVPAPIPR	7,Phospho[S];	Q6P542	100	S	107
HF_LZX_20240328_phos_1.50816.50816.3.0.dta	50816	1658.86	3	0	TQTPPLGQTPQLGLK	1658.85	0.013089	18.2302	0.00403929	3,Phospho[T];	3	1|0|	target	0	4.70522	100	TQTPPLGQTPQLGLK	3,Phospho[T];	Q62448	504	T	507
HF_LZX_20240328_phos_1.27857.27857.2.0.dta	27857	1760.75	2	0	SYGSQPNSPTSEDLAK	1760.74	0.014133	15.6923	0.00404863	8,Phospho[S];	3	1|0|	target	0	4.50806	100	SYGSQPNSPTSEDLAK	8,Phospho[S];	Q6AW69	195	S	203
HF_LZX_20240328_phos_1.55415.55415.3.0.dta	55415	2699.34	3	0	VNVTVDYIRPASPATETVPAFSER	2699.31	0.030231	19.7629	0.00405044	12,Phospho[S];	3	1|0|	target	1	4.71612	164	VNVTVDYIRPASPATETVPAFSER	12,Phospho[S];	Q78PY7	414	S	426
HF_LZX_20240328_phos_1.40546.40546.2.0.dta	40546	1933.89	2	0	EDGIDAVEVAADRPGSPR	1933.87	0.026159	18.2809	0.00407541	16,Phospho[S];	3	1|0|	target	1	4.01948	164	EDGIDAVEVAADRPGSPR	16,Phospho[S];	Q8K1J5	253	S	269
HF_LZX_20240328_phos_1.38350.38350.2.1.dta	38350	1898.86	2	0	TSVQTEDDQLIAGQSAR	1898.85	0.013566	14.1902	0.00408455	2,Phospho[S];	3	1|0|	target	0	7.39311	101	TSVQTEDDQLIAGQSAR	2,Phospho[S];	Q61301	652	S	654
HF_LZX_20240328_phos_1.22116.22116.3.0.dta	22116	1448.67	3	0	SRGSPAAQLDGGPR	1448.66	0.008726	18.7375	0.00409107	4,Phospho[S];	3	1|0|	target	1	4.93923	100	SRGSPAAQLDGGPR	4,Phospho[S];	Q9D727	98	S	102
HF_LZX_20240328_phos_1.24980.24980.2.0.dta	24980	1439.66	2	0	SGAQASSTPLSPTR	1439.65	0.009863	18.5603	0.00409861	11,Phospho[S];	3	1|0|	target	0	5.29302	100	SGAQASSTPLSPTR	11,Phospho[S];	P02545	11	S	22
HF_LZX_20240328_phos_1.51339.51339.2.0.dta	51339	1696.75	2	0	DSVINLSESVEDGPR	1696.74	0.00949	18.9156	0.00410082	7,Phospho[S];	3	1|0|	target	0	6.31625	100	DSVINLSESVEDGPR	7,Phospho[S];	P27046	73	S	80
HF_LZX_20240328_phos_1.24163.24163.3.0.dta	24163	2504.05	3	0	EGEEPTVYSDDEEPKDETARK	2504.03	0.019876	16.4376	0.00410879	9,Phospho[S];	3	1|0|	target	2	5.51104	100	EGEEPTVYSDDEEPKDETARK	9,Phospho[S];	O55022	172	S	181
HF_LZX_20240328_phos_1.38586.38586.3.0.dta	38586	1982.92	3	0	SMGTGDSAGVEVPSSPLRR	1982.9	0.020357	20.1136	0.00412646	15,Phospho[S];	3	1|0|	target	1	5.3765	164	SMGTGDSAGVEVPSSPLRR	15,Phospho[S];	Q80YV2	379	S	394
HF_LZX_20240328_phos_1.30097.30097.2.0.dta	30097	2681.04	2	0	YTDQSGEEEEDYESEEQLQHR	2681.02	0.023735	14.2563	0.00412798	5,Phospho[S];	3	1|0|	target	0	3.81363	100	YTDQSGEEEEDYESEEQLQHR	5,Phospho[S];	Q8K1Z0	76	S	81
HF_LZX_20240328_phos_1.48265.48265.4.0.dta	48265	3106.54	4	0	KATLPSAPVPGPGLETAGPADAPSGAVSGGGSPR	3106.52	0.022736	19.7838	0.0041405	32,Phospho[S];	3	1|0|	target	1	8.84947	100	KATLPSAPVPGPGLETAGPADAPSGAVSGGGSPR	32,Phospho[S];	Q60925	54	S	86
HF_LZX_20240328_phos_1.57102.57102.3.0.dta	57102	4670.3	3	0	ESQAVVDPPPQAVSTGTPQSPAVAAAAATTTATTTTTSGGHPLEFLR	4670.26	0.034662	18.931	0.0041407	20,Phospho[S];	3	1|0|	target	0	2.41494	100	ESQAVVDPPPQAVSTGTPQSPAVAAAAATTTATTTTTSGGHPLEFLR	20,Phospho[S];	P54728	233	S	253
HF_LZX_20240328_phos_1.59246.59246.3.0.dta	59246	2195.14	3	0	QDDSPPRPIIGPALPPGFIK	2195.13	0.018624	15.5552	0.00415558	4,Phospho[S];	3	1|0|	target	1	4.42135	100	QDDSPPRPIIGPALPPGFIK	4,Phospho[S];	Q69ZC8	100	S	104
HF_LZX_20240328_phos_1.26582.26582.3.0.dta	26582	2231.98	3	0	ASVASDPESPPGGNEPAAASGQR	2231.96	0.022679	16.0691	0.00416693	9,Phospho[S];	3	1|0|	target	0	4.16986	164	ASVASDPESPPGGNEPAAASGQR	9,Phospho[S];	Q9D0L8	6	S	15
HF_LZX_20240328_phos_1.21559.21559.2.0.dta	21559	1583.66	2	0	TASEGSEAETPEAPK	1583.65	0.01193	16.2701	0.00417986	3,Phospho[S];	3	1|0|	target	0	5.47206	100	TASEGSEAETPEAPK	3,Phospho[S];	Q05CL8	250	S	253
HF_LZX_20240328_phos_1.30187.30187.3.0.dta	30187	1722.8	3	0	ENPPSPPTSPAAPQPR	1722.78	0.012677	14.7251	0.0042034	5,Phospho[S];	3	1|0|	target	0	6.20656	100	ENPPSPPTSPAAPQPR	5,Phospho[S];	Q8BP27	94	S	99
HF_LZX_20240328_phos_1.35300.35300.2.0.dta	35300	2087.86	2	0	KETESEAEDDNLDDLER	2087.83	0.028656	15.0522	0.00421069	5,Phospho[S];	3	1|0|	target	1	6.25958	160	KETESEAEDDNLDDLER	5,Phospho[S];	Q52KI8	910	S	915
HF_LZX_20240328_phos_1.27805.27805.3.0.dta	27805	2074.92	3	0	HLSSTSDDEPLSSVNHAAK	2074.91	0.014767	16.2968	0.00421178	3,Phospho[S];	3	1|0|	target	0	6.74171	100	HLSSTSDDEPLSSVNHAAK	3,Phospho[S];	Q9DBC3	24	S	27
HF_LZX_20240328_phos_1.17131.17131.3.0.dta	17131	1108.51	3	0	ASHSAVDITK	1108.5	0.007085	16.928	0.00422787	4,Phospho[S];	3	1|0|	target	0	3.74818	96	ASHSAVDITK	4,Phospho[S];	Q8BUV3	334	S	338
HF_LZX_20240328_phos_1.37502.37502.2.0.dta	37502	1597.79	2	0	AGAVTSSASLSSPALAK	1597.78	0.010059	17.6555	0.00423069	12,Phospho[S];	3	1|0|	target	0	3.46422	100	AGAVTSSASLSSPALAK	12,Phospho[S];	O08784	581	S	593
HF_LZX_20240328_phos_1.40602.40602.2.0.dta	40602	1226.62	2	0	GSLASLDSLRK	1226.61	0.010968	16.6117	0.00423811	5,Phospho[S];	3	1|0|	target	1	7.07618	96	GSLASLDSLRK	5,Phospho[S];	P30999	344	S	349
HF_LZX_20240328_phos_1.13831.13831.4.0.dta	13831	1483.71	4	0	HGLTHEELKSPR	1483.71	0.008963	16.7777	0.00424525	10,Phospho[S];	3	1|0|	target	1	5.62675	96	HGLTHEELKSPR	10,Phospho[S];	Q569Z6	685	S	695
HF_LZX_20240328_phos_1.40071.40071.2.0.dta	40071	1383.69	2	0	SLLDASEEAIKK	1383.68	0.013286	15.8608	0.00424737	1,Phospho[S];	3	1|0|	target	1	5.66047	96	SLLDASEEAIKK	1,Phospho[S];	Q64727	720	S	721
HF_LZX_20240328_phos_1.37915.37915.3.0.dta	37915	2621.21	3	0	SQSASSIDVSTHAPSEAAAGPGSELGK	2621.17	0.036047	20.4282	0.00425443	3,Phospho[S];	3	1|0|	target	0	4.37528	164	SQSASSIDVSTHAPSEAAAGPGSELGK	3,Phospho[S];	Q8CDA1	905	S	908
HF_LZX_20240328_phos_1.62254.62254.3.0.dta	62254	4625.23	3	0	AVEYLLTGIPGSPEPEHGSVQESQAPEQPATEAAGENPLEFLR	4625.17	0.059359	18.7496	0.00426385	12,Phospho[S];	3	1|0|	target	0	2.65406	164	AVEYLLTGIPGSPEPEHGSVQESQAPEQPATEAAGENPLEFLR	12,Phospho[S];	P54726	193	S	205
HF_LZX_20240328_phos_1.53407.53407.3.0.dta	53407	1732.89	3	0	RIDFIPVSPAPSPTR	1732.88	0.013193	18.0486	0.00428752	12,Phospho[S];	3	1|0|	target	1	4.7145	100	RIDFIPVSPAPSPTR	12,Phospho[S];	Q9DB52	132	S	144
HF_LZX_20240328_phos_1.10451.10451.2.0.dta	10451	1631.69	2	0	NEKSEEEQSSASVK	1631.68	0.01418	14.942	0.00429149	4,Phospho[S];	3	1|0|	target	1	6.15397	96	NEKSEEEQSSASVK	4,Phospho[S];	Q9Z204	237	S	241
HF_LZX_20240328_phos_1.47655.47655.4.0.dta	47655	2990.58	4	0	KPLPDHVSIVEPKDEILPTTPISEQK	2990.55	0.031867	20.632	0.00430227	20,Phospho[T];	3	1|0|	target	2	4.82259	164	KPLPDHVSIVEPKDEILPTTPISEQK	20,Phospho[T];	P62908	201	T	221
HF_LZX_20240328_phos_1.25005.25005.2.0.dta	25005	1956.86	2	0	AESPETSAVESTQSTPQK	1956.84	0.01641	15.9444	0.00430643	3,Phospho[S];	3	1|0|	target	0	2.98977	100	AESPETSAVESTQSTPQK	3,Phospho[S];	Q4VA53	1353	S	1356
HF_LZX_20240328_phos_1.21896.21896.3.0.dta	21896	1659.76	3	0	HRSEEENQVNLPK	1659.75	0.012429	17.3949	0.00430737	3,Phospho[S];	3	1|0|	target	1	5.85482	100	HRSEEENQVNLPK	3,Phospho[S];	Q05915	48	S	51
HF_LZX_20240328_phos_1.44564.44564.3.0.dta	44564	1925.98	3	0	ERSPALKSPLQSVVVR	1925.96	0.017589	17.4681	0.00431012	3,Phospho[S];8,Phospho[S];	3	1|0|0|	target	2	4.03669	100	ERSPALKSPLQSVVVR	3,Phospho[S];8,Phospho[S];	Q569Z6	245	S	248
HF_LZX_20240328_phos_1.51207.51207.4.0.dta	51207	2893.39	4	0	EVHDELEDLPSPPPPLSPPPTTSPHK	2893.37	0.023426	18.785	0.00431747	11,Phospho[S];	3	1|0|	target	0	6.12665	100	EVHDELEDLPSPPPPLSPPPTTSPHK	11,Phospho[S];	Q8BUV3	177	S	188
HF_LZX_20240328_phos_1.31188.31188.3.0.dta	31188	1357.67	3	0	APSASPLAIHASR	1357.66	0.0104	14.7647	0.00433733	5,Phospho[S];	3	1|0|	target	0	3.36951	96	APSASPLAIHASR	5,Phospho[S];	Q8BGT6	491	S	496
HF_LZX_20240328_phos_1.29175.29175.3.0.dta	29175	1898.73	3	0	NFYESEEEEEEKEK	1898.72	0.012119	14.772	0.00434996	5,Phospho[S];	3	1|0|	target	1	5.54023	96	NFYESEEEEEEKEK	5,Phospho[S];	Q9Z1T1	271	S	276
HF_LZX_20240328_phos_1.24576.24576.3.0.dta	24576	2952.37	3	0	SQEPISNDQKVSDDDKEKGEGALPTGK	2952.35	0.021297	18.2856	0.00435152	12,Phospho[S];	3	1|0|	target	3	3.92643	100	SQEPISNDQKVSDDDKEKGEGALPTGK	12,Phospho[S];	Q80WJ7	411	S	423
HF_LZX_20240328_phos_1.43335.43335.3.0.dta	43335	2632.23	3	0	RQSSTADAPEAQHEPGITITEWK	2632.2	0.026934	20.5507	0.00435481	3,Phospho[S];	3	1|0|	target	1	6.22025	164	RQSSTADAPEAQHEPGITITEWK	3,Phospho[S];	Q7TSH2	689	S	692
HF_LZX_20240328_phos_1.17881.17881.3.0.dta	17881	1705.87	3	0	KVSKQEEASGGPLAPK	1705.85	0.014506	18.3016	0.00435923	3,Phospho[S];	3	1|0|	target	2	4.29944	100	KVSKQEEASGGPLAPK	3,Phospho[S];	P70460	232	S	235
HF_LZX_20240328_phos_1.44868.44868.3.0.dta	44868	2746.26	3	0	TASISSSPSEGTPAVGSYGCTPQSLPK	2746.23	0.030067	19.3407	0.00436645	6,Phospho[S];20,Carbamidomethyl[C];	3	1|0|0|	target	0	4.36429	164	TASISSSPSEGTPAVGSYGCTPQSLPK	6,Phospho[S];20,Carbamidomethyl[C];	Q6ZQ58	821	S	827
HF_LZX_20240328_phos_1.38877.38877.2.0.dta	38877	1539.73	2	0	VPAIGSFSPGEDRK	1539.72	0.013257	18.0603	0.00437023	8,Phospho[S];	3	1|0|	target	1	6.36649	100	VPAIGSFSPGEDRK	8,Phospho[S];	Q6PDN3	347	S	355
HF_LZX_20240328_phos_1.27110.27110.3.0.dta	27110	1764.75	3	0	HTGPNSPDTANDGFVR	1764.73	0.013288	16.2748	0.0043714	6,Phospho[S];	3	1|0|	target	0	4.2654	100	HTGPNSPDTANDGFVR	6,Phospho[S];	P70333	98	S	104
HF_LZX_20240328_phos_1.33421.33421.3.1.dta	33421	2632.13	3	0	SKEPSSPGTDDVFTPGSSDSPSSQR	2632.1	0.021068	18.6151	0.00438356	20,Phospho[S];	3	1|0|	target	1	4.28749	100	SKEPSSPGTDDVFTPGSSDSPSSQR	20,Phospho[S];	Q61165	770	S	790
HF_LZX_20240328_phos_1.28755.28755.4.0.dta	28755	2551.13	4	0	HSLSSESQAPEDIAPPGSSPHANR	2551.12	0.011901	19.2333	0.00438544	19,Phospho[S];	3	1|0|	target	0	4.24761	100	HSLSSESQAPEDIAPPGSSPHANR	19,Phospho[S];	Q99K30	464	S	483
HF_LZX_20240328_phos_1.35869.35869.3.0.dta	35869	2158.12	3	0	KLQLERPVSPEAQADLQR	2158.1	0.016236	18.6925	0.00439716	9,Phospho[S];	3	1|0|	target	2	7.62303	100	KLQLERPVSPEAQADLQR	9,Phospho[S];	A2A7S8	900	S	909
HF_LZX_20240328_phos_1.28392.28392.3.0.dta	28392	1445.69	3	0	LPPSPLSSSTSHR	1445.68	0.007932	16.4536	0.00440049	4,Phospho[S];	3	1|0|	target	0	5.72932	96	LPPSPLSSSTSHR	4,Phospho[S];	Q3UPF5	534	S	538
HF_LZX_20240328_phos_1.41463.41463.2.0.dta	41463	1350.69	2	0	RIPYTPGEIPK	1350.68	0.012754	17.0364	0.00441198	5,Phospho[T];	3	1|0|	target	1	6.43634	96	RIPYTPGEIPK	5,Phospho[T];	O70475	469	T	474
HF_LZX_20240328_phos_1.46240.46240.2.0.dta	46240	1964.86	2	0	NSLMSLSEEHLEPDQR	1964.84	0.017843	16.1294	0.00446452	7,Phospho[S];	3	1|0|	target	0	4.26633	100	NSLMSLSEEHLEPDQR	7,Phospho[S];	E9Q394	1606	S	1613
HF_LZX_20240328_phos_1.58575.58575.2.0.dta	58575	2059.75	2	0	KEESEESEDDMGFGLFD	2059.74	0.016743	16.6349	0.00447003	7,Phospho[S];11,Oxidation[M];	3	1|0|0|	target	1	3.69336	100	KEESEESEDDMGFGLFD	7,Phospho[S];11,Oxidation[M];	P47955	97	S	104
HF_LZX_20240328_phos_1.23637.23637.3.0.dta	23637	2504.05	3	0	EGEEPTVYSDDEEPKDETARK	2504.03	0.016368	17.0429	0.00449193	9,Phospho[S];	3	1|0|	target	2	3.5912	100	EGEEPTVYSDDEEPKDETARK	9,Phospho[S];	O55022	172	S	181
HF_LZX_20240328_phos_1.24320.24320.3.0.dta	24320	1935.96	3	0	APKPEPVPEPKEPSPEK	1935.95	0.013156	19.7996	0.0045008	14,Phospho[S];	3	1|0|	target	2	4.81744	100	APKPEPVPEPKEPSPEK	14,Phospho[S];	Q52KI8	246	S	260
HF_LZX_20240328_phos_1.40691.40691.3.0.dta	40691	2293.1	3	0	LVHSGPGKGSPQAGMDLSFATR	2293.08	0.022786	18.7486	0.00451633	10,Phospho[S];	3	1|0|	target	1	2.84985	100	LVHSGPGKGSPQAGMDLSFATR	10,Phospho[S];	Q99L88	378	S	388
HF_LZX_20240328_phos_1.39353.39353.3.0.dta	39353	2364.04	3	0	EGVILTNENAASPEQPGDEDAK	2364.02	0.020702	16.0495	0.00451763	12,Phospho[S];	3	1|0|	target	0	2.08215	100	EGVILTNENAASPEQPGDEDAK	12,Phospho[S];	Q1HFZ0	711	S	723
HF_LZX_20240328_phos_1.58384.58384.2.0.dta	58384	1511.78	2	0	ILIVTQTPPYMR	1511.77	0.011003	16.1901	0.00452501	7,Phospho[T];	3	1|0|	target	0	4.80999	96	ILIVTQTPPYMR	7,Phospho[T];	Q6ZQ58	619	T	626
HF_LZX_20240328_phos_1.61761.61761.3.0.dta	61761	2898.38	3	0	RLSLESEGANEGATAAPELSALEEAFR	2898.35	0.024132	15.5687	0.00452875	3,Phospho[S];	3	1|0|	target	1	-0.10799	100	RLSLESEGANEGATAAPELSALEEAFR	3,Phospho[S];	Q7TQD2	28	S	31
HF_LZX_20240328_phos_1.44216.44216.2.0.dta	44216	1423.71	2	0	SISFPEVPRSPK	1423.7	0.013098	16.228	0.00454374	10,Phospho[S];	3	1|0|	target	1	5.04305	96	SISFPEVPRSPK	10,Phospho[S];	Q8K4L3	217	S	227
HF_LZX_20240328_phos_1.25452.25452.2.0.dta	25452	1181.51	2	0	APSPAPAVSPK	1181.5	0.007719	20.2761	0.004548	3,Phospho[S];9,Phospho[S];	3	1|0|0|	target	0	5.05918	100	APSPAPAVSPK	3,Phospho[S];9,Phospho[S];	Q5U4C3	673	S	676
HF_LZX_20240328_phos_1.28966.28966.2.0.dta	28966	1898.74	2	0	NFYESEEEEEEKEK	1898.72	0.017648	14.9602	0.00455389	5,Phospho[S];	3	1|0|	target	1	2.92852	96	NFYESEEEEEEKEK	5,Phospho[S];	Q9Z1T1	271	S	276
HF_LZX_20240328_phos_1.28077.28077.3.0.dta	28077	2272.06	3	0	ATSPPHLDGTSNPESTVPEKK	2272.05	0.012972	18.0602	0.00456283	3,Phospho[S];	3	1|0|	target	1	4.1138	100	ATSPPHLDGTSNPESTVPEKK	3,Phospho[S];	Q60953	525	S	528
HF_LZX_20240328_phos_1.54996.54996.2.0.dta	54996	1898.86	2	0	EVDGLLTSDPMGSPVSSK	1898.85	0.015832	19.7009	0.00459816	13,Phospho[S];	3	1|0|	target	0	6.37341	100	EVDGLLTSDPMGSPVSSK	13,Phospho[S];	Q7TQH0	584	S	597
HF_LZX_20240328_phos_1.43210.43210.4.0.dta	43210	4065.99	4	0	RSSDPAPGPHADAQPSTASLSGQSLKPVVLDSTQNVENK	4065.95	0.036603	21.1386	0.00462736	3,Phospho[S];	3	1|0|	target	2	5.71189	100	RSSDPAPGPHADAQPSTASLSGQSLKPVVLDSTQNVENK	3,Phospho[S];	Q9CSB4	138	S	141
HF_LZX_20240328_phos_1.30161.30161.4.0.dta	30161	2412.15	4	0	SKESLQEAGKSDANTDLIGGSPK	2412.13	0.020107	18.9039	0.00462967	4,Phospho[S];	3	1|0|	target	2	4.16477	100	SKESLQEAGKSDANTDLIGGSPK	4,Phospho[S];	P53986	209	S	213
HF_LZX_20240328_phos_1.22100.22100.2.0.dta	22100	1176.62	2	0	KNSASLHVLK	1176.61	0.007223	16.975	0.00468096	3,Phospho[S];	3	1|0|	target	1	4.81915	96	KNSASLHVLK	3,Phospho[S];	Q9JJL3	285	S	288
HF_LZX_20240328_phos_1.52484.52484.4.0.dta	52484	3014.29	4	0	SDLIEDEELEDTGKGSEDEWEQVGPK	3014.27	0.024924	17.8345	0.00468231	16,Phospho[S];	3	1|0|	target	1	3.63272	100	SDLIEDEELEDTGKGSEDEWEQVGPK	16,Phospho[S];	P52479	554	S	570
HF_LZX_20240328_phos_1.55603.55603.3.0.dta	55603	1488.73	3	0	SSPFKVSPLSFGR	1488.72	0.008728	16.0611	0.00469454	7,Phospho[S];	3	1|0|	target	1	6.06942	96	SSPFKVSPLSFGR	7,Phospho[S];	Q63918	286	S	293
HF_LZX_20240328_phos_1.46837.46837.3.0.dta	46837	1827.82	3	0	GPPQSPVFEGVYNNSR	1827.81	0.013303	16.1437	0.00471087	5,Phospho[S];	3	1|0|	target	0	6.11138	100	GPPQSPVFEGVYNNSR	5,Phospho[S];	Q7TQH0	104	S	109
HF_LZX_20240328_phos_1.51060.51060.4.0.dta	51060	2734.18	4	0	GLATGDSPLGPMTHHGEEDWVYER	2734.16	0.02041	16.6738	0.00471373	7,Phospho[S];	3	1|0|	target	0	1.27376	100	GLATGDSPLGPMTHHGEEDWVYER	7,Phospho[S];	Q91XF0	234	S	241
HF_LZX_20240328_phos_1.27823.27823.3.0.dta	27823	2212	3	0	ELSPEQSTAGKPSDGSSALDR	2211.98	0.022544	16.5371	0.0047448	3,Phospho[S];	3	1|0|	target	1	5.36406	164	ELSPEQSTAGKPSDGSSALDR	3,Phospho[S];	Q8CI11	502	S	505
HF_LZX_20240328_phos_1.10370.10370.2.0.dta	10370	1563.64	2	0	TGSESSQTGASATSGR	1563.63	0.012593	14.6254	0.00475009	6,Phospho[S];	3	1|0|	target	0	5.27714	100	TGSESSQTGASATSGR	6,Phospho[S];	Q8BGD9	419	S	425
HF_LZX_20240328_phos_1.39324.39324.3.0.dta	39324	2476.18	3	0	SHIPSEPYEPISPPQGPAVHEK	2476.15	0.023517	18.783	0.00475927	12,Phospho[S];	3	1|0|	target	0	4.41789	100	SHIPSEPYEPISPPQGPAVHEK	12,Phospho[S];	Q60974	2153	S	2165
HF_LZX_20240328_phos_1.49165.49165.3.0.dta	49165	2493.25	3	0	GEKTPPDTELHQEPVPADLVLK	2493.23	0.023023	20.1469	0.00476084	4,Phospho[T];	3	1|0|	target	1	6.98662	100	GEKTPPDTELHQEPVPADLVLK	4,Phospho[T];	Q8VDC1	368	T	372
HF_LZX_20240328_phos_1.61739.61739.3.0.dta	61739	3113.54	3	0	SHNGPVIVGSPQGGVDIEEVAASSPELIFK	3113.52	0.02382	16.5666	0.00476681	1,Phospho[S];	3	1|0|	target	0	2.68318	100	SHNGPVIVGSPQGGVDIEEVAASSPELIFK	1,Phospho[S];	Q9Z2I8	161	S	162
HF_LZX_20240328_phos_1.27721.27721.3.0.dta	27721	2081.87	3	0	ERDHSPTPSVFNSDEER	2081.86	0.013853	16.8053	0.00476999	5,Phospho[S];	3	1|0|	target	1	4.71689	100	ERDHSPTPSVFNSDEER	5,Phospho[S];	Q9D824	474	S	479
HF_LZX_20240328_phos_1.19051.19051.2.0.dta	19051	1751.6	2	0	ESLKEEDESDDDNM	1751.58	0.014782	15.0945	0.00478358	9,Phospho[S];14,Oxidation[M];	3	1|0|0|	target	1	6.50051	96	ESLKEEDESDDDNM	9,Phospho[S];14,Oxidation[M];	O70435	241	S	250
HF_LZX_20240328_phos_1.60944.60944.3.0.dta	60944	2380.16	3	0	SAPSSAPSTPLSTDAPEFLSIPK	2380.13	0.024351	16.4714	0.00478759	4,Phospho[S];	3	1|0|	target	0	6.4674	164	SAPSSAPSTPLSTDAPEFLSIPK	4,Phospho[S];	Q8K4R4	269	S	273
HF_LZX_20240328_phos_1.40569.40569.3.0.dta	40569	2640.33	3	0	RSPVSPQLQQQHQAAAAAFLQQR	2640.32	0.018185	18.3674	0.0048063	2,Phospho[S];	3	1|0|	target	1	4.99127	100	RSPVSPQLQQQHQAAAAAFLQQR	2,Phospho[S];	Q812E0	19	S	21
HF_LZX_20240328_phos_1.28543.28543.2.0.dta	28543	1489.54	2	0	AGGAGGEGSDDDTSLT	1489.53	0.008335	14.8426	0.00480831	9,Phospho[S];	3	1|0|	target	0	2.84584	100	AGGAGGEGSDDDTSLT	9,Phospho[S];	Q9JMD3	275	S	284
HF_LZX_20240328_phos_1.63647.63647.2.0.dta	63647	2261.08	2	0	ASTFCGTPDYIAPEILQGLK	2261.06	0.024484	14.3833	0.00480974	2,Phospho[S];5,Carbamidomethyl[C];	3	1|0|0|	target	0	3.50149	164	ASTFCGTPDYIAPEILQGLK	2,Phospho[S];5,Carbamidomethyl[C];	P28867	502	S	504
HF_LZX_20240328_phos_1.63651.63651.3.0.dta	63651	2981.47	3	0	TRSPDVISSASTALSQDIPEIASEALSR	2981.45	0.028695	17.184	0.00481089	3,Phospho[S];	3	1|0|	target	1	4.2188	100	TRSPDVISSASTALSQDIPEIASEALSR	3,Phospho[S];	Q3UJB9	730	S	733
HF_LZX_20240328_phos_1.44436.44436.3.0.dta	44436	2327.09	3	0	TRSLGVAAEGLPDQYADGEAAR	2327.07	0.022711	17.5905	0.0048188	3,Phospho[S];	3	1|0|	target	1	6.23682	100	TRSLGVAAEGLPDQYADGEAAR	3,Phospho[S];	Q14749	7	S	10
HF_LZX_20240328_phos_1.43105.43105.3.0.dta	43105	2867.12	3	0	EGINPGYDDYADSDEDQHDAYLER	2867.1	0.025944	16.3689	0.00482624	13,Phospho[S];	3	1|0|	target	0	7.44814	100	EGINPGYDDYADSDEDQHDAYLER	13,Phospho[S];	Q08943	431	S	444
HF_LZX_20240328_phos_1.24841.24841.3.0.dta	24841	2574.01	3	0	KVEEEQEADEEDVSEEEAEDR	2573.99	0.021548	15.8488	0.00483436	14,Phospho[S];	3	1|0|	target	1	4.89211	100	KVEEEQEADEEDVSEEEAEDR	14,Phospho[S];	Q8VBT0	231	S	245
HF_LZX_20240328_phos_1.26983.26983.2.0.dta	26983	1838.87	2	0	SLSPGKENINSQEVEK	1838.85	0.018142	13.8403	0.00483552	3,Phospho[S];	3	1|0|	target	1	5.74508	96	SLSPGKENINSQEVEK	3,Phospho[S];	O35691	439	S	442
HF_LZX_20240328_phos_1.20695.20695.3.0.dta	20695	2020.84	3	0	EEQTDTSDGESVTHHIR	2020.82	0.016216	13.6584	0.00485369	7,Phospho[S];	3	1|0|	target	0	3.55395	100	EEQTDTSDGESVTHHIR	7,Phospho[S];	P36916	44	S	51
HF_LZX_20240328_phos_1.63673.63673.3.0.dta	63673	3450.7	3	0	AEKTSPTPSVFVELGEEELEAVTARPEAVER	3450.67	0.036619	18.583	0.0048579	5,Phospho[S];	3	1|0|	target	2	3.7818	164	AEKTSPTPSVFVELGEEELEAVTARPEAVER	5,Phospho[S];	P59017	338	S	343
HF_LZX_20240328_phos_1.25536.25536.3.0.dta	25536	2479.07	3	0	VEPAWHDQDETSSVKSDGAGGAR	2479.05	0.022922	17.1016	0.00488198	16,Phospho[S];	3	1|0|	target	1	0.065296	100	VEPAWHDQDETSSVKSDGAGGAR	16,Phospho[S];	Q6ZQ58	286	S	302
HF_LZX_20240328_phos_1.29436.29436.2.0.dta	29436	1598.68	2	0	DSSVAEEGAQEAVAR	1598.67	0.010717	14.2791	0.0048885	3,Phospho[S];	3	1|0|	target	0	6.54856	96	DSSVAEEGAQEAVAR	3,Phospho[S];	Q8R3F5	38	S	41
HF_LZX_20240328_phos_1.41509.41509.2.0.dta	41509	1200.59	2	0	KQVSAGDLFR	1200.58	0.011383	16.6156	0.00489156	4,Phospho[S];	3	1|0|	target	1	5.66075	96	KQVSAGDLFR	4,Phospho[S];	Q8R0W0	1533	S	1537
HF_LZX_20240328_phos_1.32475.32475.3.0.dta	32475	2007.87	3	0	STSVDDTDKSSSEAIMVR	2007.86	0.012764	16.9598	0.00490297	3,Phospho[S];	3	1|0|	target	1	3.41417	100	STSVDDTDKSSSEAIMVR	3,Phospho[S];	Q3UMF0	363	S	366
HF_LZX_20240328_phos_1.18800.18800.3.0.dta	18800	1817.71	3	0	IEDVGSDEEDDSGKDK	1817.7	0.011576	14.4913	0.00492056	6,Phospho[S];	3	1|0|	target	1	6.70753	100	IEDVGSDEEDDSGKDK	6,Phospho[S];	P08238	249	S	255
HF_LZX_20240328_phos_1.24160.24160.3.0.dta	24160	2952.37	3	0	SQEPISNDQKVSDDDKEKGEGALPTGK	2952.35	0.024591	18.3619	0.00493326	12,Phospho[S];	3	1|0|	target	3	5.10881	100	SQEPISNDQKVSDDDKEKGEGALPTGK	12,Phospho[S];	Q80WJ7	411	S	423
HF_LZX_20240328_phos_1.48439.48439.2.0.dta	48439	1449.59	2	0	SYEDLTELEDR	1449.58	0.015181	16.4458	0.00494107	1,Phospho[S];	3	1|0|	target	0	4.6256	160	SYEDLTELEDR	1,Phospho[S];	Q6PDG8	55	S	56
HF_LZX_20240328_phos_1.59929.59929.3.0.dta	59929	2336.16	3	0	TALPTSGSSTGELELLAGEVPAR	2336.14	0.021781	17.4866	0.00494146	9,Phospho[S];	3	1|0|	target	0	8.40262	100	TALPTSGSSTGELELLAGEVPAR	9,Phospho[S];	Q80VP1	410	S	419
HF_LZX_20240328_phos_1.56809.56809.3.0.dta	56809	3195.56	3	0	APTTALPQGVVMAASPGSLHSPQQLAEEATR	3195.55	0.013752	20.0411	0.00495042	18,Phospho[S];	3	1|0|	target	0	2.75476	100	APTTALPQGVVMAASPGSLHSPQQLAEEATR	18,Phospho[S];	P27699	269	S	287
HF_LZX_20240328_phos_1.30849.30849.3.0.dta	30849	1590.75	3	0	ANSPPREFPPATAR	1590.74	0.012067	16.8677	0.00495772	3,Phospho[S];	3	1|0|	target	1	4.70168	100	ANSPPREFPPATAR	3,Phospho[S];	Q8BHL8	150	S	153
HF_LZX_20240328_phos_1.15954.15954.4.0.dta	15954	1900.87	4	0	KVSVEPQDSHQDAQPR	1900.85	0.013944	15.1102	0.00496176	3,Phospho[S];	3	1|0|	target	1	7.14427	100	KVSVEPQDSHQDAQPR	3,Phospho[S];	Q8BXB6	18	S	21
HF_LZX_20240328_phos_1.33484.33484.2.0.dta	33484	1349.62	2	0	LAIQGPEDSPSR	1349.61	0.010428	15.2795	0.00496611	9,Phospho[S];	3	1|0|	target	0	4.20387	96	LAIQGPEDSPSR	9,Phospho[S];	Q99KX1	228	S	237
HF_LZX_20240328_phos_1.20190.20190.2.0.dta	20190	1153.52	2	0	GQGASPVAMQK	1153.51	0.009184	15.8041	0.0049759	5,Phospho[S];	3	1|0|	target	0	6.6258	96	GQGASPVAMQK	5,Phospho[S];	Q64727	341	S	346
HF_LZX_20240328_phos_1.48460.48460.2.0.dta	48460	2554.13	2	0	VTLQDYHLPDSDEDEETAIQR	2554.1	0.027977	15.7411	0.00498001	11,Phospho[S];	3	1|0|	target	0	4.10223	164	VTLQDYHLPDSDEDEETAIQR	11,Phospho[S];	Q9DAZ9	269	S	280
HF_LZX_20240328_phos_1.16338.16338.2.0.dta	16338	1426.55	2	0	SGDETPGSEAPGDK	1426.54	0.009964	14.5014	0.00498319	1,Phospho[S];	3	1|0|	target	0	6.51155	100	SGDETPGSEAPGDK	1,Phospho[S];	Q00PI9	158	S	159
HF_LZX_20240328_phos_1.26203.26203.4.0.dta	26203	2827.31	4	0	SLSPGKENINSQEVEKESEEKEEK	2827.29	0.026212	19.7401	0.0049876	3,Phospho[S];	3	1|0|	target	3	3.45029	100	SLSPGKENINSQEVEKESEEKEEK	3,Phospho[S];	O35691	439	S	442
HF_LZX_20240328_phos_1.28589.28589.3.0.dta	28589	1878.8	3	0	RGSGDTSISMDTEASIR	1878.79	0.008191	18.0345	0.00499983	3,Phospho[S];10,Oxidation[M];	3	1|0|0|	target	1	4.09642	100	RGSGDTSISMDTEASIR	3,Phospho[S];10,Oxidation[M];	Q3UZ39	85	S	88
HF_LZX_20240328_phos_1.22601.22601.2.0.dta	22601	1454.68	2	0	SRSDIDVNAAAGAK	1454.66	0.016436	15.9328	0.00501966	3,Phospho[S];	3	1|0|	target	1	3.60995	160	SRSDIDVNAAAGAK	3,Phospho[S];	Q8BRT1	373	S	376
HF_LZX_20240328_phos_1.19377.19377.5.0.dta	19377	2207.9	5	0	SKSEEAHAEDSVMDHHFR	2207.88	0.014957	18.0829	0.00505867	3,Phospho[S];13,Oxidation[M];	3	1|0|0|	target	1	3.92702	100	SKSEEAHAEDSVMDHHFR	3,Phospho[S];13,Oxidation[M];	Q9CY58	326	S	329
HF_LZX_20240328_phos_1.38719.38719.3.0.dta	38719	2400.2	3	0	MERPGPGIKPGEVVATSPLPCK	2400.18	0.022284	20.0242	0.00506063	17,Phospho[S];21,Carbamidomethyl[C];	3	1|0|0|	target	2	5.37361	100	MERPGPGIKPGEVVATSPLPCK	17,Phospho[S];21,Carbamidomethyl[C];	Q9JHU9	507	S	524
HF_LZX_20240328_phos_1.44461.44461.3.0.dta	44461	2821.43	3	0	AEKGEKTPPDTELHQEPVPADLVLK	2821.4	0.032112	21.096	0.00506754	7,Phospho[T];	3	1|0|	target	2	1.56755	164	AEKGEKTPPDTELHQEPVPADLVLK	7,Phospho[T];	Q8VDC1	365	T	372
HF_LZX_20240328_phos_1.49875.49875.6.4.dta	49875	4562.25	6	0	NSPVAKTPPKDLPAIPGVTSPTSDEPPMQASQSQLPSSPEDKR	4562.21	0.03359	19.5099	0.00507404	7,Phospho[T];	3	1|0|	target	3	4.16303	100	NSPVAKTPPKDLPAIPGVTSPTSDEPPMQASQSQLPSSPEDKR	7,Phospho[T];	Q60876	62	T	69
HF_LZX_20240328_phos_1.51340.51340.3.0.dta	51340	2577.2	3	0	SRSPVDSPVPASMFAPEPSSPGAAR	2577.18	0.019088	16.4799	0.0050745	3,Phospho[S];	3	1|0|	target	1	1.12165	100	SRSPVDSPVPASMFAPEPSSPGAAR	3,Phospho[S];	O08582	5	S	8
HF_LZX_20240328_phos_1.20398.20398.2.0.dta	20398	1067.49	2	0	SPGTGAGLAEK	1067.48	0.008693	14.6262	0.00509266	1,Phospho[S];	3	1|0|	target	0	5.68424	96	SPGTGAGLAEK	1,Phospho[S];	P28230	265	S	266
HF_LZX_20240328_phos_1.55589.55589.2.0.dta	55589	2396.17	2	0	SPTMEQAVQTASAHLPAPAPVGR	2396.14	0.023052	16.3487	0.00514194	1,Phospho[S];	3	1|0|	target	0	3.40551	100	SPTMEQAVQTASAHLPAPAPVGR	1,Phospho[S];	Q8K2F8	191	S	192
HF_LZX_20240328_phos_1.25535.25535.4.0.dta	25535	2952.37	4	0	SQEPISNDQKVSDDDKEKGEGALPTGK	2952.35	0.020777	15.0294	0.00515285	12,Phospho[S];	3	1|0|	target	3	4.28504	100	SQEPISNDQKVSDDDKEKGEGALPTGK	12,Phospho[S];	Q80WJ7	411	S	423
HF_LZX_20240328_phos_1.53061.53061.3.0.dta	53061	2257.15	3	0	EATLPPVSPPKAALSVDEVEK	2257.14	0.016191	15.2898	0.00519464	8,Phospho[S];	3	1|0|	target	1	3.08311	100	EATLPPVSPPKAALSVDEVEK	8,Phospho[S];	Q6NZJ6	1223	S	1231
HF_LZX_20240328_phos_1.37406.37406.4.0.dta	37406	2314.22	4	0	AKSELVLAPAPAPAATHSPLHR	2314.21	0.014853	15.3671	0.00519552	3,Phospho[S];	3	1|0|	target	1	6.58195	100	AKSELVLAPAPAPAATHSPLHR	3,Phospho[S];	Q9JIA7	361	S	364
HF_LZX_20240328_phos_1.33704.33704.3.0.dta	33704	1742.78	3	0	TLDRSGDLGDMEPLK	1742.77	0.01111	18.247	0.00519774	5,Phospho[S];11,Oxidation[M];	3	1|0|0|	target	1	3.50012	100	TLDRSGDLGDMEPLK	5,Phospho[S];11,Oxidation[M];	P30999	915	S	920
HF_LZX_20240328_phos_1.59583.59583.3.0.dta	59583	2527.17	3	0	HNLFEDNMALPSESVSSLTDLK	2527.14	0.024824	17.1489	0.00520592	17,Phospho[S];	3	1|0|	target	0	4.17854	100	HNLFEDNMALPSESVSSLTDLK	17,Phospho[S];	Q3UW53	564	S	581
HF_LZX_20240328_phos_1.41844.41844.2.0.dta	41844	1592.76	2	0	AGSVSPGSPPYLQPR	1592.75	0.017249	16.0935	0.00521167	8,Phospho[S];	3	1|0|	target	0	5.30855	164	AGSVSPGSPPYLQPR	8,Phospho[S];	Q8CGB6	827	S	835
HF_LZX_20240328_phos_1.25340.25340.3.0.dta	25340	1887.89	3	0	VRPASSAASVYAGAGGSGSR	1887.87	0.015082	18.1689	0.00522298	17,Phospho[S];	3	1|0|	target	1	3.43529	100	VRPASSAASVYAGAGGSGSR	17,Phospho[S];	P05784	26	S	43
HF_LZX_20240328_phos_1.65612.65612.2.0.dta	65612	1590.84	2	0	AFLSPPTLLEGPLR	1590.83	0.015824	15.6941	0.00522808	4,Phospho[S];	3	1|0|	target	0	4.73559	100	AFLSPPTLLEGPLR	4,Phospho[S];	Q91ZV0	1127	S	1131
HF_LZX_20240328_phos_1.22399.22399.3.0.dta	22399	2283.1	3	0	KSLAASGAQQPDSPGGPQPPGQK	2283.08	0.019988	17.9471	0.00524125	13,Phospho[S];	3	1|0|	target	1	2.7089	100	KSLAASGAQQPDSPGGPQPPGQK	13,Phospho[S];	Q9JKS5	95	S	108
HF_LZX_20240328_phos_1.52417.52417.2.0.dta	52417	3014.31	2	0	SDLIEDEELEDTGKGSEDEWEQVGPK	3014.27	0.045111	16.8474	0.00524292	16,Phospho[S];	3	1|0|	target	1	1.83128	164	SDLIEDEELEDTGKGSEDEWEQVGPK	16,Phospho[S];	P52479	554	S	570
HF_LZX_20240328_phos_1.57254.57254.3.0.dta	57254	2578.26	3	0	VLTPTQVMNRPSSISWDGLDPGK	2578.24	0.023268	17.3642	0.0052542	12,Phospho[S];	3	1|0|	target	1	5.24585	100	VLTPTQVMNRPSSISWDGLDPGK	12,Phospho[S];	P70296	39	S	51
HF_LZX_20240328_phos_1.26570.26570.2.0.dta	26570	1735.61	2	0	ESLKEEDESDDDNM	1735.59	0.017129	15.1832	0.00527656	9,Phospho[S];	3	1|0|	target	1	6.48855	96	ESLKEEDESDDDNM	9,Phospho[S];	O70435	241	S	250
HF_LZX_20240328_phos_1.47743.47743.3.0.dta	47743	3200.54	3	0	VKEVHDELEDLPSPPPPLSPPPTTSPHK	3200.5	0.040503	19.4644	0.00529465	13,Phospho[S];19,Phospho[S];	3	1|0|0|	target	1	1.67782	164	VKEVHDELEDLPSPPPPLSPPPTTSPHK	13,Phospho[S];19,Phospho[S];	Q8BUV3	175	S	188
HF_LZX_20240328_phos_1.39884.39884.3.0.dta	39884	2259.06	3	0	GFLQKSPSKEPHFTDFEGK	2259.05	0.016707	17.6027	0.00531919	6,Phospho[S];	3	1|0|	target	2	3.62259	100	GFLQKSPSKEPHFTDFEGK	6,Phospho[S];	Q9DCP2	45	S	51
HF_LZX_20240328_phos_1.64418.64418.2.0.dta	64418	1874.01	2	0	GLLPEELTPLILETQK	1873.99	0.019459	14.3042	0.00532173	8,Phospho[T];	3	1|0|	target	0	3.13597	160	GLLPEELTPLILETQK	8,Phospho[T];	Q99LC5	85	T	93
HF_LZX_20240328_phos_1.33341.33341.3.0.dta	33341	1685.73	3	0	SPSKEPHFTDFEGK	1685.72	0.013176	18.9616	0.00532184	3,Phospho[S];	3	1|0|	target	1	5.37013	100	SPSKEPHFTDFEGK	3,Phospho[S];	Q9DCP2	50	S	53
HF_LZX_20240328_phos_1.60241.60241.3.0.dta	60241	1390.72	3	0	NLSLPFILHEK	1390.71	0.011646	15.2545	0.00532205	3,Phospho[S];	3	1|0|	target	0	6.19063	96	NLSLPFILHEK	3,Phospho[S];	P18581	642	S	645
HF_LZX_20240328_phos_1.55092.55092.3.0.dta	55092	1913	3	0	AASPAKPSSLDLVPNLPR	1912.99	0.015574	16.4141	0.00532518	3,Phospho[S];	3	1|0|	target	1	7.53648	100	AASPAKPSSLDLVPNLPR	3,Phospho[S];	Q8CC35	830	S	833
HF_LZX_20240328_phos_1.42116.42116.4.1.dta	42116	2805.32	4	0	EGPAPIPAPLEATGSEPTEDAEGHKPK	2805.3	0.024979	17.6722	0.00533079	18,Phospho[T];	3	1|0|	target	1	4.29874	100	EGPAPIPAPLEATGSEPTEDAEGHKPK	18,Phospho[T];	Q9JIL4	350	T	368
HF_LZX_20240328_phos_1.25511.25511.4.0.dta	25511	2479.07	4	0	VEPAWHDQDETSSVKSDGAGGAR	2479.05	0.016548	19.0681	0.0053344	16,Phospho[S];	3	1|0|	target	1	6.47917	100	VEPAWHDQDETSSVKSDGAGGAR	16,Phospho[S];	Q6ZQ58	286	S	302
HF_LZX_20240328_phos_1.33927.33927.3.0.dta	33927	2411.1	3	0	HRPPLSPEAEAEAETPETVDR	2411.09	0.015457	22.184	0.005337	6,Phospho[S];	1	1|0|	target	1	2.60846	100	HRPPLSPEAEAEAETPETVDR	6,Phospho[S];	Q9CW46	8	S	14
HF_LZX_20240328_phos_1.38323.38323.3.1.dta	38323	2167.96	3	0	SVDEVNYWDKQDHPISR	2167.94	0.016852	16.8196	0.00533865	1,Phospho[S];	3	1|0|	target	1	6.13083	101	SVDEVNYWDKQDHPISR	1,Phospho[S];	P50136	343	S	344
HF_LZX_20240328_phos_1.23774.23774.2.0.dta	23774	1989.94	2	0	RSSQPSPTTVPASDSPPAK	1989.93	0.01709	16.6048	0.00535029	3,Phospho[S];	3	1|0|	target	1	8.26775	100	RSSQPSPTTVPASDSPPAK	3,Phospho[S];	A2AJI0	112	S	115
HF_LZX_20240328_phos_1.48440.48440.2.0.dta	48440	2373.14	2	0	HSLGQEVIGIGGSQDESEVPVR	2373.11	0.028158	17.8357	0.00535364	2,Phospho[S];	3	1|0|	target	0	3.619	164	HSLGQEVIGIGGSQDESEVPVR	2,Phospho[S];	P58871	794	S	796
HF_LZX_20240328_phos_1.22740.22740.4.0.dta	22740	2125.97	4	0	KTNSQDKIEFHNEVDGGK	2125.95	0.014436	15.6804	0.00535503	4,Phospho[S];	3	1|0|	target	2	3.81923	100	KTNSQDKIEFHNEVDGGK	4,Phospho[S];	P06800	1225	S	1229
HF_LZX_20240328_phos_1.44539.44539.2.0.dta	44539	1544.66	2	0	GTFASLSELHCDK	1544.65	0.017511	15.6265	0.00535663	5,Phospho[S];11,Carbamidomethyl[C];	3	1|0|0|	target	0	2.63906	160	GTFASLSELHCDK	5,Phospho[S];11,Carbamidomethyl[C];	P02089	83	S	88
HF_LZX_20240328_phos_1.51662.51662.4.2.dta	51662	3343.61	4	0	TPASSSETARPSNSPPLPPSLPLTGTAEEESR	3343.57	0.040986	18.0627	0.00538853	4,Phospho[S];	3	1|0|	target	1	4.97124	164	TPASSSETARPSNSPPLPPSLPLTGTAEEESR	4,Phospho[S];	Q3UMY5	894	S	898
HF_LZX_20240328_phos_1.26364.26364.2.0.dta	26364	1110.48	2	0	AGDVLEDSPK	1110.47	0.008152	15.5455	0.00539314	8,Phospho[S];	3	1|0|	target	0	5.25094	96	AGDVLEDSPK	8,Phospho[S];	P51859	157	S	165
HF_LZX_20240328_phos_1.43831.43831.3.0.dta	43831	1649.83	3	0	DIIRQPSEEEIIK	1649.81	0.013482	13.7769	0.00540055	7,Phospho[S];	3	1|0|	target	1	5.4482	96	DIIRQPSEEEIIK	7,Phospho[S];	Q15121	109	S	116
HF_LZX_20240328_phos_1.11418.11418.3.0.dta	11418	1128.56	3	0	GPAPQKTPPR	1128.56	0.007607	16.252	0.00540581	7,Phospho[T];	3	1|0|	target	1	3.38247	96	GPAPQKTPPR	7,Phospho[T];	Q3U2P1	220	T	227
HF_LZX_20240328_phos_1.43416.43416.3.0.dta	43416	2716.28	3	0	SPGSGSQSSGWHEVEPGLPSPSTLKK	2716.26	0.022874	19.4703	0.00541028	1,Phospho[S];	3	1|0|	target	1	4.82644	100	SPGSGSQSSGWHEVEPGLPSPSTLKK	1,Phospho[S];	Q02780	322	S	323
HF_LZX_20240328_phos_1.22246.22246.2.0.dta	22246	2091.02	2	0	APTAALSPEPQDSKEDVKK	2091	0.015106	17.101	0.0054148	7,Phospho[S];	3	1|0|	target	2	2.3794	100	APTAALSPEPQDSKEDVKK	7,Phospho[S];	Q80YR5	380	S	387
HF_LZX_20240328_phos_1.29489.29489.3.0.dta	29489	1562.8	3	0	RPINKLDSSDPLK	1562.79	0.010989	15.1889	0.00541771	8,Phospho[S];	3	1|0|	target	2	3.59196	96	RPINKLDSSDPLK	8,Phospho[S];	P42567	790	S	798
HF_LZX_20240328_phos_1.59069.59069.3.0.dta	59069	2460.26	3	0	LLAPDSLPPDLAPAPVPQGSPAEK	2460.24	0.02171	19.5719	0.00544423	20,Phospho[S];	3	1|0|	target	0	5.20067	104	LLAPDSLPPDLAPAPVPQGSPAEK	20,Phospho[S];	Q8VC51	7	S	27
HF_LZX_20240328_phos_1.62143.62143.2.0.dta	62143	2139.72	2	0	KEESEESEDDMGFGLFD	2139.7	0.020909	15.9867	0.00545957	4,Phospho[S];7,Phospho[S];11,Oxidation[M];	3	1|0|0|0|	target	1	3.04983	100	KEESEESEDDMGFGLFD	4,Phospho[S];7,Phospho[S];11,Oxidation[M];	P47955	97	S	101
HF_LZX_20240328_phos_1.18736.18736.3.0.dta	18736	1491.73	3	0	AGDVLEDSPKRPK	1491.72	0.009304	17.8653	0.00546332	8,Phospho[S];	3	1|0|	target	2	6.23119	100	AGDVLEDSPKRPK	8,Phospho[S];	P51859	157	S	165
HF_LZX_20240328_phos_1.57760.57760.3.0.dta	57760	3764.8	3	0	SSVLPSALTTSAPSSAVSVVSSVDPTHASDTGGESPGSR	3764.75	0.053085	21.3839	0.00546647	35,Phospho[S];	3	1|0|	target	0	6.71434	164	SSVLPSALTTSAPSSAVSVVSSVDPTHASDTGGESPGSR	35,Phospho[S];	Q9ESE1	1735	S	1770
HF_LZX_20240328_phos_1.47060.47060.3.0.dta	47060	1410.77	3	0	RPILQLSPPGPR	1410.76	0.010182	15.7824	0.00547692	7,Phospho[S];	3	1|0|	target	1	5.01763	100	RPILQLSPPGPR	7,Phospho[S];	Q6ZQ03	12	S	19
HF_LZX_20240328_phos_1.31033.31033.2.0.dta	31033	1489.54	2	0	AGGAGGEGSDDDTSLT	1489.53	0.011829	13.5798	0.00548854	9,Phospho[S];	3	1|0|	target	0	2.86261	100	AGGAGGEGSDDDTSLT	9,Phospho[S];	Q9JMD3	275	S	284
HF_LZX_20240328_phos_1.43791.43791.3.0.dta	43791	2539.13	3	0	FHDTSSPLMATQSSAETHWAVR	2539.11	0.024406	14.7361	0.00549077	6,Phospho[S];	3	1|0|	target	0	1.1287	100	FHDTSSPLMATQSSAETHWAVR	6,Phospho[S];	Q60902	102	S	108
HF_LZX_20240328_phos_1.27251.27251.2.0.dta	27251	2516.03	2	0	ESDDKPEIEDVGSDEEEEEKK	2516.01	0.017533	15.42	0.00550943	13,Phospho[S];	3	1|0|	target	2	2.82701	100	ESDDKPEIEDVGSDEEEEEKK	13,Phospho[S];	P07901	250	S	263
HF_LZX_20240328_phos_1.48529.48529.2.0.dta	48529	2351.97	2	0	SLSSGFSPEEAQQQDEEFEK	2351.96	0.014199	17.2027	0.00554521	3,Phospho[S];	3	1|0|	target	0	3.15108	100	SLSSGFSPEEAQQQDEEFEK	3,Phospho[S];	P58871	973	S	976
HF_LZX_20240328_phos_1.39018.39018.4.0.dta	39018	2588.04	4	0	RVSVCAETFNPDEEEEDNDPR	2588.02	0.020619	16.4844	0.00556454	3,Phospho[S];5,Carbamidomethyl[C];	3	1|0|0|	target	1	5.45177	100	RVSVCAETFNPDEEEEDNDPR	3,Phospho[S];5,Carbamidomethyl[C];	P12367	93	S	96
HF_LZX_20240328_phos_1.60555.60555.2.0.dta	60555	2207.06	2	0	APPVPGAVSGGSGEVDELFDVK	2207.03	0.036101	18.9715	0.00556759	12,Phospho[S];	3	1|0|	target	0	4.11414	164	APPVPGAVSGGSGEVDELFDVK	12,Phospho[S];	O89079	1	S	13
HF_LZX_20240328_phos_1.58361.58361.5.0.dta	58361	4034.97	5	0	INHTVILDDPFDDPPDLLIPDRSPEPTKEQLDSGR	4034.94	0.031814	18.174	0.00557357	23,Phospho[S];	3	1|0|	target	2	3.17764	100	INHTVILDDPFDDPPDLLIPDRSPEPTKEQLDSGR	23,Phospho[S];	Q9CXG3	155	S	178
HF_LZX_20240328_phos_1.30812.30812.3.0.dta	30812	1331.72	3	0	SPPAATTKPLLR	1331.71	0.009454	14.3682	0.00558678	1,Phospho[S];	3	1|0|	target	1	6.01669	97	SPPAATTKPLLR	1,Phospho[S];	Q6TCG2	32	S	33
HF_LZX_20240328_phos_1.59992.59992.2.0.dta	59992	1790.8	2	0	SGEYSCIFLPEPVGR	1790.78	0.013877	15.6569	0.00560113	1,Phospho[S];6,Carbamidomethyl[C];	3	1|0|0|	target	0	6.72944	100	SGEYSCIFLPEPVGR	1,Phospho[S];6,Carbamidomethyl[C];	P18572	197	S	198
HF_LZX_20240328_phos_1.30191.30191.2.0.dta	30191	1343.64	2	0	LDQPVSAPPSPR	1343.64	0.009272	15.9843	0.00560174	10,Phospho[S];	3	1|0|	target	0	5.3883	100	LDQPVSAPPSPR	10,Phospho[S];	D3YZP9	227	S	237
HF_LZX_20240328_phos_1.33604.33604.2.0.dta	33604	1792.92	2	0	AVTPVPTKTEEVSNLK	1792.91	0.013451	17.2855	0.00563218	3,Phospho[T];	3	1|0|	target	1	4.8216	100	AVTPVPTKTEEVSNLK	3,Phospho[T];	Q6ZQ58	500	T	503
HF_LZX_20240328_phos_1.28326.28326.2.0.dta	28326	1548.67	2	0	SFAATDSKDEELR	1548.66	0.010753	14.7919	0.00563498	1,Phospho[S];	3	1|0|	target	1	7.63293	96	SFAATDSKDEELR	1,Phospho[S];	Q80XM9	109	S	110
HF_LZX_20240328_phos_1.35140.35140.2.0.dta	35140	1770.75	2	0	ATWGDGGDNSPSNVVSK	1770.73	0.014089	15.0528	0.00563582	10,Phospho[S];	3	1|0|	target	0	5.18355	100	ATWGDGGDNSPSNVVSK	10,Phospho[S];	O09044	100	S	110
HF_LZX_20240328_phos_1.23066.23066.3.0.dta	23066	1998.93	3	0	SPEEDQEPIISHQKPGK	1998.92	0.017133	17.016	0.00564424	1,Phospho[S];	3	1|0|	target	1	4.09553	100	SPEEDQEPIISHQKPGK	1,Phospho[S];	Q8CB77	194	S	195
HF_LZX_20240328_phos_1.62241.62241.5.0.dta	62241	4625.23	5	0	AVEYLLTGIPGSPEPEHGSVQESQAPEQPATEAAGENPLEFLR	4625.17	0.053688	17.9619	0.00565553	23,Phospho[S];	3	1|0|	target	0	6.10918	164	AVEYLLTGIPGSPEPEHGSVQESQAPEQPATEAAGENPLEFLR	23,Phospho[S];	P54726	193	S	216
HF_LZX_20240328_phos_1.47008.47008.2.0.dta	47008	1718.8	2	0	TDSPLPLEEASTPPGK	1718.79	0.016298	17.1255	0.00566442	12,Phospho[T];	3	1|0|	target	0	3.68109	100	TDSPLPLEEASTPPGK	12,Phospho[T];	Q9WUH1	317	T	329
HF_LZX_20240328_phos_1.40258.40258.3.0.dta	40258	2413.13	3	0	ITVEKDPDSALGISDGETSPSSK	2413.1	0.029046	18.011	0.00567062	14,Phospho[S];	3	1|0|	target	1	3.26062	164	ITVEKDPDSALGISDGETSPSSK	14,Phospho[S];	Q3UMF0	532	S	546
HF_LZX_20240328_phos_1.63311.63311.2.0.dta	63311	1493.79	2	0	TPSSQNLLTLLAR	1493.77	0.013775	14.577	0.00567479	3,Phospho[S];	3	1|0|	target	0	4.63189	96	TPSSQNLLTLLAR	3,Phospho[S];	O70405	634	S	637
HF_LZX_20240328_phos_1.60218.60218.2.0.dta	60218	1390.73	2	0	NLSLPFILHEK	1390.71	0.012904	15.295	0.00568055	3,Phospho[S];	3	1|0|	target	0	5.5662	96	NLSLPFILHEK	3,Phospho[S];	P18581	642	S	645
HF_LZX_20240328_phos_1.41240.41240.3.0.dta	41240	2145.04	3	0	NSSPAVPAPTPEGVQAVNTTK	2145.02	0.016006	15.9956	0.00570699	3,Phospho[S];	3	1|0|	target	0	4.51961	100	NSSPAVPAPTPEGVQAVNTTK	3,Phospho[S];	O08784	850	S	853
HF_LZX_20240328_phos_1.49095.49095.3.0.dta	49095	2396.11	3	0	AAAASAAEAGIATPGTEDSDDALLK	2396.09	0.024989	18.4813	0.00571335	13,Phospho[T];	3	1|0|	target	0	5.17756	164	AAAASAAEAGIATPGTEDSDDALLK	13,Phospho[T];	O35226	237	T	250
HF_LZX_20240328_phos_1.53164.53164.2.0.dta	53164	1533.77	2	0	TETPPPLASLNVSK	1533.76	0.014146	14.9623	0.00573868	3,Phospho[T];	3	1|0|	target	0	3.65906	96	TETPPPLASLNVSK	3,Phospho[T];	Q9D0R8	72	T	75
HF_LZX_20240328_phos_1.32699.32699.2.0.dta	32699	1713.78	2	0	SSTPLPTVSSSAENTR	1713.77	0.013198	14.4247	0.00574834	3,Phospho[T];	3	1|0|	target	0	8.17834	96	SSTPLPTVSSSAENTR	3,Phospho[T];	Q61033	156	T	159
HF_LZX_20240328_phos_1.24201.24201.2.0.dta	24201	1143.53	2	0	KDSAQPPAHL	1143.52	0.008079	16.2089	0.00575245	3,Phospho[S];	3	1|0|	target	1	5.6593	96	KDSAQPPAHL	3,Phospho[S];	Q9WU84	264	S	267
HF_LZX_20240328_phos_1.27711.27711.3.0.dta	27711	2081.87	3	0	ERDHSPTPSVFNSDEER	2081.86	0.015263	16.4327	0.00575262	5,Phospho[S];	3	1|0|	target	1	3.28816	100	ERDHSPTPSVFNSDEER	5,Phospho[S];	Q9D824	474	S	479
HF_LZX_20240328_phos_1.54165.54165.3.1.dta	54165	2737.17	3	0	TTQSLQDFPVADSEEEAEEEFQK	2737.14	0.02788	17.3387	0.00579424	13,Phospho[S];	3	1|0|	target	0	7.63539	164	TTQSLQDFPVADSEEEAEEEFQK	13,Phospho[S];	Q9ERA6	198	S	211
HF_LZX_20240328_phos_1.57253.57253.3.0.dta	57253	2025.07	3	0	EPSPILRPNLEGSGLLPR	2025.05	0.014319	11.8658	0.00581253	3,Phospho[S];	3	1|0|	target	1	6.65411	96	EPSPILRPNLEGSGLLPR	3,Phospho[S];	Q80VI1	451	S	454
HF_LZX_20240328_phos_1.35045.35045.3.0.dta	35045	1896.9	3	0	PAPPPQSQSPEVEQLGR	1896.89	0.013263	16.3816	0.00584771	9,Phospho[S];	3	1|0|	target	0	6.48342	100	PAPPPQSQSPEVEQLGR	9,Phospho[S];	P52948	925	S	934
HF_LZX_20240328_phos_1.15941.15941.2.0.dta	15941	1426.55	2	0	SGDETPGSEAPGDK	1426.54	0.010384	14.3711	0.00585481	1,Phospho[S];	3	1|0|	target	0	4.75564	100	SGDETPGSEAPGDK	1,Phospho[S];	Q00PI9	158	S	159
HF_LZX_20240328_phos_1.32133.32133.3.0.dta	32133	2053.8	3	0	HYEDGYPGGSDNYGSLSR	2053.79	0.011899	15.0708	0.00585941	15,Phospho[S];	3	1|0|	target	0	2.08864	100	HYEDGYPGGSDNYGSLSR	15,Phospho[S];	P30999	215	S	230
HF_LZX_20240328_phos_1.53264.53264.3.0.dta	53264	2878.36	3	0	SAEPLANTVLASETEEEGNAQALGPTAK	2878.34	0.023914	14.7386	0.00588539	12,Phospho[S];	3	1|0|	target	0	3.59893	100	SAEPLANTVLASETEEEGNAQALGPTAK	12,Phospho[S];	O08784	157	S	169
HF_LZX_20240328_phos_1.41318.41318.3.0.dta	41318	1608.74	3	0	LTFDSSFSPNTGKK	1608.73	0.011514	15.5783	0.00590531	8,Phospho[S];	3	1|0|	target	1	5.79552	100	LTFDSSFSPNTGKK	8,Phospho[S];	P21796	96	S	104
HF_LZX_20240328_phos_1.57986.57986.4.0.dta	57986	4336.02	4	0	VVEPSETLTIVSETPTEVHPEPSPSTMDFPESSTTDVQR	4335.97	0.048458	16.2944	0.0059106	25,Phospho[S];	3	1|0|	target	0	2.87236	164	VVEPSETLTIVSETPTEVHPEPSPSTMDFPESSTTDVQR	25,Phospho[S];	Q9QX47	294	S	319
HF_LZX_20240328_phos_1.36026.36026.2.0.dta	36026	1478.56	2	0	GSVSDEEMMELR	1478.55	0.010511	16.7101	0.00591066	2,Phospho[S];8,Oxidation[M];	3	1|0|0|	target	0	7.43527	101	GSVSDEEMMELR	2,Phospho[S];8,Oxidation[M];	Q61233	3	S	5
HF_LZX_20240328_phos_1.51186.51186.2.0.dta	51186	1745.79	2	0	LATSSPEQSWPSTFK	1745.78	0.008947	14.8579	0.00591236	5,Phospho[S];	3	1|0|	target	0	6.4095	96	LATSSPEQSWPSTFK	5,Phospho[S];	Q60953	510	S	515
HF_LZX_20240328_phos_1.25034.25034.3.0.dta	25034	1609.82	3	0	AEVLGHKTPEPVPR	1609.81	0.014586	16.7558	0.00592949	8,Phospho[T];	3	1|0|	target	1	3.73689	100	AEVLGHKTPEPVPR	8,Phospho[T];	Q80UG5	135	T	143
HF_LZX_20240328_phos_1.63349.63349.4.2.dta	63349	3429.8	4	0	TQPLALPPPPPPPLPLPPPPSPPLADEQPEPR	3429.79	0.017851	17.7724	0.00593067	21,Phospho[S];	3	1|0|	target	0	3.00394	100	TQPLALPPPPPPPLPLPPPPSPPLADEQPEPR	21,Phospho[S];	O54804	50	S	71
HF_LZX_20240328_phos_1.8001.8001.3.0.dta	8001	1223.55	3	0	HSLASTDEKR	1223.54	0.008724	17.325	0.00593344	2,Phospho[S];	3	1|0|	target	1	3.8708	100	HSLASTDEKR	2,Phospho[S];	Q91ZX7	4519	S	4521
HF_LZX_20240328_phos_1.61829.61829.2.0.dta	61829	1446.78	2	0	LSLPGLLSQVSPR	1446.77	0.012748	14.5011	0.0059394	11,Phospho[S];	3	1|0|	target	0	5.82645	96	LSLPGLLSQVSPR	11,Phospho[S];	Q920R0	475	S	486
HF_LZX_20240328_phos_1.53592.53592.4.2.dta	53592	3054.42	4	0	GREDVSNFDDEFTSEAPILTPPREPR	3054.38	0.032666	19.7982	0.00594023	20,Phospho[T];	3	1|0|	target	2	4.86665	164	GREDVSNFDDEFTSEAPILTPPREPR	20,Phospho[T];	Q8BWW9	937	T	957
HF_LZX_20240328_phos_1.46671.46671.2.0.dta	46671	2121.95	2	0	SSPPPLSGASEVDAGELGSER	2121.93	0.020311	14.1758	0.0059456	1,Phospho[S];	3	1|0|	target	0	3.66076	101	SSPPPLSGASEVDAGELGSER	1,Phospho[S];	A6X919	21	S	22
HF_LZX_20240328_phos_1.72006.72006.3.0.dta	72006	3940.77	3	0	VQGEAVSNIQENTQTPTVQEESEEEEVDETGVEVK	3940.73	0.032476	15.4459	0.00596828	22,Phospho[S];	3	1|0|	target	0	3.44302	100	VQGEAVSNIQENTQTPTVQEESEEEEVDETGVEVK	22,Phospho[S];	P70670	2116	S	2138
HF_LZX_20240328_phos_1.24548.24548.2.0.dta	24548	1439.65	2	0	ETTGLSPQAAQEK	1439.64	0.008911	14.2791	0.00598034	6,Phospho[S];	3	1|0|	target	0	2.72006	96	ETTGLSPQAAQEK	6,Phospho[S];	Q8BGS3	7	S	13
HF_LZX_20240328_phos_1.48087.48087.4.1.dta	48087	2385.25	4	0	EATLPPVSPPKAALSVDEVEKK	2385.23	0.021822	15.8534	0.00598111	8,Phospho[S];	3	1|0|	target	2	3.58307	100	EATLPPVSPPKAALSVDEVEKK	8,Phospho[S];	Q6NZJ6	1223	S	1231
HF_LZX_20240328_phos_1.40538.40538.2.0.dta	40538	1535.64	2	0	NSTLSEEDYIER	1535.63	0.014924	15.1443	0.00598129	5,Phospho[S];	3	1|0|	target	0	5.62247	96	NSTLSEEDYIER	5,Phospho[S];	O55003	83	S	88
HF_LZX_20240328_phos_1.58885.58885.2.0.dta	58885	1877.89	2	0	MLENQSSLLSGSSGIFK	1877.87	0.01803	15.1677	0.00598182	7,Phospho[S];	3	1|0|	target	0	1.37361	100	MLENQSSLLSGSSGIFK	7,Phospho[S];	Q3U9N9	488	S	495
HF_LZX_20240328_phos_1.60941.60941.2.0.dta	60941	2380.17	2	0	SAPSSAPSTPLSTDAPEFLSIPK	2380.13	0.037184	17.2302	0.00598777	5,Phospho[S];	3	1|0|	target	0	6.912	164	SAPSSAPSTPLSTDAPEFLSIPK	5,Phospho[S];	Q8K4R4	269	S	274
HF_LZX_20240328_phos_1.17564.17564.2.0.dta	17564	1669.71	2	0	EQSESVNTAPESPSK	1669.7	0.01323	16.5572	0.00599522	12,Phospho[S];	3	1|0|	target	0	5.67244	100	EQSESVNTAPESPSK	12,Phospho[S];	Q99MP8	104	S	116
HF_LZX_20240328_phos_1.58443.58443.2.0.dta	58443	1771.82	2	0	DVTNLTVGGFTPMSPR	1771.81	0.006818	17.2843	0.00600936	14,Phospho[S];	3	1|0|	target	0	3.70772	100	DVTNLTVGGFTPMSPR	14,Phospho[S];	O55201	650	S	664
HF_LZX_20240328_phos_1.37815.37815.4.0.dta	37815	2167.96	4	0	SVDEVNYWDKQDHPISR	2167.94	0.015304	15.707	0.00601175	1,Phospho[S];	3	1|0|	target	1	4.15618	101	SVDEVNYWDKQDHPISR	1,Phospho[S];	P50136	343	S	344
HF_LZX_20240328_phos_1.31855.31855.3.0.dta	31855	1659.78	3	0	SRTASLTSAASIDGSR	1659.77	0.01177	17.6076	0.00601408	1,Phospho[S];	3	1|0|	target	1	3.54014	100	SRTASLTSAASIDGSR	1,Phospho[S];	Q9QYG0	327	S	328
HF_LZX_20240328_phos_1.50473.50473.3.1.dta	50473	2610.38	3	0	AETSPPPVAAKPVALPGSQGTSLNLK	2610.35	0.02408	13.1273	0.00602928	4,Phospho[S];	3	1|0|	target	1	5.88199	100	AETSPPPVAAKPVALPGSQGTSLNLK	4,Phospho[S];	Q3UMF0	1088	S	1092
HF_LZX_20240328_phos_1.49843.49843.3.0.dta	49843	2640.12	3	0	DSDQVAQSDGEESPAAEEQLLGER	2640.09	0.02363	14.6791	0.00603708	8,Phospho[S];	3	1|0|	target	0	6.00939	100	DSDQVAQSDGEESPAAEEQLLGER	8,Phospho[S];	Q3UPL0	518	S	526
HF_LZX_20240328_phos_1.36182.36182.3.0.dta	36182	2056.97	3	0	TDSREDEISPPPPNPVVK	2056.96	0.013361	15.9515	0.00605649	9,Phospho[S];	3	1|0|	target	1	5.33805	100	TDSREDEISPPPPNPVVK	9,Phospho[S];	Q9DBC7	74	S	83
HF_LZX_20240328_phos_1.31877.31877.2.0.dta	31877	1432.64	2	0	TASGSSVTSLEGTR	1432.63	0.00888	14.1488	0.00606601	3,Phospho[S];	3	1|0|	target	0	7.29959	96	TASGSSVTSLEGTR	3,Phospho[S];	Q62433	327	S	330
HF_LZX_20240328_phos_1.30294.30294.2.0.dta	30294	1526.72	2	0	RSSSELSPEVVEK	1526.71	0.011552	17.5246	0.00610399	3,Phospho[S];	3	1|0|	target	1	5.82502	100	RSSSELSPEVVEK	3,Phospho[S];	Q8BTI8	1336	S	1339
HF_LZX_20240328_phos_1.39608.39608.3.0.dta	39608	2209.91	3	0	YGSIVDDERLSAEEMDER	2209.9	0.01676	17.6106	0.00611784	3,Phospho[S];15,Oxidation[M];	3	1|0|0|	target	1	5.25835	100	YGSIVDDERLSAEEMDER	3,Phospho[S];15,Oxidation[M];	Q3UQ44	13	S	16
HF_LZX_20240328_phos_1.53021.53021.3.0.dta	53021	2219.88	3	0	IQQFDDGGSDEEDIWEEK	2219.87	0.016834	16.4263	0.00611948	9,Phospho[S];	3	1|0|	target	0	4.97371	100	IQQFDDGGSDEEDIWEEK	9,Phospho[S];	Q922D4	579	S	588
HF_LZX_20240328_phos_1.49150.49150.2.0.dta	49150	1955.65	2	0	DWEDDSDEDMSNFDR	1955.63	0.018484	13.6621	0.00612161	6,Phospho[S];	3	1|0|	target	0	6.3935	96	DWEDDSDEDMSNFDR	6,Phospho[S];	Q9R0Q7	107	S	113
HF_LZX_20240328_phos_1.20448.20448.2.0.dta	20448	1381.69	2	0	LSSLEKSSPTPR	1381.67	0.014344	18.3579	0.00613178	8,Phospho[S];	3	1|0|	target	1	5.87345	164	LSSLEKSSPTPR	8,Phospho[S];	P57776	111	S	119
HF_LZX_20240328_phos_1.51036.51036.2.0.dta	51036	1658.87	2	0	TQTPPLGQTPQLGLK	1658.85	0.017596	15.007	0.00613397	3,Phospho[T];	3	1|0|	target	0	6.87007	160	TQTPPLGQTPQLGLK	3,Phospho[T];	Q62448	504	T	507
HF_LZX_20240328_phos_1.47650.47650.4.1.dta	47650	2932.39	4	0	VARPQILEPRPQSPDLCDDDVEFR	2932.37	0.02644	19.9256	0.00613739	13,Phospho[S];17,Carbamidomethyl[C];	3	1|0|0|	target	2	6.0926	100	VARPQILEPRPQSPDLCDDDVEFR	13,Phospho[S];17,Carbamidomethyl[C];	P28661	55	S	68
HF_LZX_20240328_phos_1.60586.60586.2.0.dta	60586	1497.75	2	0	PLSPTAFSLESLR	1497.73	0.013719	16.4092	0.00614318	3,Phospho[S];	3	1|0|	target	0	6.77412	100	PLSPTAFSLESLR	3,Phospho[S];	P35492	632	S	635
HF_LZX_20240328_phos_1.18984.18984.3.0.dta	18984	2257.96	3	0	KAQAVSEEEEEEEGQSSSPK	2257.93	0.025504	17.3144	0.00615418	6,Phospho[S];	3	1|0|	target	1	3.55602	164	KAQAVSEEEEEEEGQSSSPK	6,Phospho[S];	Q9ESV0	74	S	80
HF_LZX_20240328_phos_1.33201.33201.3.0.dta	33201	1932.85	3	0	HSSLPTESDEDIAPAQR	1932.83	0.015051	16.4026	0.00616618	8,Phospho[S];	3	1|0|	target	0	7.00516	100	HSSLPTESDEDIAPAQR	8,Phospho[S];	O54774	752	S	760
HF_LZX_20240328_phos_1.37963.37963.3.0.dta	37963	1426.68	3	0	SRSGEGEVSGLLR	1426.67	0.009359	16.4028	0.00617231	3,Phospho[S];	3	1|0|	target	1	5.04932	100	SRSGEGEVSGLLR	3,Phospho[S];	Q62318	470	S	473
HF_LZX_20240328_phos_1.41972.41972.2.0.dta	41972	1228.58	2	0	SLSPGGAALGYR	1228.57	0.011029	14.5459	0.00617336	3,Phospho[S];	3	1|0|	target	0	5.45587	96	SLSPGGAALGYR	3,Phospho[S];	Q0VBL3	290	S	293
HF_LZX_20240328_phos_1.31123.31123.2.0.dta	31123	1381.59	2	0	NSATFKSFEDR	1381.58	0.012036	15.3222	0.00618189	7,Phospho[S];	3	1|0|	target	1	5.38337	96	NSATFKSFEDR	7,Phospho[S];	Q9CYZ2	173	S	180
HF_LZX_20240328_phos_1.25156.25156.3.0.dta	25156	2870.25	3	0	LLKPGEEPSEYTDEEDTKDHSKQD	2870.23	0.025286	19.3771	0.00618798	12,Phospho[T];	3	1|0|	target	3	7.55013	100	LLKPGEEPSEYTDEEDTKDHSKQD	12,Phospho[T];	Q80UU9	193	T	205
HF_LZX_20240328_phos_1.44786.44786.3.3.dta	44786	1541.8	3	0	GILSLPHQASPVSR	1541.78	0.012617	16.0827	0.00619702	10,Phospho[S];	3	1|0|	target	0	5.02177	100	GILSLPHQASPVSR	10,Phospho[S];	O88907	493	S	503
HF_LZX_20240328_phos_1.58134.58134.3.0.dta	58134	2870.29	3	0	SPSLEEGADAFISSPDIPGTSEETPEK	2870.25	0.035733	17.5398	0.00621269	3,Phospho[S];	3	1|0|	target	0	2.71656	164	SPSLEEGADAFISSPDIPGTSEETPEK	3,Phospho[S];	Q8BSM7	264	S	267
HF_LZX_20240328_phos_1.43855.43855.3.0.dta	43855	2623.19	3	0	GPPDFSSDEEREPTPVLGSGASVGR	2623.17	0.021745	18.2333	0.00623545	14,Phospho[T];	3	1|0|	target	1	4.19642	100	GPPDFSSDEEREPTPVLGSGASVGR	14,Phospho[T];	Q61033	60	T	74
HF_LZX_20240328_phos_1.18535.18535.3.0.dta	18535	1868.88	3	0	RPSESDKEEELDKVK	1868.86	0.0158	16.6842	0.00624661	3,Phospho[S];	3	1|0|	target	3	5.90933	100	RPSESDKEEELDKVK	3,Phospho[S];	Q9WTQ5	610	S	613
HF_LZX_20240328_phos_1.59151.59151.2.0.dta	59151	1821.93	2	0	TIGDSPPVLLGGPVYTR	1821.91	0.019114	16.8226	0.0062499	5,Phospho[S];	3	1|0|	target	0	5.60503	164	TIGDSPPVLLGGPVYTR	5,Phospho[S];	Q91VS8	858	S	863
HF_LZX_20240328_phos_1.61724.61724.2.0.dta	61724	2484.14	2	0	TFCGTPDYIAPEIIAYQPYGK	2484.12	0.022345	18.2933	0.00626806	1,Phospho[T];3,Carbamidomethyl[C];	3	1|0|0|	target	0	5.47131	100	TFCGTPDYIAPEIIAYQPYGK	1,Phospho[T];3,Carbamidomethyl[C];	P20444	496	T	497
HF_LZX_20240328_phos_1.6037.6037.4.0.dta	6037	1509.78	4	0	KPIKSPSKDASSGK	1509.77	0.012525	14.4443	0.00627012	5,Phospho[S];	3	1|0|	target	3	4.86537	96	KPIKSPSKDASSGK	5,Phospho[S];	Q61136	323	S	328
HF_LZX_20240328_phos_1.63826.63826.3.0.dta	63826	2002.99	3	0	TISAQDTLAYATALLNEK	2002.97	0.017082	15.0239	0.00627405	3,Phospho[S];	3	1|0|	target	0	6.30468	100	TISAQDTLAYATALLNEK	3,Phospho[S];	B1AY13	2555	S	2558
HF_LZX_20240328_phos_1.34928.34928.3.0.dta	34928	2212.1	3	0	KNSVSINRPAMSASEVNISK	2212.08	0.017091	17.7835	0.00628241	3,Phospho[S];	3	1|0|	target	2	5.61657	100	KNSVSINRPAMSASEVNISK	3,Phospho[S];	Q80Y98	444	S	447
HF_LZX_20240328_phos_1.22201.22201.3.0.dta	22201	2379.11	3	0	KSSPKEEVASEPEEAASPTTPK	2379.1	0.011894	19.6868	0.00630116	10,Phospho[S];	3	1|0|	target	2	3.82878	100	KSSPKEEVASEPEEAASPTTPK	10,Phospho[S];	Q9D6Z1	526	S	536
HF_LZX_20240328_phos_1.36102.36102.2.0.dta	36102	1465.63	2	0	TLSDESIYSSQR	1465.62	0.007379	15.9586	0.00630392	3,Phospho[S];	3	1|0|	target	0	4.42089	96	TLSDESIYSSQR	3,Phospho[S];	Q8C0T5	1561	S	1564
HF_LZX_20240328_phos_1.52439.52439.3.0.dta	52439	3032.41	3	0	DSHSPEGSTATYHLLGPQEEGEGVLDVK	3032.35	0.054581	21.7809	0.00631113	4,Phospho[S];	3	1|0|	target	0	3.63087	164	DSHSPEGSTATYHLLGPQEEGEGVLDVK	4,Phospho[S];	Q9R0A0	278	S	282
HF_LZX_20240328_phos_1.13816.13816.3.0.dta	13816	1834.89	3	0	SVGKVEPSSQSPGRSPR	1834.88	0.011739	20.0091	0.00631251	15,Phospho[S];	3	1|0|	target	2	5.88571	100	SVGKVEPSSQSPGRSPR	15,Phospho[S];	Q99MI1	6	S	21
HF_LZX_20240328_phos_1.29333.29333.3.0.dta	29333	2215.96	3	0	SGSPSDNSGAEEMEVSLAKPK	2215.94	0.019556	16.5388	0.00632588	3,Phospho[S];13,Oxidation[M];	3	1|0|0|	target	1	4.74431	100	SGSPSDNSGAEEMEVSLAKPK	3,Phospho[S];13,Oxidation[M];	P31750	121	S	124
HF_LZX_20240328_phos_1.33694.33694.2.0.dta	33694	1848.81	2	0	SVENLPECGITHEQR	1848.79	0.014672	16.1135	0.00633141	1,Phospho[S];8,Carbamidomethyl[C];	3	1|0|0|	target	0	7.63055	100	SVENLPECGITHEQR	1,Phospho[S];8,Carbamidomethyl[C];	Q8BKC8	427	S	428
HF_LZX_20240328_phos_1.42045.42045.3.1.dta	42045	2089.96	3	0	GWLRDPNASPGDAGEQAIR	2089.95	0.017558	17.5295	0.00633645	9,Phospho[S];	3	1|0|	target	1	4.7787	100	GWLRDPNASPGDAGEQAIR	9,Phospho[S];	Q64727	281	S	290
HF_LZX_20240328_phos_1.36466.36466.2.0.dta	36466	1720.75	2	0	TSMGGTQQQFVEGVR	1720.74	0.012626	13.4505	0.00635038	2,Phospho[S];3,Oxidation[M];	3	1|0|0|	target	0	5.78554	97	TSMGGTQQQFVEGVR	2,Phospho[S];3,Oxidation[M];	Q02248	550	S	552
HF_LZX_20240328_phos_1.42667.42667.3.0.dta	42667	2676.27	3	0	TSSDHTNPTSPLLVKPSDLSEENK	2676.24	0.027769	20.7368	0.00635297	3,Phospho[S];	3	1|0|	target	1	2.41331	164	TSSDHTNPTSPLLVKPSDLSEENK	3,Phospho[S];	O54916	472	S	475
HF_LZX_20240328_phos_1.49684.49684.3.0.dta	49684	3296.46	3	0	SSTPSSPTGTSSTDSGGQHLGWGEQQGQWLR	3296.42	0.032279	17.6548	0.00636934	6,Phospho[S];	3	1|0|	target	0	4.08959	100	SSTPSSPTGTSSTDSGGQHLGWGEQQGQWLR	6,Phospho[S];	Q8BWJ3	1038	S	1044
HF_LZX_20240328_phos_1.57810.57810.2.1.dta	57810	1573.64	2	0	WLDESDAEMELR	1573.62	0.014535	14.2381	0.00637795	5,Phospho[S];	3	1|0|	target	0	5.73141	96	WLDESDAEMELR	5,Phospho[S];	Q8K2C9	109	S	114
HF_LZX_20240328_phos_1.15008.15008.3.0.dta	15008	1644.75	3	0	KVELSESEEDKGSK	1644.74	0.012454	17.3395	0.00639261	5,Phospho[S];	3	1|0|	target	2	6.24828	100	KVELSESEEDKGSK	5,Phospho[S];	Q52KI8	456	S	461
HF_LZX_20240328_phos_1.26163.26163.2.0.dta	26163	1735.61	2	0	ESLKEEDESDDDNM	1735.59	0.017837	15.3999	0.00641201	9,Phospho[S];	3	1|0|	target	1	5.3589	160	ESLKEEDESDDDNM	9,Phospho[S];	O70435	241	S	250
HF_LZX_20240328_phos_1.21941.21941.3.0.dta	21941	2772.2	3	0	AKPAAQSEEETATSPAASPTPQSAER	2772.18	0.020407	18.4395	0.00646067	14,Phospho[S];18,Phospho[S];	3	1|0|0|	target	1	3.96205	100	AKPAAQSEEETATSPAASPTPQSAER	14,Phospho[S];18,Phospho[S];	Q8JZQ9	61	S	75
HF_LZX_20240328_phos_1.59622.59622.3.0.dta	59622	3145.35	3	0	SPVDESGDEVQDPDVPVENATAPFFEMK	3145.32	0.028671	18.9479	0.00646607	6,Phospho[S];27,Oxidation[M];	3	1|0|0|	target	0	0.623463	100	SPVDESGDEVQDPDVPVENATAPFFEMK	6,Phospho[S];27,Oxidation[M];	Q9ET54	1003	S	1009
HF_LZX_20240328_phos_1.38862.38862.2.0.dta	38862	1752.82	2	0	QPLLLSEDEEDTKR	1752.81	0.017111	13.683	0.00646767	6,Phospho[S];	3	1|0|	target	1	7.14116	96	QPLLLSEDEEDTKR	6,Phospho[S];	Q8R1B4	33	S	39
HF_LZX_20240328_phos_1.30044.30044.3.0.dta	30044	1728.84	3	0	DTGKTPVEPEVAIHR	1728.83	0.010535	17.3158	0.00648531	5,Phospho[T];	3	1|0|	target	1	3.28621	100	DTGKTPVEPEVAIHR	5,Phospho[T];	P60867	4	T	9
HF_LZX_20240328_phos_1.43944.43944.5.0.dta	43944	4779.17	5	0	PGETEEPRSPEQQDQEGGPAAAADAASEELRPGAAAAPAAPAETASSR	4779.14	0.031885	16.9135	0.00650408	9,Phospho[S];	3	1|0|	target	2	1.18477	100	PGETEEPRSPEQQDQEGGPAAAADAASEELRPGAAAAPAAPAETASSR	9,Phospho[S];	Q62511	1	S	10
HF_LZX_20240328_phos_1.49896.49896.2.2.dta	49896	1236.61	2	0	SASADNLILPR	1236.6	0.008205	16.0427	0.00651029	3,Phospho[S];	3	1|0|	target	0	6.13208	96	SASADNLILPR	3,Phospho[S];	Q8BGU5	323	S	326
HF_LZX_20240328_phos_1.37834.37834.4.0.dta	37834	3624.6	4	0	DGQAEPAQPEQAAEAPAESSAQPNQLEPGASSPER	3624.57	0.023798	17.7483	0.00653089	32,Phospho[S];	3	1|0|	target	0	5.00179	100	DGQAEPAQPEQAAEAPAESSAQPNQLEPGASSPER	32,Phospho[S];	Q8K0L9	400	S	432
HF_LZX_20240328_phos_1.33841.33841.2.0.dta	33841	1886.82	2	0	VATLNSEEENDPPTYK	1886.81	0.013656	12.9413	0.00653926	6,Phospho[S];	3	1|0|	target	0	4.83934	100	VATLNSEEENDPPTYK	6,Phospho[S];	Q8VDJ3	25	S	31
HF_LZX_20240328_phos_1.35084.35084.2.0.dta	35084	1792.79	2	0	SSSVGSSSSYPISSAGPR	1792.77	0.015501	15.2184	0.00656054	3,Phospho[S];	3	1|0|	target	0	5.18384	100	SSSVGSSSSYPISSAGPR	3,Phospho[S];	Q9QXS1	4390	S	4393
HF_LZX_20240328_phos_1.27437.27437.3.0.dta	27437	2004.86	3	0	PGTPSDHQPQEATQFER	2004.84	0.016087	16.1082	0.00658032	3,Phospho[T];	3	1|0|	target	0	3.81797	100	PGTPSDHQPQEATQFER	3,Phospho[T];	Q6Y7W8	380	T	383
HF_LZX_20240328_phos_1.56035.56035.4.0.dta	56035	2666.33	4	0	HLPSPPLTQEMDLHSIAGPPVPPR	2666.32	0.018767	17.7623	0.00658732	4,Phospho[S];	3	1|0|	target	0	3.41311	100	HLPSPPLTQEMDLHSIAGPPVPPR	4,Phospho[S];	Q62245	1257	S	1261
HF_LZX_20240328_phos_1.36146.36146.3.0.dta	36146	1898.86	3	0	EVGIHLNYKEDSCVR	1898.85	0.012447	15.9605	0.00659255	12,Phospho[S];13,Carbamidomethyl[C];	3	1|0|0|	target	1	2.4993	100	EVGIHLNYKEDSCVR	12,Phospho[S];13,Carbamidomethyl[C];	Q64735	442	S	454
HF_LZX_20240328_phos_1.49092.49092.2.0.dta	49092	1166.59	2	0	LPSSSLLVDR	1166.58	0.010125	15.3755	0.0065974	3,Phospho[S];	3	1|0|	target	0	6.3036	96	LPSSSLLVDR	3,Phospho[S];	Q8C7E7	164	S	167
HF_LZX_20240328_phos_1.17638.17638.4.0.dta	17638	2176.94	4	0	REEQTDTSDGESVTHHIR	2176.93	0.018778	13.6657	0.00661584	8,Phospho[S];	3	1|0|	target	1	4.67916	100	REEQTDTSDGESVTHHIR	8,Phospho[S];	P36916	43	S	51
HF_LZX_20240328_phos_1.40386.40386.3.0.dta	40386	2581.14	3	0	SGSPAPETTNESVPFAQHSSLDSR	2581.12	0.020538	16.5705	0.00663289	3,Phospho[S];	3	1|0|	target	0	1.31231	100	SGSPAPETTNESVPFAQHSSLDSR	3,Phospho[S];	E9PYH6	480	S	483
HF_LZX_20240328_phos_1.49122.49122.3.0.dta	49122	2448.13	3	0	ENYEDQEPLVGHESPITLAAR	2448.11	0.017456	18.0048	0.00663381	14,Phospho[S];	3	1|0|	target	0	6.84229	100	ENYEDQEPLVGHESPITLAAR	14,Phospho[S];	P58871	588	S	602
HF_LZX_20240328_phos_1.63711.63711.5.0.dta	63711	3450.7	5	0	AEKTSPTPSVFVELGEEELEAVTARPEAVER	3450.67	0.029221	15.1309	0.00663572	5,Phospho[S];	3	1|0|	target	2	4.80428	100	AEKTSPTPSVFVELGEEELEAVTARPEAVER	5,Phospho[S];	P59017	338	S	343
HF_LZX_20240328_phos_1.15576.15576.2.0.dta	15576	1580.71	2	0	EEAKPASPSSVQDR	1580.7	0.012836	14.2901	0.00664463	7,Phospho[S];	3	1|0|	target	1	2.92244	100	EEAKPASPSSVQDR	7,Phospho[S];	Q8BI84	1908	S	1915
HF_LZX_20240328_phos_1.46922.46922.2.0.dta	46922	1462.57	2	0	GSVSDEEMMELR	1462.56	0.013186	14.734	0.00664548	2,Phospho[S];	3	1|0|	target	0	7.28126	96	GSVSDEEMMELR	2,Phospho[S];	Q61233	3	S	5
HF_LZX_20240328_phos_1.48461.48461.2.0.dta	48461	2242.02	2	0	GSPGALSSDSELPENPYSQVK	2241.99	0.025486	13.463	0.00665685	8,Phospho[S];	3	1|0|	target	0	4.92795	164	GSPGALSSDSELPENPYSQVK	8,Phospho[S];	P59242	82	S	90
HF_LZX_20240328_phos_1.34109.34109.3.0.dta	34109	2674.21	3	0	HIKEEPLSEEEPCTSTAVPSPEK	2674.2	0.018009	15.7805	0.00665764	8,Phospho[S];13,Carbamidomethyl[C];	3	1|0|0|	target	1	3.78393	100	HIKEEPLSEEEPCTSTAVPSPEK	8,Phospho[S];13,Carbamidomethyl[C];	Q6DFW4	501	S	509
HF_LZX_20240328_phos_1.45569.45569.3.0.dta	45569	1972.85	3	0	SSSMSSIDLVSASDDVHR	1972.83	0.017266	15.3578	0.0066583	3,Phospho[S];	3	1|0|	target	0	4.94038	100	SSSMSSIDLVSASDDVHR	3,Phospho[S];	Q9EQG9	374	S	377
HF_LZX_20240328_phos_1.39160.39160.3.0.dta	39160	1752.82	3	0	QPLLLSEDEEDTKR	1752.81	0.015559	13.6747	0.00666479	6,Phospho[S];	3	1|0|	target	1	5.65679	96	QPLLLSEDEEDTKR	6,Phospho[S];	Q8R1B4	33	S	39
HF_LZX_20240328_phos_1.14444.14444.3.0.dta	14444	1912.84	3	0	SREQSESVNTAPESPSK	1912.83	0.009508	17.7773	0.00669398	14,Phospho[S];	3	1|0|	target	1	1.89916	100	SREQSESVNTAPESPSK	14,Phospho[S];	Q99MP8	102	S	116
HF_LZX_20240328_phos_1.57190.57190.3.0.dta	57190	2555.18	3	0	VMTIPYQPMPASSPVICAGGQDR	2555.15	0.030916	17.9449	0.00669817	13,Phospho[S];17,Carbamidomethyl[C];	3	1|0|0|	target	0	5.00049	164	VMTIPYQPMPASSPVICAGGQDR	13,Phospho[S];17,Carbamidomethyl[C];	P60335	177	S	190
HF_LZX_20240328_phos_1.40509.40509.3.0.dta	40509	2566.18	3	0	DHSSQSEEEVVEGEKEVEALKK	2566.16	0.025848	19.1839	0.00670596	6,Phospho[S];	3	1|0|	target	2	5.08901	164	DHSSQSEEEVVEGEKEVEALKK	6,Phospho[S];	Q9Z2F7	113	S	119
HF_LZX_20240328_phos_1.11045.11045.3.0.dta	11045	1278.59	3	0	KSPSADSIHTR	1278.58	0.008415	15.5879	0.00672103	4,Phospho[S];	3	1|0|	target	1	3.76534	96	KSPSADSIHTR	4,Phospho[S];	Q8CDA1	939	S	943
HF_LZX_20240328_phos_1.27182.27182.3.0.dta	27182	1380.68	3	0	AEEKSPVSINVK	1380.68	0.007483	15.5998	0.00672243	5,Phospho[S];	3	1|0|	target	1	1.80645	96	AEEKSPVSINVK	5,Phospho[S];	Q52KE7	353	S	358
HF_LZX_20240328_phos_1.45337.45337.3.0.dta	45337	2489.19	3	0	RDSVGGEGDREVLLGDAGPGDLPK	2489.17	0.024495	18.8603	0.00672871	3,Phospho[S];	3	1|0|	target	2	5.09656	100	RDSVGGEGDREVLLGDAGPGDLPK	3,Phospho[S];	Q99J27	39	S	42
HF_LZX_20240328_phos_1.47292.47292.2.0.dta	47292	1550.75	2	0	DEILPTTPISEQK	1550.73	0.014027	15.0379	0.00672905	7,Phospho[T];	3	1|0|	target	0	6.90275	96	DEILPTTPISEQK	7,Phospho[T];	P62908	214	T	221
HF_LZX_20240328_phos_1.20271.20271.2.0.dta	20271	1651.7	2	0	RPGLEKASDEEPED	1651.68	0.011792	15.417	0.00673848	8,Phospho[S];	3	1|0|	target	2	3.39016	100	RPGLEKASDEEPED	8,Phospho[S];	Q8CI75	856	S	864
HF_LZX_20240328_phos_1.11647.11647.3.0.dta	11647	1333.65	3	0	RPAAAAAAGSASPR	1333.64	0.011113	16.6247	0.00674524	12,Phospho[S];	3	1|0|	target	1	5.40246	100	RPAAAAAAGSASPR	12,Phospho[S];	Q91XU0	141	S	153
HF_LZX_20240328_phos_1.31036.31036.3.0.dta	31036	2093.99	3	0	GSGTGHPVPGVAQAPDSPAGVR	2093.98	0.016464	17.8793	0.00676382	17,Phospho[S];	3	1|0|	target	0	4.99834	100	GSGTGHPVPGVAQAPDSPAGVR	17,Phospho[S];	Q99L88	69	S	86
HF_LZX_20240328_phos_1.49339.49339.2.0.dta	49339	1407.7	2	0	TGSEPTLSPALVR	1407.69	0.012395	13.6084	0.00676799	3,Phospho[S];	3	1|0|	target	0	6.93836	96	TGSEPTLSPALVR	3,Phospho[S];	Q9QZK2	362	S	365
HF_LZX_20240328_phos_1.14923.14923.3.0.dta	14923	2329.97	3	0	SKPAAADSEGEEEEEDTAKEK	2329.96	0.015798	15.6675	0.00677882	8,Phospho[S];	3	1|0|	target	2	2.49076	100	SKPAAADSEGEEEEEDTAKEK	8,Phospho[S];	Q6P542	186	S	194
HF_LZX_20240328_phos_1.50030.50030.2.0.dta	50030	1955.64	2	0	DWEDDSDEDMSNFDR	1955.63	0.015712	13.4283	0.00678522	6,Phospho[S];	3	1|0|	target	0	7.27521	100	DWEDDSDEDMSNFDR	6,Phospho[S];	Q9R0Q7	107	S	113
HF_LZX_20240328_phos_1.48526.48526.4.1.dta	48526	2385.25	4	0	EATLPPVSPPKAALSVDEVEKK	2385.23	0.019418	16.0254	0.00678927	8,Phospho[S];	3	1|0|	target	2	6.78595	100	EATLPPVSPPKAALSVDEVEKK	8,Phospho[S];	Q6NZJ6	1223	S	1231
HF_LZX_20240328_phos_1.36333.36333.3.0.dta	36333	1489.69	3	0	LFAEGDTPVPHAR	1489.68	0.009645	14.2937	0.00679115	7,Phospho[T];	3	1|0|	target	0	7.00389	96	LFAEGDTPVPHAR	7,Phospho[T];	Q91X91	284	T	291
HF_LZX_20240328_phos_1.34549.34549.3.0.dta	34549	2674.22	3	0	HIKEEPLSEEEPCTSTAVPSPEK	2674.2	0.019867	16.5999	0.00679163	8,Phospho[S];13,Carbamidomethyl[C];	3	1|0|0|	target	1	1.24552	100	HIKEEPLSEEEPCTSTAVPSPEK	8,Phospho[S];13,Carbamidomethyl[C];	Q6DFW4	501	S	509
HF_LZX_20240328_phos_1.32233.32233.3.0.dta	32233	1590.76	3	0	ANSPPREFPPATAR	1590.74	0.012687	16.8115	0.00679325	3,Phospho[S];	3	1|0|	target	1	4.38848	100	ANSPPREFPPATAR	3,Phospho[S];	Q8BHL8	150	S	153
HF_LZX_20240328_phos_1.18699.18699.2.0.dta	18699	1457.62	2	0	GKASPFEEDQNR	1457.61	0.009918	14.3056	0.00679696	4,Phospho[S];	3	1|0|	target	1	4.44984	96	GKASPFEEDQNR	4,Phospho[S];	Q80U58	132	S	136
HF_LZX_20240328_phos_1.38890.38890.3.0.dta	38890	2436.22	3	0	VTKPNLTKPPSPVTCVSDPYR	2436.2	0.023106	18.0838	0.00681927	11,Phospho[S];15,Carbamidomethyl[C];	3	1|0|0|	target	2	2.60589	100	VTKPNLTKPPSPVTCVSDPYR	11,Phospho[S];15,Carbamidomethyl[C];	Q5BLK4	634	S	645
HF_LZX_20240328_phos_1.55996.55996.3.0.dta	55996	2745.19	3	0	SQPIDDEIYEELPEEEEDTASVK	2745.15	0.033859	15.4561	0.00682117	21,Phospho[S];	3	1|0|	target	0	1.86977	164	SQPIDDEIYEELPEEEEDTASVK	21,Phospho[S];	Q3UND0	251	S	272
HF_LZX_20240328_phos_1.34325.34325.3.0.dta	34325	2684.18	3	0	TEEDRENTQIDDTEPLSPVSNSK	2684.16	0.020242	16.6453	0.00682686	17,Phospho[S];	3	1|0|	target	1	4.90893	100	TEEDRENTQIDDTEPLSPVSNSK	17,Phospho[S];	P70399	535	S	552
HF_LZX_20240328_phos_1.25547.25547.4.1.dta	25547	2870.25	4	0	LLKPGEEPSEYTDEEDTKDHSKQD	2870.23	0.020688	17.4365	0.00682985	12,Phospho[T];	3	1|0|	target	3	3.85755	100	LLKPGEEPSEYTDEEDTKDHSKQD	12,Phospho[T];	Q80UU9	193	T	205
HF_LZX_20240328_phos_1.60391.60391.2.0.dta	60391	1625.84	2	0	GVLSSPSLAFTTPIR	1625.83	0.012832	13.8589	0.00686057	5,Phospho[S];	3	1|0|	target	0	5.3185	100	GVLSSPSLAFTTPIR	5,Phospho[S];	Q8R4R6	253	S	258
HF_LZX_20240328_phos_1.33205.33205.2.0.dta	33205	1755.81	2	0	SPSPPPDGSPAATPEIR	1755.79	0.018694	16.8331	0.00686316	9,Phospho[S];	3	1|0|	target	0	4.03619	164	SPSPPPDGSPAATPEIR	9,Phospho[S];	O08539	295	S	304
HF_LZX_20240328_phos_1.7984.7984.3.0.dta	7984	1701.63	3	0	GHGHSDEEDEEQPR	1701.61	0.013075	15.9214	0.00686719	5,Phospho[S];	3	1|0|	target	0	5.68301	100	GHGHSDEEDEEQPR	5,Phospho[S];	Q8N7N5	95	S	100
HF_LZX_20240328_phos_1.28631.28631.2.0.dta	28631	1768.91	2	0	SPTGAQPAAAKPPPLSAK	1768.9	0.009329	16.5173	0.00687674	1,Phospho[S];	3	1|0|	target	1	4.87511	100	SPTGAQPAAAKPPPLSAK	1,Phospho[S];	E9Q1P8	70	S	71
HF_LZX_20240328_phos_1.46597.46597.3.0.dta	46597	3276.36	3	0	GATPAEDDEDKDIDLFGSDEEEEDKEAAR	3276.32	0.036149	14.6469	0.00687817	18,Phospho[S];	3	1|0|	target	2	2.67496	164	GATPAEDDEDKDIDLFGSDEEEEDKEAAR	18,Phospho[S];	P57776	144	S	162
HF_LZX_20240328_phos_1.44190.44190.3.0.dta	44190	2578.27	3	0	NTGVSSASRPSPGIPTSPSNLSSGLK	2578.25	0.023275	18.992	0.00689356	17,Phospho[S];	3	1|0|	target	1	5.09009	100	NTGVSSASRPSPGIPTSPSNLSSGLK	17,Phospho[S];	Q6NXI6	487	S	504
HF_LZX_20240328_phos_1.52836.52836.4.0.dta	52836	2660.33	4	0	KADGPRPSLDYVELSPLAPSSPQR	2660.31	0.021835	17.2856	0.00690027	21,Phospho[S];	3	1|0|	target	2	3.5889	100	KADGPRPSLDYVELSPLAPSSPQR	21,Phospho[S];	Q99KW3	1583	S	1604
HF_LZX_20240328_phos_1.61773.61773.3.0.dta	61773	2569.38	3	0	ELILSSEPSPAVTPVTPTTLIAPR	2569.35	0.026324	15.8874	0.00692196	16,Phospho[T];	3	1|0|	target	0	0.29197	164	ELILSSEPSPAVTPVTPTTLIAPR	16,Phospho[T];	Q9CWK8	88	T	104
HF_LZX_20240328_phos_1.26804.26804.4.0.dta	26804	2931.2	4	0	ESDDKPEIEDVGSDEEEEEKKDGDK	2931.18	0.020976	15.6154	0.00693696	13,Phospho[S];	3	1|0|	target	3	2.55442	100	ESDDKPEIEDVGSDEEEEEKKDGDK	13,Phospho[S];	P07901	250	S	263
HF_LZX_20240328_phos_1.8172.8172.2.0.dta	8172	1590.65	2	0	TNSTGGSSGNSVGGGSGK	1590.64	0.013947	15.494	0.00695372	3,Phospho[S];	3	1|0|	target	0	3.59883	100	TNSTGGSSGNSVGGGSGK	3,Phospho[S];	Q99MI1	34	S	37
HF_LZX_20240328_phos_1.20475.20475.2.0.dta	20475	1073.51	2	0	KLSSAMSAAK	1073.51	0.00869	15.1835	0.00699778	3,Phospho[S];	3	1|0|	target	1	3.81522	96	KLSSAMSAAK	3,Phospho[S];	P40925	238	S	241
HF_LZX_20240328_phos_1.57088.57088.3.0.dta	57088	2100.06	3	0	ILATPPQEDAPSVDIANIR	2100.04	0.018131	15.6419	0.00702089	4,Phospho[T];	3	1|0|	target	0	3.96131	100	ILATPPQEDAPSVDIANIR	4,Phospho[T];	P40142	283	T	287
HF_LZX_20240328_phos_1.62718.62718.4.0.dta	62718	3688.76	4	0	EGSLGDELLPLGYAEPEPQEGASAGAPSPTLELASR	3688.73	0.031658	17.3622	0.00704169	28,Phospho[S];	3	1|0|	target	0	4.65132	100	EGSLGDELLPLGYAEPEPQEGASAGAPSPTLELASR	28,Phospho[S];	Q6WVG3	150	S	178
HF_LZX_20240328_phos_1.30896.30896.3.0.dta	30896	1538.74	3	0	AQRLSQETEALGR	1538.73	0.011675	16.5506	0.00705366	5,Phospho[S];	3	1|0|	target	1	5.81098	100	AQRLSQETEALGR	5,Phospho[S];	Q02819	363	S	368
HF_LZX_20240328_phos_1.55798.55798.3.0.dta	55798	3940.77	3	0	VQGEAVSNIQENTQTPTVQEESEEEEVDETGVEVK	3940.73	0.031358	13.9182	0.00705723	22,Phospho[S];	3	1|0|	target	0	1.33593	100	VQGEAVSNIQENTQTPTVQEESEEEEVDETGVEVK	22,Phospho[S];	P70670	2116	S	2138
HF_LZX_20240328_phos_1.34377.34377.3.0.dta	34377	1888.95	3	0	RPAGGSLGAVSPALSGGQAR	1888.94	0.012903	17.1341	0.00708018	11,Phospho[S];	3	1|0|	target	1	4.99093	100	RPAGGSLGAVSPALSGGQAR	11,Phospho[S];	P35283	9	S	20
HF_LZX_20240328_phos_1.54510.54510.3.1.dta	54510	3049.32	3	0	WDSYENMSADGEVLHTQGPVDGSLYAK	3049.29	0.028217	17.5934	0.00709475	3,Phospho[S];	3	1|0|	target	0	1.80062	100	WDSYENMSADGEVLHTQGPVDGSLYAK	3,Phospho[S];	Q5SSZ5	329	S	332
HF_LZX_20240328_phos_1.22492.22492.2.0.dta	22492	1176.62	2	0	KNSASLHVLK	1176.61	0.010494	15.3377	0.00711888	3,Phospho[S];	3	1|0|	target	1	7.16684	96	KNSASLHVLK	3,Phospho[S];	Q9JJL3	285	S	288
HF_LZX_20240328_phos_1.27629.27629.3.0.dta	27629	1575.79	3	0	KEKSPELPEPSVR	1575.78	0.01353	15.8047	0.00712164	4,Phospho[S];	3	1|0|	target	2	2.6249	100	KEKSPELPEPSVR	4,Phospho[S];	Q52KI8	216	S	220
HF_LZX_20240328_phos_1.45609.45609.2.2.dta	45609	1718.8	2	0	TDSPLPLEEASTPPGK	1718.79	0.013046	15.3522	0.00713261	3,Phospho[S];	3	1|0|	target	0	4.77523	100	TDSPLPLEEASTPPGK	3,Phospho[S];	Q9WUH1	317	S	320
HF_LZX_20240328_phos_1.18717.18717.3.0.dta	18717	1454.74	3	0	RHSGQDVHVVLK	1454.73	0.013959	17.4386	0.00713502	3,Phospho[S];	3	1|0|	target	1	4.72893	100	RHSGQDVHVVLK	3,Phospho[S];	Q9CZ44	173	S	176
HF_LZX_20240328_phos_1.63089.63089.3.0.dta	63089	2687.22	3	0	TSTFCGTPEFLAPEVLTETSYTR	2687.19	0.02307	13.2603	0.00715034	2,Phospho[S];5,Carbamidomethyl[C];	3	1|0|0|	target	0	5.93201	100	TSTFCGTPEFLAPEVLTETSYTR	2,Phospho[S];5,Carbamidomethyl[C];	Q8BWW9	812	S	814
HF_LZX_20240328_phos_1.38301.38301.2.0.dta	38301	2151.96	2	0	EIITEEPSEEEADMPKPK	2151.94	0.020602	16.1481	0.0071573	8,Phospho[S];	3	1|0|	target	1	4.24487	100	EIITEEPSEEEADMPKPK	8,Phospho[S];	Q9JIK5	110	S	118
HF_LZX_20240328_phos_1.45124.45124.2.0.dta	45124	1954.93	2	0	SIQDLTVTGTEPGQVSSR	1954.91	0.022646	16.8104	0.00715737	1,Phospho[S];	3	1|0|	target	0	4.61245	164	SIQDLTVTGTEPGQVSSR	1,Phospho[S];	Q62073	411	S	412
HF_LZX_20240328_phos_1.56865.56865.3.1.dta	56865	2507.23	3	0	SSTGPELPAPTPLLVEQHVDSPR	2507.22	0.015705	16.1161	0.00716014	21,Phospho[S];	3	1|0|	target	0	3.59402	100	SSTGPELPAPTPLLVEQHVDSPR	21,Phospho[S];	Q8BTI8	354	S	375
HF_LZX_20240328_phos_1.46285.46285.3.0.dta	46285	2010	3	0	VSESEGKLEGLATAVTPNK	2009.98	0.020571	17.3089	0.00717152	4,Phospho[S];	3	1|0|	target	1	3.51193	164	VSESEGKLEGLATAVTPNK	4,Phospho[S];	Q8CI95	11	S	15
HF_LZX_20240328_phos_1.67278.67278.3.0.dta	67278	2605.31	3	0	LSPSLLATALEGPYPVEEICLPR	2605.3	0.009222	14.3877	0.00717779	4,Phospho[S];20,Carbamidomethyl[C];	3	1|0|0|	target	0	4.74146	100	LSPSLLATALEGPYPVEEICLPR	4,Phospho[S];20,Carbamidomethyl[C];	Q80U72	972	S	976
HF_LZX_20240328_phos_1.24358.24358.2.0.dta	24358	1536.71	2	0	LQQTVPADASPDSK	1536.69	0.011847	14.9376	0.00719049	10,Phospho[S];	3	1|0|	target	0	4.84193	100	LQQTVPADASPDSK	10,Phospho[S];	Q80Z37	89	S	99
HF_LZX_20240328_phos_1.9909.9909.3.0.dta	9909	2051.84	3	0	IDASKNEEDEGHSNSSPR	2051.83	0.01315	18.2391	0.00721036	16,Phospho[S];	3	1|0|	target	1	5.23539	100	IDASKNEEDEGHSNSSPR	16,Phospho[S];	Q60668	67	S	83
HF_LZX_20240328_phos_1.44813.44813.3.0.dta	44813	1988.89	3	0	QPGFPQPSPSDDPSLSPR	1988.87	0.017717	15.529	0.0072489	16,Phospho[S];	3	1|0|	target	0	5.24035	100	QPGFPQPSPSDDPSLSPR	16,Phospho[S];	Q91VC7	120	S	136
HF_LZX_20240328_phos_1.37591.37591.2.0.dta	37591	1422.71	2	0	VSSPVLETVQQR	1422.7	0.00976	13.4789	0.00726699	3,Phospho[S];	3	1|0|	target	0	4.33254	96	VSSPVLETVQQR	3,Phospho[S];	Q8BTI8	1357	S	1360
HF_LZX_20240328_phos_1.20799.20799.3.0.dta	20799	2298.17	3	0	KRASLVAQPSTSSQSVQTSGAK	2298.14	0.020281	16.0327	0.00727067	4,Phospho[S];	3	1|0|	target	2	0.002198	100	KRASLVAQPSTSSQSVQTSGAK	4,Phospho[S];	Q8K190	12	S	16
HF_LZX_20240328_phos_1.35488.35488.3.0.dta	35488	2101	3	0	YGKQPLLLSEDEEDTKR	2100.98	0.016503	17.0987	0.00727392	9,Phospho[S];	1	1|0|	target	2	2.33603	100	YGKQPLLLSEDEEDTKR	9,Phospho[S];	Q8R1B4	30	S	39
HF_LZX_20240328_phos_1.53472.53472.4.0.dta	53472	3016.46	4	0	IKEEVLSESETEAHQDAAALDPDVVIK	3016.44	0.024891	16.6669	0.00729185	9,Phospho[S];	3	1|0|	target	1	4.61642	100	IKEEVLSESETEAHQDAAALDPDVVIK	9,Phospho[S];	Q91W96	770	S	779
HF_LZX_20240328_phos_1.38259.38259.3.0.dta	38259	2895.38	3	0	RPLTTSPSLEGTQETYTVAHEENVR	2895.35	0.03112	16.352	0.00729626	8,Phospho[S];	3	1|0|	target	1	3.87974	164	RPLTTSPSLEGTQETYTVAHEENVR	8,Phospho[S];	Q9CQB2	74	S	82
HF_LZX_20240328_phos_1.7711.7711.2.0.dta	7711	927.46	2	0	TSSIKSPK	927.455	0.005429	17.1651	0.00730793	6,Phospho[S];	3	1|0|	target	1	6.21608	96	TSSIKSPK	6,Phospho[S];	Q9ERG0	596	S	602
HF_LZX_20240328_phos_1.34225.34225.3.1.dta	34225	1445.68	3	0	TGSFHGPGHLSLR	1445.67	0.007798	15.0568	0.00731026	3,Phospho[S];	3	1|0|	target	0	4.36681	96	TGSFHGPGHLSLR	3,Phospho[S];	Q9R0Z9	403	S	406
HF_LZX_20240328_phos_1.60595.60595.2.0.dta	60595	1558.8	2	0	ALSLPSLEPPGELR	1558.79	0.015508	14.0361	0.00731548	3,Phospho[S];	3	1|0|	target	0	5.70437	96	ALSLPSLEPPGELR	3,Phospho[S];	Q9QZK7	271	S	274
HF_LZX_20240328_phos_1.36083.36083.2.0.dta	36083	1537.69	2	0	SSSPVLVEEEPER	1537.68	0.007844	15.1314	0.00733912	3,Phospho[S];	3	1|0|	target	0	6.27393	96	SSSPVLVEEEPER	3,Phospho[S];	Q501J7	115	S	118
HF_LZX_20240328_phos_1.30766.30766.2.0.dta	30766	1560.66	2	0	ASSLGETDESSELR	1560.64	0.013509	13.956	0.00737425	3,Phospho[S];	3	1|0|	target	0	6.52064	96	ASSLGETDESSELR	3,Phospho[S];	Q8BWW9	579	S	582
HF_LZX_20240328_phos_1.47246.47246.3.0.dta	47246	2014	3	0	AIVSPFHSPPSTPSSPGIR	2013.98	0.017635	17.6748	0.00737652	8,Phospho[S];	3	1|0|	target	0	2.44674	100	AIVSPFHSPPSTPSSPGIR	8,Phospho[S];	Q3UZA1	112	S	120
HF_LZX_20240328_phos_1.43992.43992.2.0.dta	43992	1582.8	2	0	SNSVEKPVSSLLSR	1582.78	0.015446	13.8972	0.00742426	3,Phospho[S];	3	1|0|	target	1	6.08401	96	SNSVEKPVSSLLSR	3,Phospho[S];	P70429	326	S	329
HF_LZX_20240328_phos_1.23655.23655.3.0.dta	23655	1682.8	3	0	SLKSPDLAEEEKEK	1682.79	0.012916	15.7062	0.00742942	4,Phospho[S];	3	1|0|	target	2	3.66355	100	SLKSPDLAEEEKEK	4,Phospho[S];	Q3TYA6	396	S	400
HF_LZX_20240328_phos_1.55054.55054.3.0.dta	55054	2785.29	3	0	AGSGEDPVLAPSGTPPPSIPPDETFGGR	2785.27	0.019502	16.9044	0.00743215	14,Phospho[T];	3	1|0|	target	0	3.61926	100	AGSGEDPVLAPSGTPPPSIPPDETFGGR	14,Phospho[T];	Q9DBD5	737	T	751
HF_LZX_20240328_phos_1.30472.30472.3.0.dta	30472	2802.31	3	0	HIKEEPLSEEEPCTSTAVPSPEKK	2802.29	0.020477	18.3575	0.00744759	8,Phospho[S];13,Carbamidomethyl[C];	3	1|0|0|	target	2	2.37824	100	HIKEEPLSEEEPCTSTAVPSPEKK	8,Phospho[S];13,Carbamidomethyl[C];	Q6DFW4	501	S	509
HF_LZX_20240328_phos_1.25113.25113.4.3.dta	25113	2952.37	4	0	SQEPISNDQKVSDDDKEKGEGALPTGK	2952.35	0.019131	16.715	0.00745136	12,Phospho[S];	3	1|0|	target	3	2.6989	100	SQEPISNDQKVSDDDKEKGEGALPTGK	12,Phospho[S];	Q80WJ7	411	S	423
HF_LZX_20240328_phos_1.38175.38175.2.0.dta	38175	1793.89	2	0	TKSPAEEELTPSAVVR	1793.87	0.01842	16.6882	0.00745676	3,Phospho[S];	3	1|0|	target	1	7.75057	164	TKSPAEEELTPSAVVR	3,Phospho[S];	Q7TQG1	898	S	901
HF_LZX_20240328_phos_1.8108.8108.2.0.dta	8108	1066.49	2	0	KEETPGTPK	1066.48	0.008049	16.0001	0.0074695	7,Phospho[T];	3	1|0|	target	1	6.49547	96	KEETPGTPK	7,Phospho[T];	Q8BU14	151	T	158
HF_LZX_20240328_phos_1.43437.43437.3.0.dta	43437	2623.19	3	0	GPPDFSSDEEREPTPVLGSGASVGR	2623.17	0.024337	19.3612	0.00747209	14,Phospho[T];	3	1|0|	target	1	5.25969	100	GPPDFSSDEEREPTPVLGSGASVGR	14,Phospho[T];	Q61033	60	T	74
HF_LZX_20240328_phos_1.35707.35707.3.0.dta	35707	1898.86	3	0	EVGIHLNYKEDSCVR	1898.85	0.012844	15.3817	0.00747372	12,Phospho[S];13,Carbamidomethyl[C];	3	1|0|0|	target	1	2.78551	100	EVGIHLNYKEDSCVR	12,Phospho[S];13,Carbamidomethyl[C];	Q64735	442	S	454
HF_LZX_20240328_phos_1.44354.44354.3.0.dta	44354	2715.29	3	0	KPPAPPSPVQSQSPSTNWSPAVPAK	2715.26	0.030499	18.4091	0.007481	7,Phospho[S];13,Phospho[S];	3	1|0|0|	target	1	2.19047	164	KPPAPPSPVQSQSPSTNWSPAVPAK	7,Phospho[S];13,Phospho[S];	Q52KI8	803	S	810
HF_LZX_20240328_phos_1.41327.41327.2.0.dta	41327	1275.56	2	0	SKPVFSESLSD	1275.55	0.007627	16.0841	0.00748635	10,Phospho[S];	3	1|0|	target	1	5.3394	96	SKPVFSESLSD	10,Phospho[S];	Q9WVA2	86	S	96
HF_LZX_20240328_phos_1.60918.60918.2.0.dta	60918	1410.72	2	0	TLMLPLTEGSLR	1410.71	0.01304	14.3651	0.00751463	10,Phospho[S];	3	1|0|	target	0	5.57567	96	TLMLPLTEGSLR	10,Phospho[S];	Q8BK03	266	S	276
HF_LZX_20240328_phos_1.61731.61731.2.0.dta	61731	2043.76	2	0	KEESEESEDDMGFGLFD	2043.74	0.019292	15.7592	0.00754722	7,Phospho[S];	3	1|0|	target	1	3.12434	100	KEESEESEDDMGFGLFD	7,Phospho[S];	P47955	97	S	104
HF_LZX_20240328_phos_1.23003.23003.3.0.dta	23003	1878.92	3	0	SELNEIKENQRSPVR	1878.91	0.014671	16.9321	0.00756349	12,Phospho[S];	3	1|0|	target	2	4.0784	100	SELNEIKENQRSPVR	12,Phospho[S];	A2AR02	383	S	395
HF_LZX_20240328_phos_1.57914.57914.2.2.dta	57914	1573.64	2	0	WLDESDAEMELR	1573.62	0.01525	14.1563	0.00757724	5,Phospho[S];	3	1|0|	target	0	5.7025	96	WLDESDAEMELR	5,Phospho[S];	Q8K2C9	109	S	114
HF_LZX_20240328_phos_1.35027.35027.3.0.dta	35027	1923.96	3	0	SSGLSTPVAPSAGHLAHVR	1923.94	0.01396	15.3575	0.00757762	2,Phospho[S];	3	1|0|	target	0	4.50043	100	SSGLSTPVAPSAGHLAHVR	2,Phospho[S];	Q8BX02	172	S	174
HF_LZX_20240328_phos_1.18312.18312.2.0.dta	18312	1491.73	2	0	AGDVLEDSPKRPK	1491.72	0.012058	15.8877	0.00759463	8,Phospho[S];	3	1|0|	target	2	7.59225	100	AGDVLEDSPKRPK	8,Phospho[S];	P51859	157	S	165
HF_LZX_20240328_phos_1.20566.20566.2.0.dta	20566	1640.7	2	0	EGSQGELTPANSQSR	1640.69	0.013744	14.3484	0.00763074	12,Phospho[S];	3	1|0|	target	0	5.647	100	EGSQGELTPANSQSR	12,Phospho[S];	Q99LD4	451	S	463
HF_LZX_20240328_phos_1.61676.61676.2.0.dta	61676	1848.98	2	0	ALESPERPFLAILGGAK	1848.96	0.015592	16.0845	0.00764082	4,Phospho[S];	3	1|0|	target	1	5.48464	100	ALESPERPFLAILGGAK	4,Phospho[S];	P09411	199	S	203
HF_LZX_20240328_phos_1.23685.23685.3.0.dta	23685	1989.94	3	0	RSSQPSPTTVPASDSPPAK	1989.93	0.014095	15.0635	0.00764947	3,Phospho[S];	3	1|0|	target	1	6.87861	100	RSSQPSPTTVPASDSPPAK	3,Phospho[S];	A2AJI0	112	S	115
HF_LZX_20240328_phos_1.47221.47221.4.0.dta	47221	4578.25	4	0	NSPVAKTPPKDLPAIPGVTSPTSDEPPMQASQSQLPSSPEDKR	4578.21	0.042054	21.1842	0.00765152	7,Phospho[T];28,Oxidation[M];	3	1|0|0|	target	3	4.075	100	NSPVAKTPPKDLPAIPGVTSPTSDEPPMQASQSQLPSSPEDKR	7,Phospho[T];28,Oxidation[M];	Q60876	62	T	69
HF_LZX_20240328_phos_1.59449.59449.3.0.dta	59449	1591.8	3	0	MAVPISVSNPDLLR	1591.79	0.011988	13.3621	0.00766109	8,Phospho[S];	3	1|0|	target	0	5.57291	96	MAVPISVSNPDLLR	8,Phospho[S];	E9Q4Z2	1324	S	1332
HF_LZX_20240328_phos_1.53744.53744.3.1.dta	53744	2107.05	3	0	AASLNYLNQPNAAPLQVSR	2107.03	0.019643	16.0952	0.00766839	3,Phospho[S];	3	1|0|	target	0	4.97413	100	AASLNYLNQPNAAPLQVSR	3,Phospho[S];	Q9DBS5	587	S	590
HF_LZX_20240328_phos_1.53602.53602.2.0.dta	53602	2129	2	0	QLSVPASDEEDEVPAPIPR	2128.98	0.022778	16.3007	0.00770042	7,Phospho[S];	3	1|0|	target	0	7.44341	164	QLSVPASDEEDEVPAPIPR	7,Phospho[S];	Q6P542	100	S	107
HF_LZX_20240328_phos_1.31039.31039.3.0.dta	31039	1877.88	3	0	APVGSVVSVPSHSSASSDK	1877.86	0.013402	14.6449	0.00770363	8,Phospho[S];	3	1|0|	target	0	2.31106	100	APVGSVVSVPSHSSASSDK	8,Phospho[S];	Q8K2K6	354	S	362
HF_LZX_20240328_phos_1.35109.35109.2.0.dta	35109	2041.86	2	0	GSSQPNLSTSYSEQEYGK	2041.84	0.020397	13.2857	0.00771013	3,Phospho[S];	3	1|0|	target	0	2.80837	100	GSSQPNLSTSYSEQEYGK	3,Phospho[S];	Q8CHU3	170	S	173
HF_LZX_20240328_phos_1.42452.42452.4.0.dta	42452	3404.54	4	0	RPAASSAAAASAAASSPAGGGGEAQELLEHCGVCR	3404.51	0.025371	17.2054	0.00771113	16,Phospho[S];31,Carbamidomethyl[C];34,Carbamidomethyl[C];	3	1|0|0|0|	target	1	4.39106	100	RPAASSAAAASAAASSPAGGGGEAQELLEHCGVCR	16,Phospho[S];31,Carbamidomethyl[C];34,Carbamidomethyl[C];	Q62318	35	S	51
HF_LZX_20240328_phos_1.62024.62024.4.1.dta	62024	4196.18	4	0	SQSPSPPPLPEDLEKAPVVLQPEQIVSEEETPPPLLTK	4196.13	0.04726	16.4982	0.00771656	3,Phospho[S];	3	1|0|	target	1	0.113081	164	SQSPSPPPLPEDLEKAPVVLQPEQIVSEEETPPPLLTK	3,Phospho[S];	Q9JIX8	386	S	389
HF_LZX_20240328_phos_1.43721.43721.4.0.dta	43721	2890.38	4	0	EAAAVGSSSKDERSPQNLSHAVEEALK	2890.36	0.027203	17.9547	0.00772346	14,Phospho[S];	3	1|0|	target	2	5.757	100	EAAAVGSSSKDERSPQNLSHAVEEALK	14,Phospho[S];	Q80X82	1246	S	1260
HF_LZX_20240328_phos_1.28079.28079.3.0.dta	28079	2734.12	3	0	SGTPPRPGSVTNMQADECTATPQR	2734.1	0.015773	16.404	0.00772698	1,Phospho[S];9,Phospho[S];13,Oxidation[M];18,Carbamidomethyl[C];	3	1|0|0|0|0|	target	1	4.63728	100	SGTPPRPGSVTNMQADECTATPQR	1,Phospho[S];9,Phospho[S];13,Oxidation[M];18,Carbamidomethyl[C];	Q8BTI8	820	S	821
HF_LZX_20240328_phos_1.56360.56360.3.0.dta	56360	2199.18	3	0	TVFAGAVPVLPASPPPKDSLR	2199.16	0.0199	16.4721	0.00773696	13,Phospho[S];	3	1|0|	target	1	8.28029	100	TVFAGAVPVLPASPPPKDSLR	13,Phospho[S];	Q60902	216	S	229
HF_LZX_20240328_phos_1.38626.38626.3.0.dta	38626	2151.96	3	0	EIITEEPSEEEADMPKPK	2151.94	0.020103	15.5529	0.00774041	8,Phospho[S];	3	1|0|	target	1	4.16857	100	EIITEEPSEEEADMPKPK	8,Phospho[S];	Q9JIK5	110	S	118
HF_LZX_20240328_phos_1.46857.46857.3.0.dta	46857	2978.2	3	0	DSQDTSAEQSDHDDEVASLASASGGFGSK	2978.18	0.020236	14.4503	0.0077484	6,Phospho[S];	3	1|0|	target	0	5.53149	100	DSQDTSAEQSDHDDEVASLASASGGFGSK	6,Phospho[S];	Q3UJB9	874	S	880
HF_LZX_20240328_phos_1.25248.25248.3.0.dta	25248	1836.86	3	0	KASSEGGAATGAGLDSLHK	1836.85	0.013347	17.5658	0.00777891	3,Phospho[S];	3	1|0|	target	1	4.12372	100	KASSEGGAATGAGLDSLHK	3,Phospho[S];	Q9WV32	307	S	310
HF_LZX_20240328_phos_1.46130.46130.4.0.dta	46130	2568.25	4	0	SPTPVHSPDADRPGPLFVDVQTR	2568.22	0.025024	16.9236	0.00777976	7,Phospho[S];	3	1|0|	target	1	4.35092	100	SPTPVHSPDADRPGPLFVDVQTR	7,Phospho[S];	Q4ACU6	1127	S	1134
HF_LZX_20240328_phos_1.24494.24494.3.0.dta	24494	2627.17	3	0	LLKPGEEPSEYTDEEDTKDHSK	2627.14	0.026393	16.0201	0.00779459	12,Phospho[T];	3	1|0|	target	2	6.74696	164	LLKPGEEPSEYTDEEDTKDHSK	12,Phospho[T];	Q80UU9	193	T	205
HF_LZX_20240328_phos_1.14880.14880.3.0.dta	14880	2045.93	3	0	GTPSSSPVSPQESPKHESK	2045.92	0.016483	18.1465	0.00779877	13,Phospho[S];	3	1|0|	target	1	2.3343	100	GTPSSSPVSPQESPKHESK	13,Phospho[S];	Q62417	49	S	62
HF_LZX_20240328_phos_1.53259.53259.3.0.dta	53259	1422.8	3	0	KAPSPPPLGLPLR	1422.79	0.010787	16.0364	0.00779892	4,Phospho[S];	3	1|0|	target	1	4.91783	100	KAPSPPPLGLPLR	4,Phospho[S];	A2ALU4	314	S	318
HF_LZX_20240328_phos_1.36661.36661.2.0.dta	36661	1416.65	2	0	TASLTSAASIDGSR	1416.64	0.011696	14.3964	0.00782466	3,Phospho[S];	3	1|0|	target	0	2.69177	100	TASLTSAASIDGSR	3,Phospho[S];	Q9QYG0	329	S	332
HF_LZX_20240328_phos_1.35287.35287.2.0.dta	35287	1557.75	2	0	DASPPPAFKPEPPK	1557.73	0.011936	14.5496	0.00782978	3,Phospho[S];	3	1|0|	target	1	5.37369	100	DASPPPAFKPEPPK	3,Phospho[S];	Q9Z0U1	965	S	968
HF_LZX_20240328_phos_1.39269.39269.3.0.dta	39269	3278.54	3	0	VAASPRPGAEEQAEAQAPAQLAAPEDADAGGPR	3278.51	0.032913	18.897	0.00783141	4,Phospho[S];	3	1|0|	target	1	3.35127	164	VAASPRPGAEEQAEAQAPAQLAAPEDADAGGPR	4,Phospho[S];	Q8K284	1886	S	1890
HF_LZX_20240328_phos_1.52116.52116.4.0.dta	52116	2479.17	4	0	HSLPSGLGLSETQITSHGFDSTK	2479.15	0.020604	15.4292	0.00784152	5,Phospho[S];	3	1|0|	target	0	3.89394	100	HSLPSGLGLSETQITSHGFDSTK	5,Phospho[S];	G5E8V9	34	S	39
HF_LZX_20240328_phos_1.45391.45391.4.0.dta	45391	2509.28	4	0	GVTIPYRPKPSSSPVIFAGGQDR	2509.26	0.022154	16.6734	0.00785413	13,Phospho[S];	3	1|0|	target	2	1.13366	100	GVTIPYRPKPSSSPVIFAGGQDR	13,Phospho[S];	Q61990	172	S	185
HF_LZX_20240328_phos_1.21637.21637.2.2.dta	21637	1247.51	2	0	FGGSGSQVDSAR	1247.51	0.008051	14.9682	0.00786427	4,Phospho[S];	3	1|0|	target	0	6.37328	96	FGGSGSQVDSAR	4,Phospho[S];	Q8VDM4	357	S	361
HF_LZX_20240328_phos_1.61100.61100.3.0.dta	61100	2747.1	3	0	GGNVFEALIQDDSEEEEEEEENR	2747.08	0.020066	15.419	0.00786919	13,Phospho[S];	3	1|0|	target	0	5.49348	100	GGNVFEALIQDDSEEEEEEEENR	13,Phospho[S];	Q6P542	125	S	138
HF_LZX_20240328_phos_1.60327.60327.3.0.dta	60327	3741.67	3	0	STSTPNVHMVSTTAPMDSSLMQFTAQSFSTDAAGR	3741.62	0.043278	14.8282	0.00787489	1,Phospho[S];	3	1|0|	target	0	5.11015	164	STSTPNVHMVSTTAPMDSSLMQFTAQSFSTDAAGR	1,Phospho[S];	P04627	211	S	212
HF_LZX_20240328_phos_1.20725.20725.2.0.dta	20725	1516.69	2	0	SSPNVANQPPSPGGK	1516.68	0.014045	16.526	0.00789452	11,Phospho[S];	3	1|0|	target	0	6.94179	100	SSPNVANQPPSPGGK	11,Phospho[S];	Q9QZQ1	1171	S	1182
HF_LZX_20240328_phos_1.47054.47054.4.0.dta	47054	2858.38	4	0	SQSLPHSATVTLSGTSDPHALADSALSK	2858.36	0.026789	17.8752	0.00791044	3,Phospho[S];	3	1|0|	target	0	6.2273	100	SQSLPHSATVTLSGTSDPHALADSALSK	3,Phospho[S];	Q8R5A6	163	S	166
HF_LZX_20240328_phos_1.46724.46724.3.0.dta	46724	2741.36	3	0	YVLGNPLTPGINQGPQIDKEQHDK	2741.33	0.031538	18.7833	0.00791272	8,Phospho[T];	3	1|0|	target	1	3.3744	164	YVLGNPLTPGINQGPQIDKEQHDK	8,Phospho[T];	P24549	329	T	337
HF_LZX_20240328_phos_1.21154.21154.2.0.dta	21154	1423.55	2	0	SDGSLDDGDGIHR	1423.55	0.005751	14.9413	0.00791436	4,Phospho[S];	3	1|0|	target	0	3.00329	96	SDGSLDDGDGIHR	4,Phospho[S];	Q9QZI8	360	S	364
HF_LZX_20240328_phos_1.60244.60244.3.0.dta	60244	3205.5	3	0	GGSPYNQFDIIPGDTLGGHTGPAGDSWLPAK	3205.46	0.034076	17.7345	0.00791546	3,Phospho[S];	3	1|0|	target	0	3.74792	164	GGSPYNQFDIIPGDTLGGHTGPAGDSWLPAK	3,Phospho[S];	Q8BKI2	1406	S	1409
HF_LZX_20240328_phos_1.52706.52706.3.0.dta	52706	3940.76	3	0	VQGEAVSNIQENTQTPTVQEESEEEEVDETGVEVK	3940.73	0.03007	15.103	0.00791758	22,Phospho[S];	3	1|0|	target	0	0.816995	100	VQGEAVSNIQENTQTPTVQEESEEEEVDETGVEVK	22,Phospho[S];	P70670	2116	S	2138
HF_LZX_20240328_phos_1.39325.39325.3.0.dta	39325	2364.05	3	0	EGVILTNENAASPEQPGDEDAK	2364.02	0.022473	15.1579	0.00791971	12,Phospho[S];	3	1|0|	target	0	3.49464	100	EGVILTNENAASPEQPGDEDAK	12,Phospho[S];	Q1HFZ0	711	S	723
HF_LZX_20240328_phos_1.24698.24698.4.0.dta	24698	2870.25	4	0	LLKPGEEPSEYTDEEDTKDHSKQD	2870.23	0.021692	18.5158	0.0079493	12,Phospho[T];	3	1|0|	target	3	2.29766	100	LLKPGEEPSEYTDEEDTKDHSKQD	12,Phospho[T];	Q80UU9	193	T	205
HF_LZX_20240328_phos_1.44548.44548.3.0.dta	44548	2783.36	3	0	TVYLQSALSSSSSAEKFPSPHPSPAK	2783.33	0.0314	18.5932	0.00795285	13,Phospho[S];	3	1|0|	target	1	-1.90606	164	TVYLQSALSSSSSAEKFPSPHPSPAK	13,Phospho[S];	Q61070	307	S	320
HF_LZX_20240328_phos_1.27918.27918.2.0.dta	27918	2211.99	2	0	ELSPEQSTAGKPSDGSSALDR	2211.98	0.01508	15.4772	0.00795293	3,Phospho[S];	3	1|0|	target	1	3.42729	100	ELSPEQSTAGKPSDGSSALDR	3,Phospho[S];	Q8CI11	502	S	505
HF_LZX_20240328_phos_1.46281.46281.2.0.dta	46281	2551.1	2	0	LKSVEDEMDSPGEEPFYTGQGR	2551.07	0.034712	17.7232	0.00798875	3,Phospho[S];	3	1|0|	target	1	2.29736	164	LKSVEDEMDSPGEEPFYTGQGR	3,Phospho[S];	Q02780	300	S	303
HF_LZX_20240328_phos_1.36140.36140.2.0.dta	36140	1537.69	2	0	SSSPVLVEEEPER	1537.68	0.00902	13.8739	0.00799406	3,Phospho[S];	3	1|0|	target	0	4.59992	96	SSSPVLVEEEPER	3,Phospho[S];	Q501J7	115	S	118
HF_LZX_20240328_phos_1.59149.59149.4.0.dta	59149	3681.83	4	0	SAFTPATATGSSPSPVLGQGEKVEGLQAQALYPWR	3681.79	0.035952	16.2209	0.00800351	14,Phospho[S];	3	1|0|	target	1	0.632211	100	SAFTPATATGSSPSPVLGQGEKVEGLQAQALYPWR	14,Phospho[S];	Q9Z0R4	883	S	897
HF_LZX_20240328_phos_1.27462.27462.3.0.dta	27462	1708.79	3	0	DVQDAIAQSPEKEAK	1708.78	0.012968	15.4465	0.008007	9,Phospho[S];	3	1|0|	target	1	3.15309	100	DVQDAIAQSPEKEAK	9,Phospho[S];	Q8CH25	280	S	289
HF_LZX_20240328_phos_1.31572.31572.2.0.dta	31572	2033.99	2	0	TLLSETSSQSSKSPSLSSK	2033.96	0.022049	19.5493	0.00801034	13,Phospho[S];	3	1|0|	target	1	1.83817	164	TLLSETSSQSSKSPSLSSK	13,Phospho[S];	B1AY13	1125	S	1138
HF_LZX_20240328_phos_1.50834.50834.3.0.dta	50834	1852.98	3	0	ARPTSAGGLSLLPPPPGGK	1852.97	0.015169	15.5902	0.00801296	5,Phospho[S];	3	1|0|	target	1	4.25779	100	ARPTSAGGLSLLPPPPGGK	5,Phospho[S];	Q9D1J1	176	S	181
HF_LZX_20240328_phos_1.20955.20955.4.1.dta	20955	2697.26	4	0	KTARPNSEAPLSGSEDADDSNKLSK	2697.24	0.02201	18.6776	0.00802218	12,Phospho[S];	3	1|0|	target	3	3.63859	100	KTARPNSEAPLSGSEDADDSNKLSK	12,Phospho[S];	Q05D44	125	S	137
HF_LZX_20240328_phos_1.15607.15607.3.3.dta	15607	1580.71	3	0	EEAKPASPSSVQDR	1580.7	0.012562	14.9882	0.00802529	7,Phospho[S];	3	1|0|	target	1	5.64909	100	EEAKPASPSSVQDR	7,Phospho[S];	Q8BI84	1908	S	1915
HF_LZX_20240328_phos_1.45552.45552.2.0.dta	45552	1972.84	2	0	SSSMSSIDLVSASDDVHR	1972.83	0.012659	13.5073	0.00804011	3,Phospho[S];	3	1|0|	target	0	5.6124	100	SSSMSSIDLVSASDDVHR	3,Phospho[S];	Q9EQG9	374	S	377
HF_LZX_20240328_phos_1.39537.39537.2.0.dta	39537	2045.96	2	0	EGPEPPEEVPPPTTPPAPK	2045.95	0.017964	15.7544	0.00808778	14,Phospho[T];	3	1|0|	target	0	6.7449	100	EGPEPPEEVPPPTTPPAPK	14,Phospho[T];	Q7TSC1	595	T	609
HF_LZX_20240328_phos_1.42889.42889.2.0.dta	42889	1657.85	2	0	VQGTGVTPPPTPLGTR	1657.83	0.016357	15.7241	0.00811084	7,Phospho[T];	3	1|0|	target	0	5.21324	100	VQGTGVTPPPTPLGTR	7,Phospho[T];	Q99K01	680	T	687
HF_LZX_20240328_phos_1.38955.38955.4.0.dta	38955	2436.22	4	0	VTKPNLTKPPSPVTCVSDPYR	2436.2	0.020851	16.4486	0.00811172	11,Phospho[S];15,Carbamidomethyl[C];	3	1|0|0|	target	2	4.50545	100	VTKPNLTKPPSPVTCVSDPYR	11,Phospho[S];15,Carbamidomethyl[C];	Q5BLK4	634	S	645
HF_LZX_20240328_phos_1.37781.37781.3.0.dta	37781	1872.94	3	0	EALVEPASESPRPALAR	1872.92	0.014981	14.5204	0.00811994	10,Phospho[S];	3	1|0|	target	1	5.60721	100	EALVEPASESPRPALAR	10,Phospho[S];	P70441	265	S	275
HF_LZX_20240328_phos_1.44077.44077.3.0.dta	44077	3217.31	3	0	GPAGSPCEEGDDVEEDGTSDLRDEASSVTR	3217.27	0.036134	16.0867	0.0081451	5,Phospho[S];7,Carbamidomethyl[C];	3	1|0|0|	target	1	3.53696	164	GPAGSPCEEGDDVEEDGTSDLRDEASSVTR	5,Phospho[S];7,Carbamidomethyl[C];	Q0P678	87	S	92
HF_LZX_20240328_phos_1.25336.25336.3.0.dta	25336	1740.77	3	0	THQVSAAPTSSAGDGFK	1740.76	0.012813	14.66	0.00817335	10,Phospho[S];	3	1|0|	target	0	3.17198	100	THQVSAAPTSSAGDGFK	10,Phospho[S];	P32020	415	S	425
HF_LZX_20240328_phos_1.32863.32863.2.0.dta	32863	1360.74	2	0	KLHVSTINLQK	1360.73	0.008093	18.2325	0.00817367	5,Phospho[S];	3	1|0|	target	1	4.15489	100	KLHVSTINLQK	5,Phospho[S];	Q9JLN9	1256	S	1261
HF_LZX_20240328_phos_1.15565.15565.3.0.dta	15565	2072.83	3	0	SKPAAADSEGEEEEEDTAK	2072.82	0.015678	14.7225	0.00818048	8,Phospho[S];	3	1|0|	target	1	7.84519	100	SKPAAADSEGEEEEEDTAK	8,Phospho[S];	Q6P542	186	S	194
HF_LZX_20240328_phos_1.23439.23439.3.0.dta	23439	1261.59	3	0	SSSPEPVTHLK	1261.58	0.007754	14.7425	0.00818438	3,Phospho[S];	3	1|0|	target	0	5.58943	96	SSSPEPVTHLK	3,Phospho[S];	Q5FWK3	48	S	51
HF_LZX_20240328_phos_1.59775.59775.6.0.dta	59775	4265.17	6	0	ASGSPPLLPAPDPVSLESEPIAEDGALGPPEPIQGTAQPVKR	4265.14	0.037298	17.4253	0.00819331	4,Phospho[S];	3	1|0|	target	1	6.21263	100	ASGSPPLLPAPDPVSLESEPIAEDGALGPPEPIQGTAQPVKR	4,Phospho[S];	Q8VBT9	492	S	496
HF_LZX_20240328_phos_1.24884.24884.3.1.dta	24884	2574.01	3	0	KVEEEQEADEEDVSEEEAEDR	2573.99	0.02199	14.6494	0.00819526	14,Phospho[S];	3	1|0|	target	1	4.01658	100	KVEEEQEADEEDVSEEEAEDR	14,Phospho[S];	Q8VBT0	231	S	245
HF_LZX_20240328_phos_1.31159.31159.3.0.dta	31159	1381.59	3	0	NSATFKSFEDR	1381.58	0.010389	14.3872	0.00819567	7,Phospho[S];	3	1|0|	target	1	4.74276	96	NSATFKSFEDR	7,Phospho[S];	Q9CYZ2	173	S	180
HF_LZX_20240328_phos_1.33290.33290.2.0.dta	33290	1685.74	2	0	SPSKEPHFTDFEGK	1685.72	0.0163	16.0559	0.00821325	3,Phospho[S];	3	1|0|	target	1	4.40228	100	SPSKEPHFTDFEGK	3,Phospho[S];	Q9DCP2	50	S	53
HF_LZX_20240328_phos_1.8399.8399.2.0.dta	8399	1225.59	2	0	VDGKTSPVQSK	1225.58	0.010585	16.9354	0.00821357	6,Phospho[S];	3	1|0|	target	1	6.11715	100	VDGKTSPVQSK	6,Phospho[S];	P11862	277	S	283
HF_LZX_20240328_phos_1.18782.18782.3.0.dta	18782	1521.69	3	0	KAEGEPQEESPLK	1521.68	0.011309	14.8759	0.00822784	10,Phospho[S];	3	1|0|	target	1	5.76026	100	KAEGEPQEESPLK	10,Phospho[S];	Q8K019	167	S	177
HF_LZX_20240328_phos_1.26435.26435.3.0.dta	26435	1363.69	3	0	VEGTEIVKPSPK	1363.69	0.007042	15.1649	0.00823339	10,Phospho[S];	3	1|0|	target	1	5.57355	96	VEGTEIVKPSPK	10,Phospho[S];	P97868	1169	S	1179
HF_LZX_20240328_phos_1.40994.40994.3.0.dta	40994	2517.06	3	0	IYHLPDAESDEDEDFKEQTR	2517.05	0.018343	15.2523	0.00824246	9,Phospho[S];	3	1|0|	target	1	3.84957	100	IYHLPDAESDEDEDFKEQTR	9,Phospho[S];	P42208	209	S	218
HF_LZX_20240328_phos_1.59549.59549.3.0.dta	59549	2527.17	3	0	HNLFEDNMALPSESVSSLTDLK	2527.14	0.024824	16.3409	0.00824434	17,Phospho[S];	3	1|0|	target	0	3.19675	100	HNLFEDNMALPSESVSSLTDLK	17,Phospho[S];	Q3UW53	564	S	581
HF_LZX_20240328_phos_1.34141.34141.3.0.dta	34141	2515.08	3	0	HTGMASIDSSAPETTSDSSPTLSR	2515.07	0.01119	18.0157	0.00828951	18,Phospho[S];	3	1|0|	target	0	5.2148	100	HTGMASIDSSAPETTSDSSPTLSR	18,Phospho[S];	Q3UHH1	1139	S	1157
HF_LZX_20240328_phos_1.30937.30937.3.0.dta	30937	2653.25	3	0	QESDPEDDDVKKPALQSSVVATSK	2653.22	0.022278	15.3262	0.00829519	3,Phospho[S];	3	1|0|	target	2	4.36484	100	QESDPEDDDVKKPALQSSVVATSK	3,Phospho[S];	O35691	97	S	100
HF_LZX_20240328_phos_1.32505.32505.2.0.dta	32505	2007.87	2	0	STSVDDTDKSSSEAIMVR	2007.86	0.01325	12.0451	0.00831116	3,Phospho[S];	3	1|0|	target	1	7.07655	96	STSVDDTDKSSSEAIMVR	3,Phospho[S];	Q3UMF0	363	S	366
HF_LZX_20240328_phos_1.31496.31496.3.0.dta	31496	1501.65	3	0	SKEPHFTDFEGK	1501.64	0.011264	17.8284	0.00831446	1,Phospho[S];	1	1|0|	target	1	5.57353	96	SKEPHFTDFEGK	1,Phospho[S];	Q9DCP2	52	S	53
HF_LZX_20240328_phos_1.22899.22899.3.0.dta	22899	1176.62	3	0	KNSASLHVLK	1176.61	0.007031	15.3556	0.00831454	5,Phospho[S];	3	1|0|	target	1	6.17122	96	KNSASLHVLK	5,Phospho[S];	Q9JJL3	285	S	290
HF_LZX_20240328_phos_1.38746.38746.3.0.dta	38746	1752.82	3	0	QPLLLSEDEEDTKR	1752.81	0.015763	13.176	0.00832618	6,Phospho[S];	3	1|0|	target	1	5.57337	96	QPLLLSEDEEDTKR	6,Phospho[S];	Q8R1B4	33	S	39
HF_LZX_20240328_phos_1.20290.20290.2.0.dta	20290	1216.58	2	0	APQTSSPPPVR	1216.57	0.009656	13.5385	0.00832824	6,Phospho[S];	3	1|0|	target	0	7.8741	96	APQTSSPPPVR	6,Phospho[S];	Q52KI8	708	S	714
HF_LZX_20240328_phos_1.24183.24183.3.0.dta	24183	3022.28	3	0	IQQQAGTVPHSQEEDSQEEEEDVSSR	3022.25	0.024892	16.6553	0.00832923	16,Phospho[S];	3	1|0|	target	0	0.606698	100	IQQQAGTVPHSQEEDSQEEEEDVSSR	16,Phospho[S];	Q99LG1	98	S	114
HF_LZX_20240328_phos_1.29367.29367.2.0.dta	29367	1279.62	2	0	APSQVSISASPR	1279.6	0.010971	15.5228	0.00833121	10,Phospho[S];	3	1|0|	target	0	4.24272	100	APSQVSISASPR	10,Phospho[S];	Q8IVL1	1967	S	1977
HF_LZX_20240328_phos_1.40450.40450.3.0.dta	40450	2082.86	3	0	GAEDYPDPPLPHSYSSDR	2082.84	0.020016	14.308	0.00833766	15,Phospho[S];	3	1|0|	target	0	6.604	100	GAEDYPDPPLPHSYSSDR	15,Phospho[S];	Q3UTJ2	1082	S	1097
HF_LZX_20240328_phos_1.35330.35330.2.0.dta	35330	2361.91	2	0	AGPLGGSSYEEEEEEEGGGGGER	2361.9	0.007989	14.9062	0.00834709	8,Phospho[S];	3	1|0|	target	0	3.02131	100	AGPLGGSSYEEEEEEEGGGGGER	8,Phospho[S];	Q9JKF6	426	S	434
HF_LZX_20240328_phos_1.39200.39200.2.0.dta	39200	1416.64	2	0	TASLTSAASIDGSR	1416.64	0.00644	14.2843	0.00837221	3,Phospho[S];	3	1|0|	target	0	3.9436	96	TASLTSAASIDGSR	3,Phospho[S];	Q9QYG0	329	S	332
HF_LZX_20240328_phos_1.39060.39060.4.2.dta	39060	2854.37	4	0	SLSPQGRDSPPPEGLGTHQLPYSEPK	2854.34	0.024803	17.2179	0.00838442	9,Phospho[S];	3	1|0|	target	1	3.53906	100	SLSPQGRDSPPPEGLGTHQLPYSEPK	9,Phospho[S];	Q148V8	832	S	841
HF_LZX_20240328_phos_1.14738.14738.2.0.dta	14738	1360.57	2	0	DASPSSSSAVASSK	1360.56	0.010423	12.6401	0.00841174	3,Phospho[S];	3	1|0|	target	0	7.49304	96	DASPSSSSAVASSK	3,Phospho[S];	Q8K2H1	216	S	219
HF_LZX_20240328_phos_1.25727.25727.3.0.dta	25727	1364.65	3	0	KDSPISPHFTR	1364.64	0.010836	14.3912	0.00841883	3,Phospho[S];	3	1|0|	target	1	4.96374	96	KDSPISPHFTR	3,Phospho[S];	Q9ESE1	976	S	979
HF_LZX_20240328_phos_1.53893.53893.3.0.dta	53893	2845.46	3	0	LIRPEYAWIVQPASGAVSDRPGASPK	2845.44	0.020267	18.4944	0.00845296	24,Phospho[S];	3	1|0|	target	2	5.2992	100	LIRPEYAWIVQPASGAVSDRPGASPK	24,Phospho[S];	Q9Z0W3	1099	S	1123
HF_LZX_20240328_phos_1.45703.45703.4.0.dta	45703	3188.63	4	0	KPEPEAGQAEPLSPRPPPCPTLSVTVEPK	3188.57	0.058492	19.4599	0.00845438	13,Phospho[S];19,Carbamidomethyl[C];	3	1|0|0|	target	2	4.14798	164	KPEPEAGQAEPLSPRPPPCPTLSVTVEPK	13,Phospho[S];19,Carbamidomethyl[C];	Q3UH06	957	S	970
HF_LZX_20240328_phos_1.38795.38795.4.2.dta	38795	2400.2	4	0	MERPGPGIKPGEVVATSPLPCK	2400.18	0.020519	16.7654	0.00845572	17,Phospho[S];21,Carbamidomethyl[C];	3	1|0|0|	target	2	3.48538	100	MERPGPGIKPGEVVATSPLPCK	17,Phospho[S];21,Carbamidomethyl[C];	Q9JHU9	507	S	524
HF_LZX_20240328_phos_1.30028.30028.3.0.dta	30028	1876.85	3	0	RTSMGGTQQQFVEGVR	1876.84	0.008458	17.355	0.0084689	3,Phospho[S];4,Oxidation[M];	3	1|0|0|	target	1	3.85285	100	RTSMGGTQQQFVEGVR	3,Phospho[S];4,Oxidation[M];	Q02248	549	S	552
HF_LZX_20240328_phos_1.55227.55227.2.0.dta	55227	2238.89	2	0	TPEELDDSDFETEDFDVR	2238.86	0.025886	17.4065	0.00847974	8,Phospho[S];	3	1|0|	target	0	2.67575	164	TPEELDDSDFETEDFDVR	8,Phospho[S];	P26231	633	S	641
HF_LZX_20240328_phos_1.54800.54800.3.0.dta	54800	2886.41	3	0	GSPKPAAVEAVTAAGSQHIQTLTDEVTK	2886.42	-0.009987	18.2464	0.00848318	2,Phospho[S];	3	1|0|	target	1	0.719429	100	GSPKPAAVEAVTAAGSQHIQTLTDEVTK	2,Phospho[S];	Q68FL6	825	S	827
HF_LZX_20240328_phos_1.47334.47334.3.0.dta	47334	3364.34	3	0	DDGDEEGLLTHSEEELEHSQDTDAEDGALQ	3364.31	0.028582	14.6187	0.00850862	12,Phospho[S];	3	1|0|	target	0	3.68422	100	DDGDEEGLLTHSEEELEHSQDTDAEDGALQ	12,Phospho[S];	Q64012	282	S	294
HF_LZX_20240328_phos_1.55918.55918.3.0.dta	55918	3123.49	3	0	ADSSSGGGPVFSSTGILEQGLSPGDSSPPKPK	3123.45	0.040864	20.3738	0.00852408	27,Phospho[S];	3	1|0|	target	1	4.26822	164	ADSSSGGGPVFSSTGILEQGLSPGDSSPPKPK	27,Phospho[S];	Q3UIA2	548	S	575
HF_LZX_20240328_phos_1.50480.50480.2.0.dta	50480	1562.81	2	0	VIQGSLDSLPQAVR	1562.79	0.01433	17.5825	0.00854244	5,Phospho[S];	3	1|0|	target	0	4.36828	100	VIQGSLDSLPQAVR	5,Phospho[S];	Q9Z2V4	14	S	19
HF_LZX_20240328_phos_1.46024.46024.3.0.dta	46024	1447.74	3	0	VISLSGEHSIIGR	1447.73	0.011772	12.3631	0.00856499	5,Phospho[S];	3	1|0|	target	0	7.22612	96	VISLSGEHSIIGR	5,Phospho[S];	P07632	103	S	108
HF_LZX_20240328_phos_1.59833.59833.3.0.dta	59833	2679.3	3	0	GTGLQPGEEELPDIAPPLVTPDEPK	2679.28	0.017859	16.6949	0.00856533	20,Phospho[T];	3	1|0|	target	0	4.33552	100	GTGLQPGEEELPDIAPPLVTPDEPK	20,Phospho[T];	P56399	603	T	623
HF_LZX_20240328_phos_1.37109.37109.3.0.dta	37109	2445.22	3	0	ILGSASPEEEQEKPILDRPTR	2445.2	0.017499	15.7809	0.00856992	6,Phospho[S];	3	1|0|	target	2	9.09284	100	ILGSASPEEEQEKPILDRPTR	6,Phospho[S];	Q6NXN1	101	S	107
HF_LZX_20240328_phos_1.39250.39250.2.2.dta	39250	2364.04	2	0	EGVILTNENAASPEQPGDEDAK	2364.02	0.015547	15.9733	0.0085757	12,Phospho[S];	3	1|0|	target	0	2.39178	100	EGVILTNENAASPEQPGDEDAK	12,Phospho[S];	Q1HFZ0	711	S	723
HF_LZX_20240328_phos_1.47376.47376.5.0.dta	47376	3065.48	5	0	LGIAVIHGEAQDAESDLVDGRHSPPMVR	3065.45	0.028953	17.41	0.00858353	23,Phospho[S];26,Oxidation[M];	3	1|0|0|	target	1	4.85716	100	LGIAVIHGEAQDAESDLVDGRHSPPMVR	23,Phospho[S];26,Oxidation[M];	Q8R574	204	S	227
HF_LZX_20240328_phos_1.27340.27340.3.0.dta	27340	2067.81	3	0	TSFDENDSEELEDKDSK	2067.79	0.015172	16.0214	0.00859025	8,Phospho[S];	3	1|0|	target	1	3.49342	100	TSFDENDSEELEDKDSK	8,Phospho[S];	Q05D44	106	S	114
HF_LZX_20240328_phos_1.47712.47712.2.0.dta	47712	1550.75	2	0	DEILPTTPISEQK	1550.73	0.013684	14.0414	0.00859357	7,Phospho[T];	3	1|0|	target	0	6.97897	96	DEILPTTPISEQK	7,Phospho[T];	P62908	214	T	221
HF_LZX_20240328_phos_1.32816.32816.3.0.dta	32816	1645.72	3	0	SFDQLTPEESKER	1645.71	0.012678	12.9905	0.00859604	10,Phospho[S];	3	1|0|	target	1	4.23686	96	SFDQLTPEESKER	10,Phospho[S];	O35887	59	S	69
HF_LZX_20240328_phos_1.43430.43430.2.1.dta	43430	1414.68	2	0	RESVVNLENFK	1414.67	0.009643	14.5644	0.00859979	3,Phospho[S];	3	1|0|	target	1	3.41636	96	RESVVNLENFK	3,Phospho[S];	Q8VDF3	296	S	299
HF_LZX_20240328_phos_1.31924.31924.3.0.dta	31924	1528.68	3	0	EGSPIPHDPDLGSK	1528.67	0.011498	12.1092	0.00860764	3,Phospho[S];	3	1|0|	target	0	5.3751	96	EGSPIPHDPDLGSK	3,Phospho[S];	P42128	428	S	431
HF_LZX_20240328_phos_1.55239.55239.2.0.dta	55239	1318.6	2	0	SPPPFPGEPWK	1318.59	0.011557	13.1011	0.00861106	1,Phospho[S];	3	1|0|	target	0	6.38574	96	SPPPFPGEPWK	1,Phospho[S];	Q9JK92	86	S	87
HF_LZX_20240328_phos_1.15706.15706.3.0.dta	15706	1591.77	3	0	LGASNSPGQPNSVKR	1591.76	0.012234	13.943	0.00862772	6,Phospho[S];	3	1|0|	target	1	5.99374	100	LGASNSPGQPNSVKR	6,Phospho[S];	B2RY56	666	S	672
HF_LZX_20240328_phos_1.56454.56454.4.0.dta	56454	2618.25	4	0	SNSAPLIHGLSDSSPVFQAEAPSAR	2618.22	0.022814	16.5868	0.00863131	3,Phospho[S];	3	1|0|	target	0	2.39795	100	SNSAPLIHGLSDSSPVFQAEAPSAR	3,Phospho[S];	Q9DB52	31	S	34
HF_LZX_20240328_phos_1.33284.33284.2.0.dta	33284	1809.82	2	0	VNLEESTGVENSPAGAR	1809.8	0.022995	16.106	0.00865333	12,Phospho[S];	3	1|0|	target	0	3.62812	164	VNLEESTGVENSPAGAR	12,Phospho[S];	Q8BRF7	288	S	300
HF_LZX_20240328_phos_1.51245.51245.4.0.dta	51245	2973.36	4	0	EVHDELEDLPSPPPPLSPPPTTSPHK	2973.33	0.02479	18.1426	0.00866535	11,Phospho[S];17,Phospho[S];	3	1|0|0|	target	0	6.03716	100	EVHDELEDLPSPPPPLSPPPTTSPHK	11,Phospho[S];17,Phospho[S];	Q8BUV3	177	S	188
HF_LZX_20240328_phos_1.37044.37044.3.1.dta	37044	1678.84	3	0	RLSEQLAHTPTAFK	1678.83	0.013093	15.877	0.00867197	3,Phospho[S];	3	1|0|	target	1	4.88257	100	RLSEQLAHTPTAFK	3,Phospho[S];	Q8BKC8	508	S	511
HF_LZX_20240328_phos_1.54496.54496.4.2.dta	54496	3197.38	4	0	VDIITEEMPENALPSDEDDKDPNDPYR	3197.35	0.029917	17.925	0.00867799	15,Phospho[S];	3	1|0|	target	1	2.38511	100	VDIITEEMPENALPSDEDDKDPNDPYR	15,Phospho[S];	O54774	769	S	784
HF_LZX_20240328_phos_1.37593.37593.3.0.dta	37593	1608.81	3	0	VLSPTAAKPSPFEGK	1608.8	0.010319	15.7804	0.00870754	3,Phospho[S];	3	1|0|	target	1	7.21326	100	VLSPTAAKPSPFEGK	3,Phospho[S];	Q80W00	310	S	313
HF_LZX_20240328_phos_1.36617.36617.3.0.dta	36617	2056.97	3	0	TDSREDEISPPPPNPVVK	2056.96	0.016282	14.4993	0.00871678	9,Phospho[S];	3	1|0|	target	1	6.22537	100	TDSREDEISPPPPNPVVK	9,Phospho[S];	Q9DBC7	74	S	83
HF_LZX_20240328_phos_1.46768.46768.4.0.dta	46768	3276.35	4	0	GATPAEDDEDKDIDLFGSDEEEEDKEAAR	3276.32	0.027744	17.7843	0.00873824	18,Phospho[S];	3	1|0|	target	2	3.03734	100	GATPAEDDEDKDIDLFGSDEEEEDKEAAR	18,Phospho[S];	P57776	144	S	162
HF_LZX_20240328_phos_1.22616.22616.2.0.dta	22616	1323.64	2	0	VLVQNAAGSQEK	1323.63	0.010986	15.3633	0.00877104	9,Phospho[S];	3	1|0|	target	0	4.92286	100	VLVQNAAGSQEK	9,Phospho[S];	P26039	2031	S	2040
HF_LZX_20240328_phos_1.15284.15284.3.0.dta	15284	1795.81	3	0	RQEEEQAQATSVSPR	1795.8	0.012729	15.3991	0.00877408	13,Phospho[S];	3	1|0|	target	1	4.64727	100	RQEEEQAQATSVSPR	13,Phospho[S];	Q9Z0Y9	178	S	191
HF_LZX_20240328_phos_1.37072.37072.2.0.dta	37072	1323.62	2	0	VISPGPNFQER	1323.61	0.009279	13.8489	0.00877548	3,Phospho[S];	3	1|0|	target	0	6.83638	96	VISPGPNFQER	3,Phospho[S];	Q9JHU2	275	S	278
HF_LZX_20240328_phos_1.20967.20967.3.0.dta	20967	1376.7	3	0	LTRPAASPAVGEK	1376.69	0.009905	15.6705	0.00877756	7,Phospho[S];	3	1|0|	target	1	6.04869	100	LTRPAASPAVGEK	7,Phospho[S];	Q8CFC7	534	S	541
HF_LZX_20240328_phos_1.58382.58382.3.0.dta	58382	3954.73	3	0	LNDPFQPFPGNDSPKEKDPDMFCDPFTSSTTTNK	3954.69	0.045028	17.8713	0.00879681	13,Phospho[S];23,Carbamidomethyl[C];	3	1|0|0|	target	2	4.77932	164	LNDPFQPFPGNDSPKEKDPDMFCDPFTSSTTTNK	13,Phospho[S];23,Carbamidomethyl[C];	P42567	803	S	816
HF_LZX_20240328_phos_1.51689.51689.2.0.dta	51689	1425.66	2	0	ELFDYSPPLHK	1425.64	0.014098	14.7842	0.0088134	6,Phospho[S];	3	1|0|	target	0	5.64868	96	ELFDYSPPLHK	6,Phospho[S];	Q8K019	504	S	510
HF_LZX_20240328_phos_1.12457.12457.3.0.dta	12457	1721.84	3	0	KKEPAISSQNSPEAR	1721.82	0.014891	18.0635	0.0088357	11,Phospho[S];	3	1|0|	target	2	1.46343	100	KKEPAISSQNSPEAR	11,Phospho[S];	P10711	89	S	100
HF_LZX_20240328_phos_1.49694.49694.3.3.dta	49694	2640.12	3	0	DSDQVAQSDGEESPAAEEQLLGER	2640.09	0.021845	13.8918	0.00885218	8,Phospho[S];	3	1|0|	target	0	3.10635	100	DSDQVAQSDGEESPAAEEQLLGER	8,Phospho[S];	Q3UPL0	518	S	526
HF_LZX_20240328_phos_1.52142.52142.2.0.dta	52142	1201.59	2	0	ALLSPTFTSGK	1201.59	0.008249	13.8815	0.00885385	4,Phospho[S];	3	1|0|	target	0	4.10496	96	ALLSPTFTSGK	4,Phospho[S];	Q64459	130	S	134
HF_LZX_20240328_phos_1.22409.22409.2.0.dta	22409	1672.67	2	0	YHGHSMSDPGVSYR	1672.66	0.01424	15.9582	0.00886421	5,Phospho[S];	3	1|0|	target	0	4.37146	100	YHGHSMSDPGVSYR	5,Phospho[S];	P35486	288	S	293
HF_LZX_20240328_phos_1.27933.27933.2.0.dta	27933	1430.64	2	0	KVDSPFSSGSPSR	1430.63	0.009465	15.0252	0.00886887	10,Phospho[S];	3	1|0|	target	1	3.74117	100	KVDSPFSSGSPSR	10,Phospho[S];	Q91WG5	61	S	71
HF_LZX_20240328_phos_1.54662.54662.3.0.dta	54662	2068.03	3	0	LTVPYVPQVTDEDRLSR	2068.01	0.018253	13.4212	0.00889166	16,Phospho[S];	3	1|0|	target	1	4.80643	100	LTVPYVPQVTDEDRLSR	16,Phospho[S];	Q8BG67	676	S	692
HF_LZX_20240328_phos_1.49648.49648.3.0.dta	49648	3049.47	3	0	LGIAVIHGEAQDAESDLVDGRHSPPMVR	3049.46	0.0181	17.3692	0.00891363	23,Phospho[S];	3	1|0|	target	1	5.61806	100	LGIAVIHGEAQDAESDLVDGRHSPPMVR	23,Phospho[S];	Q8R574	204	S	227
HF_LZX_20240328_phos_1.53975.53975.2.0.dta	53975	2737.17	2	0	TTQSLQDFPVADSEEEAEEEFQK	2737.14	0.025183	15.7707	0.00893318	13,Phospho[S];	3	1|0|	target	0	2.31772	100	TTQSLQDFPVADSEEEAEEEFQK	13,Phospho[S];	Q9ERA6	198	S	211
HF_LZX_20240328_phos_1.28567.28567.2.0.dta	28567	1380.61	2	0	DVQDAIAQSPEK	1380.6	0.006866	15.877	0.0089517	9,Phospho[S];	3	1|0|	target	0	6.12654	100	DVQDAIAQSPEK	9,Phospho[S];	Q8CH25	280	S	289
HF_LZX_20240328_phos_1.17511.17511.2.0.dta	17511	1315.55	2	0	VVSRDETVSDE	1315.54	0.010855	15.5376	0.00896937	9,Phospho[S];	3	1|0|	target	1	5.52175	100	VVSRDETVSDE	9,Phospho[S];	Q64464	492	S	501
HF_LZX_20240328_phos_1.52726.52726.3.0.dta	52726	2093.08	3	0	RSSQGVLHMPLYTSPIVK	2093.06	0.017761	17.447	0.00897355	3,Phospho[S];	3	1|0|	target	1	3.89616	100	RSSQGVLHMPLYTSPIVK	3,Phospho[S];	P54310	648	S	651
HF_LZX_20240328_phos_1.62288.62288.2.0.dta	62288	1255.73	2	0	ALSPVIPIIPR	1255.72	0.009237	13.161	0.00898209	3,Phospho[S];	3	1|0|	target	0	5.92567	96	ALSPVIPIIPR	3,Phospho[S];	Q6PDK2	4786	S	4789
HF_LZX_20240328_phos_1.20986.20986.3.0.dta	20986	1379.63	3	0	SESPKEPEQLR	1379.62	0.009584	14.5284	0.00900991	3,Phospho[S];	3	1|0|	target	1	7.78883	96	SESPKEPEQLR	3,Phospho[S];	P49312	3	S	6
HF_LZX_20240328_phos_1.42249.42249.2.0.dta	42249	1215.61	2	0	EATLPPVSPPK	1215.6	0.009895	13.2593	0.00904721	8,Phospho[S];	3	1|0|	target	0	3.82709	96	EATLPPVSPPK	8,Phospho[S];	Q6NZJ6	1223	S	1231
HF_LZX_20240328_phos_1.59358.59358.3.0.dta	59358	2174.11	3	0	TPFQVEHVAQLLTGSPELK	2174.09	0.020056	16.5356	0.00906112	15,Phospho[S];	3	1|0|	target	0	4.17574	100	TPFQVEHVAQLLTGSPELK	15,Phospho[S];	Q9DAR7	85	S	100
HF_LZX_20240328_phos_1.41228.41228.2.0.dta	41228	1608.75	2	0	LTFDSSFSPNTGKK	1608.73	0.014808	16.3331	0.00907298	8,Phospho[S];	3	1|0|	target	1	3.97896	100	LTFDSSFSPNTGKK	8,Phospho[S];	P21796	96	S	104
HF_LZX_20240328_phos_1.41653.41653.3.0.dta	41653	1350.69	3	0	RIPYTPGEIPK	1350.68	0.010032	15.0476	0.00907595	5,Phospho[T];	3	1|0|	target	1	5.50832	96	RIPYTPGEIPK	5,Phospho[T];	O70475	469	T	474
HF_LZX_20240328_phos_1.27790.27790.3.0.dta	27790	2709.15	3	0	TGQGEDPSSDELDKEQHDVTNATR	2709.13	0.022453	15.2722	0.00910405	8,Phospho[S];	3	1|0|	target	1	5.11804	100	TGQGEDPSSDELDKEQHDVTNATR	8,Phospho[S];	Q8CCJ3	744	S	752
HF_LZX_20240328_phos_1.51111.51111.4.0.dta	51111	3725.63	4	0	MLPHAPGVQMQAIPEDAIPEESGDEDEEDPDKR	3725.6	0.034508	17.6519	0.00912238	22,Phospho[S];	3	1|0|	target	1	5.5373	100	MLPHAPGVQMQAIPEDAIPEESGDEDEEDPDKR	22,Phospho[S];	O09106	371	S	393
HF_LZX_20240328_phos_1.24199.24199.3.0.dta	24199	1811.85	3	0	RRSESSGNLPSVADTR	1811.84	0.012906	16.4518	0.0091269	3,Phospho[S];	3	1|0|	target	2	3.75389	100	RRSESSGNLPSVADTR	3,Phospho[S];	O08715	98	S	101
HF_LZX_20240328_phos_1.38302.38302.2.0.dta	38302	1496.66	2	0	SFEDLTDHPVTR	1496.64	0.019207	15.2733	0.00912708	1,Phospho[S];	3	1|0|	target	0	5.30236	160	SFEDLTDHPVTR	1,Phospho[S];	Q9Z0F8	793	S	794
HF_LZX_20240328_phos_1.39170.39170.3.0.dta	39170	2517.07	3	0	IYHLPDAESDEDEDFKEQTR	2517.05	0.022688	16.9348	0.00914347	9,Phospho[S];	3	1|0|	target	1	8.94067	100	IYHLPDAESDEDEDFKEQTR	9,Phospho[S];	P42208	209	S	218
HF_LZX_20240328_phos_1.33580.33580.3.0.dta	33580	1826.85	3	0	FDTGRATPLNSESPVR	1826.84	0.011313	18.1554	0.00916887	7,Phospho[T];	3	1|0|	target	1	3.82334	100	FDTGRATPLNSESPVR	7,Phospho[T];	E9Q3C1	423	T	430
HF_LZX_20240328_phos_1.27558.27558.2.2.dta	27558	2173.86	2	0	SPDEATAADQESEDDLSASR	2173.84	0.023619	16.8943	0.00918842	12,Phospho[S];	3	1|0|	target	0	8.20812	164	SPDEATAADQESEDDLSASR	12,Phospho[S];	F8VPU2	880	S	892
HF_LZX_20240328_phos_1.19537.19537.2.1.dta	19537	1182.52	2	0	EPAAGGSLSGTR	1182.52	0.008641	13.726	0.00920647	7,Phospho[S];	3	1|0|	target	0	4.18848	97	EPAAGGSLSGTR	7,Phospho[S];	P58802	11	S	18
HF_LZX_20240328_phos_1.28674.28674.2.0.dta	28674	1048.52	2	0	NSASLHVLK	1048.52	0.004385	16.7017	0.00922263	2,Phospho[S];	3	1|0|	target	0	5.05695	96	NSASLHVLK	2,Phospho[S];	Q9JJL3	286	S	288
HF_LZX_20240328_phos_1.44070.44070.3.0.dta	44070	1508.77	3	0	EPLASPHPAQLLR	1508.76	0.011304	12.4175	0.009224	5,Phospho[S];	3	1|0|	target	0	8.38025	96	EPLASPHPAQLLR	5,Phospho[S];	Q9JIX8	463	S	468
HF_LZX_20240328_phos_1.60897.60897.2.0.dta	60897	1747.88	2	0	GNASPVLDPSDLILTR	1747.86	0.018547	16.764	0.0092455	4,Phospho[S];	3	1|0|	target	0	6.71729	164	GNASPVLDPSDLILTR	4,Phospho[S];	Q8VCE2	310	S	314
HF_LZX_20240328_phos_1.38309.38309.2.0.dta	38309	1717.74	2	0	DADVSEESPPPLPER	1717.73	0.01314	15.3338	0.00926274	8,Phospho[S];	3	1|0|	target	0	3.79614	100	DADVSEESPPPLPER	8,Phospho[S];	P35831	665	S	673
HF_LZX_20240328_phos_1.30627.30627.2.0.dta	30627	1544.6	2	0	SMSADEDLQEPSR	1544.59	0.009111	16.1843	0.00927063	3,Phospho[S];	3	1|0|	target	0	4.02636	100	SMSADEDLQEPSR	3,Phospho[S];	P19426	112	S	115
HF_LZX_20240328_phos_1.42875.42875.3.0.dta	42875	1702.84	3	0	RLSRTDLTDYLNR	1702.83	0.014497	13.1497	0.009302	3,Phospho[S];	3	1|0|	target	2	6.40626	96	RLSRTDLTDYLNR	3,Phospho[S];	Q9CZ13	209	S	212
HF_LZX_20240328_phos_1.31281.31281.3.0.dta	31281	1590.75	3	0	ANSPPREFPPATAR	1590.74	0.012258	16.9703	0.00932138	3,Phospho[S];	3	1|0|	target	1	3.85323	100	ANSPPREFPPATAR	3,Phospho[S];	Q8BHL8	150	S	153
HF_LZX_20240328_phos_1.68826.68826.2.0.dta	68826	2030.89	2	0	GDSETDLEALFNAVMNPK	2030.88	0.014311	12.5781	0.00934421	3,Phospho[S];	3	1|0|	target	0	4.5167	101	GDSETDLEALFNAVMNPK	3,Phospho[S];	P46938	43	S	46
HF_LZX_20240328_phos_1.21494.21494.3.0.dta	21494	1659.76	3	0	HRSEEENQVNLPK	1659.75	0.012055	15.9671	0.00934856	3,Phospho[S];	3	1|0|	target	1	4.78303	100	HRSEEENQVNLPK	3,Phospho[S];	Q05915	48	S	51
HF_LZX_20240328_phos_1.37309.37309.3.0.dta	37309	2311.99	3	0	TGSTSSKEDDYESDAATIVQK	2311.98	0.00627	17.5783	0.00937527	3,Phospho[S];	3	1|0|	target	1	3.99504	36	TGSTSSKEDDYESDAATIVQK	3,Phospho[S];	A2AN08	359	S	362
HF_LZX_20240328_phos_1.50203.50203.5.0.dta	50203	4562.26	5	0	NSPVAKTPPKDLPAIPGVTSPTSDEPPMQASQSQLPSSPEDKR	4562.21	0.044092	20.5403	0.00937592	7,Phospho[T];	3	1|0|	target	3	0.116091	100	NSPVAKTPPKDLPAIPGVTSPTSDEPPMQASQSQLPSSPEDKR	7,Phospho[T];	Q60876	62	T	69
HF_LZX_20240328_phos_1.31746.31746.2.0.dta	31746	1564.75	2	0	LLQGSPEQGEAVTR	1564.74	0.015499	15.8469	0.00940141	5,Phospho[S];	3	1|0|	target	0	5.67557	100	LLQGSPEQGEAVTR	5,Phospho[S];	Q9CZB3	167	S	172
HF_LZX_20240328_phos_1.37032.37032.3.0.dta	37032	2159.03	3	0	AENQRPAEDSALSPGPLAGAK	2159.01	0.019289	16.0799	0.00940169	13,Phospho[S];	3	1|0|	target	1	3.50791	100	AENQRPAEDSALSPGPLAGAK	13,Phospho[S];	Q3UZ39	289	S	302
HF_LZX_20240328_phos_1.20885.20885.2.1.dta	20885	1874.77	2	0	METVSNASSSSNPSSPGR	1874.76	0.013223	15.9474	0.00940504	15,Phospho[S];	3	1|0|	target	0	2.82569	100	METVSNASSSSNPSSPGR	15,Phospho[S];	Q4VA53	1151	S	1166
HF_LZX_20240328_phos_1.51262.51262.3.0.dta	51262	2450.14	3	0	KLSGDSTHTETAVEELAEDPLK	2450.13	0.008532	18.9243	0.00942173	6,Phospho[S];	3	1|0|	target	1	1.57615	100	KLSGDSTHTETAVEELAEDPLK	6,Phospho[S];	Q8CGN4	1140	S	1146
HF_LZX_20240328_phos_1.26994.26994.3.0.dta	26994	1838.87	3	0	SLSPGKENINSQEVEK	1838.85	0.0143	15.4797	0.00943855	3,Phospho[S];	3	1|0|	target	1	3.58739	100	SLSPGKENINSQEVEK	3,Phospho[S];	O35691	439	S	442
HF_LZX_20240328_phos_1.46417.46417.4.0.dta	46417	2845.32	4	0	GSIILDSGHLSTASSSDDLKGEEGSFR	2845.29	0.026409	17.6636	0.00944987	14,Phospho[S];	3	1|0|	target	1	4.14756	100	GSIILDSGHLSTASSSDDLKGEEGSFR	14,Phospho[S];	Q9JMH9	87	S	101
HF_LZX_20240328_phos_1.8243.8243.2.0.dta	8243	1485.57	2	0	AAGGGGGSGEDEAQSR	1485.56	0.011801	14.9204	0.0094597	8,Phospho[S];	3	1|0|	target	0	2.58258	100	AAGGGGGSGEDEAQSR	8,Phospho[S];	Q9CRA5	27	S	35
HF_LZX_20240328_phos_1.22440.22440.4.0.dta	22440	2213.11	4	0	RRSPSPAPPPPPPPPPPRR	2213.09	0.018039	17.3306	0.00950121	3,Phospho[S];5,Phospho[S];	3	1|0|0|	target	3	6.92347	100	RRSPSPAPPPPPPPPPPRR	3,Phospho[S];5,Phospho[S];	Q52KI8	569	S	572
HF_LZX_20240328_phos_1.25579.25579.3.0.dta	25579	2013.94	3	0	GTSRPGTPSAEAASTSSTLR	2013.92	0.017389	17.3093	0.00950817	7,Phospho[T];	3	1|0|	target	1	5.72408	100	GTSRPGTPSAEAASTSSTLR	7,Phospho[T];	Q3THK3	382	T	389
HF_LZX_20240328_phos_1.52255.52255.3.0.dta	52255	2722.25	3	0	TQNQPPVLEDTPDNIETGSVCTKV	2722.23	0.023216	15.0672	0.00956257	19,Phospho[S];21,Carbamidomethyl[C];	3	1|0|0|	target	1	3.062	100	TQNQPPVLEDTPDNIETGSVCTKV	19,Phospho[S];21,Carbamidomethyl[C];	Q9Z2J0	581	S	600
HF_LZX_20240328_phos_1.32833.32833.3.0.dta	32833	1713.78	3	0	SSTPLPTVSSSAENTR	1713.77	0.012919	13.636	0.00956466	2,Phospho[S];	3	1|0|	target	0	3.05043	100	SSTPLPTVSSSAENTR	2,Phospho[S];	Q61033	156	S	158
HF_LZX_20240328_phos_1.44237.44237.2.0.dta	44237	1469.75	2	0	SQTPPGVATPPIPK	1469.74	0.013832	15.6061	0.00958324	3,Phospho[T];	3	1|0|	target	0	6.69235	100	SQTPPGVATPPIPK	3,Phospho[T];	Q15648	1048	T	1051
HF_LZX_20240328_phos_1.37085.37085.3.0.dta	37085	3775.71	3	0	AGAEASEEVPQTSLSSARPGTPSDHQPQEATQFER	3775.68	0.028124	16.3203	0.00958704	16,Phospho[S];	3	1|0|	target	1	-1.5635	100	AGAEASEEVPQTSLSSARPGTPSDHQPQEATQFER	16,Phospho[S];	Q6Y7W8	362	S	378
HF_LZX_20240328_phos_1.35151.35151.3.0.dta	35151	1860.86	3	0	RTSMGGTQQQFVEGVR	1860.84	0.01477	15.4142	0.0096331	3,Phospho[S];	3	1|0|	target	1	4.48049	100	RTSMGGTQQQFVEGVR	3,Phospho[S];	Q02248	549	S	552
HF_LZX_20240328_phos_1.30607.30607.3.2.dta	30607	2233.14	3	0	RAPAAQPPAAAAPSAVGSPAAAPR	2233.12	0.014959	16.9012	0.00964255	18,Phospho[S];	3	1|0|	target	1	4.53585	100	RAPAAQPPAAAAPSAVGSPAAAPR	18,Phospho[S];	Q9D1L0	27	S	45
HF_LZX_20240328_phos_1.65480.65480.2.0.dta	65480	2272.12	2	0	TWTLCGTPEYLAPEIILSK	2272.1	0.023854	16.8475	0.0096458	3,Phospho[T];5,Carbamidomethyl[C];	3	1|0|0|	target	0	3.79819	164	TWTLCGTPEYLAPEIILSK	3,Phospho[T];5,Carbamidomethyl[C];	P05132	195	T	198
HF_LZX_20240328_phos_1.52998.52998.3.0.dta	52998	3559.51	3	0	EFITGDVEPTDAESAWHSENEEEDKLAGDMK	3559.47	0.04089	17.378	0.00966665	18,Phospho[S];	3	1|0|	target	1	1.96683	164	EFITGDVEPTDAESAWHSENEEEDKLAGDMK	18,Phospho[S];	Q78ZA7	107	S	125
HF_LZX_20240328_phos_1.14337.14337.4.0.dta	14337	1887.87	4	0	VGDTEKPEPERSPPNR	1887.86	0.0119	16.3876	0.00967728	12,Phospho[S];	3	1|0|	target	2	4.57267	100	VGDTEKPEPERSPPNR	12,Phospho[S];	Q3TQI7	249	S	261
HF_LZX_20240328_phos_1.14255.14255.3.0.dta	14255	1945.81	3	0	IEDVGSDEEDDSGKDKK	1945.79	0.014979	15.9218	0.00970357	6,Phospho[S];	3	1|0|	target	2	3.36855	100	IEDVGSDEEDDSGKDKK	6,Phospho[S];	P08238	249	S	255
HF_LZX_20240328_phos_1.25917.25917.2.0.dta	25917	1011.46	2	0	ASVSDLSPR	1011.45	0.009477	14.6959	0.00970732	7,Phospho[S];	3	1|0|	target	0	4.80727	96	ASVSDLSPR	7,Phospho[S];	Q569Z6	236	S	243
HF_LZX_20240328_phos_1.60359.60359.3.0.dta	60359	2594.36	3	0	APVVLQPEQIVSEEETPPPLLTK	2594.34	0.021248	17.4817	0.00975831	16,Phospho[T];	3	1|0|	target	0	4.42699	100	APVVLQPEQIVSEEETPPPLLTK	16,Phospho[T];	Q9JIX8	401	T	417
HF_LZX_20240328_phos_1.7437.7437.2.0.dta	7437	1169.53	2	0	KDSAQDVQAK	1169.52	0.009277	13.389	0.00975869	3,Phospho[S];	3	1|0|	target	1	3.10103	96	KDSAQDVQAK	3,Phospho[S];	Q9JJ28	433	S	436
HF_LZX_20240328_phos_1.28274.28274.4.2.dta	28274	2396.12	4	0	SSPPATDPGPVPSSPSQEPPTKR	2396.11	0.007576	15.0598	0.00975956	1,Phospho[S];	3	1|0|	target	1	4.29134	100	SSPPATDPGPVPSSPSQEPPTKR	1,Phospho[S];	Q922Y1	186	S	187
HF_LZX_20240328_phos_1.34473.34473.3.0.dta	34473	1819.78	3	0	EYAENIGDGRSPEFR	1819.76	0.01175	16.1547	0.00976121	11,Phospho[S];	3	1|0|	target	1	5.98113	100	EYAENIGDGRSPEFR	11,Phospho[S];	Q9CWL8	534	S	545
HF_LZX_20240328_phos_1.50515.50515.3.0.dta	50515	2724.26	3	0	STQAAEDKEEESLHSIISNTEAVR	2724.24	0.023613	20.065	0.00976343	1,Phospho[S];	1	1|0|	target	1	6.81915	100	STQAAEDKEEESLHSIISNTEAVR	1,Phospho[S];	Q9CQN1	60	S	61
HF_LZX_20240328_phos_1.57247.57247.3.0.dta	57247	2378.1	3	0	SFGSGTELGHWVTTPPDIPGSR	2378.08	0.017094	16.3395	0.00976962	14,Phospho[T];	3	1|0|	target	0	4.14834	100	SFGSGTELGHWVTTPPDIPGSR	14,Phospho[T];	Q9CQS4	31	T	45
HF_LZX_20240328_phos_1.14489.14489.2.0.dta	14489	1084.47	2	0	SSAAVETSPR	1084.47	0.007756	14.7813	0.00977204	8,Phospho[S];	3	1|0|	target	0	3.96934	96	SSAAVETSPR	8,Phospho[S];	Q4VAC9	1121	S	1129
HF_LZX_20240328_phos_1.24294.24294.2.0.dta	24294	1393.6	2	0	AEGEPQEESPLK	1393.59	0.00986	14.3764	0.00977252	9,Phospho[S];	3	1|0|	target	0	5.62256	100	AEGEPQEESPLK	9,Phospho[S];	Q8K019	168	S	177
HF_LZX_20240328_phos_1.50954.50954.3.0.dta	50954	2052.94	3	0	SPTGPSNSFLANMGGTVAHK	2052.92	0.018363	16.1655	0.00979219	1,Phospho[S];	3	1|0|	target	0	0.124027	100	SPTGPSNSFLANMGGTVAHK	1,Phospho[S];	Q8JZX4	221	S	222
HF_LZX_20240328_phos_1.51018.51018.3.0.dta	51018	2734.19	3	0	GLATGDSPLGPMTHHGEEDWVYER	2734.16	0.03023	16.3434	0.00979432	7,Phospho[S];	3	1|0|	target	0	4.04706	164	GLATGDSPLGPMTHHGEEDWVYER	7,Phospho[S];	Q91XF0	234	S	241
HF_LZX_20240328_phos_1.23081.23081.2.0.dta	23081	2158.82	2	0	GSEGSQSPGSSVDDAEDDPSR	2158.8	0.018184	12.5461	0.00981131	7,Phospho[S];	3	1|0|	target	0	2.3546	101	GSEGSQSPGSSVDDAEDDPSR	7,Phospho[S];	O35615	674	S	681
HF_LZX_20240328_phos_1.53531.53531.4.0.dta	53531	3054.41	4	0	GREDVSNFDDEFTSEAPILTPPREPR	3054.38	0.030744	17.2983	0.00982249	20,Phospho[T];	3	1|0|	target	2	4.75866	164	GREDVSNFDDEFTSEAPILTPPREPR	20,Phospho[T];	Q8BWW9	937	T	957
HF_LZX_20240328_phos_1.37349.37349.3.0.dta	37349	1872.94	3	0	EALVEPASESPRPALAR	1872.92	0.016192	15.0788	0.00982589	10,Phospho[S];	3	1|0|	target	1	7.57343	100	EALVEPASESPRPALAR	10,Phospho[S];	P70441	265	S	275
HF_LZX_20240328_phos_1.38048.38048.2.0.dta	38048	1226.62	2	0	GSLASLDSLRK	1226.61	0.007797	14.3808	0.00983777	8,Phospho[S];	3	1|0|	target	1	6.99677	96	GSLASLDSLRK	8,Phospho[S];	P30999	344	S	352
HF_LZX_20240328_phos_1.28574.28574.3.0.dta	28574	1998.96	3	0	LSRGDSLKEPTSIADSSR	1998.95	0.009919	16.9365	0.00983972	6,Phospho[S];	3	1|0|	target	2	5.88079	100	LSRGDSLKEPTSIADSSR	6,Phospho[S];	Q8VDZ4	374	S	380
HF_LZX_20240328_phos_1.34796.34796.2.0.dta	34796	1846.68	2	0	EEASDDDMEGDEAVVR	1846.67	0.011728	13.6051	0.00985532	4,Phospho[S];	3	1|0|	target	0	6.4344	100	EEASDDDMEGDEAVVR	4,Phospho[S];	Q6P4T2	221	S	225
HF_LZX_20240328_phos_1.23250.23250.3.0.dta	23250	2262.07	3	0	NREPPPPGSPPASPGPQSPSTK	2262.05	0.01646	16.4166	0.00987094	9,Phospho[S];	3	1|0|	target	1	4.13094	100	NREPPPPGSPPASPGPQSPSTK	9,Phospho[S];	Q3UYI5	559	S	568
HF_LZX_20240328_phos_1.50029.50029.3.2.dta	50029	2640.11	3	0	DSDQVAQSDGEESPAAEEQLLGER	2640.09	0.014011	14.6651	0.00987387	8,Phospho[S];	3	1|0|	target	0	4.95656	100	DSDQVAQSDGEESPAAEEQLLGER	8,Phospho[S];	Q3UPL0	518	S	526
HF_LZX_20240328_phos_1.18425.18425.3.0.dta	18425	1817.71	3	0	IEDVGSDEEDDSGKDK	1817.7	0.011844	13.8889	0.00988023	6,Phospho[S];	3	1|0|	target	1	3.85013	100	IEDVGSDEEDDSGKDK	6,Phospho[S];	P08238	249	S	255
HF_LZX_20240328_phos_1.35717.35717.2.1.dta	35717	1416.65	2	0	TASLTSAASIDGSR	1416.64	0.012117	14.7868	0.00990658	9,Phospho[S];	3	1|0|	target	0	5.39919	100	TASLTSAASIDGSR	9,Phospho[S];	Q9QYG0	329	S	338
HF_LZX_20240328_phos_1.13492.13492.3.0.dta	13492	2459.02	3	0	QKSDAEEDGVTGSQDEEDSKPK	2459.01	0.011983	15.0976	0.00990766	3,Phospho[S];	3	1|0|	target	2	4.22117	101	QKSDAEEDGVTGSQDEEDSKPK	3,Phospho[S];	P35564	550	S	553
HF_LZX_20240328_phos_1.36803.36803.2.0.dta	36803	1560.74	2	0	VSGGSPLVAPCPSPR	1560.72	0.014357	14.9284	0.00991247	5,Phospho[S];11,Carbamidomethyl[C];	3	1|0|0|	target	0	5.92754	100	VSGGSPLVAPCPSPR	5,Phospho[S];11,Carbamidomethyl[C];	Q9CWY3	9	S	14
HF_LZX_20240328_phos_1.56063.56063.3.0.dta	56063	2477.21	3	0	MEHIPESRPLSPTAFSLESLR	2477.19	0.024394	16.066	0.0099331	11,Phospho[S];	3	1|0|	target	1	6.0363	100	MEHIPESRPLSPTAFSLESLR	11,Phospho[S];	P35492	624	S	635
HF_LZX_20240328_phos_1.37597.37597.2.0.dta	37597	1736.77	2	0	AELGMNDSPSQSPPVK	1736.76	0.014919	15.4005	0.00994146	12,Phospho[S];	3	1|0|	target	0	2.66258	100	AELGMNDSPSQSPPVK	12,Phospho[S];	Q9QXG4	255	S	267
HF_LZX_20240328_phos_1.14689.14689.3.0.dta	14689	2045.93	3	0	GTPSSSPVSPQESPKHESK	2045.92	0.015422	17.8414	0.00996669	13,Phospho[S];	3	1|0|	target	1	2.13384	100	GTPSSSPVSPQESPKHESK	13,Phospho[S];	Q62417	49	S	62
HF_LZX_20240328_phos_1.28880.28880.3.0.dta	28880	2340.01	3	0	GQAATPETPQPSPPSGSGSESYK	2340	0.012013	19.2873	0.00997844	12,Phospho[S];	3	1|0|	target	0	2.13945	100	GQAATPETPQPSPPSGSGSESYK	12,Phospho[S];	P49698	424	S	436
HF_LZX_20240328_phos_1.33842.33842.2.0.dta	33842	1124.55	2	0	NSASVGIIQR	1124.55	0.008562	13.9388	0.00998042	4,Phospho[S];	3	1|0|	target	0	4.53031	96	NSASVGIIQR	4,Phospho[S];	Q8C0N2	64	S	68
HF_LZX_20240328_phos_1.58340.58340.4.0.dta	58340	3945.92	4	0	GIDPPQVLSPDMVPPSERGTPIPDSSSTLASGEFTGVK	3945.88	0.035275	16.7668	0.00998358	20,Phospho[T];	3	1|0|	target	1	1.7205	100	GIDPPQVLSPDMVPPSERGTPIPDSSSTLASGEFTGVK	20,Phospho[T];	Q60902	344	T	364
HF_LZX_20240328_phos_1.19342.19342.4.0.dta	19342	2207.9	4	0	SKSEEAHAEDSVMDHHFR	2207.88	0.015019	17.5654	0.00999	3,Phospho[S];13,Oxidation[M];	3	1|0|0|	target	1	4.24745	100	SKSEEAHAEDSVMDHHFR	3,Phospho[S];13,Oxidation[M];	Q9CY58	326	S	329
HF_LZX_20240328_phos_1.30069.30069.3.0.dta	30069	2102.04	3	0	VQNHLPASGPPQPPAASPTR	2102.02	0.018349	17.7426	0.00999832	17,Phospho[S];	3	1|0|	target	0	4.7965	100	VQNHLPASGPPQPPAASPTR	17,Phospho[S];	Q62219	169	S	186
HF_LZX_20240328_phos_1.26124.26124.3.0.dta	26124	1428.7	3	0	ELPRPGASPPAEK	1428.69	0.012028	12.4413	0.0100243	8,Phospho[S];	3	1|0|	target	1	5.95086	96	ELPRPGASPPAEK	8,Phospho[S];	Q05915	16	S	24
HF_LZX_20240328_phos_1.24203.24203.3.0.dta	24203	1614.72	3	0	DRTSLNESEATGVR	1614.71	0.011176	15.3357	0.0100496	4,Phospho[S];	3	1|0|	target	1	5.94226	100	DRTSLNESEATGVR	4,Phospho[S];	Q923Q2	553	S	557
HF_LZX_20240328_phos_1.47040.47040.3.0.dta	47040	2858.39	3	0	SQSLPHSATVTLSGTSDPHALADSALSK	2858.36	0.033922	18.1556	0.0100651	3,Phospho[S];	3	1|0|	target	0	4.54703	164	SQSLPHSATVTLSGTSDPHALADSALSK	3,Phospho[S];	Q8R5A6	163	S	166
HF_LZX_20240328_phos_1.16334.16334.3.0.dta	16334	2104.81	3	0	AAKESEEEEEEEETEEK	2104.8	0.014847	14.234	0.0100666	5,Phospho[S];	3	1|0|	target	1	3.25702	100	AAKESEEEEEEEETEEK	5,Phospho[S];	E9Q5C9	558	S	563
HF_LZX_20240328_phos_1.18942.18942.3.0.dta	18942	1824.83	3	0	RATPEPSGTPSSDTVSR	1824.81	0.013748	15.9211	0.0100788	3,Phospho[T];	3	1|0|	target	1	5.13539	100	RATPEPSGTPSSDTVSR	3,Phospho[T];	O89053	415	T	418
HF_LZX_20240328_phos_1.8610.8610.3.0.dta	8610	1301.65	3	0	RESPSPAPKPR	1301.64	0.009605	14.6901	0.0100828	3,Phospho[S];	3	1|0|	target	2	5.22294	96	RESPSPAPKPR	3,Phospho[S];	Q52KI8	445	S	448
HF_LZX_20240328_phos_1.42096.42096.5.0.dta	42096	3404.54	5	0	RPAASSAAAASAAASSPAGGGGEAQELLEHCGVCR	3404.51	0.028153	15.6598	0.0100983	16,Phospho[S];31,Carbamidomethyl[C];34,Carbamidomethyl[C];	3	1|0|0|0|	target	1	4.3967	100	RPAASSAAAASAAASSPAGGGGEAQELLEHCGVCR	16,Phospho[S];31,Carbamidomethyl[C];34,Carbamidomethyl[C];	Q62318	35	S	51
HF_LZX_20240328_phos_1.36717.36717.4.0.dta	36717	2463.04	4	0	ASPALGSGHHDGSGDSLEMSSLDR	2463.02	0.01786	17.0462	0.0101161	2,Phospho[S];	3	1|0|	target	0	5.94451	100	ASPALGSGHHDGSGDSLEMSSLDR	2,Phospho[S];	Q9CZW5	92	S	94
HF_LZX_20240328_phos_1.65662.65662.3.0.dta	65662	3420.69	3	0	ILDPNSGEPAPVLSSPTPTDLSTFLSFPSPEK	3420.65	0.037467	16.6695	0.010165	15,Phospho[S];	3	1|0|	target	0	2.1483	164	ILDPNSGEPAPVLSSPTPTDLSTFLSFPSPEK	15,Phospho[S];	P46061	415	S	430
HF_LZX_20240328_phos_1.26624.26624.3.0.dta	26624	2598.26	3	0	ETTSGTTAEPVKNNSPAPPQPAPVK	2598.24	0.020099	16.8049	0.0101655	15,Phospho[S];	3	1|0|	target	1	3.39544	100	ETTSGTTAEPVKNNSPAPPQPAPVK	15,Phospho[S];	Q14AX6	1064	S	1079
HF_LZX_20240328_phos_1.60779.60779.3.0.dta	60779	2887.39	3	0	TSPIPESSPAPFPFPEAPGSLPSSSAPR	2887.35	0.031873	15.3161	0.0101839	2,Phospho[S];	3	1|0|	target	0	1.22481	164	TSPIPESSPAPFPFPEAPGSLPSSSAPR	2,Phospho[S];	A6X8Z5	665	S	667
HF_LZX_20240328_phos_1.55004.55004.3.0.dta	55004	3041.34	3	0	AGSPLCNSNLQDSEEDVEPPSYHLFR	3041.3	0.046333	17.7855	0.0101936	3,Phospho[S];6,Carbamidomethyl[C];	3	1|0|0|	target	0	6.61076	164	AGSPLCNSNLQDSEEDVEPPSYHLFR	3,Phospho[S];6,Carbamidomethyl[C];	Q91YM2	972	S	975
HF_LZX_20240328_phos_1.57168.57168.4.0.dta	57168	3590.75	4	0	SLSPVLPAAHGSAPASDPCFPAPSPAPAATPPEAFK	3590.7	0.047317	18.1899	0.0101943	3,Phospho[S];19,Carbamidomethyl[C];	3	1|0|0|	target	0	2.57069	164	SLSPVLPAAHGSAPASDPCFPAPSPAPAATPPEAFK	3,Phospho[S];19,Carbamidomethyl[C];	Q6P9R4	1335	S	1338
HF_LZX_20240328_phos_1.16723.16723.2.0.dta	16723	1018.44	2	0	GGPAEAPSPR	1018.44	0.008276	14.0269	0.0102007	8,Phospho[S];	3	1|0|	target	0	5.24789	96	GGPAEAPSPR	8,Phospho[S];	B1AZA5	4	S	12
HF_LZX_20240328_phos_1.46711.46711.4.0.dta	46711	2741.35	4	0	YVLGNPLTPGINQGPQIDKEQHDK	2741.33	0.023935	16.4565	0.0102768	8,Phospho[T];	3	1|0|	target	1	2.04556	100	YVLGNPLTPGINQGPQIDKEQHDK	8,Phospho[T];	P24549	329	T	337
HF_LZX_20240328_phos_1.42354.42354.2.0.dta	42354	2449.03	2	0	VFEDNSNEKLFDEEEGPNEK	2449.01	0.023137	13.9024	0.0102958	6,Phospho[S];	3	1|0|	target	1	2.2347	100	VFEDNSNEKLFDEEEGPNEK	6,Phospho[S];	Q8BGC0	699	S	705
HF_LZX_20240328_phos_1.58003.58003.4.1.dta	58003	3290.66	4	0	MKQEVLPVLPAPQKESAEQEGFADILSQK	3290.64	0.026243	14.9691	0.0103078	16,Phospho[S];	3	1|0|	target	2	7.18813	100	MKQEVLPVLPAPQKESAEQEGFADILSQK	16,Phospho[S];	A2AJ15	86	S	102
HF_LZX_20240328_phos_1.39124.39124.2.0.dta	39124	1473.77	2	0	SKPIPIMPASPQK	1473.75	0.013217	16.6942	0.0103152	10,Phospho[S];	3	1|0|	target	1	5.98692	100	SKPIPIMPASPQK	10,Phospho[S];	Q8K1M6	612	S	622
HF_LZX_20240328_phos_1.28711.28711.3.0.dta	28711	2551.13	3	0	HSLSSESQAPEDIAPPGSSPHANR	2551.12	0.013107	18.3425	0.0103405	19,Phospho[S];	3	1|0|	target	0	5.27791	100	HSLSSESQAPEDIAPPGSSPHANR	19,Phospho[S];	Q99K30	464	S	483
HF_LZX_20240328_phos_1.60532.60532.3.0.dta	60532	3025.45	3	0	TGSSSPPGGLSKPGSQLDSMLGSLQSDLNK	3025.42	0.032154	18.2048	0.0103649	4,Phospho[S];	3	1|0|	target	1	5.50176	164	TGSSSPPGGLSKPGSQLDSMLGSLQSDLNK	4,Phospho[S];	Q8VI36	317	S	321
HF_LZX_20240328_phos_1.46007.46007.2.0.dta	46007	1167.57	2	0	SPQMVSAIVR	1167.56	0.010199	13.8252	0.0103658	1,Phospho[S];	3	1|0|	target	0	6.08913	96	SPQMVSAIVR	1,Phospho[S];	Q02248	190	S	191
HF_LZX_20240328_phos_1.12549.12549.2.0.dta	12549	1251.61	2	0	KEVQSPEQVK	1251.6	0.010012	16.7122	0.0103743	5,Phospho[S];	3	1|0|	target	1	3.18771	100	KEVQSPEQVK	5,Phospho[S];	Q8K019	489	S	494
HF_LZX_20240328_phos_1.64724.64724.2.0.dta	64724	2046.9	2	0	GDSETDLEALFNAVMNPK	2046.87	0.024359	14.8172	0.01041	3,Phospho[S];15,Oxidation[M];	3	1|0|0|	target	0	-1.27639	165	GDSETDLEALFNAVMNPK	3,Phospho[S];15,Oxidation[M];	P46938	43	S	46
HF_LZX_20240328_phos_1.36579.36579.2.0.dta	36579	1659.76	2	0	TASESISNLSEAGSVK	1659.75	0.007791	14.8149	0.0104269	10,Phospho[S];	3	1|0|	target	0	1.48962	100	TASESISNLSEAGSVK	10,Phospho[S];	Q922J3	189	S	199
HF_LZX_20240328_phos_1.25028.25028.3.0.dta	25028	1956.86	3	0	AESPETSAVESTQSTPQK	1956.84	0.015285	13.8092	0.0104321	3,Phospho[S];	3	1|0|	target	0	4.22415	100	AESPETSAVESTQSTPQK	3,Phospho[S];	Q4VA53	1353	S	1356
HF_LZX_20240328_phos_1.35926.35926.2.0.dta	35926	1151.52	2	0	AGSPQLDDIR	1151.51	0.008579	13.3015	0.0104479	3,Phospho[S];	3	1|0|	target	0	5.02941	96	AGSPQLDDIR	3,Phospho[S];	Q8CHW4	537	S	540
HF_LZX_20240328_phos_1.35241.35241.2.0.dta	35241	1846.69	2	0	EEASDDDMEGDEAVVR	1846.67	0.019133	12.317	0.0104581	4,Phospho[S];	3	1|0|	target	0	0.64909	160	EEASDDDMEGDEAVVR	4,Phospho[S];	Q6P4T2	221	S	225
HF_LZX_20240328_phos_1.39264.39264.3.0.dta	39264	1722.77	3	0	YRSPEPDPYLSYR	1722.75	0.012929	14.3941	0.0104594	3,Phospho[S];	3	1|0|	target	1	6.30956	100	YRSPEPDPYLSYR	3,Phospho[S];	O35492	154	S	157
HF_LZX_20240328_phos_1.36844.36844.3.0.dta	36844	2445.22	3	0	ILGSASPEEEQEKPILDRPTR	2445.2	0.019915	14.807	0.0105311	6,Phospho[S];	3	1|0|	target	2	4.71774	100	ILGSASPEEEQEKPILDRPTR	6,Phospho[S];	Q6NXN1	101	S	107
HF_LZX_20240328_phos_1.62331.62331.3.0.dta	62331	3800.61	3	0	SQEDEEEISTSPGVSEFVSDAFDTCSLNQEDLR	3800.56	0.046707	14.6792	0.0105411	15,Phospho[S];25,Carbamidomethyl[C];	3	1|0|0|	target	0	0.616774	164	SQEDEEEISTSPGVSEFVSDAFDTCSLNQEDLR	15,Phospho[S];25,Carbamidomethyl[C];	Q9D5V6	272	S	287
HF_LZX_20240328_phos_1.46215.46215.3.0.dta	46215	1964.86	3	0	NSLMSLSEEHLEPDQR	1964.84	0.018447	13.4525	0.0105512	7,Phospho[S];	3	1|0|	target	0	5.36462	100	NSLMSLSEEHLEPDQR	7,Phospho[S];	E9Q394	1606	S	1613
HF_LZX_20240328_phos_1.42162.42162.2.0.dta	42162	1294.69	2	0	KQITVEELVR	1294.68	0.011706	14.8656	0.0105537	4,Phospho[T];	3	1|0|	target	1	7.69253	96	KQITVEELVR	4,Phospho[T];	Q9QXS1	4033	T	4037
HF_LZX_20240328_phos_1.62609.62609.3.0.dta	62609	2447.18	3	0	AAATFNPELITHILDGSPENTR	2447.16	0.020163	16.5572	0.0105693	17,Phospho[S];	3	1|0|	target	0	3.89402	100	AAATFNPELITHILDGSPENTR	17,Phospho[S];	Q9R0H0	9	S	26
HF_LZX_20240328_phos_1.26819.26819.4.0.dta	26819	2516.03	4	0	ESDDKPEIEDVGSDEEEEEKK	2516.01	0.020971	15.9583	0.0105696	13,Phospho[S];	3	1|0|	target	2	6.25963	100	ESDDKPEIEDVGSDEEEEEKK	13,Phospho[S];	P07901	250	S	263
HF_LZX_20240328_phos_1.35011.35011.3.0.dta	35011	2697.24	3	0	VAGSEGSSSTLVDYTSTSSTGGSPVRK	2697.22	0.016357	17.9861	0.0105719	19,Phospho[S];	3	1|0|	target	1	0.845784	100	VAGSEGSSSTLVDYTSTSSTGGSPVRK	19,Phospho[S];	P97868	1255	S	1274
HF_LZX_20240328_phos_1.35729.35729.2.0.dta	35729	1557.75	2	0	DASPPPAFKPEPPK	1557.73	0.013169	13.9227	0.0105928	3,Phospho[S];	3	1|0|	target	1	6.15595	100	DASPPPAFKPEPPK	3,Phospho[S];	Q9Z0U1	965	S	968
HF_LZX_20240328_phos_1.27550.27550.3.0.dta	27550	1491.68	3	0	APTAALSPEPQDSK	1491.67	0.011337	13.7571	0.010614	7,Phospho[S];	3	1|0|	target	0	5.12591	100	APTAALSPEPQDSK	7,Phospho[S];	Q80YR5	380	S	387
HF_LZX_20240328_phos_1.27662.27662.4.0.dta	27662	2516.03	4	0	ESDDKPEIEDVGSDEEEEEKK	2516.01	0.020911	14.7217	0.010619	13,Phospho[S];	3	1|0|	target	2	5.18908	100	ESDDKPEIEDVGSDEEEEEKK	13,Phospho[S];	P07901	250	S	263
HF_LZX_20240328_phos_1.22702.22702.3.0.dta	22702	2195.9	3	0	KTSFDENDSEELEDKDSK	2195.89	0.018113	16.4632	0.010654	9,Phospho[S];	3	1|0|	target	2	2.11328	100	KTSFDENDSEELEDKDSK	9,Phospho[S];	Q05D44	105	S	114
HF_LZX_20240328_phos_1.32492.32492.2.0.dta	32492	1331.54	2	0	MDDSTNSLVGGR	1331.53	0.010689	13.3206	0.0106627	4,Phospho[S];	3	1|0|	target	0	4.19967	96	MDDSTNSLVGGR	4,Phospho[S];	Q8C7E7	216	S	220
HF_LZX_20240328_phos_1.46838.46838.2.0.dta	46838	1132.5	2	0	DGSFEGLTVK	1132.49	0.010117	14.1837	0.0107054	3,Phospho[S];	3	1|0|	target	0	6.88434	96	DGSFEGLTVK	3,Phospho[S];	Q8BGB2	645	S	648
HF_LZX_20240328_phos_1.48458.48458.2.0.dta	48458	2606.04	2	0	TLSQSSESGTLPSGPPGHTMEVSC	2606.02	0.023334	14.9397	0.0107066	3,Phospho[S];6,Phospho[S];24,Carbamidomethyl[C];	3	1|0|0|0|	target	0	3.54477	100	TLSQSSESGTLPSGPPGHTMEVSC	3,Phospho[S];6,Phospho[S];24,Carbamidomethyl[C];	Q9QYG0	347	S	350
HF_LZX_20240328_phos_1.32951.32951.3.0.dta	32951	2760.17	3	0	SPDEATAADQESEDDLSASRTSLER	2760.15	0.020872	16.7944	0.0107107	22,Phospho[S];	3	1|0|	target	1	2.70936	100	SPDEATAADQESEDDLSASRTSLER	22,Phospho[S];	F8VPU2	880	S	902
HF_LZX_20240328_phos_1.22905.22905.2.0.dta	22905	1237.53	2	0	DQGPEVGVSNR	1237.52	0.007424	13.8858	0.0107533	9,Phospho[S];	3	1|0|	target	0	5.10914	96	DQGPEVGVSNR	9,Phospho[S];	P58735	578	S	587
HF_LZX_20240328_phos_1.41561.41561.3.0.dta	41561	2267.01	3	0	KPSVPDTASPADDSFVDPGER	2266.99	0.02194	15.0776	0.0107863	3,Phospho[S];	3	1|0|	target	1	6.43253	100	KPSVPDTASPADDSFVDPGER	3,Phospho[S];	Q99M51	82	S	85
HF_LZX_20240328_phos_1.39080.39080.2.0.dta	39080	1497.72	2	0	NKFGSADNIPNLK	1497.71	0.014165	15.163	0.0107869	5,Phospho[S];	3	1|0|	target	1	6.07147	100	NKFGSADNIPNLK	5,Phospho[S];	Q69ZZ6	373	S	378
HF_LZX_20240328_phos_1.27455.27455.3.0.dta	27455	1896.76	3	0	DLTHSDSESSLHMSDR	1896.74	0.016428	13.3181	0.0108074	7,Phospho[S];	3	1|0|	target	0	5.72451	100	DLTHSDSESSLHMSDR	7,Phospho[S];	P70302	514	S	521
HF_LZX_20240328_phos_1.26438.26438.3.0.dta	26438	1167.58	3	0	AASPFRSPVR	1167.57	0.008121	14.0423	0.0108342	7,Phospho[S];	3	1|0|	target	1	5.56979	96	AASPFRSPVR	7,Phospho[S];	Q9JLV1	267	S	274
HF_LZX_20240328_phos_1.38465.38465.2.0.dta	38465	1752.82	2	0	QPLLLSEDEEDTKR	1752.81	0.019678	12.7621	0.0108448	6,Phospho[S];	3	1|0|	target	1	7.26299	160	QPLLLSEDEEDTKR	6,Phospho[S];	Q8R1B4	33	S	39
HF_LZX_20240328_phos_1.31977.31977.2.2.dta	31977	1583.61	2	0	FSSQEAASSFGDDR	1583.6	0.013877	14.6174	0.010857	9,Phospho[S];	3	1|0|	target	0	4.97529	100	FSSQEAASSFGDDR	9,Phospho[S];	Q91ZA3	239	S	248
HF_LZX_20240328_phos_1.26978.26978.2.0.dta	26978	1735.6	2	0	ESLKEEDESDDDNM	1735.59	0.012792	12.7324	0.0108795	9,Phospho[S];	3	1|0|	target	1	4.55594	96	ESLKEEDESDDDNM	9,Phospho[S];	O70435	241	S	250
HF_LZX_20240328_phos_1.30189.30189.2.0.dta	30189	1489.54	2	0	AGGAGGEGSDDDTSLT	1489.53	0.010478	15.1654	0.0108815	9,Phospho[S];	3	1|0|	target	0	3.02461	100	AGGAGGEGSDDDTSLT	9,Phospho[S];	Q9JMD3	275	S	284
HF_LZX_20240328_phos_1.30427.30427.3.0.dta	30427	1877.91	3	0	ETNTDSVAPSPTVVRPK	1877.9	0.013676	14.787	0.010888	10,Phospho[S];	3	1|0|	target	1	4.1056	100	ETNTDSVAPSPTVVRPK	10,Phospho[S];	Q5SXA9	881	S	891
HF_LZX_20240328_phos_1.45491.45491.2.0.dta	45491	2259.95	2	0	SLAADDEGGPDLEPDYSTATR	2259.93	0.020427	15.0436	0.0108923	1,Phospho[S];	3	1|0|	target	0	3.85502	100	SLAADDEGGPDLEPDYSTATR	1,Phospho[S];	P98203	268	S	269
HF_LZX_20240328_phos_1.34793.34793.4.2.dta	34793	3142.55	4	0	TKSKGSLEITESQSADAEPPPPPKPDLSR	3142.53	0.024388	15.6878	0.0108928	3,Phospho[S];	3	1|0|	target	3	4.35359	100	TKSKGSLEITESQSADAEPPPPPKPDLSR	3,Phospho[S];	Q8VDZ4	293	S	296
HF_LZX_20240328_phos_1.50806.50806.3.0.dta	50806	2309.1	3	0	SAQASSSEKEPCAPLTIPSIR	2309.08	0.018032	14.4344	0.0109294	6,Phospho[S];12,Carbamidomethyl[C];	3	1|0|0|	target	1	2.60354	100	SAQASSSEKEPCAPLTIPSIR	6,Phospho[S];12,Carbamidomethyl[C];	Q922B9	435	S	441
HF_LZX_20240328_phos_1.14822.14822.2.1.dta	14822	1346.52	2	0	LDGETASDSESR	1346.51	0.009702	14.7465	0.0109387	7,Phospho[S];	3	1|0|	target	0	6.07671	100	LDGETASDSESR	7,Phospho[S];	Q99L43	25	S	32
HF_LZX_20240328_phos_1.42111.42111.3.0.dta	42111	3404.55	3	0	RPAASSAAAASAAASSPAGGGGEAQELLEHCGVCR	3404.51	0.035215	15.4257	0.0109399	16,Phospho[S];31,Carbamidomethyl[C];34,Carbamidomethyl[C];	3	1|0|0|0|	target	1	1.46155	164	RPAASSAAAASAAASSPAGGGGEAQELLEHCGVCR	16,Phospho[S];31,Carbamidomethyl[C];34,Carbamidomethyl[C];	Q62318	35	S	51
HF_LZX_20240328_phos_1.36493.36493.3.0.dta	36493	2376.2	3	0	EATAQKPTASSGSTVTTPPPLVR	2376.18	0.016168	15.8489	0.01094	17,Phospho[T];	3	1|0|	target	1	1.07136	100	EATAQKPTASSGSTVTTPPPLVR	17,Phospho[T];	Q8CHY6	168	T	185
HF_LZX_20240328_phos_1.22353.22353.3.0.dta	22353	1744.78	3	0	HSASDPGPAPVVNSSSR	1744.76	0.012437	15.3916	0.0109563	16,Phospho[S];	3	1|0|	target	0	4.70285	100	HSASDPGPAPVVNSSSR	16,Phospho[S];	Q8BI84	1750	S	1766
HF_LZX_20240328_phos_1.31270.31270.2.0.dta	31270	2346.1	2	0	PAQPPNAGESPHSPGVEDAPIAK	2346.08	0.019637	17.2008	0.0109733	13,Phospho[S];	3	1|0|	target	0	1.1504	100	PAQPPNAGESPHSPGVEDAPIAK	13,Phospho[S];	Q9ERG0	475	S	488
HF_LZX_20240328_phos_1.44720.44720.2.0.dta	44720	1995.82	2	0	DDEPSGWEEPSPQSISR	1995.8	0.018401	15.4648	0.0109802	11,Phospho[S];	3	1|0|	target	0	3.06757	100	DDEPSGWEEPSPQSISR	11,Phospho[S];	Q8BKI2	902	S	913
HF_LZX_20240328_phos_1.59948.59948.2.0.dta	59948	2395.98	2	0	SIDDSEMESPVDDVFYPGTGR	2395.96	0.02129	15.6622	0.0110023	1,Phospho[S];	3	1|0|	target	0	5.34753	100	SIDDSEMESPVDDVFYPGTGR	1,Phospho[S];	P70257	279	S	280
HF_LZX_20240328_phos_1.14368.14368.2.0.dta	14368	1184.53	2	0	SAAVSASSPEAK	1184.52	0.008573	14.7434	0.0110865	8,Phospho[S];	3	1|0|	target	0	4.30159	100	SAAVSASSPEAK	8,Phospho[S];	P54276	55	S	63
HF_LZX_20240328_phos_1.48561.48561.3.0.dta	48561	2385.25	3	0	EATLPPVSPPKAALSVDEVEKK	2385.23	0.021677	14.7781	0.0110922	8,Phospho[S];	3	1|0|	target	2	5.53367	100	EATLPPVSPPKAALSVDEVEKK	8,Phospho[S];	Q6NZJ6	1223	S	1231
HF_LZX_20240328_phos_1.36601.36601.3.1.dta	36601	2463.04	3	0	ASPALGSGHHDGSGDSLEMSSLDR	2463.02	0.018602	17.3566	0.0110962	13,Phospho[S];	3	1|0|	target	0	6.55016	100	ASPALGSGHHDGSGDSLEMSSLDR	13,Phospho[S];	Q9CZW5	92	S	105
HF_LZX_20240328_phos_1.58512.58512.2.1.dta	58512	2227.82	2	0	SMGYDDLDYGMMSDYGTAR	2227.8	0.022583	15.0018	0.0111012	1,Phospho[S];	3	1|0|	target	0	5.29365	164	SMGYDDLDYGMMSDYGTAR	1,Phospho[S];	P30999	287	S	288
HF_LZX_20240328_phos_1.37286.37286.3.0.dta	37286	2159.03	3	0	AENQRPAEDSALSPGPLAGAK	2159.01	0.019891	16.2403	0.0111192	13,Phospho[S];	3	1|0|	target	1	2.9923	100	AENQRPAEDSALSPGPLAGAK	13,Phospho[S];	Q3UZ39	289	S	302
HF_LZX_20240328_phos_1.22771.22771.2.0.dta	22771	1574.59	2	0	IEDVGSDEEDDSGK	1574.57	0.011978	14.497	0.0111205	6,Phospho[S];	3	1|0|	target	0	4.13442	100	IEDVGSDEEDDSGK	6,Phospho[S];	P08238	249	S	255
HF_LZX_20240328_phos_1.27425.27425.2.0.dta	27425	1022.5	2	0	SGVAVPTSPK	1022.49	0.008174	12.9065	0.0111212	8,Phospho[S];	3	1|0|	target	0	5.6383	96	SGVAVPTSPK	8,Phospho[S];	Q61823	86	S	94
HF_LZX_20240328_phos_1.60408.60408.3.0.dta	60408	1790.75	3	0	EELASDLEEMATSSAK	1790.74	0.01441	13.5768	0.011139	5,Phospho[S];	3	1|0|	target	0	5.5104	100	EELASDLEEMATSSAK	5,Phospho[S];	Q9D6Z1	508	S	513
HF_LZX_20240328_phos_1.47887.47887.4.0.dta	47887	3638.78	4	0	DTLNPVAVPVSSPTATKPSPANTASPCTSNINPPR	3638.75	0.029233	15.1787	0.0111541	19,Phospho[S];27,Carbamidomethyl[C];	3	1|0|0|	target	1	1.59853	100	DTLNPVAVPVSSPTATKPSPANTASPCTSNINPPR	19,Phospho[S];27,Carbamidomethyl[C];	Q8BWW4	567	S	586
HF_LZX_20240328_phos_1.40447.40447.4.0.dta	40447	2566.18	4	0	DHSSQSEEEVVEGEKEVEALKK	2566.16	0.024945	17.245	0.0111552	4,Phospho[S];	3	1|0|	target	2	4.81572	100	DHSSQSEEEVVEGEKEVEALKK	4,Phospho[S];	Q9Z2F7	113	S	117
HF_LZX_20240328_phos_1.21804.21804.3.0.dta	21804	2496.18	3	0	VSKSPTAQSPTSSVEAESPDQKR	2496.16	0.021099	16.8133	0.0111625	4,Phospho[S];	3	1|0|	target	2	1.88375	100	VSKSPTAQSPTSSVEAESPDQKR	4,Phospho[S];	Q6PEM6	53	S	57
HF_LZX_20240328_phos_1.25246.25246.2.0.dta	25246	937.457	2	0	ANTLSPVR	937.45	0.006476	14.4003	0.0111809	5,Phospho[S];	3	1|0|	target	0	6.17322	96	ANTLSPVR	5,Phospho[S];	Q69Z38	277	S	282
HF_LZX_20240328_phos_1.58749.58749.3.0.dta	58749	2277	3	0	SAEDLTDGSYDDILNAEQLK	2276.98	0.02134	12.6307	0.0112125	1,Phospho[S];	3	1|0|	target	0	-3.30502	100	SAEDLTDGSYDDILNAEQLK	1,Phospho[S];	Q9D0L7	42	S	43
HF_LZX_20240328_phos_1.35857.35857.2.0.dta	35857	1446.71	2	0	NVPGLAAPSSPTQK	1446.7	0.011499	15.5718	0.0112216	10,Phospho[S];	3	1|0|	target	0	5.07797	100	NVPGLAAPSSPTQK	10,Phospho[S];	Q8R3Q2	660	S	670
HF_LZX_20240328_phos_1.56935.56935.3.0.dta	56935	2482.18	3	0	RISETSVSTPGPSLPEDDVFLR	2482.19	-0.006103	16.6719	0.0112279	3,Phospho[S];	3	1|0|	target	1	8.09107	36	RISETSVSTPGPSLPEDDVFLR	3,Phospho[S];	Q5SX79	357	S	360
HF_LZX_20240328_phos_1.35758.35758.2.0.dta	35758	2170.04	2	0	APVSPSSPSGVSSVNTSVTTTK	2170.03	0.016123	15.7516	0.0112421	7,Phospho[S];	3	1|0|	target	0	4.23403	100	APVSPSSPSGVSSVNTSVTTTK	7,Phospho[S];	Q9QYE6	146	S	153
HF_LZX_20240328_phos_1.51319.51319.2.1.dta	51319	1602.76	2	0	SPQNLSHAVEEALK	1602.75	0.01012	13.3567	0.0112631	1,Phospho[S];	3	1|0|	target	0	4.62543	100	SPQNLSHAVEEALK	1,Phospho[S];	Q80X82	1259	S	1260
HF_LZX_20240328_phos_1.20627.20627.2.0.dta	20627	1503.69	2	0	ATAPQTQHVSPMR	1503.68	0.012678	16.4605	0.0112703	10,Phospho[S];	3	1|0|	target	0	4.39588	100	ATAPQTQHVSPMR	10,Phospho[S];	P57776	123	S	133
HF_LZX_20240328_phos_1.36170.36170.2.0.dta	36170	1449.72	2	0	GAAQNIIPASTGAAK	1449.71	0.010111	14.3085	0.011288	10,Phospho[S];	3	1|0|	target	0	6.04486	100	GAAQNIIPASTGAAK	10,Phospho[S];	P16858	198	S	208
HF_LZX_20240328_phos_1.24561.24561.3.0.dta	24561	1739.86	3	0	TNPPTQKPPSPPVSGR	1739.85	0.012304	13.1064	0.0113334	10,Phospho[S];	3	1|0|	target	1	3.61134	100	TNPPTQKPPSPPVSGR	10,Phospho[S];	Q8CBW3	173	S	183
HF_LZX_20240328_phos_1.42778.42778.3.0.dta	42778	1975.94	3	0	ASSPRPHPEFLQTLCR	1975.92	0.015995	15.8832	0.0113464	3,Phospho[S];15,Carbamidomethyl[C];	3	1|0|0|	target	1	6.2771	100	ASSPRPHPEFLQTLCR	3,Phospho[S];15,Carbamidomethyl[C];	Q8C3R1	682	S	685
HF_LZX_20240328_phos_1.26744.26744.4.0.dta	26744	2931.2	4	0	ESDDKPEIEDVGSDEEEEEKKDGDK	2931.18	0.022058	17.241	0.0113746	13,Phospho[S];	3	1|0|	target	3	1.9653	100	ESDDKPEIEDVGSDEEEEEKKDGDK	13,Phospho[S];	P07901	250	S	263
HF_LZX_20240328_phos_1.24406.24406.2.0.dta	24406	1354.65	2	0	AAPSPAPAEPAAPK	1354.64	0.008187	13.9021	0.0113807	4,Phospho[S];	3	1|0|	target	0	6.76931	100	AAPSPAPAEPAAPK	4,Phospho[S];	Q9JLV1	400	S	404
HF_LZX_20240328_phos_1.59708.59708.2.0.dta	59708	1651.86	2	0	SVVGTPAYLAPEVLR	1651.85	0.015619	14.9406	0.0113909	1,Phospho[S];	3	1|0|	target	0	5.95844	100	SVVGTPAYLAPEVLR	1,Phospho[S];	Q62101	747	S	748
HF_LZX_20240328_phos_1.44260.44260.3.0.dta	44260	1416.7	3	0	RISGLIYEETR	1416.69	0.011847	14.708	0.0114046	3,Phospho[S];	3	1|0|	target	1	6.04003	100	RISGLIYEETR	3,Phospho[S];	P62805	45	S	48
HF_LZX_20240328_phos_1.34174.34174.3.0.dta	34174	1791.89	3	0	HAIMRSPQMVSAIVR	1791.88	0.015885	18.6773	0.0114204	6,Phospho[S];9,Oxidation[M];	3	1|0|0|	target	1	5.02395	100	HAIMRSPQMVSAIVR	6,Phospho[S];9,Oxidation[M];	Q02248	185	S	191
HF_LZX_20240328_phos_1.59196.59196.2.0.dta	59196	2045.74	2	0	KEESEESDDDMGFGLFD	2045.72	0.019807	16.2976	0.0114266	4,Phospho[S];11,Oxidation[M];	3	1|0|0|	target	1	4.15398	100	KEESEESDDDMGFGLFD	4,Phospho[S];11,Oxidation[M];	P99027	98	S	102
HF_LZX_20240328_phos_1.44299.44299.4.1.dta	44299	2598.16	4	0	RDSFDDRGPSLNPVLDYDHGSR	2598.14	0.024006	16.3111	0.0114272	3,Phospho[S];	3	1|0|	target	2	5.21709	100	RDSFDDRGPSLNPVLDYDHGSR	3,Phospho[S];	Q8K310	185	S	188
HF_LZX_20240328_phos_1.14457.14457.2.0.dta	14457	1164.5	2	0	SPSQEPSAPGK	1164.49	0.008449	13.4127	0.0114304	3,Phospho[S];	3	1|0|	target	0	3.798	96	SPSQEPSAPGK	3,Phospho[S];	Q8JZQ9	87	S	90
HF_LZX_20240328_phos_1.18196.18196.2.0.dta	18196	1245.63	2	0	AKPLSPEAQPK	1245.62	0.010177	12.6023	0.0114309	5,Phospho[S];	3	1|0|	target	1	7.86414	96	AKPLSPEAQPK	5,Phospho[S];	Q9CXK9	811	S	816
HF_LZX_20240328_phos_1.37765.37765.3.0.dta	37765	1807.87	3	0	VLSPPKLNEANSDTSR	1807.86	0.014746	14.1931	0.0114857	3,Phospho[S];	3	1|0|	target	1	4.77202	100	VLSPPKLNEANSDTSR	3,Phospho[S];	Q9CT10	254	S	257
HF_LZX_20240328_phos_1.41223.41223.3.0.dta	41223	1350.69	3	0	RIPYTPGEIPK	1350.68	0.008294	15.082	0.0115116	5,Phospho[T];	3	1|0|	target	1	6.93693	96	RIPYTPGEIPK	5,Phospho[T];	O70475	469	T	474
HF_LZX_20240328_phos_1.25772.25772.2.0.dta	25772	1735.61	2	0	ESLKEEDESDDDNM	1735.59	0.01791	13.5577	0.0115378	9,Phospho[S];	3	1|0|	target	1	2.88401	160	ESLKEEDESDDDNM	9,Phospho[S];	O70435	241	S	250
HF_LZX_20240328_phos_1.44049.44049.3.0.dta	44049	2281.15	3	0	FYTNPIAKPIPQTPESVGNK	2281.13	0.022626	18.3723	0.0115728	13,Phospho[T];	3	1|0|	target	1	5.08707	100	FYTNPIAKPIPQTPESVGNK	13,Phospho[T];	Q6PFD9	657	T	670
HF_LZX_20240328_phos_1.23060.23060.2.0.dta	23060	1467.69	2	0	KSSVEGLEPAENK	1467.67	0.014178	12.5082	0.0115834	3,Phospho[S];	3	1|0|	target	1	0.221975	96	KSSVEGLEPAENK	3,Phospho[S];	P16254	42	S	45
HF_LZX_20240328_phos_1.20666.20666.2.0.dta	20666	1465.65	2	0	EPAISSQNSPEAR	1465.63	0.013555	15.2299	0.011586	9,Phospho[S];	3	1|0|	target	0	2.74492	100	EPAISSQNSPEAR	9,Phospho[S];	P10711	91	S	100
HF_LZX_20240328_phos_1.25733.25733.2.0.dta	25733	1243.56	2	0	DLPDGHAVSPR	1243.55	0.013133	14.2156	0.0116066	9,Phospho[S];	3	1|0|	target	0	5.53015	160	DLPDGHAVSPR	9,Phospho[S];	Q80VC9	325	S	334
HF_LZX_20240328_phos_1.63848.63848.3.0.dta	63848	2158.05	3	0	TFGGAPGFSLGSPLSSPVFPR	2158.04	0.017868	14.3832	0.0116282	12,Phospho[S];	3	1|0|	target	0	6.82688	100	TFGGAPGFSLGSPLSSPVFPR	12,Phospho[S];	P31001	16	S	28
HF_LZX_20240328_phos_1.37385.37385.5.0.dta	37385	5304.47	5	0	AATATRPPGPPPAPQPPSPAPSPPPRPALAREDEEEDEDEPTETETSGER	5304.42	0.046184	15.5497	0.0116299	22,Phospho[S];	3	1|0|	target	3	5.87977	100	AATATRPPGPPPAPQPPSPAPSPPPRPALAREDEEEDEDEPTETETSGER	22,Phospho[S];	Q9D1F4	70	S	92
HF_LZX_20240328_phos_1.23977.23977.2.0.dta	23977	1170.56	2	0	LSGTGSAGATIR	1170.55	0.009329	13.4176	0.0116416	4,Phospho[T];	3	1|0|	target	0	5.32279	96	LSGTGSAGATIR	4,Phospho[T];	Q9D0F9	503	T	507
HF_LZX_20240328_phos_1.43311.43311.3.0.dta	43311	2552.21	3	0	RAAAASAAEAGIATPGTEDSDDALLK	2552.19	0.023416	15.7547	0.0116623	14,Phospho[T];	3	1|0|	target	1	7.00079	100	RAAAASAAEAGIATPGTEDSDDALLK	14,Phospho[T];	O35226	236	T	250
HF_LZX_20240328_phos_1.26653.26653.2.1.dta	26653	1110.48	2	0	AGDVLEDSPK	1110.47	0.006192	14.6359	0.0116695	8,Phospho[S];	3	1|0|	target	0	6.56265	96	AGDVLEDSPK	8,Phospho[S];	P51859	157	S	165
HF_LZX_20240328_phos_1.60476.60476.3.0.dta	60476	2336.16	3	0	TALPTSGSSTGELELLAGEVPAR	2336.14	0.02299	15.7451	0.0116862	6,Phospho[S];	3	1|0|	target	0	1.85377	100	TALPTSGSSTGELELLAGEVPAR	6,Phospho[S];	Q80VP1	410	S	416
HF_LZX_20240328_phos_1.19887.19887.2.0.dta	19887	1216.58	2	0	APQTSSPPPVR	1216.57	0.009058	14.0056	0.0116922	6,Phospho[S];	3	1|0|	target	0	5.24775	100	APQTSSPPPVR	6,Phospho[S];	Q52KI8	708	S	714
HF_LZX_20240328_phos_1.27745.27745.3.0.dta	27745	2140	3	0	TSSRYSPESQSQTVLHPR	2139.98	0.019962	16.6318	0.0116933	6,Phospho[S];	3	1|0|	target	1	3.65649	100	TSSRYSPESQSQTVLHPR	6,Phospho[S];	Q60974	2110	S	2116
HF_LZX_20240328_phos_1.37990.37990.2.0.dta	37990	1727.73	2	0	AHADEFPLTTDSSEK	1727.72	0.012853	16.7288	0.0116979	12,Phospho[S];	3	1|0|	target	0	5.74405	100	AHADEFPLTTDSSEK	12,Phospho[S];	Q923B6	3	S	15
HF_LZX_20240328_phos_1.37840.37840.3.0.dta	37840	2895.37	3	0	RPLTTSPSLEGTQETYTVAHEENVR	2895.35	0.022035	14.2953	0.0117088	8,Phospho[S];	3	1|0|	target	1	3.40681	100	RPLTTSPSLEGTQETYTVAHEENVR	8,Phospho[S];	Q9CQB2	74	S	82
HF_LZX_20240328_phos_1.41246.41246.3.0.dta	41246	1436.75	3	0	KTSGPPVSELITK	1436.74	0.00993	14.337	0.0117179	3,Phospho[S];	3	1|0|	target	1	5.74624	100	KTSGPPVSELITK	3,Phospho[S];	P43274	33	S	36
HF_LZX_20240328_phos_1.13259.13259.2.0.dta	13259	1350.54	2	0	GGSSEELHDSPR	1350.53	0.009344	13.9175	0.0117192	10,Phospho[S];	3	1|0|	target	0	4.52746	96	GGSSEELHDSPR	10,Phospho[S];	Q3UMU9	625	S	635
HF_LZX_20240328_phos_1.26039.26039.3.0.dta	26039	2967.21	3	0	DDSGAEDNVDTHQQQAENSTVPTADSR	2967.19	0.023241	15.474	0.0117293	3,Phospho[S];	3	1|0|	target	0	2.0205	100	DDSGAEDNVDTHQQQAENSTVPTADSR	3,Phospho[S];	Q8BVR6	47	S	50
HF_LZX_20240328_phos_1.67665.67665.3.0.dta	67665	2799.24	3	0	KDSLDLDVEAASSPAAAALEEDDSSGR	2799.22	0.022302	14.9652	0.0117336	3,Phospho[S];	3	1|0|	target	1	5.88421	100	KDSLDLDVEAASSPAAAALEEDDSSGR	3,Phospho[S];	Q3UJU9	209	S	212
HF_LZX_20240328_phos_1.60310.60310.3.0.dta	60310	2738.41	3	0	TQLWASEPGTPPVPTSLPSQNPILK	2738.38	0.025955	17.5127	0.0117648	10,Phospho[T];	3	1|0|	target	0	5.39787	100	TQLWASEPGTPPVPTSLPSQNPILK	10,Phospho[T];	Q99MR6	533	T	543
HF_LZX_20240328_phos_1.35315.35315.3.0.dta	35315	2087.84	3	0	KETESEAEDDNLDDLER	2087.83	0.006329	15.9746	0.011772	5,Phospho[S];	3	1|0|	target	1	3.12492	100	KETESEAEDDNLDDLER	5,Phospho[S];	Q52KI8	910	S	915
HF_LZX_20240328_phos_1.58341.58341.3.0.dta	58341	3945.92	3	0	GIDPPQVLSPDMVPPSERGTPIPDSSSTLASGEFTGVK	3945.88	0.035593	17.5595	0.0117826	16,Phospho[S];	3	1|0|	target	1	3.03575	100	GIDPPQVLSPDMVPPSERGTPIPDSSSTLASGEFTGVK	16,Phospho[S];	Q60902	344	S	360
HF_LZX_20240328_phos_1.36069.36069.4.0.dta	36069	2074.99	4	0	DKSPVREPIDNLTPEER	2074.98	0.014347	15.891	0.0117967	3,Phospho[S];	3	1|0|	target	2	3.13631	100	DKSPVREPIDNLTPEER	3,Phospho[S];	Q8VH51	133	S	136
HF_LZX_20240328_phos_1.24578.24578.3.0.dta	24578	2504.05	3	0	EGEEPTVYSDDEEPKDETARK	2504.03	0.017438	15.4731	0.0118004	9,Phospho[S];	3	1|0|	target	2	5.12081	100	EGEEPTVYSDDEEPKDETARK	9,Phospho[S];	O55022	172	S	181
HF_LZX_20240328_phos_1.31325.31325.3.0.dta	31325	2094	3	0	GSGTGHPVPGVAQAPDSPAGVR	2093.98	0.026649	16.6644	0.0118064	17,Phospho[S];	3	1|0|	target	0	4.9541	164	GSGTGHPVPGVAQAPDSPAGVR	17,Phospho[S];	Q99L88	69	S	86
HF_LZX_20240328_phos_1.61633.61633.3.1.dta	61633	1848.98	3	0	ALESPERPFLAILGGAK	1848.96	0.013384	14.8256	0.0118173	4,Phospho[S];	3	1|0|	target	1	4.71275	100	ALESPERPFLAILGGAK	4,Phospho[S];	P09411	199	S	203
HF_LZX_20240328_phos_1.28324.28324.3.0.dta	28324	1593.74	3	0	SHIAQWSPHTPPR	1593.73	0.009838	13.2989	0.0118211	7,Phospho[S];	3	1|0|	target	0	5.21141	96	SHIAQWSPHTPPR	7,Phospho[S];	Q00560	658	S	665
HF_LZX_20240328_phos_1.28251.28251.3.0.dta	28251	2079.97	3	0	RPSVTQGTGLSTQPECGPK	2079.95	0.013352	14.9957	0.0118309	3,Phospho[S];16,Carbamidomethyl[C];	3	1|0|0|	target	1	3.24243	100	RPSVTQGTGLSTQPECGPK	3,Phospho[S];16,Carbamidomethyl[C];	Q69ZF3	890	S	893
HF_LZX_20240328_phos_1.49678.49678.3.1.dta	49678	2874.6	3	0	KSKSPPKVPIVIQDDSLPTGPPPQIR	2874.55	0.053797	17.4209	0.0118407	4,Phospho[S];	3	1|0|	target	3	2.17905	164	KSKSPPKVPIVIQDDSLPTGPPPQIR	4,Phospho[S];	Q6NXN1	35	S	39
HF_LZX_20240328_phos_1.72236.72236.3.0.dta	72236	3940.77	3	0	VQGEAVSNIQENTQTPTVQEESEEEEVDETGVEVK	3940.73	0.033437	13.1611	0.0118462	22,Phospho[S];	3	1|0|	target	0	4.45764	100	VQGEAVSNIQENTQTPTVQEESEEEEVDETGVEVK	22,Phospho[S];	P70670	2116	S	2138
HF_LZX_20240328_phos_1.59512.59512.3.0.dta	59512	3618.71	3	0	SESTQPLLDSEERPEDLQLVDSVDGGDEILPR	3618.67	0.043029	16.1786	0.0118692	3,Phospho[S];	3	1|0|	target	1	2.89683	164	SESTQPLLDSEERPEDLQLVDSVDGGDEILPR	3,Phospho[S];	Q00560	777	S	780
HF_LZX_20240328_phos_1.62366.62366.2.0.dta	62366	1350.6	2	0	ASSFADMMGILK	1350.58	0.013042	13.7241	0.0118983	3,Phospho[S];	3	1|0|	target	0	6.49983	96	ASSFADMMGILK	3,Phospho[S];	Q9CWE0	232	S	235
HF_LZX_20240328_phos_1.30242.30242.3.0.dta	30242	1526.72	3	0	RSSSELSPEVVEK	1526.71	0.010085	14.8553	0.0119204	3,Phospho[S];	3	1|0|	target	1	4.79954	100	RSSSELSPEVVEK	3,Phospho[S];	Q8BTI8	1336	S	1339
HF_LZX_20240328_phos_1.28875.28875.2.0.dta	28875	1489.54	2	0	AGGAGGEGSDDDTSLT	1489.53	0.007767	15.7983	0.0119217	9,Phospho[S];	3	1|0|	target	0	3.38168	100	AGGAGGEGSDDDTSLT	9,Phospho[S];	Q9JMD3	275	S	284
HF_LZX_20240328_phos_1.24755.24755.3.0.dta	24755	2041.96	3	0	NVAEALGHSPKDPGGGGGSVR	2041.95	0.016152	16.4623	0.0119231	9,Phospho[S];	3	1|0|	target	1	3.47846	100	NVAEALGHSPKDPGGGGGSVR	9,Phospho[S];	Q8R3Y8	427	S	436
HF_LZX_20240328_phos_1.29087.29087.3.0.dta	29087	1508.68	3	0	AEEDEILNRSPR	1508.67	0.009605	14.9707	0.0119317	10,Phospho[S];	3	1|0|	target	1	4.9679	100	AEEDEILNRSPR	10,Phospho[S];	P35564	572	S	582
HF_LZX_20240328_phos_1.46846.46846.3.0.dta	46846	2558.18	3	0	VVGNPFDSRTEQGPQVDETQFK	2558.16	0.025585	16.0099	0.0119378	8,Phospho[S];	3	1|0|	target	1	5.42763	164	VVGNPFDSRTEQGPQVDETQFK	8,Phospho[S];	P47738	348	S	356
HF_LZX_20240328_phos_1.10815.10815.4.0.dta	10815	1950.92	4	0	DREKEPEAASSRGSPVR	1950.9	0.013677	17.7917	0.0119451	10,Phospho[S];	3	1|0|	target	3	4.85887	100	DREKEPEAASSRGSPVR	10,Phospho[S];	Q3TIX9	32	S	42
HF_LZX_20240328_phos_1.29681.29681.2.1.dta	29681	1451.69	2	0	LAGNEALSPTSPSK	1451.68	0.007609	17.4955	0.0119657	11,Phospho[S];	3	1|0|	target	0	3.4995	100	LAGNEALSPTSPSK	11,Phospho[S];	Q8C5R2	212	S	223
HF_LZX_20240328_phos_1.47451.47451.3.0.dta	47451	2165.13	3	0	AILDAEPGPRPALQPSPSIR	2165.11	0.017615	15.427	0.0119802	16,Phospho[S];	3	1|0|	target	1	7.75692	100	AILDAEPGPRPALQPSPSIR	16,Phospho[S];	P58802	391	S	407
HF_LZX_20240328_phos_1.37731.37731.2.0.dta	37731	1188.66	2	0	QRSPIALPVK	1188.65	0.009305	14.1508	0.0120043	3,Phospho[S];	3	1|0|	target	1	4.83695	100	QRSPIALPVK	3,Phospho[S];	A2AJT4	208	S	211
HF_LZX_20240328_phos_1.25680.25680.2.0.dta	25680	1243.56	2	0	DLPDGHAVSPR	1243.55	0.011964	13.7736	0.0120102	9,Phospho[S];	3	1|0|	target	0	5.61129	96	DLPDGHAVSPR	9,Phospho[S];	Q80VC9	325	S	334
HF_LZX_20240328_phos_1.24942.24942.3.0.dta	24942	1865.88	3	0	LGTGGGGSPDKSPSAQELK	1865.86	0.013224	16.616	0.0120314	8,Phospho[S];	3	1|0|	target	1	4.58286	100	LGTGGGGSPDKSPSAQELK	8,Phospho[S];	Q9WUD1	12	S	20
HF_LZX_20240328_phos_1.58690.58690.2.0.dta	58690	1542.79	2	0	SVSTSPSILPAYLK	1542.78	0.011782	11.8168	0.012038	5,Phospho[S];	3	1|0|	target	0	6.07898	96	SVSTSPSILPAYLK	5,Phospho[S];	Q8BWS5	322	S	327
HF_LZX_20240328_phos_1.31837.31837.2.0.dta	31837	1528.68	2	0	EGSPIPHDPDLGSK	1528.67	0.012194	14.558	0.0120416	3,Phospho[S];	3	1|0|	target	0	2.66225	100	EGSPIPHDPDLGSK	3,Phospho[S];	P42128	428	S	431
HF_LZX_20240328_phos_1.27961.27961.2.0.dta	27961	1577.67	2	0	DPNASPGDAGEQAIR	1577.66	0.011463	14.3504	0.0120785	5,Phospho[S];	3	1|0|	target	0	6.92365	100	DPNASPGDAGEQAIR	5,Phospho[S];	Q64727	285	S	290
HF_LZX_20240328_phos_1.57498.57498.4.1.dta	57498	3420.71	4	0	EVSSRPSTPGLSVVSGISATSEDIPNKIEDLR	3420.69	0.023994	14.6212	0.012171	3,Phospho[S];	3	1|0|	target	2	3.86614	100	EVSSRPSTPGLSVVSGISATSEDIPNKIEDLR	3,Phospho[S];	Q6PAR5	754	S	757
HF_LZX_20240328_phos_1.30474.30474.3.0.dta	30474	1263.54	3	0	ADSHGELDLAR	1263.54	0.007769	13.2106	0.0121715	3,Phospho[S];	3	1|0|	target	0	5.24806	96	ADSHGELDLAR	3,Phospho[S];	O55137	53	S	56
HF_LZX_20240328_phos_1.62944.62944.3.0.dta	62944	2673.22	3	0	TSTFCGTPEFLAPEVLTDTSYTR	2673.18	0.036652	15.2688	0.0121802	2,Phospho[S];5,Carbamidomethyl[C];	3	1|0|0|	target	0	5.1456	164	TSTFCGTPEFLAPEVLTDTSYTR	2,Phospho[S];5,Carbamidomethyl[C];	P70268	775	S	777
HF_LZX_20240328_phos_1.33657.33657.3.0.dta	33657	1805.86	3	0	LRQSSEHIGLDSDLR	1805.85	0.010476	16.5871	0.0121907	4,Phospho[S];	3	1|0|	target	1	3.37934	100	LRQSSEHIGLDSDLR	4,Phospho[S];	A2RSQ0	686	S	690
HF_LZX_20240328_phos_1.15382.15382.3.0.dta	15382	2141.94	3	0	SQEPISNDQKVSDDDKEK	2141.92	0.018155	15.4668	0.012206	12,Phospho[S];	3	1|0|	target	2	4.92208	100	SQEPISNDQKVSDDDKEK	12,Phospho[S];	Q80WJ7	411	S	423
HF_LZX_20240328_phos_1.34500.34500.3.0.dta	34500	2396.02	3	0	ELEQHIQTSDPENFQSEER	2396	0.017676	13.1878	0.0122212	9,Phospho[S];	3	1|0|	target	0	2.73848	100	ELEQHIQTSDPENFQSEER	9,Phospho[S];	Q8BY87	925	S	934
HF_LZX_20240328_phos_1.52279.52279.2.0.dta	52279	1374.71	2	0	TSLHALTVDLPK	1374.7	0.012137	12.9666	0.012248	2,Phospho[S];	3	1|0|	target	0	5.10646	96	TSLHALTVDLPK	2,Phospho[S];	Q91VS8	373	S	375
HF_LZX_20240328_phos_1.46655.46655.3.0.dta	46655	2000.88	3	0	SQSSHSYDDSTLPLIDR	2000.86	0.017231	14.0516	0.0122602	6,Phospho[S];	3	1|0|	target	0	5.25935	100	SQSSHSYDDSTLPLIDR	6,Phospho[S];	P30999	858	S	864
HF_LZX_20240328_phos_1.20009.20009.2.0.dta	20009	1164.55	2	0	GTPSQSPVVGR	1164.54	0.008317	12.5424	0.0122767	6,Phospho[S];	3	1|0|	target	0	6.46032	96	GTPSQSPVVGR	6,Phospho[S];	Q8K2K6	175	S	181
HF_LZX_20240328_phos_1.44540.44540.2.6.dta	44540	1728.81	2	0	SASQSSLDKLDQELK	1728.81	0.008058	12.6278	0.0123007	3,Phospho[S];	3	1|0|	target	1	3.53737	96	SASQSSLDKLDQELK	3,Phospho[S];	Q58A65	727	S	730
HF_LZX_20240328_phos_1.38339.38339.3.0.dta	38339	1496.65	3	0	SFEDLTDHPVTR	1496.64	0.012883	12.1639	0.0123207	1,Phospho[S];	3	1|0|	target	0	5.06207	97	SFEDLTDHPVTR	1,Phospho[S];	Q9Z0F8	793	S	794
HF_LZX_20240328_phos_1.44815.44815.3.0.dta	44815	2854.43	3	0	LASVPAGGAVAVSAAPGSAAPAAGSAPAAAEEK	2854.4	0.028368	15.4762	0.0123366	3,Phospho[S];	3	1|0|	target	0	1.23035	100	LASVPAGGAVAVSAAPGSAAPAAGSAPAAAEEK	3,Phospho[S];	P99027	61	S	64
HF_LZX_20240328_phos_1.23780.23780.3.0.dta	23780	1416.66	3	0	SSLPHSQENLPK	1416.65	0.010402	12.1817	0.0123426	6,Phospho[S];	3	1|0|	target	0	6.30351	96	SSLPHSQENLPK	6,Phospho[S];	P70671	129	S	135
HF_LZX_20240328_phos_1.27427.27427.2.0.dta	27427	1079.43	2	0	YGMGTSVER	1079.42	0.00859	13.75	0.0123856	6,Phospho[S];	3	1|0|	target	0	5.62601	96	YGMGTSVER	6,Phospho[S];	P35486	226	S	232
HF_LZX_20240328_phos_1.62802.62802.4.0.dta	62802	3688.75	4	0	EGSLGDELLPLGYAEPEPQEGASAGAPSPTLELASR	3688.73	0.028571	15.6086	0.0123875	28,Phospho[S];	3	1|0|	target	0	5.34011	100	EGSLGDELLPLGYAEPEPQEGASAGAPSPTLELASR	28,Phospho[S];	Q6WVG3	150	S	178
HF_LZX_20240328_phos_1.22802.22802.3.0.dta	22802	1943.91	3	0	LEQHSQQPQLSPATSGR	1943.9	0.015551	15.9856	0.0124076	11,Phospho[S];	3	1|0|	target	0	3.26659	100	LEQHSQQPQLSPATSGR	11,Phospho[S];	Q921T2	129	S	140
HF_LZX_20240328_phos_1.47185.47185.4.0.dta	47185	3200.53	4	0	VKEVHDELEDLPSPPPPLSPPPTTSPHK	3200.5	0.030426	16.4907	0.0124201	13,Phospho[S];19,Phospho[S];	3	1|0|0|	target	1	6.12912	100	VKEVHDELEDLPSPPPPLSPPPTTSPHK	13,Phospho[S];19,Phospho[S];	Q8BUV3	175	S	188
HF_LZX_20240328_phos_1.21323.21323.4.0.dta	21323	2179.07	4	0	GDKSELNEIKENQRSPVR	2179.05	0.018944	16.9975	0.012422	15,Phospho[S];	3	1|0|	target	3	4.74377	100	GDKSELNEIKENQRSPVR	15,Phospho[S];	A2AR02	380	S	395
HF_LZX_20240328_phos_1.61755.61755.2.0.dta	61755	2569.38	2	0	ELILSSEPSPAVTPVTPTTLIAPR	2569.35	0.030448	17.9131	0.0124884	16,Phospho[T];	3	1|0|	target	0	2.94194	164	ELILSSEPSPAVTPVTPTTLIAPR	16,Phospho[T];	Q9CWK8	88	T	104
HF_LZX_20240328_phos_1.60355.60355.3.0.dta	60355	2747.11	3	0	GGNVFEALIQDDSEEEEEEEENR	2747.08	0.023333	13.368	0.0124958	13,Phospho[S];	3	1|0|	target	0	2.80036	100	GGNVFEALIQDDSEEEEEEEENR	13,Phospho[S];	Q6P542	125	S	138
HF_LZX_20240328_phos_1.30001.30001.2.0.dta	30001	1263.54	2	0	ADSHGELDLAR	1263.54	0.007071	13.3536	0.0125291	3,Phospho[S];	3	1|0|	target	0	4.87162	96	ADSHGELDLAR	3,Phospho[S];	O55137	53	S	56
HF_LZX_20240328_phos_1.27144.27144.3.0.dta	27144	2045.97	3	0	RKPDQTLDEDDPGAAPLK	2045.95	0.017846	16.0552	0.012557	6,Phospho[T];	3	1|0|	target	2	4.65168	100	RKPDQTLDEDDPGAAPLK	6,Phospho[T];	P18572	352	T	358
HF_LZX_20240328_phos_1.54808.54808.2.1.dta	54808	1735.77	2	0	ASGEMASAQYITAALR	1735.77	-0.000992	15.6071	0.0125678	2,Phospho[S];5,Oxidation[M];	3	1|0|0|	target	0	6.50836	37	ASGEMASAQYITAALR	2,Phospho[S];5,Oxidation[M];	Q9JMA1	141	S	143
HF_LZX_20240328_phos_1.24447.24447.3.0.dta	24447	1664.71	3	0	REDSPGPEVQPMDK	1664.7	0.011598	14.622	0.0126082	4,Phospho[S];	3	1|0|	target	1	4.16141	100	REDSPGPEVQPMDK	4,Phospho[S];	Q9R1R2	3	S	7
HF_LZX_20240328_phos_1.34776.34776.4.0.dta	34776	2900.38	4	0	VDSEGISPNRTSHAAPAATSGFVGAVGHK	2900.37	0.013319	14.3082	0.0126304	12,Phospho[S];	3	1|0|	target	1	5.38141	100	VDSEGISPNRTSHAAPAATSGFVGAVGHK	12,Phospho[S];	P51660	301	S	313
HF_LZX_20240328_phos_1.29924.29924.2.0.dta	29924	1048.53	2	0	NSASLHVLK	1048.52	0.006685	14.7293	0.0126324	4,Phospho[S];	3	1|0|	target	0	4.34382	96	NSASLHVLK	4,Phospho[S];	Q9JJL3	286	S	290
HF_LZX_20240328_phos_1.31183.31183.2.0.dta	31183	1736.71	2	0	EQMMNSSVSSGSGSLR	1736.7	0.013653	14.8929	0.01266	12,Phospho[S];	3	1|0|	target	0	1.50249	100	EQMMNSSVSSGSGSLR	12,Phospho[S];	Q811D0	561	S	573
HF_LZX_20240328_phos_1.37429.37429.2.0.dta	37429	2542.07	2	0	TLSQSSESGTLPSGPPGHTMEVSC	2542.05	0.020597	15.5004	0.0126606	3,Phospho[S];20,Oxidation[M];24,Carbamidomethyl[C];	3	1|0|0|0|	target	0	4.59471	100	TLSQSSESGTLPSGPPGHTMEVSC	3,Phospho[S];20,Oxidation[M];24,Carbamidomethyl[C];	Q9QYG0	347	S	350
HF_LZX_20240328_phos_1.58651.58651.2.2.dta	58651	2134.03	2	0	ANSFVGTAQYVSPELLTEK	2134.01	0.021387	14.941	0.012684	3,Phospho[S];	3	1|0|	target	0	3.05669	164	ANSFVGTAQYVSPELLTEK	3,Phospho[S];	Q9Z2A0	241	S	244
HF_LZX_20240328_phos_1.37753.37753.2.0.dta	37753	2043.88	2	0	VPGPSSSENQEGTLTDSMK	2043.86	0.01868	13.9471	0.0126881	6,Phospho[S];	3	1|0|	target	0	2.24617	100	VPGPSSSENQEGTLTDSMK	6,Phospho[S];	Q62313	261	S	267
HF_LZX_20240328_phos_1.7382.7382.2.0.dta	7382	934.457	2	0	RASPPAAGK	934.451	0.006196	13.9445	0.0126899	3,Phospho[S];	3	1|0|	target	1	7.44343	96	RASPPAAGK	3,Phospho[S];	Q6A0A2	718	S	721
HF_LZX_20240328_phos_1.44798.44798.6.0.dta	44798	8915.9	6	0	EAEAAEPEQPEQPEQPAAEEPQAEEQSEAAGEKAEEPAPGATAGDASSAAGPEQEAPAATDEAAASAAPAASPEPQPECSPEAPPAPTAE	8915.83	0.079532	12.3493	0.0127296	48,Phospho[S];79,Carbamidomethyl[C];	3	1|0|0|	target	1	2.34499	104	EAEAAEPEQPEQPEQPAAEEPQAEEQSEAAGEKAEEPAPGATAGDASSAAGPEQEAPAATDEAAASAAPAASPEPQPECSPEAPPAPTAE	48,Phospho[S];79,Carbamidomethyl[C];	P26645	219	S	267
HF_LZX_20240328_phos_1.54272.54272.3.0.dta	54272	1534.66	3	0	GSPHYFSPFRPY	1534.65	0.012324	14.2901	0.0127381	2,Phospho[S];	3	1|0|	target	1	4.24125	100	GSPHYFSPFRPY	2,Phospho[S];	Q9D0B0	210	S	212
HF_LZX_20240328_phos_1.23601.23601.4.2.dta	23601	2988.2	4	0	EDAPPEDKESESEAKLDGETASDSESR	2988.21	-0.008554	19.317	0.0127431	22,Phospho[S];	3	1|0|	target	2	3.15061	36	EDAPPEDKESESEAKLDGETASDSESR	22,Phospho[S];	Q99L43	10	S	32
HF_LZX_20240328_phos_1.24962.24962.3.0.dta	24962	1856.76	3	0	TPSQEGCQDLTQEQR	1856.75	0.012095	14.8527	0.0127914	3,Phospho[S];7,Carbamidomethyl[C];	3	1|0|0|	target	0	6.14886	100	TPSQEGCQDLTQEQR	3,Phospho[S];7,Carbamidomethyl[C];	Q5BL07	1179	S	1182
HF_LZX_20240328_phos_1.50202.50202.4.0.dta	50202	4562.26	4	0	NSPVAKTPPKDLPAIPGVTSPTSDEPPMQASQSQLPSSPEDKR	4562.21	0.052998	19.1369	0.0128062	7,Phospho[T];	3	1|0|	target	3	2.80268	164	NSPVAKTPPKDLPAIPGVTSPTSDEPPMQASQSQLPSSPEDKR	7,Phospho[T];	Q60876	62	T	69
HF_LZX_20240328_phos_1.7256.7256.2.0.dta	7256	1155.51	2	0	ESTSSKSPPR	1155.5	0.009176	13.3863	0.0128111	7,Phospho[S];	3	1|0|	target	1	3.66946	96	ESTSSKSPPR	7,Phospho[S];	Q9ESZ8	816	S	823
HF_LZX_20240328_phos_1.45121.45121.3.0.dta	45121	2801.36	3	0	QIPSSPLQQPASPNHPGDSPLPTEAR	2801.33	0.034817	19.022	0.0128317	12,Phospho[S];	3	1|0|	target	0	5.90361	164	QIPSSPLQQPASPNHPGDSPLPTEAR	12,Phospho[S];	Q8K4L3	229	S	241
HF_LZX_20240328_phos_1.27036.27036.2.0.dta	27036	1962.93	2	0	APTAALSPEPQDSKEDVK	1962.91	0.021131	16.0932	0.0128331	7,Phospho[S];	3	1|0|	target	1	4.74278	164	APTAALSPEPQDSKEDVK	7,Phospho[S];	Q80YR5	380	S	387
HF_LZX_20240328_phos_1.50527.50527.4.0.dta	50527	2772.25	4	0	IEDSEPHIPLIDDTDAEDDAPTKR	2772.22	0.023035	15.8358	0.0128391	14,Phospho[T];	3	1|0|	target	1	5.88711	100	IEDSEPHIPLIDDTDAEDDAPTKR	14,Phospho[T];	G5E829	1151	T	1165
HF_LZX_20240328_phos_1.35934.35934.2.0.dta	35934	1878.74	2	0	SVPTVDSGNEDDDSSFK	1878.73	0.014551	14.4693	0.0128441	7,Phospho[S];	3	1|0|	target	0	6.50084	100	SVPTVDSGNEDDDSSFK	7,Phospho[S];	Q05D44	208	S	215
HF_LZX_20240328_phos_1.14645.14645.3.0.dta	14645	1945.81	3	0	IEDVGSDEEDDSGKDKK	1945.79	0.016918	15.1812	0.0128499	6,Phospho[S];	3	1|0|	target	2	4.24536	100	IEDVGSDEEDDSGKDKK	6,Phospho[S];	P08238	249	S	255
HF_LZX_20240328_phos_1.24955.24955.2.0.dta	24955	2251.02	2	0	SSPKEEVASEPEEAASPTTPK	2251	0.017391	15.8304	0.0128578	16,Phospho[S];	3	1|0|	target	1	1.77815	100	SSPKEEVASEPEEAASPTTPK	16,Phospho[S];	Q9D6Z1	527	S	543
HF_LZX_20240328_phos_1.57363.57363.3.0.dta	57363	2531.29	3	0	LQESPAPEKGEVLGDALQLDTLK	2531.26	0.021695	16.8873	0.0128617	4,Phospho[S];	3	1|0|	target	1	4.21252	100	LQESPAPEKGEVLGDALQLDTLK	4,Phospho[S];	E9Q7G0	394	S	398
HF_LZX_20240328_phos_1.15452.15452.2.0.dta	15452	1313.6	2	0	KGSPTQAYPER	1313.59	0.011852	14.5501	0.0128783	3,Phospho[S];	3	1|0|	target	1	5.3895	100	KGSPTQAYPER	3,Phospho[S];	Q148V8	901	S	904
HF_LZX_20240328_phos_1.54367.54367.2.0.dta	54367	1142.52	2	0	NFDTLDLPK	1142.51	0.00925	14.3744	0.012882	4,Phospho[T];	3	1|0|	target	0	6.86666	96	NFDTLDLPK	4,Phospho[T];	P98203	639	T	643
HF_LZX_20240328_phos_1.15144.15144.2.0.dta	15144	1736.82	2	0	KAEGEPQEESPLKSK	1736.81	0.013252	16.2015	0.0128872	10,Phospho[S];	3	1|0|	target	2	6.80176	100	KAEGEPQEESPLKSK	10,Phospho[S];	Q8K019	167	S	177
HF_LZX_20240328_phos_1.58226.58226.6.1.dta	58226	5134.53	6	0	APDSAPVPAPAADTALDSAPTPDSDPAPALAPAPAPALSPSLASVPEEAESKR	5134.48	0.054029	20.0447	0.0129065	39,Phospho[S];	1	1|0|	target	1	2.93019	164	APDSAPVPAPAADTALDSAPTPDSDPAPALAPAPAPALSPSLASVPEEAESKR	39,Phospho[S];	A2RSY6	24	S	63
HF_LZX_20240328_phos_1.25726.25726.3.0.dta	25726	1428.7	3	0	ELPRPGASPPAEK	1428.69	0.012176	11.7383	0.0129124	8,Phospho[S];	3	1|0|	target	1	5.49822	96	ELPRPGASPPAEK	8,Phospho[S];	Q05915	16	S	24
HF_LZX_20240328_phos_1.30687.30687.3.0.dta	30687	1714.84	3	0	RPSTSPDVLQGQPPR	1714.83	0.011039	15.2523	0.0129236	3,Phospho[S];	3	1|0|	target	1	5.45367	100	RPSTSPDVLQGQPPR	3,Phospho[S];	Q9JJZ4	263	S	266
HF_LZX_20240328_phos_1.31403.31403.3.0.dta	31403	1659.78	3	0	SRTASLTSAASIDGSR	1659.77	0.011931	15.3039	0.0129291	1,Phospho[S];	3	1|0|	target	1	3.35364	100	SRTASLTSAASIDGSR	1,Phospho[S];	Q9QYG0	327	S	328
HF_LZX_20240328_phos_1.6652.6652.2.0.dta	6652	993.459	2	0	SGAGSPPGKR	993.451	0.008139	13.0135	0.0129531	5,Phospho[S];	3	1|0|	target	1	5.7755	96	SGAGSPPGKR	5,Phospho[S];	Q8BTI8	1174	S	1179
HF_LZX_20240328_phos_1.26601.26601.3.0.dta	26601	2251.02	3	0	SSPKEEVASEPEEAASPTTPK	2251	0.017123	15.1591	0.013005	9,Phospho[S];	3	1|0|	target	1	6.57615	100	SSPKEEVASEPEEAASPTTPK	9,Phospho[S];	Q9D6Z1	527	S	536
HF_LZX_20240328_phos_1.26818.26818.2.0.dta	26818	1509.7	2	0	TLSSPTGTETNPPK	1509.68	0.015959	16.1007	0.0130101	3,Phospho[S];	3	1|0|	target	0	6.95945	164	TLSSPTGTETNPPK	3,Phospho[S];	Q3UMF0	893	S	896
HF_LZX_20240328_phos_1.41398.41398.2.0.dta	41398	1436.74	2	0	KTSGPPVSELITK	1436.74	0.005024	17.4097	0.0130166	3,Phospho[S];	3	1|0|	target	1	6.56422	100	KTSGPPVSELITK	3,Phospho[S];	P43274	33	S	36
HF_LZX_20240328_phos_1.30261.30261.4.0.dta	30261	2203.09	4	0	KDKSPVREPIDNLTPEER	2203.08	0.014758	15.6992	0.0130213	4,Phospho[S];	3	1|0|	target	3	3.93368	100	KDKSPVREPIDNLTPEER	4,Phospho[S];	Q8VH51	132	S	136
HF_LZX_20240328_phos_1.52767.52767.3.0.dta	52767	2660.33	3	0	KADGPRPSLDYVELSPLAPSSPQR	2660.31	0.022438	17.204	0.0130379	21,Phospho[S];	3	1|0|	target	2	3.63961	100	KADGPRPSLDYVELSPLAPSSPQR	21,Phospho[S];	Q99KW3	1583	S	1604
HF_LZX_20240328_phos_1.29947.29947.3.0.dta	29947	1462.75	3	0	HRSGDALTTVVVK	1462.74	0.008454	15.3848	0.0130626	3,Phospho[S];	3	1|0|	target	1	4.83549	100	HRSGDALTTVVVK	3,Phospho[S];	Q8BIZ6	15	S	18
HF_LZX_20240328_phos_1.41105.41105.2.4.dta	41105	1275.56	2	0	SKPVFSESLSD	1275.55	0.00978	15.4235	0.0130628	8,Phospho[S];	3	1|0|	target	1	5.3151	100	SKPVFSESLSD	8,Phospho[S];	Q9WVA2	86	S	94
HF_LZX_20240328_phos_1.36025.36025.3.0.dta	36025	1298.67	3	0	RPGPPLSPEIR	1298.66	0.008753	13.7435	0.013065	7,Phospho[S];	3	1|0|	target	1	5.91631	100	RPGPPLSPEIR	7,Phospho[S];	Q8K327	409	S	416
HF_LZX_20240328_phos_1.46514.46514.3.0.dta	46514	2672.24	3	0	TQAQHSSPGEMASSPQGLDNPALLR	2672.21	0.027049	15.3878	0.0130695	7,Phospho[S];	3	1|0|	target	0	4.22099	164	TQAQHSSPGEMASSPQGLDNPALLR	7,Phospho[S];	A2ADY9	114	S	121
HF_LZX_20240328_phos_1.16165.16165.3.0.dta	16165	1301.61	3	0	RRNSEEFGVK	1301.6	0.008545	14.0879	0.0130755	4,Phospho[S];	3	1|0|	target	2	7.02704	96	RRNSEEFGVK	4,Phospho[S];	Q9QXY1	191	S	195
HF_LZX_20240328_phos_1.15933.15933.2.0.dta	15933	1366.57	2	0	NSPGCQVASNPR	1366.56	0.009994	12.3108	0.0130901	2,Phospho[S];5,Carbamidomethyl[C];	3	1|0|0|	target	0	5.1467	96	NSPGCQVASNPR	2,Phospho[S];5,Carbamidomethyl[C];	Q9DBR1	446	S	448
HF_LZX_20240328_phos_1.35913.35913.2.0.dta	35913	1286.6	2	0	SLSPLSGTTDTK	1286.59	0.008874	12.8493	0.0131033	3,Phospho[S];	3	1|0|	target	0	4.15989	96	SLSPLSGTTDTK	3,Phospho[S];	Q9JIX8	476	S	479
HF_LZX_20240328_phos_1.27145.27145.3.0.dta	27145	1322.67	3	0	RNSAPVSVSAVR	1322.66	0.007488	14.963	0.0131077	3,Phospho[S];	3	1|0|	target	1	5.32492	100	RNSAPVSVSAVR	3,Phospho[S];	A6X8Z5	1160	S	1163
HF_LZX_20240328_phos_1.23999.23999.3.0.dta	23999	1600.74	3	0	YDERPGPSPLPHR	1600.73	0.012075	14.8271	0.0131182	8,Phospho[S];	3	1|0|	target	1	3.02209	100	YDERPGPSPLPHR	8,Phospho[S];	Q62376	218	S	226
HF_LZX_20240328_phos_1.28337.28337.3.0.dta	28337	1548.67	3	0	SFAATDSKDEELR	1548.66	0.009079	13.1036	0.0131474	1,Phospho[S];	3	1|0|	target	1	5.90641	96	SFAATDSKDEELR	1,Phospho[S];	Q80XM9	109	S	110
HF_LZX_20240328_phos_1.62906.62906.3.0.dta	62906	3109.56	3	0	SKSATLLYDQPLQVFTAASSSSELLSGTK	3109.53	0.030691	15.2019	0.0131702	3,Phospho[S];	3	1|0|	target	1	5.94985	100	SKSATLLYDQPLQVFTAASSSSELLSGTK	3,Phospho[S];	Q80TH2	909	S	912
HF_LZX_20240328_phos_1.43460.43460.4.0.dta	43460	3276.35	4	0	GATPAEDDEDKDIDLFGSDEEEEDKEAAR	3276.32	0.027739	16.0299	0.0131729	18,Phospho[S];	3	1|0|	target	2	1.67236	100	GATPAEDDEDKDIDLFGSDEEEEDKEAAR	18,Phospho[S];	P57776	144	S	162
HF_LZX_20240328_phos_1.17508.17508.2.0.dta	17508	971.469	2	0	TASPPPPPK	971.46	0.008773	13.6352	0.0131732	3,Phospho[S];	3	1|0|	target	0	5.45531	96	TASPPPPPK	3,Phospho[S];	Q52KI8	632	S	635
HF_LZX_20240328_phos_1.33497.33497.3.0.dta	33497	1797.79	3	0	QSSLTFQSSDPEHVR	1797.78	0.013161	12.2127	0.0132258	3,Phospho[S];	3	1|0|	target	0	4.62883	100	QSSLTFQSSDPEHVR	3,Phospho[S];	Q3UMF0	1212	S	1215
HF_LZX_20240328_phos_1.37353.37353.2.0.dta	37353	2542.07	2	0	TLSQSSESGTLPSGPPGHTMEVSC	2542.05	0.025979	14.9764	0.0132335	6,Phospho[S];20,Oxidation[M];24,Carbamidomethyl[C];	3	1|0|0|0|	target	0	5.3244	164	TLSQSSESGTLPSGPPGHTMEVSC	6,Phospho[S];20,Oxidation[M];24,Carbamidomethyl[C];	Q9QYG0	347	S	353
HF_LZX_20240328_phos_1.63494.63494.3.0.dta	63494	2170.97	3	0	ATSNVFAMFDQSQIQEFK	2170.95	0.019547	13.0637	0.013275	3,Phospho[S];	3	1|0|	target	0	2.67923	100	ATSNVFAMFDQSQIQEFK	3,Phospho[S];	Q3THE2	17	S	20
HF_LZX_20240328_phos_1.23400.23400.2.0.dta	23400	1306.55	2	0	GQHELSEVDGR	1306.54	0.011133	12.9596	0.013288	6,Phospho[S];	3	1|0|	target	0	5.06465	96	GQHELSEVDGR	6,Phospho[S];	O55111	712	S	718
HF_LZX_20240328_phos_1.54837.54837.2.2.dta	54837	1604.71	2	0	VDSTTCLFPVEEK	1604.69	0.015696	15.4815	0.0133183	3,Phospho[S];6,Carbamidomethyl[C];	3	1|0|0|	target	0	7.30649	100	VDSTTCLFPVEEK	3,Phospho[S];6,Carbamidomethyl[C];	P47856	256	S	259
HF_LZX_20240328_phos_1.20412.20412.2.0.dta	20412	2090.86	2	0	YVESDDEKPTDENVNEK	2090.84	0.017848	12.0069	0.0133301	4,Phospho[S];	3	1|0|	target	1	3.95712	100	YVESDDEKPTDENVNEK	4,Phospho[S];	Q61687	88	S	92
HF_LZX_20240328_phos_1.30449.30449.2.0.dta	30449	1170.57	2	0	LHRVPSAPDV	1170.57	0.008152	14.2175	0.0133414	6,Phospho[S];	3	1|0|	target	1	4.15395	96	LHRVPSAPDV	6,Phospho[S];	Q9R0T8	707	S	713
HF_LZX_20240328_phos_1.39615.39615.2.0.dta	39615	2045.97	2	0	EGPEPPEEVPPPTTPPAPK	2045.95	0.023274	14.8951	0.0133535	14,Phospho[T];	3	1|0|	target	0	4.95678	164	EGPEPPEEVPPPTTPPAPK	14,Phospho[T];	Q7TSC1	595	T	609
HF_LZX_20240328_phos_1.36468.36468.3.0.dta	36468	1962.94	3	0	ASQRPDVLTTGGGNPIGDK	1962.93	0.016321	15.4679	0.013365	2,Phospho[S];	3	1|0|	target	1	6.08822	100	ASQRPDVLTTGGGNPIGDK	2,Phospho[S];	P24270	19	S	21
HF_LZX_20240328_phos_1.51223.51223.3.2.dta	51223	2734.18	3	0	GLATGDSPLGPMTHHGEEDWVYER	2734.16	0.018408	15.128	0.013369	7,Phospho[S];	3	1|0|	target	0	4.07214	100	GLATGDSPLGPMTHHGEEDWVYER	7,Phospho[S];	Q91XF0	234	S	241
HF_LZX_20240328_phos_1.18701.18701.3.0.dta	18701	1416.7	3	0	AVSPPPTAEKPSR	1416.69	0.011032	13.3229	0.0133915	3,Phospho[S];	3	1|0|	target	1	3.91388	100	AVSPPPTAEKPSR	3,Phospho[S];	Q9QXE2	172	S	175
HF_LZX_20240328_phos_1.20962.20962.3.0.dta	20962	1448.73	3	0	IDSPGLKPASQQK	1448.71	0.011182	13.7819	0.0134069	3,Phospho[S];	3	1|0|	target	1	4.76781	100	IDSPGLKPASQQK	3,Phospho[S];	P39447	909	S	912
HF_LZX_20240328_phos_1.47639.47639.3.0.dta	47639	3364.55	3	0	ALETMAEQTTDVVHSPSTDTTPGPDTEAALAK	3364.51	0.040384	16.557	0.0134842	15,Phospho[S];	3	1|0|	target	0	1.95917	164	ALETMAEQTTDVVHSPSTDTTPGPDTEAALAK	15,Phospho[S];	P27546	239	S	254
HF_LZX_20240328_phos_1.26997.26997.3.0.dta	26997	1548.79	3	0	KLSVGGDSDPPLKR	1548.78	0.011712	14.3124	0.0134918	3,Phospho[S];	3	1|0|	target	2	6.23735	100	KLSVGGDSDPPLKR	3,Phospho[S];	Q6NZF1	286	S	289
HF_LZX_20240328_phos_1.17799.17799.3.1.dta	17799	1664.78	3	0	SSESLSSVPSSPHRK	1664.76	0.012492	16.5503	0.0134991	11,Phospho[S];	3	1|0|	target	1	5.15182	100	SSESLSSVPSSPHRK	11,Phospho[S];	Q3UHQ6	708	S	719
HF_LZX_20240328_phos_1.43072.43072.2.0.dta	43072	2317.9	2	0	VVDYSQFQESDDADEDYGR	2317.88	0.023443	14.5311	0.0135078	10,Phospho[S];	3	1|0|	target	0	1.34293	164	VVDYSQFQESDDADEDYGR	10,Phospho[S];	Q80XU3	9	S	19
HF_LZX_20240328_phos_1.29251.29251.2.0.dta	29251	2479.04	2	0	ASPALGSGHHDGSGDSLEMSSLDR	2479.02	0.019028	14.9221	0.0135262	2,Phospho[S];19,Oxidation[M];	3	1|0|0|	target	0	4.29788	101	ASPALGSGHHDGSGDSLEMSSLDR	2,Phospho[S];19,Oxidation[M];	Q9CZW5	92	S	94
HF_LZX_20240328_phos_1.28397.28397.2.1.dta	28397	1425.72	2	0	RLSAGTTVADVQK	1425.71	0.009679	12.8761	0.0135803	3,Phospho[S];	3	1|0|	target	1	4.18261	96	RLSAGTTVADVQK	3,Phospho[S];	Q8K1N2	462	S	465
HF_LZX_20240328_phos_1.54293.54293.4.0.dta	54293	2746.48	4	0	SKSPPKVPIVIQDDSLPTGPPPQIR	2746.45	0.022755	16.0936	0.0136096	3,Phospho[S];	3	1|0|	target	2	2.45435	100	SKSPPKVPIVIQDDSLPTGPPPQIR	3,Phospho[S];	Q6NXN1	36	S	39
HF_LZX_20240328_phos_1.23721.23721.3.0.dta	23721	2692.23	3	0	AKPAAQSEEETATSPAASPTPQSAER	2692.21	0.021471	13.9697	0.0136262	7,Phospho[S];	3	1|0|	target	1	3.59862	100	AKPAAQSEEETATSPAASPTPQSAER	7,Phospho[S];	Q8JZQ9	61	S	68
HF_LZX_20240328_phos_1.27284.27284.3.0.dta	27284	2004.86	3	0	PGTPSDHQPQEATQFER	2004.84	0.012528	16.9351	0.0136297	3,Phospho[T];	3	1|0|	target	0	5.60577	100	PGTPSDHQPQEATQFER	3,Phospho[T];	Q6Y7W8	380	T	383
HF_LZX_20240328_phos_1.28369.28369.3.1.dta	28369	2516.02	3	0	ESDDKPEIEDVGSDEEEEEKK	2516.01	0.013933	16.9664	0.0136352	13,Phospho[S];	3	1|0|	target	2	6.22051	100	ESDDKPEIEDVGSDEEEEEKK	13,Phospho[S];	P07901	250	S	263
HF_LZX_20240328_phos_1.51211.51211.4.1.dta	51211	4085.84	4	0	LQQENNHQETYPLSVSPVENNHCLPSSPWQESTR	4085.81	0.033161	15.705	0.0136356	16,Phospho[S];23,Carbamidomethyl[C];	3	1|0|0|	target	0	3.17716	100	LQQENNHQETYPLSVSPVENNHCLPSSPWQESTR	16,Phospho[S];23,Carbamidomethyl[C];	P97360	224	S	240
HF_LZX_20240328_phos_1.64441.64441.2.0.dta	64441	2489.24	2	0	LLDFGSLSNLQVTQPTVGMNFK	2489.21	0.023055	11.135	0.0137052	6,Phospho[S];	3	1|0|	target	0	6.88092	100	LLDFGSLSNLQVTQPTVGMNFK	6,Phospho[S];	P63276	107	S	113
HF_LZX_20240328_phos_1.28495.28495.2.0.dta	28495	1508.68	2	0	AEEDEILNRSPR	1508.67	0.009427	12.9356	0.0137416	10,Phospho[S];	3	1|0|	target	1	5.29467	96	AEEDEILNRSPR	10,Phospho[S];	P35564	572	S	582
HF_LZX_20240328_phos_1.53967.53967.3.0.dta	53967	2147.1	3	0	GAGSPTPLPTKVDEATSGLIR	2147.07	0.023751	14.5977	0.0137674	4,Phospho[S];	3	1|0|	target	1	5.90282	164	GAGSPTPLPTKVDEATSGLIR	4,Phospho[S];	F8VPZ9	1423	S	1427
HF_LZX_20240328_phos_1.35340.35340.3.0.dta	35340	2036.96	3	0	YAHQQPPSPLPVYSSSAK	2036.95	0.015483	12.5682	0.0137878	8,Phospho[S];	3	1|0|	target	0	4.46603	100	YAHQQPPSPLPVYSSSAK	8,Phospho[S];	Q8VI36	75	S	83
HF_LZX_20240328_phos_1.13257.13257.2.0.dta	13257	1249.45	2	0	SLSDSESDDSK	1249.45	0.00819	13.4191	0.0138026	3,Phospho[S];	3	1|0|	target	0	2.44539	96	SLSDSESDDSK	3,Phospho[S];	P23198	92	S	95
HF_LZX_20240328_phos_1.46053.46053.4.0.dta	46053	2666.38	4	0	LKPVIGVNTDPERSEGHLCLPVR	2666.35	0.027229	16.4435	0.0138129	14,Phospho[S];19,Carbamidomethyl[C];	3	1|0|0|	target	2	5.6609	164	LKPVIGVNTDPERSEGHLCLPVR	14,Phospho[S];19,Carbamidomethyl[C];	Q8C5H8	162	S	176
HF_LZX_20240328_phos_1.34753.34753.2.0.dta	34753	1479.72	2	0	EQTASAPATPLVSK	1479.71	0.009628	14.0197	0.013824	5,Phospho[S];	3	1|0|	target	0	5.50598	100	EQTASAPATPLVSK	5,Phospho[S];	Q3UMF0	295	S	300
HF_LZX_20240328_phos_1.24311.24311.4.0.dta	24311	1808.89	4	0	EVIEASDKEGLSPAKR	1808.88	0.011152	15.0284	0.0138339	12,Phospho[S];	3	1|0|	target	2	4.0194	100	EVIEASDKEGLSPAKR	12,Phospho[S];	Q61136	82	S	94
HF_LZX_20240328_phos_1.42665.42665.2.0.dta	42665	1215.61	2	0	EATLPPVSPPK	1215.6	0.010239	12.4383	0.013845	8,Phospho[S];	3	1|0|	target	0	3.92804	96	EATLPPVSPPK	8,Phospho[S];	Q6NZJ6	1223	S	1231
HF_LZX_20240328_phos_1.54910.54910.3.0.dta	54910	3384.58	3	0	SDSDAEAQGKPSDVSLTSSVTSLDSSPVDVAPR	3384.53	0.042973	15.7042	0.0138727	1,Phospho[S];	3	1|0|	target	1	3.27929	164	SDSDAEAQGKPSDVSLTSSVTSLDSSPVDVAPR	1,Phospho[S];	Q5EG47	505	S	506
HF_LZX_20240328_phos_1.40268.40268.3.0.dta	40268	1210.61	3	0	DRTPPLLYR	1210.6	0.008804	14.975	0.0138916	3,Phospho[T];	3	1|0|	target	1	5.82553	100	DRTPPLLYR	3,Phospho[T];	Q0VBL3	564	T	567
HF_LZX_20240328_phos_1.47479.47479.3.1.dta	47479	2217.04	3	0	TDGSISGDRQPVTVADYISR	2217.02	0.022503	16.6939	0.0138942	4,Phospho[S];	3	1|0|	target	1	3.95532	164	TDGSISGDRQPVTVADYISR	4,Phospho[S];	Q9WVR4	598	S	602
HF_LZX_20240328_phos_1.63643.63643.2.1.dta	63643	1783.89	2	0	VLSTSTDLEAAVADALK	1783.87	0.022027	12.5185	0.0139149	5,Phospho[S];	3	1|0|	target	0	4.62608	164	VLSTSTDLEAAVADALK	5,Phospho[S];	Q80TV8	789	S	794
HF_LZX_20240328_phos_1.46328.46328.2.0.dta	46328	2010.01	2	0	VSESEGKLEGLATAVTPNK	2009.98	0.032272	16.362	0.0139328	4,Phospho[S];	3	1|0|	target	1	3.29267	164	VSESEGKLEGLATAVTPNK	4,Phospho[S];	Q8CI95	11	S	15
HF_LZX_20240328_phos_1.44967.44967.2.3.dta	44967	1596.72	2	0	QPLLLSEDEEDTK	1596.7	0.016668	12.9636	0.0139513	6,Phospho[S];	3	1|0|	target	0	2.86512	160	QPLLLSEDEEDTK	6,Phospho[S];	Q8R1B4	33	S	39
HF_LZX_20240328_phos_1.44100.44100.2.0.dta	44100	1110.48	2	0	MSGFIYQGK	1110.47	0.00963	13.5694	0.0139778	2,Phospho[S];	3	1|0|	target	0	7.24901	96	MSGFIYQGK	2,Phospho[S];	Q9ES28	495	S	497
HF_LZX_20240328_phos_1.8919.8919.2.0.dta	8919	1116.55	2	0	APSPSQPPKK	1116.54	0.007358	13.5192	0.013979	3,Phospho[S];	3	1|0|	target	1	6.14701	96	APSPSQPPKK	3,Phospho[S];	Q4VA53	1378	S	1381
HF_LZX_20240328_phos_1.38139.38139.3.0.dta	38139	2463.05	3	0	ASPALGSGHHDGSGDSLEMSSLDR	2463.02	0.024264	17.0547	0.0140026	2,Phospho[S];	3	1|0|	target	0	3.39126	100	ASPALGSGHHDGSGDSLEMSSLDR	2,Phospho[S];	Q9CZW5	92	S	94
HF_LZX_20240328_phos_1.34183.34183.2.1.dta	34183	1878.74	2	0	SVPTVDSGNEDDDSSFK	1878.73	0.013054	13.3917	0.0140045	7,Phospho[S];	3	1|0|	target	0	4.55595	100	SVPTVDSGNEDDDSSFK	7,Phospho[S];	Q05D44	208	S	215
HF_LZX_20240328_phos_1.31882.31882.3.0.dta	31882	1573.8	3	0	RSSHTSLPTAAIPR	1573.78	0.011531	14.5137	0.0140146	3,Phospho[S];	3	1|0|	target	1	4.47841	100	RSSHTSLPTAAIPR	3,Phospho[S];	Q3UEI1	296	S	299
HF_LZX_20240328_phos_1.36401.36401.2.0.dta	36401	1151.52	2	0	AGSPQLDDIR	1151.51	0.007748	13.2389	0.0140231	3,Phospho[S];	3	1|0|	target	0	6.208	96	AGSPQLDDIR	3,Phospho[S];	Q8CHW4	537	S	540
HF_LZX_20240328_phos_1.38967.38967.2.1.dta	38967	1752.82	2	0	QPLLLSEDEEDTKR	1752.81	0.019209	12.2171	0.0140724	6,Phospho[S];	3	1|0|	target	1	6.75035	160	QPLLLSEDEEDTKR	6,Phospho[S];	Q8R1B4	33	S	39
HF_LZX_20240328_phos_1.11151.11151.2.0.dta	11151	989.488	2	0	AKGPSPPGAK	989.482	0.006104	13.2386	0.0140944	5,Phospho[S];	3	1|0|	target	1	5.21941	96	AKGPSPPGAK	5,Phospho[S];	Q91XU0	60	S	65
HF_LZX_20240328_phos_1.51654.51654.3.0.dta	51654	1835.98	3	0	LDERPSSPIPLLPPPK	1835.97	0.01715	14.138	0.0140999	6,Phospho[S];	3	1|0|	target	1	4.64672	100	LDERPSSPIPLLPPPK	6,Phospho[S];	E9PYH6	1153	S	1159
[truncated: 21,037 more rows]
