# Supplementary material for: Sustainable Phosphorylated Cellulose Nanocrystals: A Dual‐Affinity Platform for High‐Efficiency Enrichment of Intact Glycopeptides and Phosphopeptides
Source: Adv Sci (Weinh). 2026 Feb 27;13(27):e23858. doi: 10.1002/advs.202523858 (PMC13170199; doi:10.1002/advs.202523858)
Supplement: Supplementary file 2 — Supporting File 2: advs74615‐sup‐0002‐Data.zip. [file ADVS-13-e23858-s001.zip › advs74615-sup-0002-Data/Data S5.xlsx]

## Sheet: Table S7D
3-phosphoglyceryl identified from mouse liver Using P-CNCs-Ti4+
File_Name	Scan_No	Exp.MH+	Charge	Q-value	Sequence	Calc.MH+	Mass_Shift(Exp.-Calc.)	Raw_Score	Final_Score	Modification	Specificity	Proteins	Positions	Label	Target/Decoy	Miss.Clv.Sites	Avg.Frag.Mass.Shift	Others	Sequence	Modification	Proteins	Positions	Modification_amino acids	Sites
HF_LZX_20240328_phos_2.38212.38212.2.1.dta	38212	1798.86	2	0	HYGGLTGLNKAETAAK	1798.84	0.020814	22.3644	0.000127459	10,3-phosphoglyceryl[K];	3	sp|O70250|PGAM2_MOUSE/sp|Q9DBJ1|PGAM1_MOUSE/	90,R,H/90,R,H/	1|0|	target	1	5.77552	160	HYGGLTGLNKAETAAK	10,3-phosphoglyceryl[K];	O70250	90	K	100
HF_LZX_20240328_phos_1.44987.44987.3.0.dta	44987	1892.96	3	0	GAAQNIIPASTGAAKAVGK	1892.95	0.015606	19.9502	0.000342807	15,3-phosphoglyceryl[K];	3	sp|P16858|G3P_MOUSE/	198,R,V/	1|0|	target	1	5.14934	100	GAAQNIIPASTGAAKAVGK	15,3-phosphoglyceryl[K];	P16858	198	K	213
HF_LZX_20240328_phos_2.65400.65400.2.0.dta	65400	2225.14	2	0	DFLAGGVAAAISKTAVAPIER	2225.12	0.023236	18.7709	0.000826553	13,3-phosphoglyceryl[K];	3	sp|P51881|ADT2_MOUSE/	10,K,V/	1|0|	target	1	3.65433	164	DFLAGGVAAAISKTAVAPIER	13,3-phosphoglyceryl[K];	P51881	10	K	23
HF_LZX_20240328_phos_4.45194.45194.3.0.dta	45194	1892.96	3	0	GAAQNIIPASTGAAKAVGK	1892.95	0.015318	19.2818	0.000936747	15,3-phosphoglyceryl[K];	3	sp|P16858|G3P_MOUSE/	198,R,V/	1|0|	target	1	5.76373	100	GAAQNIIPASTGAAKAVGK	15,3-phosphoglyceryl[K];	P16858	198	K	213
HF_LZX_20240328_phos_2.45677.45677.3.0.dta	45677	1892.96	3	0	GAAQNIIPASTGAAKAVGK	1892.95	0.016387	16.5941	0.00111076	15,3-phosphoglyceryl[K];	3	sp|P16858|G3P_MOUSE/	198,R,V/	1|0|	target	1	5.83478	100	GAAQNIIPASTGAAKAVGK	15,3-phosphoglyceryl[K];	P16858	198	K	213
HF_LZX_20240328_phos_1.37490.37490.2.0.dta	37490	1798.85	2	0	HYGGLTGLNKAETAAK	1798.84	0.011628	18.3269	0.00147085	10,3-phosphoglyceryl[K];	3	sp|O70250|PGAM2_MOUSE/sp|Q9DBJ1|PGAM1_MOUSE/	90,R,H/90,R,H/	1|0|	target	1	2.98304	100	HYGGLTGLNKAETAAK	10,3-phosphoglyceryl[K];	O70250	90	K	100
HF_LZX_20240328_phos_1.59470.59470.2.0.dta	59470	2149.02	2	0	YFPTQALNFAFKDKYK	2149	0.018529	13.9985	0.00310358	12,3-phosphoglyceryl[K];	3	sp|P48962|ADT1_MOUSE/sp|P51881|ADT2_MOUSE/sp|Q3V132|ADT4_MOUSE/	80,R,Q/80,R,Q/93,R,E/	1|0|	target	2	5.23585	96	YFPTQALNFAFKDKYK	12,3-phosphoglyceryl[K];	P48962	80	K	92
HF_LZX_20240328_phos_2.60295.60295.3.0.dta	60295	2149.02	3	0	YFPTQALNFAFKDKYK	2149	0.015844	13.5946	0.00461021	12,3-phosphoglyceryl[K];	3	sp|P48962|ADT1_MOUSE/sp|P51881|ADT2_MOUSE/sp|Q3V132|ADT4_MOUSE/	80,R,Q/80,R,Q/93,R,E/	1|0|	target	2	6.11562	96	YFPTQALNFAFKDKYK	12,3-phosphoglyceryl[K];	P48962	80	K	92
HF_LZX_20240328_phos_2.59929.59929.3.0.dta	59929	2475.28	3	0	LSKCIPEEGVLTVLGPDKVPR	2475.26	0.020623	16.7041	0.00463409	3,3-phosphoglyceryl[K];4,Carbamidomethyl[C];	3	sp|Q91WN4|KMO_MOUSE/	135,K,D/	1|0|0|	target	2	6.87503	100	LSKCIPEEGVLTVLGPDKVPR	3,3-phosphoglyceryl[K];4,Carbamidomethyl[C];	Q91WN4	135	K	138
HF_LZX_20240328_phos_2.58966.58966.3.0.dta	58966	2708.25	3	0	YDNSLKIVSNASCTTNCLAPLAK	2708.23	0.022994	16.0498	0.00524762	6,3-phosphoglyceryl[K];13,Carbamidomethyl[C];17,Carbamidomethyl[C];	3	sp|P16858|G3P_MOUSE/	137,K,V/	1|0|0|0|	target	1	5.20692	100	YDNSLKIVSNASCTTNCLAPLAK	6,3-phosphoglyceryl[K];13,Carbamidomethyl[C];17,Carbamidomethyl[C];	P16858	137	K	143
HF_LZX_20240328_phos_2.10816.10816.2.0.dta	10816	1077.52	2	0	AGAHLKGGAK	1077.51	0.007379	14.6796	0.00654063	6,3-phosphoglyceryl[K];	3	sp|P16858|G3P_MOUSE/	105,K,R/	1|0|	target	1	6.80836	96	AGAHLKGGAK	6,3-phosphoglyceryl[K];	P16858	105	K	111
HF_LZX_20240328_phos_4.59483.59483.3.0.dta	59483	2475.28	3	0	LSKCIPEEGVLTVLGPDKVPR	2475.26	0.028176	18.3003	0.00765038	3,3-phosphoglyceryl[K];4,Carbamidomethyl[C];	3	sp|Q91WN4|KMO_MOUSE/	135,K,D/	1|0|0|	target	2	3.20456	164	LSKCIPEEGVLTVLGPDKVPR	3,3-phosphoglyceryl[K];4,Carbamidomethyl[C];	Q91WN4	135	K	138
HF_LZX_20240328_phos_2.65402.65402.3.0.dta	65402	2225.15	3	0	DFLAGGVAAAISKTAVAPIER	2225.12	0.026616	15.9224	0.00880327	13,3-phosphoglyceryl[K];	3	sp|P51881|ADT2_MOUSE/	10,K,V/	1|0|	target	1	3.25053	164	DFLAGGVAAAISKTAVAPIER	13,3-phosphoglyceryl[K];	P51881	10	K	23
HF_LZX_20240328_phos_2.63482.63482.3.0.dta	63482	2519.33	3	0	VLVDINNPEPLIQTAKTTLGSK	2519.3	0.028366	15.3296	0.00885657	16,3-phosphoglyceryl[K];	3	sp|P80316|TCPE_MOUSE/	154,K,V/	1|0|	target	1	4.46912	164	VLVDINNPEPLIQTAKTTLGSK	16,3-phosphoglyceryl[K];	P80316	154	K	170
HF_LZX_20240328_phos_1.25204.25204.3.0.dta	25204	1615.81	3	0	LEKPAKYDDIKK	1615.8	0.012794	13.0761	0.0124102	3,3-phosphoglyceryl[K];	3	sp|P16858|G3P_MOUSE/	246,R,V/	1|0|	target	3	3.53422	96	LEKPAKYDDIKK	3,3-phosphoglyceryl[K];	P16858	246	K	249
HF_LZX_20240328_phos_1.64447.64447.3.0.dta	64447	2225.15	3	0	DFLAGGVAAAISKTAVAPIER	2225.12	0.025188	14.3709	0.0134442	13,3-phosphoglyceryl[K];	3	sp|P51881|ADT2_MOUSE/	10,K,V/	1|0|	target	1	5.06308	164	DFLAGGVAAAISKTAVAPIER	13,3-phosphoglyceryl[K];	P51881	10	K	23
HF_LZX_20240328_phos_4.59744.59744.3.0.dta	59744	2149.02	3	0	YFPTQALNFAFKDKYK	2149	0.013953	11.3394	0.0140896	12,3-phosphoglyceryl[K];	3	sp|P48962|ADT1_MOUSE/sp|P51881|ADT2_MOUSE/sp|Q3V132|ADT4_MOUSE/	80,R,Q/80,R,Q/93,R,E/	1|0|	target	2	5.54557	96	YFPTQALNFAFKDKYK	12,3-phosphoglyceryl[K];	P48962	80	K	92
HF_LZX_20240328_phos_4.31310.31310.2.0.dta	31310	1487.72	2	0	LEKPAKYDDIK	1487.7	0.012953	12.7135	0.019156	3,3-phosphoglyceryl[K];	3	sp|P16858|G3P_MOUSE/	246,R,K/	1|0|	target	2	7.21744	96	LEKPAKYDDIK	3,3-phosphoglyceryl[K];	P16858	246	K	249
HF_LZX_20240328_phos_2.38171.38171.2.0.dta	38171	1798.85	2	0	HYGGLTGLNKAETAAK	1798.84	0.014332	13.1455	0.0192109	10,3-phosphoglyceryl[K];	3	sp|O70250|PGAM2_MOUSE/sp|Q9DBJ1|PGAM1_MOUSE/	90,R,H/90,R,H/	1|0|	target	1	4.52955	100	HYGGLTGLNKAETAAK	10,3-phosphoglyceryl[K];	O70250	90	K	100
HF_LZX_20240328_phos_1.9049.9049.2.0.dta	9049	1320.51	2	0	KAMEGAGTDEK	1320.5	0.008142	11.9948	0.0212585	1,3-phosphoglyceryl[K];3,Oxidation[M];	3	sp|P14824|ANXA6_MOUSE/	445,K,T/	1|0|0|	target	1	1.51556	96	KAMEGAGTDEK	1,3-phosphoglyceryl[K];3,Oxidation[M];	P14824	445	K	446
HF_LZX_20240328_phos_1.62312.62312.2.0.dta	62312	1857.87	2	0	YFPTQALNFAFKDK	1857.85	0.020687	12.3131	0.0214546	12,3-phosphoglyceryl[K];	3	sp|P48962|ADT1_MOUSE/sp|P51881|ADT2_MOUSE/sp|Q3V132|ADT4_MOUSE/	80,R,Y/80,R,Y/93,R,Y/	1|0|	target	1	3.73662	164	YFPTQALNFAFKDK	12,3-phosphoglyceryl[K];	P48962	80	K	92
HF_LZX_20240328_phos_1.16845.16845.2.0.dta	16845	1304.52	2	0	KAMEGAGTDEK	1304.51	0.010235	11.4646	0.0223403	1,3-phosphoglyceryl[K];	3	sp|P14824|ANXA6_MOUSE/	445,K,T/	1|0|	target	1	7.65978	96	KAMEGAGTDEK	1,3-phosphoglyceryl[K];	P14824	445	K	446
HF_LZX_20240328_phos_1.59214.59214.3.0.dta	59214	2475.29	3	0	LSKCIPEEGVLTVLGPDKVPR	2475.26	0.030456	15.566	0.0230662	3,3-phosphoglyceryl[K];4,Carbamidomethyl[C];	3	sp|Q91WN4|KMO_MOUSE/	135,K,D/	1|0|0|	target	2	4.75991	164	LSKCIPEEGVLTVLGPDKVPR	3,3-phosphoglyceryl[K];4,Carbamidomethyl[C];	Q91WN4	135	K	138
HF_LZX_20240328_phos_2.64399.64399.2.6.dta	64399	1612.78	2	0	DVFTKGYGFGLIK	1612.77	0.015568	13.3286	0.0232063	5,3-phosphoglyceryl[K];	3	sp|Q60932|VDAC1_MOUSE/	28,R,L/	1|0|	target	1	3.86137	100	DVFTKGYGFGLIK	5,3-phosphoglyceryl[K];	Q60932	28	K	33
HF_LZX_20240328_phos_1.48039.48039.2.0.dta	48039	1308.69	2	0	LQTVKLPVDK	1308.68	0.012081	11.3333	0.0253258	5,3-phosphoglyceryl[K];	3	sp|Q64374|RGN_MOUSE/	234,R,T/	1|0|	target	1	7.02489	96	LQTVKLPVDK	5,3-phosphoglyceryl[K];	Q64374	234	K	239
HF_LZX_20240328_phos_2.48748.48748.2.0.dta	48748	1308.69	2	0	LQTVKLPVDK	1308.68	0.011993	11.3717	0.0273739	5,3-phosphoglyceryl[K];	3	sp|Q64374|RGN_MOUSE/	234,R,T/	1|0|	target	1	5.86208	96	LQTVKLPVDK	5,3-phosphoglyceryl[K];	Q64374	234	K	239
HF_LZX_20240328_phos_1.58171.58171.3.0.dta	58171	2708.23	3	0	YDNSLKIVSNASCTTNCLAPLAK	2708.23	0.000872	14.8101	0.0324955	6,3-phosphoglyceryl[K];13,Carbamidomethyl[C];17,Carbamidomethyl[C];	3	sp|P16858|G3P_MOUSE/	137,K,V/	1|0|0|0|	target	1	4.50948	36	YDNSLKIVSNASCTTNCLAPLAK	6,3-phosphoglyceryl[K];13,Carbamidomethyl[C];17,Carbamidomethyl[C];	P16858	137	K	143
HF_LZX_20240328_phos_1.28525.28525.2.0.dta	28525	1323.66	2	0	VVKQASEGPLK	1323.66	0.008841	10.3299	0.0346913	3,3-phosphoglyceryl[K];	3	sp|P16858|G3P_MOUSE/	258,K,G/	1|0|	target	1	3.75161	96	VVKQASEGPLK	3,3-phosphoglyceryl[K];	P16858	258	K	261
HF_LZX_20240328_phos_4.48274.48274.2.0.dta	48274	1308.69	2	0	LQTVKLPVDK	1308.68	0.011223	11.449	0.0369998	5,3-phosphoglyceryl[K];	3	sp|Q64374|RGN_MOUSE/	234,R,T/	1|0|	target	1	7.01838	96	LQTVKLPVDK	5,3-phosphoglyceryl[K];	Q64374	234	K	239
HF_LZX_20240328_phos_1.31103.31103.3.0.dta	31103	1487.71	3	0	LEKPAKYDDIK	1487.7	0.011005	10.2858	0.0370034	3,3-phosphoglyceryl[K];	3	sp|P16858|G3P_MOUSE/	246,R,K/	1|0|	target	2	4.56319	96	LEKPAKYDDIK	3,3-phosphoglyceryl[K];	P16858	246	K	249
HF_LZX_20240328_phos_2.31668.31668.3.0.dta	31668	1487.71	3	0.00012267	LEKPAKYDDIK	1487.7	0.011109	9.68734	0.0516007	3,3-phosphoglyceryl[K];	3	sp|P16858|G3P_MOUSE/	246,R,K/	1|0|	target	2	4.87451	96	LEKPAKYDDIK	3,3-phosphoglyceryl[K];	P16858	246	K	249
HF_LZX_20240328_phos_2.25465.25465.2.1.dta	25465	1615.81	2	0.00012267	LEKPAKYDDIKK	1615.8	0.012267	13.0739	0.0528415	3,3-phosphoglyceryl[K];	3	sp|P16858|G3P_MOUSE/	246,R,V/	1|0|	target	3	9.75243	100	LEKPAKYDDIKK	3,3-phosphoglyceryl[K];	P16858	246	K	249
HF_LZX_20240328_phos_2.27687.27687.2.0.dta	27687	1155.55	2	0.00012267	SAAKVVADAR	1155.54	0.01142	10.4604	0.0545945	4,3-phosphoglyceryl[K];	3	sp|Q9EQF5|DPYS_MOUSE/	252,K,R/	1|0|	target	1	7.7211	96	SAAKVVADAR	4,3-phosphoglyceryl[K];	Q9EQF5	252	K	256
HF_LZX_20240328_phos_2.8572.8572.2.0.dta	8572	1320.51	2	0.00012267	KAMEGAGTDEK	1320.5	0.008822	11.4024	0.07099	1,3-phosphoglyceryl[K];3,Oxidation[M];	3	sp|P14824|ANXA6_MOUSE/	445,K,T/	1|0|0|	target	1	1.67681	100	KAMEGAGTDEK	1,3-phosphoglyceryl[K];3,Oxidation[M];	P14824	445	K	446
HF_LZX_20240328_phos_2.25546.25546.2.1.dta	25546	1615.81	2	0.00012267	LEKPAKYDDIKK	1615.8	0.010176	12.8708	0.072834	3,3-phosphoglyceryl[K];	3	sp|P16858|G3P_MOUSE/	246,R,V/	1|0|	target	3	5.09942	100	LEKPAKYDDIKK	3,3-phosphoglyceryl[K];	P16858	246	K	249
HF_LZX_20240328_phos_2.27901.27901.2.1.dta	27901	1155.55	2	0.00012267	SAAKVVADAR	1155.54	0.009986	9.51539	0.0780012	4,3-phosphoglyceryl[K];	3	sp|Q9EQF5|DPYS_MOUSE/	252,K,R/	1|0|	target	1	5.07859	96	SAAKVVADAR	4,3-phosphoglyceryl[K];	Q9EQF5	252	K	256
HF_LZX_20240328_phos_2.31694.31694.2.0.dta	31694	1487.72	2	0.00012267	LEKPAKYDDIK	1487.7	0.013815	11.2133	0.0837157	3,3-phosphoglyceryl[K];	3	sp|P16858|G3P_MOUSE/	246,R,K/	1|0|	target	2	6.83116	100	LEKPAKYDDIK	3,3-phosphoglyceryl[K];	P16858	246	K	249
HF_LZX_20240328_phos_4.28601.28601.2.0.dta	28601	1323.67	2	0.00012267	VVKQASEGPLK	1323.66	0.01007	10.1484	0.0466985	3,3-phosphoglyceryl[K];	3	sp|P16858|G3P_MOUSE/	258,K,G/	1|0|	target	1	4.5966	96	VVKQASEGPLK	3,3-phosphoglyceryl[K];	P16858	258	K	261
HF_LZX_20240328_phos_4.59750.59750.2.0.dta	59750	2149.03	2	0.00012267	YFPTQALNFAFKDKYK	2149	0.030438	11.5673	0.0511441	12,3-phosphoglyceryl[K];	3	sp|P48962|ADT1_MOUSE/sp|P51881|ADT2_MOUSE/sp|Q3V132|ADT4_MOUSE/	80,R,Q/80,R,Q/93,R,E/	1|0|	target	2	4.00052	164	YFPTQALNFAFKDKYK	12,3-phosphoglyceryl[K];	P48962	80	K	92
HF_LZX_20240328_phos_4.37698.37698.2.2.dta	37698	1798.85	2	0.00012267	HYGGLTGLNKAETAAK	1798.84	0.017724	14.1909	0.0521145	10,3-phosphoglyceryl[K];	3	sp|O70250|PGAM2_MOUSE/sp|Q9DBJ1|PGAM1_MOUSE/	90,R,H/90,R,H/	1|0|	target	1	4.42635	100	HYGGLTGLNKAETAAK	10,3-phosphoglyceryl[K];	O70250	90	K	100
HF_LZX_20240328_phos_4.27373.27373.2.0.dta	27373	1155.55	2	0.00012267	SAAKVVADAR	1155.54	0.011186	10.3486	0.0707832	4,3-phosphoglyceryl[K];	3	sp|Q9EQF5|DPYS_MOUSE/	252,K,R/	1|0|	target	1	5.97161	96	SAAKVVADAR	4,3-phosphoglyceryl[K];	Q9EQF5	252	K	256
HF_LZX_20240328_phos_4.29969.29969.2.0.dta	29969	926.466	2	0.00012267	KAGLLEK	926.459	0.00696	9.4416	0.111359	1,3-phosphoglyceryl[K];	3	sp|Q61176|ARGI1_MOUSE/	32,R,L/	1|0|	target	1	4.58351	96	KAGLLEK	1,3-phosphoglyceryl[K];	Q61176	32	K	33
HF_LZX_20240328_phos_4.25246.25246.2.0.dta	25246	1615.81	2	0.00012267	LEKPAKYDDIKK	1615.8	0.010639	11.56	0.115735	3,3-phosphoglyceryl[K];	3	sp|P16858|G3P_MOUSE/	246,R,V/	1|0|	target	3	9.06758	100	LEKPAKYDDIKK	3,3-phosphoglyceryl[K];	P16858	246	K	249
HF_LZX_20240328_phos_4.27613.27613.2.0.dta	27613	1391.7	2	0.00012267	EVVSHVIKQGK	1391.69	0.007717	9.49902	0.11693	8,3-phosphoglyceryl[K];	3	sp|P49429|HPPD_MOUSE/	55,R,I/	1|0|	target	1	2.35733	100	EVVSHVIKQGK	8,3-phosphoglyceryl[K];	P49429	55	K	63
HF_LZX_20240328_phos_1.59439.59439.3.0.dta	59439	2149.02	3	0.00012267	YFPTQALNFAFKDKYK	2149	0.016457	8.81853	0.0430244	12,3-phosphoglyceryl[K];	3	sp|P48962|ADT1_MOUSE/sp|P51881|ADT2_MOUSE/sp|Q3V132|ADT4_MOUSE/	80,R,Q/80,R,Q/93,R,E/	1|0|	target	2	2.25247	100	YFPTQALNFAFKDKYK	12,3-phosphoglyceryl[K];	P48962	80	K	92
HF_LZX_20240328_phos_1.63607.63607.2.2.dta	63607	1612.78	2	0.00012267	DVFTKGYGFGLIK	1612.77	0.015682	10.9342	0.0564023	5,3-phosphoglyceryl[K];	3	sp|Q60932|VDAC1_MOUSE/	28,R,L/	1|0|	target	1	5.02101	100	DVFTKGYGFGLIK	5,3-phosphoglyceryl[K];	Q60932	28	K	33
HF_LZX_20240328_phos_1.44942.44942.2.1.dta	44942	1892.97	2	0.00012267	GAAQNIIPASTGAAKAVGK	1892.95	0.018363	11.0011	0.0714431	15,3-phosphoglyceryl[K];	3	sp|P16858|G3P_MOUSE/	198,R,V/	1|0|	target	1	4.34613	100	GAAQNIIPASTGAAKAVGK	15,3-phosphoglyceryl[K];	P16858	198	K	213
HF_LZX_20240328_phos_1.45003.45003.2.0.dta	45003	1892.96	2	0.00012267	GAAQNIIPASTGAAKAVGK	1892.95	0.017029	10.4805	0.0736785	15,3-phosphoglyceryl[K];	3	sp|P16858|G3P_MOUSE/	198,R,V/	1|0|	target	1	3.85249	100	GAAQNIIPASTGAAKAVGK	15,3-phosphoglyceryl[K];	P16858	198	K	213
HF_LZX_20240328_phos_1.31122.31122.2.0.dta	31122	1487.72	2	0.00012267	LEKPAKYDDIK	1487.7	0.013073	11.7706	0.0814842	3,3-phosphoglyceryl[K];	3	sp|P16858|G3P_MOUSE/	246,R,K/	1|0|	target	2	6.61294	100	LEKPAKYDDIK	3,3-phosphoglyceryl[K];	P16858	246	K	249
HF_LZX_20240328_phos_2.30332.30332.2.0.dta	30332	926.466	2	0.00024114	KAGLLEK	926.459	0.006803	9.61515	0.0930306	1,3-phosphoglyceryl[K];	3	sp|Q61176|ARGI1_MOUSE/	32,R,L/	1|0|	target	1	4.66399	96	KAGLLEK	1,3-phosphoglyceryl[K];	Q61176	32	K	33
HF_LZX_20240328_phos_2.28885.28885.2.0.dta	28885	1323.67	2	0.00024114	VVKQASEGPLK	1323.66	0.012282	9.58366	0.096179	3,3-phosphoglyceryl[K];	3	sp|P16858|G3P_MOUSE/	258,K,G/	1|0|	target	1	4.51193	100	VVKQASEGPLK	3,3-phosphoglyceryl[K];	P16858	258	K	261
HF_LZX_20240328_phos_4.64758.64758.3.0.dta	64758	2225.15	3	0.00071048	DFLAGGVAAAISKTAVAPIER	2225.12	0.029123	11.8684	0.140348	13,3-phosphoglyceryl[K];	3	sp|P51881|ADT2_MOUSE/	10,K,V/	1|0|	target	1	4.11849	164	DFLAGGVAAAISKTAVAPIER	13,3-phosphoglyceryl[K];	P51881	10	K	23
HF_LZX_20240328_phos_1.29422.29422.2.1.dta	29422	1060.48	2	0.0012767	AAKDVFNK	1060.47	0.00867	9.49962	0.0988926	3,3-phosphoglyceryl[K];	3	sp|Q60931|VDAC3_MOUSE/	12,K,G/	1|0|	target	1	5.23736	96	AAKDVFNK	3,3-phosphoglyceryl[K];	Q60931	12	K	15
HF_LZX_20240328_phos_1.37798.37798.2.0.dta	37798	1031.49	2	0.0014699	KFAADAIK	1031.48	0.008446	8.52947	0.118865	1,3-phosphoglyceryl[K];	3	sp|Q93092|TALDO_MOUSE/	313,R,L/	1|0|	target	1	3.36465	96	KFAADAIK	1,3-phosphoglyceryl[K];	Q93092	313	K	314
HF_LZX_20240328_phos_1.30338.30338.2.0.dta	30338	1039.53	2	0.0014699	EVKVAAVR	1039.52	0.007097	8.34571	0.12655	3,3-phosphoglyceryl[K];	3	sp|Q3UPH1|PRRC1_MOUSE/	264,K,D/	1|0|	target	1	6.57887	96	EVKVAAVR	3,3-phosphoglyceryl[K];	Q3UPH1	264	K	267
HF_LZX_20240328_phos_1.45030.45030.2.2.dta	45030	1892.96	2	0.0015193	GAAQNIIPASTGAAKAVGK	1892.95	0.015618	9.42451	0.135065	15,3-phosphoglyceryl[K];	3	sp|P16858|G3P_MOUSE/	198,R,V/	1|0|	target	1	4.08283	100	GAAQNIIPASTGAAKAVGK	15,3-phosphoglyceryl[K];	P16858	198	K	213
HF_LZX_20240328_phos_1.29797.29797.2.0.dta	29797	926.465	2	0.0015193	KAGLLEK	926.459	0.005865	8.68047	0.149504	1,3-phosphoglyceryl[K];	3	sp|Q61176|ARGI1_MOUSE/	32,R,L/	1|0|	target	1	5.75351	96	KAGLLEK	1,3-phosphoglyceryl[K];	Q61176	32	K	33
HF_LZX_20240328_phos_1.25439.25439.3.1.dta	25439	1615.81	3	0.0015193	LEKPAKYDDIKK	1615.8	0.012406	7.1165	0.155533	3,3-phosphoglyceryl[K];	3	sp|P16858|G3P_MOUSE/	246,R,V/	1|0|	target	3	6.23376	96	LEKPAKYDDIKK	3,3-phosphoglyceryl[K];	P16858	246	K	249
HF_LZX_20240328_phos_1.48903.48903.4.6.dta	48903	3158.49	4	0.0015193	ALNDHHVYLEGTLLKPNMVTAGHACTK	3158.48	0.006169	11.6403	0.172235	15,3-phosphoglyceryl[K];25,Carbamidomethyl[C];	3	sp|Q91Y97|ALDOB_MOUSE/	215,K,K/	1|0|0|	target	1	5.40588	36	ALNDHHVYLEGTLLKPNMVTAGHACTK	15,3-phosphoglyceryl[K];25,Carbamidomethyl[C];	Q91Y97	215	K	230
HF_LZX_20240328_phos_4.25226.25226.2.0.dta	25226	1615.81	2	0.0016176	LEKPAKYDDIKK	1615.8	0.010849	12.2944	0.182078	3,3-phosphoglyceryl[K];	3	sp|P16858|G3P_MOUSE/	246,R,V/	1|0|	target	3	5.96497	100	LEKPAKYDDIKK	3,3-phosphoglyceryl[K];	P16858	246	K	249
HF_LZX_20240328_phos_2.22319.22319.3.0.dta	22319	1220.59	3	0.001718	VHFGHKLSK	1220.58	0.004166	9.50544	0.134952	6,3-phosphoglyceryl[K];	3	sp|Q91WN4|KMO_MOUSE/	129,K,C/	1|0|	target	1	6.15491	96	VHFGHKLSK	6,3-phosphoglyceryl[K];	Q91WN4	129	K	135
HF_LZX_20240328_phos_2.16672.16672.2.0.dta	16672	1304.52	2	0.001718	KAMEGAGTDEK	1304.51	0.00976	9.66792	0.135173	1,3-phosphoglyceryl[K];	3	sp|P14824|ANXA6_MOUSE/	445,K,T/	1|0|	target	1	6.96955	100	KAMEGAGTDEK	1,3-phosphoglyceryl[K];	P14824	445	K	446
HF_LZX_20240328_phos_1.17392.17392.2.0.dta	17392	912.426	2	0.0017861	SPSGKLR	912.419	0.007767	8.09633	0.191854	5,3-phosphoglyceryl[K];	3	sp|Q9QXD6|F16P1_MOUSE/	270,K,L/	1|0|	target	1	6.03407	96	SPSGKLR	5,3-phosphoglyceryl[K];	Q9QXD6	270	K	275
HF_LZX_20240328_phos_4.8435.8435.2.0.dta	8435	1320.51	2	0.0017861	KAMEGAGTDEK	1320.5	0.009142	10.239	0.194696	1,3-phosphoglyceryl[K];3,Oxidation[M];	3	sp|P14824|ANXA6_MOUSE/	445,K,T/	1|0|0|	target	1	1.51323	100	KAMEGAGTDEK	1,3-phosphoglyceryl[K];3,Oxidation[M];	P14824	445	K	446
HF_LZX_20240328_phos_4.22110.22110.3.0.dta	22110	1220.59	3	0.0017861	VHFGHKLSK	1220.58	0.004189	8.55279	0.199165	6,3-phosphoglyceryl[K];	3	sp|Q91WN4|KMO_MOUSE/	129,K,C/	1|0|	target	1	3.67769	96	VHFGHKLSK	6,3-phosphoglyceryl[K];	Q91WN4	129	K	135
HF_LZX_20240328_phos_4.26701.26701.3.0.dta	26701	1501.74	3	0.0017861	FVVEKAEQQKK	1501.73	0.009317	8.53715	0.204283	5,3-phosphoglyceryl[K];	3	sp|P67778|PHB1_MOUSE/	197,R,A/	1|0|	target	2	3.58364	100	FVVEKAEQQKK	5,3-phosphoglyceryl[K];	P67778	197	K	202
HF_LZX_20240328_phos_1.27186.27186.2.0.dta	27186	974.44	2	0.0023551	KTTPGFR	974.434	0.005405	8.24261	0.206828	1,3-phosphoglyceryl[K];	3	sp|Q91X91|NADC_MOUSE/	138,R,L/	1|0|	target	1	4.70587	96	KTTPGFR	1,3-phosphoglyceryl[K];	Q91X91	138	K	139
HF_LZX_20240328_phos_1.36203.36203.2.0.dta	36203	1634.74	2	0.0023551	ADVKGGTLTQYEGK	1634.73	0.009385	8.44268	0.207321	4,3-phosphoglyceryl[K];	3	sp|Q91ZJ5|UGPA_MOUSE/	287,R,L/	1|0|	target	1	3.47947	100	ADVKGGTLTQYEGK	4,3-phosphoglyceryl[K];	Q91ZJ5	287	K	291
HF_LZX_20240328_phos_2.23808.23808.3.0.dta	23808	1615.81	3	0.0024467	LEKPAKYDDIKK	1615.8	0.012805	9.7146	0.18671	6,3-phosphoglyceryl[K];	3	sp|P16858|G3P_MOUSE/	246,R,V/	1|0|	target	3	5.07265	100	LEKPAKYDDIKK	6,3-phosphoglyceryl[K];	P16858	246	K	252
HF_LZX_20240328_phos_2.25569.25569.2.2.dta	25569	1193.5	2	0.0025419	IDQKSCFK	1193.49	0.008124	7.97736	0.198401	4,3-phosphoglyceryl[K];6,Carbamidomethyl[C];	3	sp|Q6P6M7|SPCS_MOUSE/	169,R,S/	1|0|0|	target	1	3.26787	96	IDQKSCFK	4,3-phosphoglyceryl[K];6,Carbamidomethyl[C];	Q6P6M7	169	K	173
HF_LZX_20240328_phos_1.17223.17223.2.0.dta	17223	853.413	2	0.0027207	LEKPAK	853.407	0.006586	7.00218	0.215787	3,3-phosphoglyceryl[K];	3	sp|P16858|G3P_MOUSE/	246,R,Y/	1|0|	target	1	6.89129	96	LEKPAK	3,3-phosphoglyceryl[K];	P16858	246	K	249
HF_LZX_20240328_phos_4.21113.21113.2.0.dta	21113	811.438	2	0.0027913	VKAVVK	811.432	0.005789	7.70022	0.255763	2,3-phosphoglyceryl[K];	3	sp|P12710|FABPL_MOUSE/sp|Q9WVM3|APC7_MOUSE/REV_sp|Q8C522|ENDD1_MOUSE/	78,K,L/441,Y,K/92,I,L/	1|0|	target	1	6.31726	96	VKAVVK	2,3-phosphoglyceryl[K];	P12710	78	K	80
HF_LZX_20240328_phos_2.29959.29959.2.1.dta	29959	1060.48	2	0.0027913	AAKDVFNK	1060.47	0.00939	7.6629	0.203709	3,3-phosphoglyceryl[K];	3	sp|Q60931|VDAC3_MOUSE/	12,K,G/	1|0|	target	1	4.85369	96	AAKDVFNK	3,3-phosphoglyceryl[K];	Q60931	12	K	15
HF_LZX_20240328_phos_1.65702.65702.2.0.dta	65702	1609.78	2	0.0027913	DIFNKGFGFGLVK	1609.77	0.017808	8.64765	0.249686	5,3-phosphoglyceryl[K];	3	sp|Q60930|VDAC2_MOUSE/	27,R,L/	1|0|	target	1	4.44475	164	DIFNKGFGFGLVK	5,3-phosphoglyceryl[K];	Q60930	27	K	32
HF_LZX_20240328_phos_4.13551.13551.3.1.dta	13551	1148.57	3	0.0030497	AHLMKKPR	1148.56	0.007012	7.74343	0.26077	5,3-phosphoglyceryl[K];	3	sp|Q91WN4|KMO_MOUSE/	174,R,F/	1|0|	target	2	5.72286	96	AHLMKKPR	5,3-phosphoglyceryl[K];	Q91WN4	174	K	179
HF_LZX_20240328_phos_2.45743.45743.3.1.dta	45743	1892.96	3	0.0031425	GAAQNIIPASTGAAKAVGK	1892.95	0.01545	8.35039	0.246271	15,3-phosphoglyceryl[K];	3	sp|P16858|G3P_MOUSE/	198,R,V/	1|0|	target	1	0.834094	100	GAAQNIIPASTGAAKAVGK	15,3-phosphoglyceryl[K];	P16858	198	K	213
HF_LZX_20240328_phos_1.36539.36539.2.0.dta	36539	1129.5	2	0.0032987	FYVYNKK	1129.5	0.008212	6.03123	0.282216	6,3-phosphoglyceryl[K];	3	sp|Q9EP89|LACTB_MOUSE/	377,R,K/	1|0|	target	1	5.13158	96	FYVYNKK	6,3-phosphoglyceryl[K];	Q9EP89	377	K	383
HF_LZX_20240328_phos_1.22259.22259.2.0.dta	22259	1220.59	2	0.0034901	VHFGHKLSK	1220.58	0.006155	8.41831	0.29662	6,3-phosphoglyceryl[K];	3	sp|Q91WN4|KMO_MOUSE/	129,K,C/	1|0|	target	1	6.01349	100	VHFGHKLSK	6,3-phosphoglyceryl[K];	Q91WN4	129	K	135
HF_LZX_20240328_phos_4.25269.25269.2.0.dta	25269	1193.5	2	0.0041184	IDQKSCFK	1193.49	0.007253	6.64709	0.297299	4,3-phosphoglyceryl[K];6,Carbamidomethyl[C];	3	sp|Q6P6M7|SPCS_MOUSE/	169,R,S/	1|0|0|	target	1	6.53206	96	IDQKSCFK	4,3-phosphoglyceryl[K];6,Carbamidomethyl[C];	Q6P6M7	169	K	173
HF_LZX_20240328_phos_4.27168.27168.2.0.dta	27168	974.439	2	0.0041184	KTTPGFR	974.434	0.004425	7.34422	0.298419	1,3-phosphoglyceryl[K];	3	sp|Q91X91|NADC_MOUSE/	138,R,L/	1|0|	target	1	3.27391	96	KTTPGFR	1,3-phosphoglyceryl[K];	Q91X91	138	K	139
HF_LZX_20240328_phos_2.21371.21371.2.0.dta	21371	811.438	2	0.0043058	VKAVVK	811.432	0.005947	7.22401	0.273071	2,3-phosphoglyceryl[K];	3	sp|P12710|FABPL_MOUSE/sp|Q9WVM3|APC7_MOUSE/REV_sp|Q8C522|ENDD1_MOUSE/	78,K,L/441,Y,K/92,I,L/	1|0|	target	1	6.88037	96	VKAVVK	2,3-phosphoglyceryl[K];	P12710	78	K	80
HF_LZX_20240328_phos_2.17242.17242.2.1.dta	17242	853.414	2	0.0047601	LEKPAK	853.407	0.007008	6.58723	0.295578	3,3-phosphoglyceryl[K];	3	sp|P16858|G3P_MOUSE/	246,R,Y/	1|0|	target	1	5.30615	96	LEKPAK	3,3-phosphoglyceryl[K];	P16858	246	K	249
HF_LZX_20240328_phos_2.20598.20598.2.0.dta	20598	1301.53	2	0.0052805	EGAKLECGGGR	1301.52	0.008087	8.23583	0.308371	4,3-phosphoglyceryl[K];7,Carbamidomethyl[C];	3	sp|O35945|AL1A7_MOUSE/sp|P24549|AL1A1_MOUSE/	363,K,W/363,K,W/	1|0|0|	target	1	6.08149	100	EGAKLECGGGR	4,3-phosphoglyceryl[K];7,Carbamidomethyl[C];	O35945	363	K	367
HF_LZX_20240328_phos_1.21256.21256.2.0.dta	21256	811.438	2	0.0053647	VKAVVK	811.432	0.005259	6.86117	0.330655	2,3-phosphoglyceryl[K];	3	sp|P12710|FABPL_MOUSE/sp|Q9WVM3|APC7_MOUSE/REV_sp|Q8C522|ENDD1_MOUSE/	78,K,L/441,Y,K/92,I,L/	1|0|	target	1	6.1656	96	VKAVVK	2,3-phosphoglyceryl[K];	P12710	78	K	80
HF_LZX_20240328_phos_2.45727.45727.2.2.dta	45727	1892.97	2	0.0054563	GAAQNIIPASTGAAKAVGK	1892.95	0.018674	8.81312	0.315404	15,3-phosphoglyceryl[K];	3	sp|P16858|G3P_MOUSE/	198,R,V/	1|0|	target	1	6.86208	100	GAAQNIIPASTGAAKAVGK	15,3-phosphoglyceryl[K];	P16858	198	K	213
HF_LZX_20240328_phos_4.16783.16783.2.0.dta	16783	853.411	2	0.0054563	LEKPAK	853.407	0.004763	6.87477	0.325179	3,3-phosphoglyceryl[K];	3	sp|P16858|G3P_MOUSE/	246,R,Y/	1|0|	target	1	6.40086	96	LEKPAK	3,3-phosphoglyceryl[K];	P16858	246	K	249
HF_LZX_20240328_phos_1.16813.16813.2.1.dta	16813	1304.52	2	0.0063291	KAMEGAGTDEK	1304.51	0.009467	7.17037	0.34188	1,3-phosphoglyceryl[K];	3	sp|P14824|ANXA6_MOUSE/	445,K,T/	1|0|	target	1	6.59635	100	KAMEGAGTDEK	1,3-phosphoglyceryl[K];	P14824	445	K	446
HF_LZX_20240328_phos_1.25341.25341.2.0.dta	25341	1193.5	2	0.0063291	IDQKSCFK	1193.49	0.008035	6.43399	0.342395	4,3-phosphoglyceryl[K];6,Carbamidomethyl[C];	3	sp|Q6P6M7|SPCS_MOUSE/	169,R,S/	1|0|0|	target	1	4.47597	100	IDQKSCFK	4,3-phosphoglyceryl[K];6,Carbamidomethyl[C];	Q6P6M7	169	K	173
HF_LZX_20240328_phos_1.62656.62656.3.0.dta	62656	2519.33	3	0.0063291	VLVDINNPEPLIQTAKTTLGSK	2519.3	0.033427	9.21586	0.344403	16,3-phosphoglyceryl[K];	3	sp|P80316|TCPE_MOUSE/	154,K,V/	1|0|	target	1	2.75256	164	VLVDINNPEPLIQTAKTTLGSK	16,3-phosphoglyceryl[K];	P80316	154	K	170
HF_LZX_20240328_phos_2.27471.27471.2.0.dta	27471	974.439	2	0.0063291	KTTPGFR	974.434	0.004509	6.79033	0.331017	1,3-phosphoglyceryl[K];	3	sp|Q91X91|NADC_MOUSE/	138,R,L/	1|0|	target	1	5.33794	96	KTTPGFR	1,3-phosphoglyceryl[K];	Q91X91	138	K	139
HF_LZX_20240328_phos_1.23645.23645.3.0.dta	23645	1615.81	3	0.0072811	LEKPAKYDDIKK	1615.8	0.00926	8.05132	0.356192	6,3-phosphoglyceryl[K];	3	sp|P16858|G3P_MOUSE/	246,R,V/	1|0|	target	3	4.81855	100	LEKPAKYDDIKK	6,3-phosphoglyceryl[K];	P16858	246	K	252
HF_LZX_20240328_phos_4.16946.16946.2.0.dta	16946	853.413	2	0.0075423	LEKPAK	853.407	0.005922	6.41864	0.361983	3,3-phosphoglyceryl[K];	3	sp|P16858|G3P_MOUSE/	246,R,Y/	1|0|	target	1	5.10542	96	LEKPAK	3,3-phosphoglyceryl[K];	P16858	246	K	249
HF_LZX_20240328_phos_4.17048.17048.2.0.dta	17048	912.426	2	0.0075423	SPSGKLR	912.419	0.00759	5.90069	0.363476	5,3-phosphoglyceryl[K];	3	sp|Q9QXD6|F16P1_MOUSE/	270,K,L/	1|0|	target	1	5.58393	96	SPSGKLR	5,3-phosphoglyceryl[K];	Q9QXD6	270	K	275
HF_LZX_20240328_phos_4.16448.16448.2.0.dta	16448	1304.52	2	0.0079831	KAMEGAGTDEK	1304.51	0.00861	7.90422	0.367885	1,3-phosphoglyceryl[K];	3	sp|P14824|ANXA6_MOUSE/	445,K,T/	1|0|	target	1	7.47314	100	KAMEGAGTDEK	1,3-phosphoglyceryl[K];	P14824	445	K	446
HF_LZX_20240328_phos_4.27602.27602.2.1.dta	27602	1155.55	2	0.0089637	SAAKVVADAR	1155.54	0.011982	7.80942	0.382118	4,3-phosphoglyceryl[K];	3	sp|Q9EQF5|DPYS_MOUSE/	252,K,R/	1|0|	target	1	5.26265	164	SAAKVVADAR	4,3-phosphoglyceryl[K];	Q9EQF5	252	K	256
HF_LZX_20240328_phos_2.61523.61523.3.0.dta	61523	2207.11	3	0.0090386	LILGLMMPPAHYDAKQLK	2207.1	0.010853	9.25659	0.364092	15,3-phosphoglyceryl[K];	3	sp|P14824|ANXA6_MOUSE/	427,R,K/	1|0|	target	1	3.83414	104	LILGLMMPPAHYDAKQLK	15,3-phosphoglyceryl[K];	P14824	427	K	442
HF_LZX_20240328_phos_2.59853.59853.6.6.dta	59853	7759.56	6	0.0091133	PEPEPEPEPEPEPEPEPEPEPVPEEAPPEVQALPPEEPMEGEGEAEAGPSLQETQVADPAQPTSQAQVAVAK	7759.49	0.069787	6.0084	0.368859	72,3-phosphoglyceryl[K];	1	sp|E1AZ71|CNGB1_MOUSE/	54,E,V/	1|0|	target	0	4.27355	104	PEPEPEPEPEPEPEPEPEPEPVPEEAPPEVQALPPEEPMEGEGEAEAGPSLQETQVADPAQPTSQAQVAVAK	72,3-phosphoglyceryl[K];	E1AZ71	54	K	126
HF_LZX_20240328_phos_2.25597.25597.2.1.dta	25597	1615.81	2	0.009458	LEKPAKYDDIKK	1615.8	0.011622	9.97888	0.376761	3,3-phosphoglyceryl[K];	3	sp|P16858|G3P_MOUSE/	246,R,V/	1|0|	target	3	6.27244	100	LEKPAKYDDIKK	3,3-phosphoglyceryl[K];	P16858	246	K	249
HF_LZX_20240328_phos_1.61525.61525.3.0.dta	61525	2703.32	3	0	SAYALGGLGSGICPNKETLIDLGTK	2703.29	0.027033	18.4448	0.00186148	13,Carbamidomethyl[C];16,3-phosphoglyceryl[K];	3	sp|Q8C196|CPSM_MOUSE/	587,R,A/	1|0|0|	target	1	5.06604	164	SAYALGGLGSGICPNKETLIDLGTK	13,Carbamidomethyl[C];16,3-phosphoglyceryl[K];	Q8C196	587	K	603
HF_LZX_20240328_phos_4.61831.61831.3.0.dta	61831	2703.32	3	0	SAYALGGLGSGICPNKETLIDLGTK	2703.29	0.023179	15.8248	0.0059917	13,Carbamidomethyl[C];16,3-phosphoglyceryl[K];	3	sp|Q8C196|CPSM_MOUSE/	587,R,A/	1|0|0|	target	1	4.10246	100	SAYALGGLGSGICPNKETLIDLGTK	13,Carbamidomethyl[C];16,3-phosphoglyceryl[K];	Q8C196	587	K	603
HF_LZX_20240328_phos_1.61510.61510.2.0.dta	61510	2703.33	2	0	SAYALGGLGSGICPNKETLIDLGTK	2703.29	0.033605	17.1088	0.0104273	13,Carbamidomethyl[C];16,3-phosphoglyceryl[K];	3	sp|Q8C196|CPSM_MOUSE/	587,R,A/	1|0|0|	target	1	3.37985	164	SAYALGGLGSGICPNKETLIDLGTK	13,Carbamidomethyl[C];16,3-phosphoglyceryl[K];	Q8C196	587	K	603
HF_LZX_20240328_phos_1.34962.34962.3.0.dta	34962	1422.63	3	0	DHCVAHKLFK	1422.62	0.010479	13.1476	0.0220654	3,Carbamidomethyl[C];7,3-phosphoglyceryl[K];	3	sp|P99028|QCR6_MOUSE/	76,R,N/	1|0|0|	target	1	4.37146	100	DHCVAHKLFK	3,Carbamidomethyl[C];7,3-phosphoglyceryl[K];	P99028	76	K	83
HF_LZX_20240328_phos_2.35501.35501.3.0.dta	35501	1422.63	3	0	DHCVAHKLFK	1422.62	0.010185	12.6061	0.0276653	3,Carbamidomethyl[C];7,3-phosphoglyceryl[K];	3	sp|P99028|QCR6_MOUSE/	76,R,N/	1|0|0|	target	1	4.07041	100	DHCVAHKLFK	3,Carbamidomethyl[C];7,3-phosphoglyceryl[K];	P99028	76	K	83
HF_LZX_20240328_phos_4.35130.35130.3.0.dta	35130	1422.63	3	0	DHCVAHKLFK	1422.62	0.009641	13.2125	0.0311091	3,Carbamidomethyl[C];7,3-phosphoglyceryl[K];	3	sp|P99028|QCR6_MOUSE/	76,R,N/	1|0|0|	target	1	4.91892	100	DHCVAHKLFK	3,Carbamidomethyl[C];7,3-phosphoglyceryl[K];	P99028	76	K	83
HF_LZX_20240328_phos_4.61826.61826.2.0.dta	61826	2703.33	2	0.00012267	SAYALGGLGSGICPNKETLIDLGTK	2703.29	0.032431	13.8313	0.0705062	13,Carbamidomethyl[C];16,3-phosphoglyceryl[K];	3	sp|Q8C196|CPSM_MOUSE/	587,R,A/	1|0|0|	target	1	2.02684	164	SAYALGGLGSGICPNKETLIDLGTK	13,Carbamidomethyl[C];16,3-phosphoglyceryl[K];	Q8C196	587	K	603
HF_LZX_20240328_phos_1.34976.34976.3.2.dta	34976	1422.63	3	0.0014699	DHCVAHKLFK	1422.62	0.01054	9.56088	0.105226	3,Carbamidomethyl[C];7,3-phosphoglyceryl[K];	3	sp|P99028|QCR6_MOUSE/	76,R,N/	1|0|0|	target	1	2.62533	100	DHCVAHKLFK	3,Carbamidomethyl[C];7,3-phosphoglyceryl[K];	P99028	76	K	83
HF_LZX_20240328_phos_2.35496.35496.3.1.dta	35496	1422.63	3	0.0022576	DHCVAHKLFK	1422.62	0.010271	9.3912	0.147936	3,Carbamidomethyl[C];7,3-phosphoglyceryl[K];	3	sp|P99028|QCR6_MOUSE/	76,R,N/	1|0|0|	target	1	5.49897	100	DHCVAHKLFK	3,Carbamidomethyl[C];7,3-phosphoglyceryl[K];	P99028	76	K	83
HF_LZX_20240328_phos_1.59127.59127.6.6.dta	59127	7775.54	6	0.0032987	PEPEPEPEPEPEPEPEPEPEPVPEEAPPEVQALPPEEPMEGEGEAEAGPSLQETQVADPAQPTSQAQVAVAK	7775.48	0.05915	6.74125	0.291772	39,Oxidation[M];72,3-phosphoglyceryl[K];	1	sp|E1AZ71|CNGB1_MOUSE/	54,E,V/	1|0|0|	target	0	3.32531	104	PEPEPEPEPEPEPEPEPEPEPVPEEAPPEVQALPPEEPMEGEGEAEAGPSLQETQVADPAQPTSQAQVAVAK	39,Oxidation[M];72,3-phosphoglyceryl[K];	E1AZ71	54	K	126
HF_LZX_20240328_phos_4.60774.60774.5.2.dta	60774	7775.55	5	0.0041184	PEPEPEPEPEPEPEPEPEPEPVPEEAPPEVQALPPEEPMEGEGEAEAGPSLQETQVADPAQPTSQAQVAVAK	7775.48	0.068009	6.37731	0.302884	39,Oxidation[M];72,3-phosphoglyceryl[K];	1	sp|E1AZ71|CNGB1_MOUSE/	54,E,V/	1|0|0|	target	0	3.14184	104	PEPEPEPEPEPEPEPEPEPEPVPEEAPPEVQALPPEEPMEGEGEAEAGPSLQETQVADPAQPTSQAQVAVAK	39,Oxidation[M];72,3-phosphoglyceryl[K];	E1AZ71	54	K	126
HF_LZX_20240328_phos_2.61432.61432.3.0.dta	61432	2790.31	3	0	SCNCLLLKVNQIGSVTESLQACK	2790.29	0.023862	19.8182	0.000139717	2,Carbamidomethyl[C];4,Carbamidomethyl[C];8,3-phosphoglyceryl[K];22,Carbamidomethyl[C];	3	sp|P17182|ENOA_MOUSE/	335,K,L/	1|0|0|0|0|	target	1	4.46757	100	SCNCLLLKVNQIGSVTESLQACK	2,Carbamidomethyl[C];4,Carbamidomethyl[C];8,3-phosphoglyceryl[K];22,Carbamidomethyl[C];	P17182	335	K	343
HF_LZX_20240328_phos_1.60561.60561.3.1.dta	60561	2790.31	3	0	SCNCLLLKVNQIGSVTESLQACK	2790.29	0.02727	17.0238	0.00167003	2,Carbamidomethyl[C];4,Carbamidomethyl[C];8,3-phosphoglyceryl[K];22,Carbamidomethyl[C];	3	sp|P17182|ENOA_MOUSE/	335,K,L/	1|0|0|0|0|	target	1	3.80906	100	SCNCLLLKVNQIGSVTESLQACK	2,Carbamidomethyl[C];4,Carbamidomethyl[C];8,3-phosphoglyceryl[K];22,Carbamidomethyl[C];	P17182	335	K	343
